# Supplementary material for: Single cell profiling of primary and paired metastatic lymph node tumors in breast cancer patients
Source: Nat Commun. 2022 Nov 10;13:6823. doi: 10.1038/s41467-022-34581-2 (PMC9649678; doi:10.1038/s41467-022-34581-2)
Supplement: Supplementary file 4 — Supplementary Data 1 [file 41467_2022_34581_MOESM4_ESM.csv]

	p_val	avg_log2FC	pct.1	pct.2	p_val_adj	cluster	gene
1	0	2.73944757976938	0.939	0.222	0	CD8-C3-GZMK	GZMK
2	0	2.21159314270502	0.923	0.324	0	CD8-C3-GZMK	CST7
3	0	2.10508523618575	0.894	0.214	0	CD8-C3-GZMK	NKG7
4	0	2.06938047040824	0.83	0.22	0	CD8-C3-GZMK	GZMA
5	0	1.87290743706776	0.972	0.333	0	CD8-C3-GZMK	CCL5
6	1.51197191897287e-259	2.33152032955132	0.648	0.123	3.82544015219327e-255	CD8-C3-GZMK	CCL4
7	8.96384261138282e-252	1.96496034142195	0.71	0.186	2.26794181910597e-247	CD8-C3-GZMK	CD8A
8	1.12431816410794e-232	1.41959602364668	0.936	0.646	2.84463738700949e-228	CD8-C3-GZMK	CD74
9	6.53579556817014e-185	0.501216655356041	1	0.994	1.65362163670273e-180	CD8-C3-GZMK	B2M
10	1.98356075051731e-177	1.60262991210718	0.637	0.203	5.01860705488385e-173	CD8-C3-GZMK	HLA-DRB1
11	1.46463666188262e-176	1.47962236066259	0.635	0.227	3.70567721822921e-172	CD8-C3-GZMK	HLA-DPB1
12	5.94681220613567e-164	0.643739874545978	0.998	0.988	1.50460295627438e-159	CD8-C3-GZMK	HLA-B
13	1.35997492503845e-158	1.30994131936902	0.787	0.525	3.44087255783979e-154	CD8-C3-GZMK	COTL1
14	1.89283101805325e-158	1.61976112902493	0.501	0.141	4.78905175877652e-154	CD8-C3-GZMK	CMC1
15	1.37594964713411e-157	1.47453470805644	0.623	0.21	3.48129020221401e-153	CD8-C3-GZMK	HLA-DPA1
16	3.77927799824995e-157	1.60013173393205	0.5	0.135	9.56195126337219e-153	CD8-C3-GZMK	ITM2C
17	3.8414509071372e-151	1.52887587391513	0.514	0.135	9.71925494014783e-147	CD8-C3-GZMK	CD8B
18	1.22943787037546e-150	2.48942422570343	0.432	0.073	3.11060075583695e-146	CD8-C3-GZMK	CCL4L2
19	1.80523055264327e-150	1.61808960146623	0.406	0.068	4.56741382124275e-146	CD8-C3-GZMK	CRTAM
20	9.70613757706013e-145	0.670734978309742	0.991	0.951	2.45574986837198e-140	CD8-C3-GZMK	HLA-C
21	2.00904329997146e-124	0.559803802005462	0.994	0.981	5.08308045325779e-120	CD8-C3-GZMK	HLA-A
22	2.99005470468395e-123	0.541763098619358	0.992	0.98	7.56513740832085e-119	CD8-C3-GZMK	TMSB4X
23	3.66210955011845e-120	0.825070312177165	0.82	0.64	9.26550337275469e-116	CD8-C3-GZMK	HCST
24	1.30939494558031e-119	1.13436668107011	0.656	0.372	3.31290015181275e-115	CD8-C3-GZMK	GZMM
25	1.20328736247654e-115	1.15334001605746	0.731	0.5	3.04443735580188e-111	CD8-C3-GZMK	TUBA4A
26	2.02389613940705e-115	1.39788647041441	0.407	0.09	5.12065962231377e-111	CD8-C3-GZMK	HLA-DQA1
27	7.52170050230884e-115	0.807080800316836	0.909	0.816	1.90306544408916e-110	CD8-C3-GZMK	DUSP2
28	8.58711440855991e-104	1.15042453887946	0.461	0.174	2.17262581650974e-99	CD8-C3-GZMK	APOBEC3G
29	2.84166351492905e-93	1.11015831033926	0.461	0.189	7.18969285912198e-89	CD8-C3-GZMK	SH2D1A
30	6.27000210010979e-93	0.745387520635121	0.875	0.761	1.58637323134878e-88	CD8-C3-GZMK	PTPRCAP
31	0	5.16961580505402	0.581	0.015	0	CD4-C6-CXCL13	CXCL13
32	2.04178630209552e-265	1.60942281446356	0.88	0.505	5.16592352293186e-261	CD4-C6-CXCL13	NR3C1
33	5.61269226760563e-223	1.85428438369717	0.702	0.23	1.4200672706269e-218	CD4-C6-CXCL13	DUSP4
34	1.09211172236323e-180	1.59373622874053	0.389	0.019	2.76315186875122e-176	CD4-C6-CXCL13	CD200
35	9.9408515319988e-172	1.60569049554811	0.469	0.08	2.51513484611102e-167	CD4-C6-CXCL13	GK
36	2.99052824058282e-170	2.41318700591558	0.409	0.042	7.56633550149859e-166	CD4-C6-CXCL13	NMB
37	7.97715434058103e-170	1.47353837788193	0.819	0.468	2.01829981971041e-165	CD4-C6-CXCL13	ITM2A
38	2.7243209381171e-167	1.31072741260774	0.47	0.091	6.89280440553007e-163	CD4-C6-CXCL13	TOX
39	6.99330057039961e-152	1.00592463111268	0.951	0.838	1.76937497731681e-147	CD4-C6-CXCL13	GAPDH
40	1.49851926897142e-150	1.5342830625819	0.487	0.095	3.79140360242458e-146	CD4-C6-CXCL13	TNFRSF18
41	2.79273550183335e-148	1.33191071124711	0.571	0.173	7.06590009318855e-144	CD4-C6-CXCL13	TIGIT
42	3.50747748389986e-146	1.38472514108583	0.537	0.151	8.87426878201503e-142	CD4-C6-CXCL13	TNFRSF4
43	1.41603804940924e-145	1.240527727684	0.58	0.224	3.58271786881032e-141	CD4-C6-CXCL13	CD82
44	5.90989211403381e-145	1.33978378342435	0.351	0.03	1.49526180377169e-140	CD4-C6-CXCL13	TOX2
45	2.2327174888402e-134	1.33998865466136	0.411	0.07	5.64899851851459e-130	CD4-C6-CXCL13	PDCD1
46	5.02025947704485e-134	1.8227967358266	0.415	0.085	1.27017585028712e-129	CD4-C6-CXCL13	GEM
47	1.2316576994973e-133	1.06197363446702	0.842	0.554	3.11621714549812e-129	CD4-C6-CXCL13	CD2
48	2.19709562068054e-131	1.26497998535139	0.397	0.079	5.55887162988383e-127	CD4-C6-CXCL13	MAF
49	8.44240386974339e-127	1.17761876470491	0.702	0.345	2.13601260308377e-122	CD4-C6-CXCL13	RNF19A
50	9.36760327760838e-127	1.33683875027006	0.475	0.115	2.3700973052677e-122	CD4-C6-CXCL13	CTLA4
51	3.47185381417438e-126	0.584918886013309	0.992	0.981	8.7841373352426e-122	CD4-C6-CXCL13	HLA-A
52	6.43749175864269e-117	1.31335550010405	0.492	0.161	1.62874978985419e-112	CD4-C6-CXCL13	RBPJ
53	3.85549872877949e-107	1.08161608181701	0.272	0.025	9.75479733368498e-103	CD4-C6-CXCL13	CHN1
54	2.8991297498926e-102	1.05474898830943	0.462	0.138	7.33508818020328e-98	CD4-C6-CXCL13	BATF
55	1.42391420064219e-99	1.01330372292665	0.301	0.037	3.60264531904481e-95	CD4-C6-CXCL13	BTLA
56	1.54099016077282e-99	0.985652917031016	0.463	0.176	3.89885920577131e-95	CD4-C6-CXCL13	LIMS1
57	6.5565652660918e-95	0.534002108364369	0.997	0.989	1.65887657797389e-90	CD4-C6-CXCL13	HLA-B
58	1.29483931402706e-90	0.941371841310389	0.622	0.323	3.27607294841985e-86	CD4-C6-CXCL13	ARID5B
59	3.49455467763398e-88	1.06393157594259	0.53	0.249	8.84157278988173e-84	CD4-C6-CXCL13	CORO1B
60	9.4903108047387e-87	1.01975491645897	0.645	0.4	2.40114353670694e-82	CD4-C6-CXCL13	PKM
61	3.4246803197549e-81	0.794431996362892	0.755	0.468	8.66478367701187e-77	CD4-C7-GZMK	LMNA
62	1.50777823897447e-76	0.732425430460817	0.918	0.712	3.81482972242931e-72	CD4-C7-GZMK	IL7R
63	4.63640104574134e-75	0.706330973705973	0.973	0.896	1.17305582858302e-70	CD4-C7-GZMK	ZFP36L2
64	2.51693893070663e-66	0.72549169511543	0.952	0.849	6.36810718858085e-62	CD4-C7-GZMK	VIM
65	2.70131078358289e-66	0.641920435241749	0.992	0.951	6.83458641354306e-62	CD4-C7-GZMK	FTH1
66	3.0790652982835e-66	0.829836744777066	0.651	0.411	7.79034311118708e-62	CD4-C7-GZMK	S100A11
67	7.87454049369162e-65	0.725439054975787	0.683	0.403	1.99233749030892e-60	CD4-C7-GZMK	CDKN1A
68	1.37934944376543e-59	0.604295449263657	0.846	0.64	3.48989202767091e-55	CD4-C7-GZMK	S100A4
69	1.57519682775675e-58	0.647457533408041	0.804	0.585	3.98540549390736e-54	CD4-C7-GZMK	S100A10
70	4.47856277058834e-42	0.566748060120996	0.347	0.168	1.13312116658656e-37	CD4-C7-GZMK	BHLHE40
71	2.93937733296613e-35	0.508846028198932	0.641	0.439	7.4369185901376e-31	CD4-C7-GZMK	AHNAK
72	1.28527059782755e-18	0.552656329519603	0.296	0.174	3.25186313956349e-14	CD4-C7-GZMK	KLRB1
73	2.73997670591568e-295	1.23163214932354	0.997	0.894	6.93241506363725e-291	CD4-C4-FOS	HSP90AA1
74	3.70902289445936e-294	1.36945408520062	0.928	0.364	9.38419882527163e-290	CD4-C4-FOS	HSPA1B
75	5.1933518201459e-290	1.25263871581362	0.993	0.763	1.31396994401511e-285	CD4-C4-FOS	DNAJB1
76	1.4594718681339e-281	1.24509985920757	0.977	0.708	3.69260977356557e-277	CD4-C4-FOS	DNAJA1
77	6.76093953179237e-269	1.20075898389722	0.99	0.803	1.71058531093879e-264	CD4-C4-FOS	HSP90AB1
78	6.85960592589339e-256	1.25388067674091	0.913	0.38	1.73554889531029e-251	CD4-C4-FOS	HSPA1A
79	4.2861255646031e-224	1.22671029538039	0.959	0.693	1.08443262910023e-219	CD4-C4-FOS	HSPE1
80	3.91994641136298e-208	1.14819337408761	0.932	0.534	9.91785641538947e-204	CD4-C4-FOS	HSPH1
81	3.19401042959321e-197	0.906479144676558	0.997	0.89	8.08116578791379e-193	CD4-C4-FOS	HSPA8
82	3.29088722902864e-197	1.21553491881145	0.917	0.553	8.32627377816536e-193	CD4-C4-FOS	HSPD1
83	6.52789569689334e-189	0.917829150186563	0.978	0.797	1.65162289027098e-184	CD4-C4-FOS	UBB
84	9.0904358772599e-184	0.88312667569961	0.974	0.775	2.29997118130553e-179	CD4-C4-FOS	DUSP1
85	1.25890097288655e-171	1.19891011618116	0.797	0.366	3.18514535150025e-167	CD4-C4-FOS	NR4A1
86	4.83169155000151e-164	0.993053252348848	0.891	0.597	1.22246627906588e-159	CD4-C4-FOS	BTG2
87	5.71237590100193e-164	1.14623660601956	0.652	0.228	1.4452882267125e-159	CD4-C4-FOS	MRPL18
88	2.24583157539105e-162	0.811375167477056	0.992	0.928	5.6821784688969e-158	CD4-C4-FOS	JUNB
89	3.14806931985538e-153	1.04758025658527	0.869	0.504	7.9649301861661e-149	CD4-C4-FOS	FOSB
90	1.48060200006753e-151	0.995940257981305	0.939	0.72	3.74607112037085e-147	CD4-C4-FOS	SLC2A3
91	8.24561983015599e-132	0.982248594936049	0.945	0.776	2.08622427322777e-127	CD4-C4-FOS	NR4A2
92	5.23832873924304e-124	0.810189715581972	0.823	0.481	1.32534955431588e-119	CD4-C4-FOS	PPP1R15A
93	2.91438390442333e-123	0.713197776011173	0.903	0.613	7.37368271658146e-119	CD4-C4-FOS	FOS
94	3.93384313879195e-107	1.39522390022348	0.347	0.061	9.95301652545752e-103	CD4-C4-FOS	HSPA6
95	4.50929885513419e-105	0.784802842433666	0.631	0.28	1.1408977033375e-100	CD4-C4-FOS	CHORDC1
96	8.90311762665985e-104	0.891613930011973	0.521	0.183	2.25257779072121e-99	CD4-C4-FOS	ZFAND2A
97	1.3384335367375e-102	1.01187890842145	0.711	0.399	3.38637069129956e-98	CD4-C4-FOS	CHMP1B
98	6.46127387852978e-101	0.865677565845058	0.684	0.367	1.63476690400682e-96	CD4-C4-FOS	MAT2A
99	1.49656483749695e-100	0.826104666379957	0.737	0.378	3.78645869535103e-96	CD4-C4-FOS	CACYBP
100	3.07865684915147e-100	0.785706623608159	0.95	0.807	7.78930969403813e-96	CD4-C4-FOS	YPEL5
101	5.78910326404749e-98	0.714628933043946	0.484	0.18	1.46470101683666e-93	CD4-C4-FOS	DEDD2
102	2.25629885493275e-91	0.775714445369715	0.864	0.67	5.70866173286534e-87	CD4-C4-FOS	ZNF331
103	0	2.4369084998496	0.571	0.018	0	CD4-C5-FOXP3	FOXP3
104	7.29129990136739e-222	1.45868590493114	0.956	0.849	1.84477178804496e-217	CD4-C5-FOXP3	IL32
105	8.46197114017041e-214	1.996440717101	0.63	0.173	2.14096331817451e-209	CD4-C5-FOXP3	CARD16
106	1.14082557632409e-213	1.86087995107681	0.567	0.102	2.88640279065758e-209	CD4-C5-FOXP3	CTLA4
107	3.86965192206483e-207	2.16340450858124	0.555	0.126	9.79060632801622e-203	CD4-C5-FOXP3	BATF
108	1.99893399776855e-192	2.28803215282533	0.569	0.143	5.0575029077542e-188	CD4-C5-FOXP3	TNFRSF4
109	2.47624255814821e-185	1.91219191879003	0.497	0.088	6.26514129637079e-181	CD4-C5-FOXP3	TNFRSF18
110	1.56812875058601e-179	1.66586328138883	0.614	0.163	3.96752255185766e-175	CD4-C5-FOXP3	TIGIT
111	6.0063585246659e-157	1.78453885211824	0.378	0.033	1.51966877032572e-152	CD4-C5-FOXP3	IL2RA
112	2.77276162298575e-149	1.59842273664997	0.364	0.042	7.01536418231626e-145	CD4-C5-FOXP3	TNFRSF9
113	8.55989687214478e-145	1.38175662966051	0.373	0.035	2.16573950762135e-140	CD4-C5-FOXP3	IKZF2
114	1.37531062230096e-142	1.72037108065603	0.443	0.076	3.47967340548367e-138	CD4-C5-FOXP3	GK
115	1.70337014158457e-141	0.737720836350792	0.994	0.981	4.30969679522312e-137	CD4-C5-FOXP3	HLA-A
116	3.59436128562522e-132	1.31945710383944	0.845	0.641	9.09409348876038e-128	CD4-C5-FOXP3	SAT1
117	2.11749253495333e-129	1.36058498146892	0.308	0.024	5.35746786268542e-125	CD4-C5-FOXP3	RTKN2
118	2.62061842922819e-125	1.26668297913376	0.658	0.315	6.63042668779025e-121	CD4-C5-FOXP3	ARID5B
119	6.73678283968714e-124	1.38081328927574	0.392	0.068	1.70447342626924e-119	CD4-C5-FOXP3	MIR4435-2HG
120	1.02299635249382e-123	1.37015281197592	0.296	0.024	2.58828307144461e-119	CD4-C5-FOXP3	LINC01943
121	1.26070555122304e-123	1.38905299126039	0.518	0.189	3.18971111514942e-119	CD4-C5-FOXP3	PMAIP1
122	7.0462024749612e-106	1.09453342741392	0.354	0.074	1.78275968818993e-101	CD4-C5-FOXP3	STAM
123	6.11675709881826e-104	1.100647288881	0.871	0.663	1.54760071357201e-99	CD4-C5-FOXP3	CD74
124	7.06975269531605e-104	1.20375389529112	0.649	0.383	1.78871812944191e-99	CD4-C5-FOXP3	TNFRSF1B
125	1.51058269928957e-103	1.34103942787927	0.56	0.234	3.82192528747254e-99	CD4-C5-FOXP3	DUSP4
126	2.46306221106776e-102	1.29599302589156	0.391	0.093	6.23179370022253e-98	CD4-C5-FOXP3	TBC1D4
127	3.01598342898752e-102	1.18291676401396	0.859	0.653	7.63073967368133e-98	CD4-C5-FOXP3	LTB
128	2.55199990844838e-101	1.30166010171944	0.442	0.142	6.45681496836524e-97	CD4-C5-FOXP3	GBP5
129	1.45989633131784e-98	1.08841446014371	0.267	0.034	3.69368370786726e-94	CD4-C5-FOXP3	LAIR2
130	1.07639000972168e-92	1.15979275327628	0.553	0.259	2.72337436359683e-88	CD4-C5-FOXP3	CD27
131	2.32109525161231e-90	0.69472874387006	0.961	0.923	5.8726030961043e-86	CD4-C5-FOXP3	UBC
132	8.49711897760819e-79	1.1353773376098	0.518	0.23	2.14985607252465e-74	CD4-C5-FOXP3	HLA-DRB1
133	0	2.09851947673215	0.906	0.415	0	CD8-C4-HSPA1A	HSPA1B
134	0	1.9497746549223	0.979	0.784	0	CD8-C4-HSPA1A	DNAJB1
135	7.68915560150644e-294	2.17010648261832	0.884	0.429	1.94543325873714e-289	CD8-C4-HSPA1A	HSPA1A
136	2.16831537738655e-292	1.68418035466766	0.987	0.904	5.4860547363257e-288	CD8-C4-HSPA1A	HSP90AA1
137	7.60275960456904e-265	1.38071005330874	0.952	0.354	1.92357420755201e-260	CD8-C4-HSPA1A	CCL5
138	1.36642451242708e-259	1.54159729851168	0.907	0.532	3.45719065889175e-255	CD8-C4-HSPA1A	FOSB
139	5.60691191564693e-247	1.861265606924	0.917	0.661	1.41860478377783e-242	CD8-C4-HSPA1A	JUN
140	3.6961471123547e-236	1.41312150112658	0.962	0.822	9.35162180896863e-232	CD8-C4-HSPA1A	HSP90AB1
141	2.02825780388248e-235	1.35313440697799	0.951	0.815	5.13169506960305e-231	CD8-C4-HSPA1A	UBB
142	5.82066325054302e-235	2.16757716619358	0.676	0.201	1.47268600901989e-230	CD8-C4-HSPA1A	EGR1
143	9.14603394610342e-235	1.37762320555588	0.978	0.901	2.31403804870363e-230	CD8-C4-HSPA1A	HSPA8
144	2.27803962024985e-232	1.38176237865795	0.947	0.734	5.76366804319416e-228	CD8-C4-HSPA1A	DNAJA1
145	9.41279874024401e-218	1.42293141235483	0.961	0.794	2.38153220926914e-213	CD8-C4-HSPA1A	DUSP1
146	2.94569037116594e-210	1.35296876152246	0.866	0.507	7.45289120808694e-206	CD8-C4-HSPA1A	PPP1R15A
147	2.27651427895826e-202	0.968049440474334	0.993	0.971	5.75980877719229e-198	CD8-C4-HSPA1A	H3F3B
148	1.40359922366788e-196	1.72718771517823	0.863	0.574	3.5512463958021e-192	CD8-C4-HSPA1A	HSPH1
149	2.38197504693897e-195	1.51848622059596	0.791	0.404	6.02663506626028e-191	CD8-C4-HSPA1A	NR4A1
150	1.91624811464134e-191	1.53014379831915	0.913	0.637	4.84829935485405e-187	CD8-C4-HSPA1A	FOS
151	8.07444583349825e-186	1.38559934244919	0.904	0.656	2.04291554033339e-181	CD8-C4-HSPA1A	KLF6
152	5.3853782688145e-182	1.70641893321858	0.633	0.24	1.36255455579276e-177	CD8-C4-HSPA1A	NEU1
153	3.15103910383005e-162	1.37219985928229	0.885	0.681	7.9724440366004e-158	CD8-C4-HSPA1A	CD69
154	2.90180042195133e-146	1.03933232630476	0.731	0.261	7.34184524757907e-142	CD8-C4-HSPA1A	GZMK
155	1.22544519886961e-130	1.03924791876916	0.628	0.208	3.10049889766001e-126	CD8-C4-HSPA1A	CD8A
156	2.36550514928627e-127	0.933771992738997	0.896	0.762	5.98496457820919e-123	CD8-C4-HSPA1A	SRSF7
157	4.12546814391944e-122	1.8802317561391	0.396	0.089	1.04378469509306e-117	CD8-C4-HSPA1A	ATF3
158	1.28125413880776e-121	0.88741718342141	0.973	0.922	3.24170109659751e-117	CD8-C4-HSPA1A	UBC
159	6.26332293147628e-118	1.04041907016728	0.886	0.723	1.58468333489281e-113	CD8-C4-HSPA1A	HSPE1
160	3.66076587183039e-107	0.546397060933085	0.697	0.252	9.26210373231807e-103	CD8-C4-HSPA1A	NKG7
161	1.70298929723116e-101	1.09707399847065	0.823	0.629	4.30873322092455e-97	CD8-C4-HSPA1A	BTG2
162	2.47882693909433e-100	0.825832243235594	0.918	0.817	6.27168003860256e-96	CD8-C4-HSPA1A	DUSP2
163	0	3.5532968677735	0.883	0.073	0	NK-C2-GZMH	GNLY
164	0	3.07288146011917	0.712	0.007	0	NK-C2-GZMH	FGFBP2
165	0	3.06109358622968	0.99	0.274	0	NK-C2-GZMH	NKG7
166	0	2.99006526417291	0.841	0.079	0	NK-C2-GZMH	GZMH
167	0	2.91427400688806	0.812	0.073	0	NK-C2-GZMH	GZMB
168	0	2.81878139827325	0.806	0.126	0	NK-C2-GZMH	PRF1
169	4.78864740677505e-275	2.47120806477286	0.533	0.008	1.21157568038816e-270	NK-C2-GZMH	FCGR3A
170	1.42437975758344e-264	2.39727397618114	0.812	0.167	3.60382322466186e-260	NK-C2-GZMH	CCL4
171	1.19478421851482e-261	1.9079631977334	0.939	0.379	3.02292355126434e-257	NK-C2-GZMH	CST7
172	5.48778164328814e-255	2.25039328412769	0.639	0.077	1.38846363356833e-250	NK-C2-GZMH	KLRD1
173	1.04643021339955e-243	1.82234163432495	0.884	0.275	2.64757308292221e-239	NK-C2-GZMH	GZMA
174	3.559350293999e-209	1.78274114277913	0.764	0.233	9.00551217884687e-205	NK-C2-GZMH	CTSW
175	2.43346240677742e-207	1.55157495918498	0.961	0.392	6.15690323538754e-203	NK-C2-GZMH	CCL5
176	8.85249533057058e-189	2.36310875995179	0.481	0.04	2.23976984358766e-184	NK-C2-GZMH	TYROBP
177	5.10897030950138e-184	2.10356146344656	0.442	0.032	1.29262057800695e-179	NK-C2-GZMH	SPON2
178	4.53963339580618e-173	1.73193159239757	0.574	0.1	1.14857264547292e-168	NK-C2-GZMH	HOPX
179	8.7124480739496e-158	1.68652120565701	0.351	0.015	2.20433648718999e-153	NK-C2-GZMH	KLRF1
180	1.73031859765967e-150	0.942089731698169	0.975	0.908	4.37787908393872e-146	NK-C2-GZMH	PFN1
181	1.08703086450693e-149	1.54577092203965	0.573	0.152	2.75029679028899e-145	NK-C2-GZMH	C12orf75
182	6.32236210317052e-147	1.40942447555404	0.324	0.011	1.59962083572317e-142	NK-C2-GZMH	S1PR5
183	1.12572509002515e-145	1.2971597330668	0.914	0.645	2.84819705027263e-141	NK-C2-GZMH	S100A4
184	1.79353602247052e-133	1.35973738937401	0.276	0.003	4.53782549045266e-129	NK-C2-GZMH	PRSS23
185	7.27179943076331e-132	1.02198938015315	0.939	0.827	1.83983797397743e-127	NK-C2-GZMH	SH3BGRL3
186	4.88239306552713e-130	1.09796713442772	0.909	0.726	1.23529426950902e-125	NK-C2-GZMH	CYBA
187	3.53554474137324e-128	0.513156089085586	1	0.995	8.94528175014844e-124	NK-C2-GZMH	B2M
188	1.82951626887334e-125	1.30118140360301	0.88	0.675	4.62885911187645e-121	NK-C2-GZMH	IFITM2
189	1.87585447096556e-123	1.29245203585795	0.495	0.118	4.74609939698996e-119	NK-C2-GZMH	ZEB2
190	4.66730623577396e-120	0.802808226858082	0.998	0.982	1.18087515071317e-115	NK-C2-GZMH	ACTB
191	5.4113857896557e-119	1.56471986328253	0.596	0.204	1.36913471864079e-114	NK-C2-GZMH	LGALS1
192	3.04245544187469e-117	1.20075795535293	0.276	0.013	7.69771651348715e-113	NK-C2-GZMH	ADGRG1
193	1.17536178368317e-213	1.14523344117202	1	0.999	2.97378284889679e-209	CD4-C3-YPEL5	MALAT1
194	4.77374938395661e-93	1.19082225932287	0.863	0.745	1.20780633163486e-88	CD4-C3-YPEL5	SLC2A3
195	1.77027508646342e-88	0.644251874891352	0.991	0.981	4.4789729962611e-84	CD4-C3-YPEL5	MT-CYB
196	1.74209738623785e-73	0.869919363589986	0.994	0.981	4.40768059692037e-69	CD4-C3-YPEL5	MT-ND3
197	2.07230047688467e-72	0.651823068963846	0.991	0.977	5.24312743656589e-68	CD4-C3-YPEL5	MT-CO3
198	3.85439352074843e-67	0.555521774531607	0.996	0.994	9.7520010468456e-63	CD4-C3-YPEL5	MT-CO2
199	4.76293863654247e-66	0.587527635118731	0.997	0.991	1.20507110443161e-61	CD4-C3-YPEL5	MT-CO1
200	9.08503894372156e-62	1.01164242287655	0.743	0.657	2.29860570315099e-57	CD4-C3-YPEL5	FUS
201	6.12208711362379e-61	0.649280094795102	0.993	0.986	1.54894926061796e-56	CD4-C3-YPEL5	MT-ND4L
202	3.9100949793446e-51	0.625769897981742	0.963	0.947	9.89293130723977e-47	CD4-C3-YPEL5	MT-ND1
203	7.87192278663244e-50	1.03629271612507	0.801	0.645	1.99167518424587e-45	CD4-C3-YPEL5	FOS
204	1.17779169960563e-47	0.597369011706349	0.927	0.904	2.97993077917219e-43	CD4-C3-YPEL5	MT-ND5
205	6.12060363271639e-45	0.941989814943654	0.961	0.941	1.54857392511357e-40	CD4-C3-YPEL5	MT-ATP8
206	4.8841132897997e-42	0.636121308881167	0.885	0.85	1.23572950345222e-37	CD4-C3-YPEL5	MT-ND4
207	5.37581780214998e-42	0.513519878012569	0.954	0.937	1.36013566212197e-37	CD4-C3-YPEL5	JUNB
208	4.99132311536941e-39	0.712063722301659	0.903	0.869	1.26285466141961e-34	CD4-C3-YPEL5	MT-ND2
209	7.12841425551717e-39	0.863715799227871	0.821	0.768	1.8035600907884e-34	CD4-C3-YPEL5	SRSF7
210	2.63915474853115e-37	0.974421170180546	0.783	0.689	6.67732542925865e-33	CD4-C3-YPEL5	CD69
211	6.40552341275884e-33	0.858199970071534	0.763	0.674	1.62066147866211e-28	CD4-C3-YPEL5	JUN
212	2.15968698607841e-30	0.704765032856376	0.67	0.553	5.46422404347699e-26	CD4-C3-YPEL5	FOSB
213	4.62133580819227e-30	0.807843546618026	0.728	0.636	1.16924417283073e-25	CD4-C3-YPEL5	BTG2
214	3.94657897862143e-26	1.14074583268133	0.32	0.209	9.98523947381009e-22	CD4-C3-YPEL5	XIST
215	1.24033027139528e-25	0.955809034099219	0.532	0.431	3.13815961965721e-21	CD4-C3-YPEL5	RANBP2
216	6.77505251722827e-25	0.97856859944684	0.34	0.218	1.71415603738392e-20	CD4-C3-YPEL5	ZNF10
217	9.12221018867053e-24	0.915894202220036	0.585	0.505	2.30801039983553e-19	CD4-C3-YPEL5	CCNL1
218	1.31414386291802e-22	0.654260976577927	0.718	0.707	3.32491538756889e-18	CD4-C3-YPEL5	SF1
219	5.20421930386921e-21	1.02580811584472	0.454	0.364	1.31671952607195e-16	CD4-C3-YPEL5	RALGAPA1
220	5.33147897230047e-21	0.881217554370618	0.54	0.455	1.34891749478174e-16	CD4-C3-YPEL5	CCNH
221	1.01531656285926e-20	0.77907515739983	0.57	0.511	2.56885243569021e-16	CD4-C3-YPEL5	STAT3
222	1.71219110286235e-20	0.851874869111653	0.511	0.425	4.33201470935204e-16	CD4-C3-YPEL5	TSPYL2
223	5.48805693968021e-272	2.26692222563673	0.656	0.038	1.38853328630849e-267	CD8-C5-CXCL13	CXCL13
224	2.35113932056949e-249	2.82791837055707	0.698	0.08	5.94861759497286e-245	CD8-C5-CXCL13	GZMB
225	7.16388101119886e-215	2.24164059231549	0.573	0.054	1.81253353464342e-210	CD8-C5-CXCL13	CXCR6
226	9.21380211311155e-214	1.96463998449863	0.967	0.396	2.33118407263835e-209	CD8-C5-CXCL13	CCL5
227	2.75927212236535e-186	1.74007612945875	0.815	0.235	6.98123439679658e-182	CD8-C5-CXCL13	CD8A
228	2.78846597637244e-183	1.89318939754139	0.577	0.095	7.05509776681992e-179	CD8-C5-CXCL13	ITGAE
229	1.59821328273989e-181	1.85352829397544	0.782	0.243	4.0436394266602e-177	CD8-C5-CXCL13	HLA-DRB1
230	2.68148120116655e-174	2.55077408295353	0.436	0.021	6.7844155870715e-170	CD8-C5-CXCL13	KRT86
231	4.74261260985841e-173	1.79073915731025	0.774	0.249	1.19992841642028e-168	CD8-C5-CXCL13	DUSP4
232	5.76063477890346e-173	2.12257857592553	0.774	0.341	1.45749820541036e-168	CD8-C5-CXCL13	ALOX5AP
233	2.90641465218938e-163	1.77280715842904	0.563	0.096	7.35351971150436e-159	CD8-C5-CXCL13	LAG3
234	8.51536519107497e-158	1.68160136138486	0.854	0.281	2.15447254699388e-153	CD8-C5-CXCL13	NKG7
235	3.24646984608371e-155	1.48593871429278	0.961	0.842	8.21389335757639e-151	CD8-C5-CXCL13	GAPDH
236	2.54520737071407e-148	1.57385807800994	0.508	0.075	6.43962916864368e-144	CD8-C5-CXCL13	PTMS
237	2.41088820941203e-147	1.67795569520579	0.583	0.118	6.09978825863337e-143	CD8-C5-CXCL13	HLA-DQA1
238	1.58502686018303e-145	1.69559028818571	0.792	0.28	4.01027645894908e-141	CD8-C5-CXCL13	GZMA
239	2.67519238656652e-138	1.2798976989697	0.933	0.828	6.76850425725194e-134	CD8-C5-CXCL13	SH3BGRL3
240	7.61351523720189e-137	1.41804358284525	0.364	0.025	1.92629549016445e-132	CD8-C5-CXCL13	HAVCR2
241	8.84352061687121e-137	1.59474706919854	0.531	0.088	2.23749915127459e-132	CD8-C5-CXCL13	GZMH
242	7.1711011455214e-135	0.832317181792434	0.996	0.989	1.81436030082837e-130	CD8-C5-CXCL13	HLA-B
243	2.19637793154335e-134	1.5527011788681	0.637	0.188	5.55705580459783e-130	CD8-C5-CXCL13	TIGIT
244	6.35329812084973e-131	1.68196029688653	0.605	0.164	1.60744795755619e-126	CD8-C5-CXCL13	CD63
245	8.13039709140996e-131	1.45331482069991	0.631	0.17	2.05707176809764e-126	CD8-C5-CXCL13	CD8B
246	6.74574307616253e-127	1.60008040432847	0.41	0.06	1.70674045569988e-122	CD8-C5-CXCL13	TNFRSF9
247	1.87275112108954e-126	1.55760930855469	0.586	0.174	4.73824761146866e-122	CD8-C5-CXCL13	RBPJ
248	4.48626414057967e-125	1.66272208092048	0.546	0.119	1.13506969020806e-120	CD8-C5-CXCL13	ZEB2
249	3.36326824008442e-119	1.34833065660586	0.613	0.193	8.50940497423758e-115	CD8-C5-CXCL13	CYTOR
250	1.6269980872688e-115	1.55213614739843	0.429	0.061	4.11646786059879e-111	CD8-C5-CXCL13	ZNF683
251	8.42465509133846e-113	1.36719976100125	0.838	0.474	2.13152198465954e-108	CD8-C5-CXCL13	RGS1
252	5.90601463631282e-112	1.43091279490708	0.763	0.386	1.49428076313351e-107	CD8-C5-CXCL13	CLEC2B
253	0	3.53148165924116	0.855	0.003	0	CD-GD	TRDV2
254	0	2.70448055940227	0.76	0.019	0	CD-GD	TRGV9
255	8.06074295129697e-215	1.49539287361476	0.933	0.278	2.03944857410765e-210	CD-GD	NKG7
256	1.36833335170827e-198	1.77729499374492	0.485	0.029	3.4620202131571e-194	CD-GD	TRDC
257	8.88648613193048e-176	1.3437721274315	0.978	0.394	2.24836985623973e-171	CD-GD	CCL5
258	3.34453941601704e-170	1.58078156128168	0.555	0.081	8.46201917646472e-166	CD-GD	KLRD1
259	6.62497861176087e-143	1.190793877943	0.835	0.291	1.67618583856162e-138	CD-GD	GZMK
260	1.30562318337428e-136	1.19356463776518	0.804	0.278	3.30335721625526e-132	CD-GD	GZMA
261	6.28605275489436e-135	1.1051904026882	0.878	0.382	1.59043420751582e-130	CD-GD	CST7
262	2.67775070413151e-113	1.25542845837299	0.358	0.035	6.77497705652313e-109	CD-GD	KLRC1
263	1.20498946294892e-111	1.06302821430179	0.677	0.236	3.04874384020705e-107	CD-GD	CTSW
264	1.7786029530228e-111	1.39653148076429	0.575	0.173	4.50004333144298e-107	CD-GD	KLRB1
265	1.39979959390823e-102	1.14478199525518	0.431	0.103	3.54163295254722e-98	CD-GD	KLRG1
266	7.25356401721465e-99	1.51245419263019	0.566	0.174	1.83522423199548e-94	CD-GD	CCL4
267	1.17845039784022e-73	0.909512299369966	0.388	0.107	2.98159735157553e-69	CD-GD	MATK
268	1.38291641380079e-60	0.853903061429062	0.358	0.106	3.49891681855737e-56	CD-GD	HOPX
269	1.51245417704482e-57	1.03115595155936	0.49	0.211	3.82666031334111e-53	CD-GD	SLC7A5
270	3.01580129473063e-57	0.7381449207697	0.845	0.657	7.63027885579797e-53	CD-GD	HCST
271	7.24730777836664e-55	0.930169908743383	0.491	0.2	1.83364134100454e-50	CD-GD	APOBEC3G
272	1.39514271489502e-50	0.568814695401249	0.919	0.824	3.52985058295588e-46	CD-GD	DUSP2
273	4.82462141562321e-46	0.661949379970978	0.299	0.099	1.22067746436683e-41	CD-GD	LAG3
274	1.19317845835835e-44	0.765244023691176	0.318	0.108	3.01886081749246e-40	CD-GD	CCL4L2
275	3.64505602322703e-44	0.807908584755179	0.428	0.205	9.22235624436672e-40	CD-GD	ZC3H12A
276	1.53076616629804e-43	0.852049810752704	0.409	0.171	3.87299147735068e-39	CD-GD	ITM2C
277	1.60764084470541e-43	0.638320753739945	0.649	0.399	4.06749210118915e-39	CD-GD	GZMM
278	1.95323165837022e-43	0.927544212016214	0.504	0.245	4.9418714188425e-39	CD-GD	GPR65
279	5.69237476890542e-43	0.790604768702047	0.304	0.086	1.44022774028076e-38	CD-GD	GNLY
280	1.36787119956453e-42	0.684082396803637	0.773	0.618	3.46085092201821e-38	CD-GD	REL
281	8.75463902231844e-42	1.3171969343268	0.271	0.092	2.21501121903679e-37	CD-GD	IFNG
282	1.61400743977016e-41	0.696900210165105	0.443	0.245	4.08360022336249e-37	CD-GD	PBX4
283	3.01953135396546e-189	1.01952764981271	0.995	0.95	7.639716278668e-185	CD4-C2-ANXA1	FTH1
284	1.11362883307108e-130	0.661417377574062	0.919	0.603	2.81759231055314e-126	CD4-C2-ANXA1	ANXA1
285	9.50517562495128e-104	0.849955995757727	0.722	0.396	2.40490448486892e-99	CD4-C2-ANXA1	S100A11
286	1.18365351230816e-103	0.781595037335657	0.878	0.649	2.99476175149088e-99	CD4-C2-ANXA1	LTB
287	2.12835320282321e-103	0.805249590170768	0.896	0.628	5.38494643846301e-99	CD4-C2-ANXA1	S100A4
288	2.06549891195952e-98	0.88506583828273	0.797	0.454	5.22591879714878e-94	CD4-C2-ANXA1	LMNA
289	7.27380705659073e-93	0.618502324513631	0.97	0.844	1.84034592338802e-88	CD4-C2-ANXA1	VIM
290	4.50191057097515e-92	0.674161035089448	0.926	0.703	1.13902839356242e-87	CD4-C2-ANXA1	IL7R
291	5.89769901045674e-89	0.68293633721764	0.957	0.777	1.49217682663566e-84	CD4-C2-ANXA1	CRIP1
292	6.26799760574469e-85	0.952510503001786	0.354	0.092	1.58586607422946e-80	CD4-C2-ANXA1	CCR6
293	3.00056069466247e-54	0.521930730118535	0.756	0.56	7.59171861356553e-50	CD4-C2-ANXA1	EMP3
294	5.37601059407842e-53	0.607015770208764	0.279	0.11	1.36018444040778e-48	CD4-C2-ANXA1	TIMP1
295	6.2117786176218e-53	0.505896304860238	0.793	0.578	1.57164210804449e-48	CD4-C2-ANXA1	S100A10
296	2.42488031812282e-52	0.523265635079346	0.741	0.513	6.13518969288256e-48	CD4-C2-ANXA1	CCR7
297	3.51673652722028e-43	0.519459358984514	0.807	0.573	8.89769508752003e-39	CD4-C2-ANXA1	GPR183
298	1.9487999200412e-36	0.525542416240987	0.412	0.246	4.93065867769624e-32	CD4-C2-ANXA1	AQP3
299	6.64305423824781e-36	0.501353509586357	0.459	0.279	1.68075915281908e-31	CD4-C2-ANXA1	ICAM2
300	3.2167385589329e-33	0.612127871873337	0.331	0.167	8.13867022795612e-29	CD4-C2-ANXA1	KLRB1
301	1.36786083727433e-31	0.503281169512224	0.547	0.366	3.46082470438778e-27	CD4-C2-ANXA1	GLIPR1
302	6.2708790334796e-31	0.519618108497696	0.349	0.2	1.58659510426067e-26	CD4-C2-ANXA1	S1PR1
303	7.21930547485896e-20	0.619087786255377	0.593	0.463	1.82655647819407e-15	CD4-C2-ANXA1	MT1E
304	2.25328580669627e-19	0.583587021971348	0.391	0.253	5.70103841952223e-15	CD4-C2-ANXA1	MT1G
305	1.12781323392217e-12	0.569865743891241	0.721	0.651	2.85348026314649e-08	CD4-C2-ANXA1	MT1X
306	1.8872272802062e-11	0.513696328484951	0.743	0.714	4.77487374164971e-07	CD4-C2-ANXA1	MT2A
307	2.86758096773482e-305	1.68565973444622	0.98	0.381	7.25526660646586e-301	CD8-C2-CCL5	CCL5
308	3.66858924389821e-303	1.80315102717994	0.851	0.22	9.28189764598687e-299	CD8-C2-CCL5	CD8A
309	3.12444215525297e-197	1.488312622173	0.636	0.159	7.90515109700555e-193	CD8-C2-CCL5	CD8B
310	7.24345141322424e-144	0.959249353624665	0.9	0.64	1.83266564205987e-139	CD8-C2-CCL5	S100A4
311	1.00235840980056e-130	0.966638679763077	0.95	0.851	2.5360670126364e-126	CD8-C2-CCL5	VIM
312	1.95339098593245e-127	0.963027554023633	0.958	0.897	4.94227453350769e-123	CD8-C2-CCL5	ZFP36L2
313	5.74370974063725e-125	1.39411990644464	0.427	0.098	1.45321600147863e-120	CD8-C2-CCL5	HOPX
314	7.61722995480799e-125	0.560889671534011	0.993	0.981	1.92723535086597e-120	CD8-C2-CCL5	TMSB4X
315	4.91875177752611e-114	1.29035763795835	0.331	0.056	1.24449338723188e-109	CD8-C2-CCL5	ZNF683
316	2.71420253662509e-111	0.61782335606784	0.727	0.272	6.86720383791514e-107	CD8-C2-CCL5	NKG7
317	7.01838051167497e-102	0.892019356012884	0.801	0.587	1.77572045325889e-97	CD8-C2-CCL5	S100A10
318	3.46989885643462e-94	0.583327594931704	0.986	0.954	8.77919109666522e-90	CD8-C2-CCL5	HLA-C
319	1.54548118165002e-92	0.914825630067051	0.818	0.643	3.91022193769271e-88	CD8-C2-CCL5	S100A6
320	1.31840146623589e-83	0.781804904958168	0.826	0.673	3.33568754972342e-79	CD8-C2-CCL5	IFITM2
321	2.8718635994994e-82	1.12240368037214	0.547	0.272	7.26610209309343e-78	CD8-C2-CCL5	ID2
322	2.40416579762769e-81	0.899046332463347	0.65	0.414	6.08277988457782e-77	CD8-C2-CCL5	S100A11
323	9.96044050570734e-81	1.0890537614816	0.364	0.114	2.52009105234901e-76	CD8-C2-CCL5	LGALS3
324	1.7648311633516e-77	0.63370897745941	0.917	0.826	4.46519932639589e-73	CD8-C2-CCL5	SH3BGRL3
325	6.35926125489852e-75	0.712543092024357	0.904	0.787	1.60895669010187e-70	CD8-C2-CCL5	CRIP1
326	5.82404478808636e-74	1.07279818859438	0.482	0.241	1.47354157183373e-69	CD8-C2-CCL5	GPR65
327	8.42584168063132e-73	1.44249370720433	0.305	0.081	2.13182220361653e-68	CD8-C2-CCL5	GNLY
328	1.02459691778189e-70	0.668081097593352	0.808	0.652	2.59233266167996e-66	CD8-C2-CCL5	CD7
329	1.02013633642879e-69	0.841956775154024	0.506	0.233	2.58104694479849e-65	CD8-C2-CCL5	CTSW
330	1.1174765869973e-69	0.665384037603857	0.908	0.82	2.82732751276188e-65	CD8-C2-CCL5	CD52
331	2.1203874648214e-66	1.07122757146479	0.45	0.203	5.36479232474464e-62	CD8-C2-CCL5	LGALS1
332	9.26745163177951e-66	1.23200957397784	0.257	0.061	2.34475793735653e-61	CD8-C2-CCL5	LINC02446
333	3.89117956233385e-63	1.2977942094822	0.398	0.191	9.84507341066088e-59	CD8-C2-CCL5	LDLRAD4
334	7.09801206173632e-63	0.647658908957593	0.805	0.654	1.79586803173991e-58	CD8-C2-CCL5	HCST
335	6.15330631900627e-57	0.956850232259795	0.434	0.208	1.55684803177178e-52	CD8-C2-CCL5	SLC7A5
336	7.52598712545038e-57	1.16419574757687	0.28	0.081	1.9041500026102e-52	CD8-C2-CCL5	GZMB
337	0	4.19162013796865	0.768	0.062	0	NK-C1-XCL1	GNLY
338	0	3.16685747158908	0.668	0.052	0	NK-C1-XCL1	XCL1
339	0	3.0238983611873	0.733	0.021	0	NK-C1-XCL1	TYROBP
340	0	2.31091825650164	0.809	0.22	0	NK-C1-XCL1	CTSW
341	3.67443589861316e-307	2.19935610867357	0.647	0.066	9.29669026708116e-303	NK-C1-XCL1	KLRD1
342	5.051237564237e-285	2.36765483122554	0.522	0.011	1.2780136161276e-280	NK-C1-XCL1	FCER1G
343	1.04828081811232e-278	2.82752363305565	0.611	0.058	2.65225529790599e-274	NK-C1-XCL1	XCL2
344	2.04572300410814e-261	1.79109157532155	0.823	0.267	5.175883772694e-257	NK-C1-XCL1	NKG7
345	4.68107255514251e-260	1.59855836628724	0.921	0.669	1.18435816717661e-255	NK-C1-XCL1	IFITM2
346	1.70217996650624e-230	2.00414439437201	0.463	0.019	4.30668553325745e-226	NK-C1-XCL1	TRDC
347	4.60391225172993e-211	1.98899992952295	0.436	0.024	1.16483583881019e-206	NK-C1-XCL1	KLRC1
348	1.14068587832144e-209	1.83329519884594	0.553	0.092	2.88604934074107e-205	NK-C1-XCL1	HOPX
349	1.19042673681053e-202	1.80050060282469	0.472	0.058	3.01189868680432e-198	NK-C1-XCL1	IFITM3
350	1.58433084654692e-189	1.57509705171905	0.422	0.03	4.00851547484836e-185	NK-C1-XCL1	KLRC3
351	5.77232221384465e-169	1.43787428531405	0.502	0.095	1.46045524332483e-164	NK-C1-XCL1	MATK
352	4.73981382034136e-167	1.3087780999901	0.873	0.649	1.19922029468457e-162	NK-C1-XCL1	CD7
353	4.02509771414768e-166	1.40931143030352	0.567	0.154	1.0183899726565e-161	NK-C1-XCL1	CD63
354	1.34418292229664e-149	2.18210907929181	0.437	0.074	3.40091721170272e-145	NK-C1-XCL1	GZMB
355	1.52406489498178e-148	1.39921530920694	0.563	0.201	3.85603659079339e-144	NK-C1-XCL1	IL2RB
356	1.66675237863787e-146	1.47539814332768	0.306	0.011	4.21705019319167e-142	NK-C1-XCL1	KLRF1
357	1.52465595935414e-145	1.15475358318291	0.293	0.012	3.8575320427619e-141	NK-C1-XCL1	LAT2
358	6.4271703249655e-139	1.72577522030425	0.535	0.166	1.62613836391952e-134	NK-C1-XCL1	KLRB1
359	1.00021439452152e-128	1.27690976825012	0.52	0.163	2.53064243957889e-124	NK-C1-XCL1	BHLHE40
360	4.18037236000256e-119	1.11676877157519	0.812	0.612	1.05767601080425e-114	NK-C1-XCL1	REL
361	6.36502136609e-118	1.27294406597944	0.476	0.138	1.61041405583443e-113	NK-C1-XCL1	MAP3K8
362	4.59817636127826e-117	1.27239605165775	0.461	0.127	1.16338460116701e-112	NK-C1-XCL1	PRF1
363	1.14541792681946e-114	1.40545124729107	0.273	0.017	2.89802189664591e-110	NK-C1-XCL1	KRT86
364	8.02736156484016e-113	1.15060897459169	0.412	0.105	2.03100274952021e-108	NK-C1-XCL1	TNFRSF18
365	8.87224961721277e-107	1.54497701388017	0.329	0.055	2.244767875651e-102	NK-C1-XCL1	ZNF683
366	1.29826063026e-100	0.803952102073165	0.723	0.376	3.28472922062082e-96	NK-C1-XCL1	CST7
367	3.29503192275434e-299	0.719980724497863	0.997	0.968	8.33676026776075e-295	CD4-C1-RPL	RPL32
368	2.62710983200189e-274	0.770027684811381	0.994	0.949	6.64685058594798e-270	CD4-C1-RPL	RPS13
369	4.18647845668525e-268	0.67401072066767	0.997	0.966	1.05922091432593e-263	CD4-C1-RPL	RPL11
370	3.09984383570872e-266	0.699935592308268	0.996	0.965	7.84291488872663e-262	CD4-C1-RPL	RPS8
371	4.60046959703875e-247	0.6248311556621	0.998	0.976	1.16396481274677e-242	CD4-C1-RPL	RPS12
372	3.90893811135344e-240	0.618447514860704	0.996	0.962	9.89000431553535e-236	CD4-C1-RPL	RPS14
373	2.24326255635362e-236	0.602102544779894	0.997	0.976	5.67567859383028e-232	CD4-C1-RPL	RPL13
374	2.3090762490115e-219	0.622642418571545	0.995	0.962	5.842193817624e-215	CD4-C1-RPL	RPS23
375	2.99792072183469e-219	0.664402349384623	0.992	0.954	7.58503921831395e-215	CD4-C1-RPL	RPS6
376	4.52521440161687e-213	0.579185648580709	0.996	0.964	1.14492449575309e-208	CD4-C1-RPL	RPL19
377	1.47671065013542e-208	0.525588655345582	0.997	0.979	3.73622561590763e-204	CD4-C1-RPL	RPL10
378	5.26095311348575e-208	0.727848295426242	0.986	0.92	1.33107374724303e-203	CD4-C1-RPL	RPS5
379	6.75760869388287e-201	0.532889467371265	0.997	0.972	1.7097425756393e-196	CD4-C1-RPL	RPL30
380	4.34146304326202e-200	0.600114978247268	0.995	0.961	1.09843356457572e-195	CD4-C1-RPL	RPS4X
381	2.63509039285386e-195	0.557081127634628	0.996	0.968	6.66704220295956e-191	CD4-C1-RPL	RPS27A
382	1.70280901703586e-192	0.707109537895712	0.984	0.897	4.30827709400244e-188	CD4-C1-RPL	RPL22
383	6.96588799854526e-191	0.654778839104868	0.995	0.953	1.76243932251194e-186	CD4-C1-RPL	RPS3A
384	1.54290132082862e-182	0.592396223514809	0.992	0.945	3.90369463182849e-178	CD4-C1-RPL	RPL29
385	2.75175266067388e-182	0.577077631003411	0.994	0.953	6.96220940677099e-178	CD4-C1-RPL	RPL18
386	1.60561408738856e-177	0.57376480015077	0.995	0.966	4.06236420250179e-173	CD4-C1-RPL	RPS18
387	3.10941829878624e-168	0.678834080184761	0.986	0.917	7.86713923775907e-164	CD4-C1-RPL	RPL5
388	9.47031377754678e-168	0.534050133181156	0.995	0.972	2.39608408885711e-163	CD4-C1-RPL	TPT1
389	2.96735942235233e-167	0.522628021463148	0.997	0.967	7.50771607449363e-163	CD4-C1-RPL	RPL34
390	1.1249146727594e-162	0.735645144228239	0.972	0.855	2.84614661354856e-158	CD4-C1-RPL	EEF1B2
391	2.01354084422274e-161	0.550849515698695	0.993	0.95	5.09445968996795e-157	CD4-C1-RPL	RPL3
392	6.85333568964744e-150	0.505629843357135	0.994	0.955	1.7339624628377e-145	CD4-C1-RPL	RPL35A
393	4.74701820516406e-142	0.509362258930831	0.99	0.95	1.20104307608856e-137	CD4-C1-RPL	RPL14
394	8.22362559767523e-127	1.8434971785181	0.581	0.216	2.08065951246781e-122	CD4-C1-RPL	MT1G
395	1.54015920718559e-125	0.917587883776197	0.806	0.506	3.89675681010025e-121	CD4-C1-RPL	CD55
396	3.97931825950936e-124	1.34348000740297	0.746	0.432	1.00680731283846e-119	CD4-C1-RPL	MT1E
397	1.51492287655877e-273	1.53257910291985	0.756	0.157	3.83290636998135e-269	CD8-C1-CD8B	CD8B
398	4.15469757865139e-199	0.548109095676774	0.997	0.978	1.05118003437459e-194	CD8-C1-CD8B	RPS12
399	1.36046424457142e-190	0.54758553276839	0.998	0.971	3.44211058519015e-186	CD8-C1-CD8B	RPL32
400	1.00943922816696e-185	0.656088405314447	0.99	0.926	2.55398219118521e-181	CD8-C1-CD8B	RPS5
401	2.9076856971702e-177	0.603912061190793	0.996	0.954	7.35673558241033e-173	CD8-C1-CD8B	RPS13
402	4.3328455510405e-177	0.507272172880982	0.995	0.966	1.09625325286876e-172	CD8-C1-CD8B	RPS14
403	1.02698833921851e-175	0.907864848703601	0.781	0.225	2.59838319705676e-171	CD8-C1-CD8B	CD8A
404	2.04194655217569e-171	0.533431968593547	0.995	0.968	5.16632897165971e-167	CD8-C1-CD8B	RPS8
405	2.3999326464621e-170	1.47198582647555	0.45	0.055	6.07206958881375e-166	CD8-C1-CD8B	LINC02446
406	2.74712737787307e-167	0.512369798117541	0.997	0.966	6.95050697875666e-163	CD8-C1-CD8B	RPS23
407	1.05861302410217e-150	0.556968885204014	0.992	0.958	2.67839681228091e-146	CD8-C1-CD8B	RPS6
408	1.49294618998527e-145	0.544736219098345	0.994	0.957	3.77730315528173e-141	CD8-C1-CD8B	RPS3A
409	1.94413758021476e-134	0.630178758167136	0.979	0.867	4.91886249170136e-130	CD8-C1-CD8B	EEF1B2
410	5.21254870980397e-133	0.891728581961324	0.865	0.535	1.3188269490675e-128	CD8-C1-CD8B	CD55
411	6.04934487739043e-126	0.552932920123737	0.992	0.924	1.53054474742855e-121	CD8-C1-CD8B	RPL5
412	7.45580774163586e-125	1.02535846967384	0.382	0.072	1.88639391671129e-120	CD8-C1-CD8B	YBX3
413	7.76409061508174e-112	0.501898448617658	0.984	0.906	1.96439256652183e-107	CD8-C1-CD8B	RPL22
414	2.38279944278526e-105	1.03095252408041	0.253	0.014	6.02872087019099e-101	CD8-C1-CD8B	CD248
415	7.66773973028059e-95	0.569748916954832	0.942	0.79	1.94001482915829e-90	CD8-C1-CD8B	EEF1G
416	7.75332676830153e-84	0.787539750579064	0.653	0.366	1.96166920564797e-79	CD8-C1-CD8B	ABLIM1
417	9.23376374259401e-74	0.736755183091671	0.479	0.216	2.33623456451371e-69	CD8-C1-CD8B	BACH2
418	1.86495368132836e-70	1.08186572685699	0.688	0.427	4.71851930912889e-66	CD8-C1-CD8B	MT1F
419	3.33646166017295e-67	0.732846864469259	0.375	0.136	8.44158164640359e-63	CD8-C1-CD8B	ACTN1
420	2.27681268180433e-66	0.713856248136683	0.293	0.08	5.76056376623313e-62	CD8-C1-CD8B	AIF1
421	1.48027387767089e-65	0.623452500628488	0.773	0.542	3.74524093789512e-61	CD8-C1-CD8B	LITAF
422	1.68977013351379e-64	1.27799214169461	0.508	0.256	4.27528741480323e-60	CD8-C1-CD8B	MT1G
423	8.87236009224215e-63	0.660640592831234	0.602	0.339	2.24479582693819e-58	CD8-C1-CD8B	SATB1
424	4.85899396082826e-62	0.667852769762567	0.635	0.396	1.22937406202916e-57	CD8-C1-CD8B	RGS10
425	8.51535860144513e-62	0.666587638576986	0.483	0.251	2.15447087975163e-57	CD8-C1-CD8B	PDE3B
426	1.03476875005609e-58	0.518220959407647	0.881	0.65	2.6180684145169e-54	CD8-C1-CD8B	CD7
427	5.59083143991117e-90	1.76282189425515	0.983	0.978	1.41453626261192e-85	Macro-C1-APOC1	FTL
428	6.18895256192997e-71	0.770698336458914	0.997	0.992	1.5658668876939e-66	Macro-C1-APOC1	TMSB4X
429	7.93833601620492e-62	1.38957504556925	0.72	0.419	2.00847839546001e-57	Macro-C1-APOC1	APOC1
430	1.99852572237347e-56	0.67224113588104	0.988	0.99	5.05646993017711e-52	Macro-C1-APOC1	TMSB10
431	9.19943152929988e-54	1.14758767262301	0.862	0.854	2.32754817122816e-49	Macro-C1-APOC1	S100A11
432	3.05481412931732e-40	1.53014706558554	0.719	0.746	7.72898522858576e-36	Macro-C1-APOC1	PRDX1
433	5.81914095687895e-40	1.01570025701891	0.675	0.379	1.47230085349994e-35	Macro-C1-APOC1	APOE
434	1.62269195810116e-35	1.52681149135885	0.668	0.673	4.10557292319176e-31	Macro-C1-APOC1	CAPG
435	2.32285742995733e-34	0.274086926716999	0.173	0.513	5.87706158353505e-30	Macro-C1-APOC1	BSG
436	2.35736736507321e-33	0.626304550356342	0.986	0.994	5.96437517037174e-29	Macro-C1-APOC1	ACTB
437	7.89160878886032e-32	0.331183859467981	0.218	0.568	1.99665593966955e-27	Macro-C1-APOC1	HNRNPF
438	8.0638476417341e-32	0.264198854786614	0.201	0.56	2.04023409183515e-27	Macro-C1-APOC1	BAX
439	1.11261211338715e-31	0.735946088000824	0.859	0.931	2.81501990808082e-27	Macro-C1-APOC1	GAPDH
440	2.39387916045721e-31	0.288163049664197	0.215	0.583	6.05675366387278e-27	Macro-C1-APOC1	C11orf58
441	1.08858488753776e-30	0.298956063140803	0.128	0.421	2.75422862395929e-26	Macro-C1-APOC1	RNF114
442	1.47598384523317e-30	0.251668040265631	0.125	0.421	3.73438672682444e-26	Macro-C1-APOC1	DNAJC8
443	2.23752029074902e-29	0.339805122539767	0.136	0.418	5.6611500876241e-25	Macro-C1-APOC1	RAB1A
444	4.42661266110472e-29	0.267665912032304	0.223	0.582	1.1199772693861e-24	Macro-C1-APOC1	VDAC2
445	9.99083317049729e-29	0.274555628013543	0.134	0.419	2.52778070046752e-24	Macro-C1-APOC1	RER1
446	1.57960787922422e-28	0.347171574852147	0.236	0.601	3.99656589522521e-24	Macro-C1-APOC1	TRMT112
447	3.02220771470638e-28	0.280303502470161	0.165	0.467	7.64648773897862e-24	Macro-C1-APOC1	AURKAIP1
448	3.04744704253012e-28	0.267718356100646	0.127	0.398	7.71034576230545e-24	Macro-C1-APOC1	UFM1
449	4.23354893210459e-28	0.31449955787878	0.155	0.448	1.07113021531178e-23	Macro-C1-APOC1	PPP1R18
450	4.79007154482143e-28	0.275365035399689	0.27	0.658	1.21193600155527e-23	Macro-C1-APOC1	TMEM258
451	1.40873268289063e-27	0.305222189828109	0.232	0.598	3.56423456098158e-23	Macro-C1-APOC1	ARF5
452	1.4170609023123e-27	0.324167860981675	0.176	0.482	3.58530578894035e-23	Macro-C1-APOC1	NDUFS7
453	1.75525121703237e-27	0.267717764034658	0.156	0.449	4.44096110421359e-23	Macro-C1-APOC1	SNRPD3
454	1.77284368045689e-27	0.326106837627444	0.162	0.47	4.48547179592398e-23	Macro-C1-APOC1	KDELR1
455	3.19053283207293e-27	0.290461614870885	0.161	0.467	8.07236711842772e-23	Macro-C1-APOC1	SEPT7
456	3.39563776108589e-27	0.303365823735481	0.192	0.513	8.59130309932341e-23	Macro-C1-APOC1	ANXA11
457	4.10999922765913e-272	3.80614466057145	0.795	0.077	1.03987090459004e-267	Macro-C2-SLC40A1	SELENOP
458	9.90529275574462e-211	2.31974606401167	0.709	0.082	2.50613812013095e-206	Macro-C2-SLC40A1	FOLR2
459	1.02344016265924e-175	2.55800764456691	0.75	0.149	2.58940595554415e-171	Macro-C2-SLC40A1	SLC40A1
460	4.81452039751766e-167	2.12763458167525	0.968	0.361	1.21812180577594e-162	Macro-C2-SLC40A1	C1QA
461	9.43749124328521e-164	3.05443668518598	0.705	0.123	2.38777965946359e-159	Macro-C2-SLC40A1	RNASE1
462	1.22872313063824e-158	2.05875572327085	0.968	0.354	3.1087923928278e-154	Macro-C2-SLC40A1	C1QB
463	1.70607380832754e-157	2.04354215606813	0.848	0.243	4.3165373424495e-153	Macro-C2-SLC40A1	DAB2
464	8.52965479350697e-157	1.97637569417703	0.976	0.354	2.1580879593052e-152	Macro-C2-SLC40A1	C1QC
465	4.34039327454772e-144	1.80388433283325	0.778	0.175	1.09816290239332e-139	Macro-C2-SLC40A1	PLTP
466	3.02023208138136e-129	1.1602913136679	0.427	0.038	7.64148918910299e-125	Macro-C2-SLC40A1	IGF1
467	4.33546113670202e-128	1.49663593065214	0.726	0.186	1.09691502219698e-123	Macro-C2-SLC40A1	SLCO2B1
468	1.01680444494595e-118	1.71419849769909	0.62	0.132	2.57261692615775e-114	Macro-C2-SLC40A1	STAB1
469	1.41313124360186e-118	1.70667988572798	0.682	0.172	3.57536335943707e-114	Macro-C2-SLC40A1	CD163
470	8.08747565212677e-117	1.12452653754584	0.532	0.082	2.04621221474459e-112	Macro-C2-SLC40A1	SDC3
471	3.5403300258796e-114	1.3861591466458	0.848	0.333	8.95738899847798e-110	Macro-C2-SLC40A1	PLD3
472	8.3856348104572e-112	1.41864352661459	0.491	0.091	2.12164946339378e-107	Macro-C2-SLC40A1	MRC1
473	3.76867620900322e-109	1.03848353589996	0.566	0.116	9.53512767639905e-105	Macro-C2-SLC40A1	GPR34
474	1.43822275836384e-108	1.50424368714172	0.929	0.364	3.63884740093635e-104	Macro-C2-SLC40A1	APOE
475	9.77906813887099e-108	1.39834195556361	0.915	0.559	2.47420202981575e-103	Macro-C2-SLC40A1	FCGRT
476	1.98494094880873e-104	1.33413474129458	0.733	0.226	5.02209909458096e-100	Macro-C2-SLC40A1	A2M
477	1.22075962459085e-103	0.819570184568431	0.425	0.052	3.08864392617731e-99	Macro-C2-SLC40A1	ME1
478	2.46242103295858e-102	1.65218440439665	0.35	0.03	6.23017145548851e-98	Macro-C2-SLC40A1	PLA2G2D
479	1.13264637318403e-101	1.26887874141167	0.485	0.084	2.86570858879291e-97	Macro-C2-SLC40A1	ADAMDEC1
480	3.090262923457e-101	1.37347114284161	0.705	0.222	7.81867422263855e-97	Macro-C2-SLC40A1	MS4A4A
481	1.97022066657491e-99	1.55671582686258	0.583	0.138	4.98485530850119e-95	Macro-C2-SLC40A1	FUCA1
482	7.55881511233248e-99	1.54487216006108	0.801	0.3	1.91245581157124e-94	Macro-C2-SLC40A1	CD14
483	6.62393958081062e-97	1.33867424721632	0.917	0.534	1.6759229533409e-92	Macro-C2-SLC40A1	MS4A6A
484	9.98843953837112e-97	1.24379015685446	0.981	0.818	2.52717508760328e-92	Macro-C2-SLC40A1	PSAP
485	1.5651440753272e-96	1.36189782687904	0.432	0.074	3.95997102498535e-92	Macro-C2-SLC40A1	ENPP2
486	6.41700628092311e-96	0.844152729183907	0.481	0.084	1.62356675913636e-91	Macro-C2-SLC40A1	C2
487	2.24215321895677e-277	4.36059205585983	0.77	0.081	5.67287185928253e-273	Macro-C3-VCAN	S100A8
488	5.53228051466948e-277	2.86544033163735	0.817	0.108	1.39972229301653e-272	Macro-C3-VCAN	FCN1
489	2.39806343548581e-228	3.79842724402682	0.85	0.183	6.06734029812266e-224	Macro-C3-VCAN	S100A9
490	1.64332000177218e-181	2.27153898966993	0.476	0.026	4.15776393648379e-177	Macro-C3-VCAN	VCAN
491	2.51935860644103e-174	2.27975458340248	0.385	0.005	6.37422921015644e-170	Macro-C3-VCAN	S100A12
492	5.22653477768313e-146	1.83981470072673	0.954	0.605	1.32236556410161e-141	Macro-C3-VCAN	S100A4
493	8.5670821434471e-131	2.40049490054626	0.867	0.404	2.16755745311355e-126	Macro-C3-VCAN	TIMP1
494	9.49092638636875e-129	2.51676376518493	0.543	0.108	2.40129928501516e-124	Macro-C3-VCAN	EREG
495	3.93965160279376e-125	1.46134798014995	0.43	0.048	9.96771252022848e-121	Macro-C3-VCAN	CD300E
496	4.51566340818626e-116	2.17105069321579	0.459	0.073	1.1425079989052e-111	Macro-C3-VCAN	APOBEC3A
497	6.04686798600574e-110	1.56513369664319	0.896	0.556	1.52991806913931e-105	Macro-C3-VCAN	NAMPT
498	2.71080109128277e-99	1.51280332893554	0.713	0.293	6.85859784105455e-95	Macro-C3-VCAN	C5AR1
499	1.2509669046e-98	1.21808445093604	0.972	0.8	3.16507136532847e-94	Macro-C3-VCAN	S100A6
500	1.37644490744924e-98	1.47142365009968	0.526	0.127	3.48254326033731e-94	Macro-C3-VCAN	SLC11A1
501	2.93221894472878e-98	1.40300605271087	0.922	0.605	7.4188071520583e-94	Macro-C3-VCAN	PLAUR
502	2.59349327763414e-96	2.11206427667002	0.313	0.03	6.56179734174215e-92	Macro-C3-VCAN	THBS1
503	4.37162138272008e-96	1.23034643123452	0.863	0.433	1.10606392604201e-91	Macro-C3-VCAN	SERPINA1
504	4.19993033351032e-94	1.37467006913371	0.93	0.629	1.06262437368145e-89	Macro-C3-VCAN	SOD2
505	1.18275982581894e-90	1.96001242714859	0.756	0.331	2.99250063530449e-86	Macro-C3-VCAN	IL1B
506	3.74453264427953e-83	1.32708189375073	0.75	0.391	9.47404204329164e-79	Macro-C3-VCAN	CEBPB
507	5.77720231339311e-79	1.09211502312911	0.969	0.648	1.46168995731159e-74	Macro-C3-VCAN	LYZ
508	3.35287021781521e-78	1.42958266356134	0.357	0.065	8.48309693809427e-74	Macro-C3-VCAN	AQP9
509	2.74707741117343e-77	0.994395667265308	0.298	0.041	6.95038055800989e-73	Macro-C3-VCAN	MCEMP1
510	2.93582383209596e-75	1.45336989509135	0.493	0.16	7.42792787758599e-71	Macro-C3-VCAN	NLRP3
511	5.47385962503982e-75	0.720370138903467	0.996	0.994	1.38494122373132e-70	Macro-C3-VCAN	FTH1
512	1.40696877049429e-74	1.03208699995711	0.959	0.751	3.55977168622761e-70	Macro-C3-VCAN	NEAT1
513	1.40266199170089e-72	1.55744981419842	0.683	0.308	3.54887510520241e-68	Macro-C3-VCAN	G0S2
514	3.22527079928016e-71	0.930749484761712	0.93	0.715	8.16025764925874e-67	Macro-C3-VCAN	COTL1
515	9.94412331368463e-71	1.13215590076024	0.513	0.19	2.51596263959535e-66	Macro-C3-VCAN	FPR1
516	8.84585106337551e-69	0.860698788044962	0.957	0.866	2.23808877754464e-64	Macro-C3-VCAN	SH3BGRL3
517	0	7.26625568808565	1	0.002	0	Mast cells	TPSAB1
518	0	6.3259034334615	0.978	0.002	0	Mast cells	TPSB2
519	0	6.21458650041037	0.984	0.001	0	Mast cells	CPA3
520	0	4.42662712751944	0.699	0.002	0	Mast cells	TPSD1
521	0	4.12055168109859	0.874	0	0	Mast cells	MS4A2
522	0	3.90328278125715	0.792	0.004	0	Mast cells	GATA2
523	0	3.69647914948618	0.825	0.005	0	Mast cells	SLC18A2
524	0	3.20242619137741	0.743	0.001	0	Mast cells	IL1RL1
525	5.250135647813e-290	3.84979341403962	0.738	0.013	1.32833682025317e-285	Mast cells	HPGD
526	5.3188121467474e-284	3.24961261006454	0.721	0.012	1.34571266124856e-279	Mast cells	KIT
527	5.31006819780247e-277	2.85938485172924	0.607	0	1.343500354726e-272	Mast cells	HDC
528	2.63512235016195e-260	3.62053687644193	0.792	0.032	6.66712305814476e-256	Mast cells	CLU
529	1.38605313617135e-258	2.30767820532561	0.563	0	3.50685303982713e-254	Mast cells	AL157895.1
530	8.84604306982003e-258	3.81810687446289	0.891	0.059	2.23813735709517e-253	Mast cells	HPGDS
531	1.63651645313941e-248	3.32293123754851	0.82	0.04	4.14055027808801e-244	Mast cells	VWA5A
532	2.83919150053351e-216	2.1904558361151	0.552	0.009	7.18343841549983e-212	Mast cells	BACE2
533	1.83704648880914e-196	1.68385144168936	0.437	0.001	4.647911321336e-192	Mast cells	MAOB
534	9.28094942188095e-179	1.50375628963823	0.399	0.001	2.3481730132301e-174	Mast cells	NTRK1
535	3.04448560914751e-166	1.65453025280418	0.404	0.003	7.70285303970413e-162	Mast cells	RAB27B
536	1.47501005408077e-161	2.48500434767926	0.656	0.052	3.73192293782975e-157	Mast cells	RHEX
537	1.92774680196781e-160	2.99947325673648	0.546	0.026	4.87739218365875e-156	Mast cells	CSF1
538	1.32178169818252e-158	1.90866561408131	0.35	0	3.34423987457158e-154	Mast cells	AL662860.1
539	2.76945405069848e-153	1.65277807292359	0.355	0.001	7.00699569367223e-149	Mast cells	CALB2
540	4.98962289104262e-141	1.23942416803485	0.311	0	1.26242448766269e-136	Mast cells	SVOPL
541	2.15665224939693e-138	1.26499576137803	0.311	0	5.45654585619918e-134	Mast cells	GCSAML
542	5.51199004933204e-128	2.34019322322975	0.557	0.049	1.3945886023815e-123	Mast cells	RGS13
543	3.47247875150774e-123	1.52108792969717	0.383	0.01	8.78571848918973e-119	Mast cells	SLC45A3
544	4.90554596918419e-122	1.80240777543199	0.41	0.013	1.24115218566329e-117	Mast cells	TIMP3
545	7.0532747633916e-111	1.31129408105937	0.339	0.012	1.78454904788571e-106	Mast cells	SIGLEC6
546	6.26935426112473e-109	1.88753989424463	0.568	0.069	1.58620932160717e-104	Mast cells	LAT
547	1.25058004846052e-140	2.73739755037276	0.69	0.05	3.16409258060996e-136	Macro-C4-CXCL11	CXCL11
548	5.26645261403428e-109	3.77312210404996	0.897	0.156	1.33246517587681e-104	Macro-C4-CXCL11	CXCL10
549	3.66725939935568e-74	1.8616603056829	0.778	0.156	9.2785330063098e-70	Macro-C4-CXCL11	GBP5
550	8.00294324853739e-63	1.18045006882401	0.556	0.089	2.02482467131245e-58	Macro-C4-CXCL11	ANKRD22
551	6.3163765504787e-61	2.08416102857168	0.786	0.199	1.59810643103662e-56	Macro-C4-CXCL11	TNFSF10
552	2.60622607467969e-57	2.10039687681271	0.889	0.309	6.59401259154707e-53	Macro-C4-CXCL11	GBP1
553	2.90192856086613e-53	1.06547336938322	0.294	0.028	7.34216945184739e-49	Macro-C4-CXCL11	DEFB1
554	2.94112885060525e-51	2.34808962348664	0.698	0.165	7.44135010491634e-47	Macro-C4-CXCL11	CXCL9
555	1.62894756689861e-49	1.93054944989738	0.548	0.103	4.12140023901018e-45	Macro-C4-CXCL11	APOBEC3A
556	1.26857852274436e-48	1.46317994451951	0.786	0.243	3.20963052039552e-44	Macro-C4-CXCL11	GBP4
557	5.96534216185383e-41	1.87059084959253	0.937	0.471	1.50929122037064e-36	Macro-C4-CXCL11	C15orf48
558	6.25511266946386e-39	1.79305589372083	0.563	0.133	1.58260605650105e-34	Macro-C4-CXCL11	IFIT3
559	8.30987635959304e-39	1.90513650098452	0.976	0.564	2.10248181774063e-34	Macro-C4-CXCL11	IFITM3
560	2.08142308280852e-38	1.1996910858361	0.754	0.239	5.26620854181383e-34	Macro-C4-CXCL11	FCGR1A
561	2.65161032907265e-38	0.882583433417435	0.5	0.109	6.7088392935867e-34	Macro-C4-CXCL11	HAPLN3
562	4.21436780946649e-37	1.40883186463513	0.46	0.093	1.06627719947312e-32	Macro-C4-CXCL11	RSAD2
563	3.23358877736343e-36	1.33857716161939	0.881	0.395	8.1813029656072e-32	Macro-C4-CXCL11	WARS
564	7.09465156285089e-36	1.58015087845655	0.857	0.431	1.7950177919169e-31	Macro-C4-CXCL11	CALHM6
565	7.92218938772059e-36	0.81662132661787	0.706	0.233	2.00439313698719e-31	Macro-C4-CXCL11	NMI
566	3.00607378037663e-35	1.6104377594632	0.913	0.403	7.60566727173092e-31	Macro-C4-CXCL11	IFI6
567	4.27984072776819e-35	1.15621933603495	0.937	0.544	1.08284250253263e-30	Macro-C4-CXCL11	LAP3
568	4.55200337251367e-35	2.30304618941238	0.865	0.415	1.15170237327968e-30	Macro-C4-CXCL11	ISG15
569	1.75276706399951e-34	1.53789198608731	0.643	0.179	4.43467594862516e-30	Macro-C4-CXCL11	FN1
570	2.993707760311e-34	0.725328919164431	0.508	0.117	7.57438000436285e-30	Macro-C4-CXCL11	FCGR1B
571	4.99780939065381e-32	0.928564814892922	0.468	0.114	1.26449575392932e-27	Macro-C4-CXCL11	OASL
572	1.24042912018825e-31	1.55804513778987	0.881	0.449	3.13840971698829e-27	Macro-C4-CXCL11	LY6E
573	2.79704693351943e-31	1.33907106909829	0.802	0.327	7.07680844649751e-27	Macro-C4-CXCL11	VAMP5
574	1.16851944310917e-30	0.533504608777789	0.444	0.103	2.95647104301052e-26	Macro-C4-CXCL11	SECTM1
575	3.13585632002722e-30	0.479123881047415	0.27	0.041	7.93403007530087e-26	Macro-C4-CXCL11	CST6
576	2.77799589129031e-29	2.03655025266132	0.532	0.153	7.0286074045536e-25	Macro-C4-CXCL11	IFIT2
577	1.08514936275836e-282	2.09421051777804	0.711	0.055	2.74553640271492e-278	DC-C1-CD1C	CD1C
578	2.39899868402913e-209	1.92191426412488	0.722	0.133	6.0697065704621e-205	DC-C1-CD1C	CLEC10A
579	4.64589467095515e-174	1.43956947176207	0.637	0.11	1.17545781069836e-169	DC-C1-CD1C	GPAT3
580	1.92492977857254e-158	1.30767062269214	0.804	0.259	4.87026483276639e-154	DC-C1-CD1C	JAML
581	4.26008254084382e-150	1.26283566066033	0.915	0.377	1.0778434836589e-145	DC-C1-CD1C	LGALS2
582	7.00723486936928e-140	1.14905764379954	0.998	0.888	1.77290049429912e-135	DC-C1-CD1C	HLA-DPB1
583	4.43346700754996e-139	1.0920758953235	1	0.924	1.12171148758022e-134	DC-C1-CD1C	HLA-DRA
584	7.3987629389562e-127	1.20973046374638	0.989	0.774	1.87196101118531e-122	DC-C1-CD1C	HLA-DQB1
585	1.66695098766417e-120	1.02778660253449	1	0.902	4.21755269388913e-116	DC-C1-CD1C	HLA-DRB1
586	3.40285695715016e-120	1.14623783654809	0.629	0.145	8.60956838728563e-116	DC-C1-CD1C	CD1E
587	1.87747118254448e-118	1.01788586051094	0.641	0.176	4.7501898389558e-114	DC-C1-CD1C	CFP
588	6.15390578349222e-117	1.52981369761494	0.853	0.394	1.55699970228137e-112	DC-C1-CD1C	TIMP1
589	1.94682261560094e-116	0.975529398508252	0.997	0.895	4.92565589973193e-112	DC-C1-CD1C	HLA-DPA1
590	2.13858402490619e-116	1.69166703511027	0.805	0.38	5.41083144141516e-112	DC-C1-CD1C	INSIG1
591	6.48733291200048e-116	1.07589426372046	0.997	0.82	1.64136010006524e-111	DC-C1-CD1C	HLA-DQA1
592	9.09764080552264e-116	1.08728314729459	0.994	0.892	2.30179410020528e-111	DC-C1-CD1C	CST3
593	1.56967445280602e-115	1.05262141652561	0.383	0.049	3.97143333304451e-111	DC-C1-CD1C	IL1R2
594	1.91070850253221e-113	1.42038637785617	0.441	0.064	4.83428358225674e-109	DC-C1-CD1C	FCER1A
595	6.42937965629678e-111	1.12076905351736	0.822	0.371	1.62669734683965e-106	DC-C1-CD1C	CD52
596	5.46710402767443e-105	1.02504862852213	0.807	0.359	1.38323199004191e-100	DC-C1-CD1C	CPVL
597	7.54940411870427e-104	0.98595405489794	0.957	0.705	1.91007473607337e-99	DC-C1-CD1C	COTL1
598	1.01512288221275e-94	0.566936209877992	0.433	0.081	2.56836240428648e-90	DC-C1-CD1C	NDRG2
599	2.08585885999032e-93	0.682821316720426	1	0.962	5.27743150166152e-89	DC-C1-CD1C	CD74
600	2.52389040740655e-88	0.579434982862332	0.337	0.051	6.38569511977932e-84	DC-C1-CD1C	PID1
601	9.34102533157298e-86	0.670840661274665	0.895	0.505	2.36337281914128e-81	DC-C1-CD1C	LST1
602	1.61203156031009e-85	0.68544494834695	0.625	0.226	4.07860105074056e-81	DC-C1-CD1C	FGR
603	4.44898078691613e-82	0.667112122127921	0.982	0.892	1.12563662889765e-77	DC-C1-CD1C	RPS16
604	2.18457351754873e-74	0.809402212934381	0.52	0.156	5.52718945675003e-70	DC-C1-CD1C	CST7
605	1.53555230293336e-73	0.763293848496807	0.834	0.409	3.88510088165169e-69	DC-C1-CD1C	FGL2
606	1.12319324377531e-72	0.494593881204601	0.277	0.04	2.84179122607592e-68	DC-C1-CD1C	HIC1
607	4.44618007152316e-244	2.13140651920707	0.935	0.188	1.12492801989607e-239	Macro-C5-SPP1	GPNMB
608	3.71565234888037e-223	2.52416307465378	0.965	0.364	9.40097200790222e-219	Macro-C5-SPP1	CTSD
609	1.26287099559095e-214	4.48788106827562	0.659	0.068	3.19518990594466e-210	Macro-C5-SPP1	SPP1
610	5.83897597628377e-205	1.91013939566033	0.736	0.107	1.47731931175956e-200	Macro-C5-SPP1	GCHFR
611	1.10730150032312e-203	1.96612200008152	0.793	0.133	2.80158352596753e-199	Macro-C5-SPP1	NUPR1
612	4.02301185673853e-193	2.49746437012998	0.952	0.315	1.01786222987341e-188	Macro-C5-SPP1	CTSL
613	3.37159259900388e-187	1.60237719634927	0.852	0.204	8.53046643473972e-183	Macro-C5-SPP1	MSR1
614	1.70298166519057e-183	1.50518584689018	0.583	0.059	4.30871391109866e-179	Macro-C5-SPP1	CYP27A1
615	1.90082312694785e-183	2.61614843779891	0.945	0.399	4.80927259349076e-179	Macro-C5-SPP1	APOC1
616	1.72047783675279e-182	2.41405996779344	0.956	0.351	4.35298097476824e-178	Macro-C5-SPP1	APOE
617	1.1790106974073e-181	2.21659283358278	0.723	0.125	2.98301496551022e-177	Macro-C5-SPP1	FN1
618	4.49452964432777e-174	2.12593964354914	0.856	0.269	1.13716094531137e-169	Macro-C5-SPP1	ACP5
619	9.20015875966625e-165	1.79533578709722	0.993	0.695	2.32773216778316e-160	Macro-C5-SPP1	CTSB
620	2.20560093777306e-163	1.50442564874262	0.814	0.202	5.58039093265963e-159	Macro-C5-SPP1	TREM2
621	1.58032044895774e-160	0.830120848528176	0.707	0.128	3.99836876790797e-156	Macro-C5-SPP1	ACP2
622	3.138494046575e-153	2.39894881498807	0.899	0.357	7.94070378723942e-149	Macro-C5-SPP1	IFI6
623	4.36864224104846e-147	1.14521084471387	0.625	0.114	1.10531017340767e-142	Macro-C5-SPP1	SLC11A1
624	1.16436287751283e-146	0.867252090521265	0.625	0.104	2.9459545163952e-142	Macro-C5-SPP1	SMIM25
625	8.6519112828011e-146	1.64244081680661	0.873	0.321	2.18902007366151e-141	Macro-C5-SPP1	PLD3
626	3.34332717583194e-144	1.71577683933443	1	0.976	8.4589520875724e-140	Macro-C5-SPP1	FTL
627	1.37839384132574e-143	2.09389838100772	0.972	0.661	3.48747425793827e-139	Macro-C5-SPP1	CSTB
628	3.37176198335242e-141	1.01013333472501	0.694	0.14	8.53089499407997e-137	Macro-C5-SPP1	LHFPL2
629	1.29490373903691e-139	1.37318799453461	0.841	0.293	3.27623595013729e-135	Macro-C5-SPP1	LIPA
630	7.08163675320035e-139	1.32089815833342	0.854	0.277	1.79172491492722e-134	Macro-C5-SPP1	CD81
631	1.12649187604808e-137	1.40200477022315	0.969	0.614	2.85013709558924e-133	Macro-C5-SPP1	CD63
632	6.43026673566488e-137	1.02572049574639	0.609	0.117	1.62692178679057e-132	Macro-C5-SPP1	RMDN3
633	8.1830916692992e-135	0.917812887111571	0.533	0.079	2.07040402324939e-130	Macro-C5-SPP1	SCD
634	1.41002138027349e-134	1.61946612120726	0.956	0.566	3.56749509422996e-130	Macro-C5-SPP1	LGALS3
635	2.65908115019786e-134	1.28696243992483	0.985	0.84	6.7277412181156e-130	Macro-C5-SPP1	S100A11
636	7.32055714892942e-134	1.11835844240396	0.863	0.304	1.85217416425063e-129	Macro-C5-SPP1	CTSA
637	4.08176115173028e-188	2.35448765171253	0.787	0.157	1.03272638899928e-183	Macro-C6-CCL3	C3
638	1.52980724718956e-132	2.52743491898974	0.821	0.277	3.87056531611431e-128	Macro-C6-CCL3	CCL3L1
639	4.85430939204562e-122	2.32634013355527	0.821	0.299	1.22818881928146e-117	Macro-C6-CCL3	CCL3
640	5.41637704451706e-110	2.53155016032251	0.806	0.322	1.37039755603326e-105	Macro-C6-CCL3	CCL4L2
641	2.33983090023355e-108	2.57525494306393	0.745	0.267	5.92000616068089e-104	Macro-C6-CCL3	CCL4
642	1.71678015648788e-104	1.3092529179225	0.952	0.356	4.34362547392999e-100	Macro-C6-CCL3	C1QC
643	3.62327864359325e-102	1.36495682316134	0.787	0.29	9.16725729615527e-98	Macro-C6-CCL3	FCGR2A
644	9.42091252571771e-102	1.32435386946608	0.381	0.045	2.38358507813184e-97	Macro-C6-CCL3	CX3CR1
645	1.05201193973828e-95	1.1766601945747	0.937	0.364	2.66169540873181e-91	Macro-C6-CCL3	C1QA
646	6.29668743839299e-94	1.18785677702579	0.733	0.226	1.59312488878781e-89	Macro-C6-CCL3	A2M
647	6.89635918488177e-90	1.33091463725189	0.794	0.283	1.74484783736694e-85	Macro-C6-CCL3	FCGR3A
648	6.04695850447763e-89	1.14205718479454	0.926	0.358	1.52994097121789e-84	Macro-C6-CCL3	C1QB
649	1.35874202383142e-85	1.65677071109725	0.589	0.178	3.43775319449589e-81	Macro-C6-CCL3	PLAU
650	9.92502733736385e-85	1.05964089225413	0.438	0.089	2.51113116662643e-80	Macro-C6-CCL3	OLFML3
651	2.48295286557241e-84	1.15805228882433	0.96	0.82	6.28211904518477e-80	Macro-C6-CCL3	ITM2B
652	5.9032041209364e-81	1.3871753006308	0.899	0.624	1.49356967463812e-76	Macro-C6-CCL3	RGS1
653	6.9697845465485e-80	1.17135143835103	0.693	0.223	1.76342518812224e-75	Macro-C6-CCL3	TREM2
654	4.71981692588561e-78	2.07585148036758	0.743	0.339	1.19416088041832e-73	Macro-C6-CCL3	IL1B
655	7.90542278791173e-77	1.11322274556366	0.851	0.415	2.00015101956955e-72	Macro-C6-CCL3	MS4A7
656	1.39654714226125e-71	1.38438208855361	0.848	0.5	3.53340392463518e-67	Macro-C6-CCL3	IER3
657	8.52618004839942e-71	1.94691841657609	0.705	0.321	2.15720881404554e-66	Macro-C6-CCL3	CXCL8
658	2.35742163493261e-69	1.02006791513249	0.505	0.157	5.964512478543e-65	Macro-C6-CCL3	DOCK4
659	2.49522716560455e-69	1.32738489292939	0.741	0.32	6.31317425169606e-65	Macro-C6-CCL3	OLR1
660	5.96425188799105e-68	0.885524589742652	0.994	0.9	1.50901537018061e-63	Macro-C6-CCL3	HLA-DPA1
661	8.02047531539128e-68	1.38867820342705	0.842	0.494	2.02926045954715e-63	Macro-C6-CCL3	SGK1
662	2.13767884329916e-63	0.743318783554363	0.998	0.964	5.40854124143122e-59	Macro-C6-CCL3	CD74
663	3.37793372624388e-62	1.07646893888324	0.474	0.153	8.54651012076963e-58	Macro-C6-CCL3	PRDM1
664	7.56147922972043e-60	1.06626266133229	0.699	0.341	1.91312985991157e-55	Macro-C6-CCL3	PLXDC2
665	1.31758323829849e-59	1.0881893829181	0.678	0.34	3.33361735121902e-55	Macro-C6-CCL3	DSE
666	7.36580712963281e-59	1.03026401576132	0.678	0.313	1.8636228618684e-54	Macro-C6-CCL3	CSF1R
667	0	3.82443551477195	0.97	0.366	0	DC-C3-LAMP3	BIRC3
668	0	3.75327853607815	0.924	0.144	0	DC-C3-LAMP3	FSCN1
669	0	3.51201086168498	0.935	0.068	0	DC-C3-LAMP3	LAMP3
670	0	3.40576307620919	0.923	0.18	0	DC-C3-LAMP3	CCR7
671	0	2.86550269444707	0.748	0.002	0	DC-C3-LAMP3	NCCRP1
672	3.19980689884407e-300	3.17923022263058	0.969	0.423	8.09583143476538e-296	DC-C3-LAMP3	MARCKSL1
673	7.54787137647423e-273	1.56808632035953	0.575	0.008	1.90968693696174e-268	DC-C3-LAMP3	SLCO5A1
674	1.36696804128163e-271	2.34970524014394	0.801	0.148	3.45856584124666e-267	DC-C3-LAMP3	KIF2A
675	2.36956834487374e-260	2.93117882079448	0.603	0.027	5.99524486936505e-256	DC-C3-LAMP3	CCL19
676	1.37518374919131e-246	2.26588313960074	0.828	0.182	3.47935240382893e-242	DC-C3-LAMP3	IL7R
677	9.59199598545027e-237	1.67436804722472	0.594	0.049	2.42687090427877e-232	DC-C3-LAMP3	PSD3
678	1.57570356886356e-232	1.99103553185913	0.739	0.135	3.9866875995817e-228	DC-C3-LAMP3	KDM2B
679	5.40242046547364e-232	1.52804777633005	0.487	0.004	1.36686640196949e-227	DC-C3-LAMP3	TMEM150C
680	1.28339589987245e-222	2.10117868202139	0.843	0.2	3.24711996626729e-218	DC-C3-LAMP3	IL32
681	2.20143000295576e-222	1.86466720151759	0.662	0.094	5.56983805047838e-218	DC-C3-LAMP3	POGLUT1
682	2.75007730875667e-219	1.85639910784215	0.763	0.191	6.95797059888525e-215	DC-C3-LAMP3	CLIC2
683	3.53327785393589e-218	1.35342470385482	0.459	0.005	8.9395462982432e-214	DC-C3-LAMP3	LAD1
684	4.91118342171656e-218	2.6609470746827	0.456	0.003	1.24257851752851e-213	DC-C3-LAMP3	TFPI2
685	1.97334543624881e-216	2.11417457177484	0.818	0.247	4.99276128825311e-212	DC-C3-LAMP3	NUB1
686	5.30385023200237e-210	1.31522208231346	0.484	0.023	1.34192714719892e-205	DC-C3-LAMP3	ANKRD33B
687	8.35242225495033e-205	1.74441132030231	0.984	0.732	2.11324635472498e-200	DC-C3-LAMP3	BTG1
688	1.62808736554848e-192	2.09562340953788	0.951	0.579	4.1192238435742e-188	DC-C3-LAMP3	CRIP1
689	7.68347711343903e-192	2.08785041850711	0.813	0.312	1.94399654447121e-187	DC-C3-LAMP3	GRSF1
690	2.01628468458947e-190	2.03152349289267	0.686	0.134	5.10140188047982e-186	DC-C3-LAMP3	CD1E
691	5.23547680897922e-185	2.83237422945678	0.449	0.022	1.32462798743983e-180	DC-C3-LAMP3	CCL22
692	1.52414401505177e-181	1.72903547133762	0.67	0.152	3.85623677248248e-177	DC-C3-LAMP3	ARHGAP10
693	2.36957062446655e-179	1.68894223142497	0.726	0.194	5.99525063696282e-175	DC-C3-LAMP3	DAPP1
694	5.51477240181397e-179	1.6000215793194	0.621	0.108	1.39529256538295e-174	DC-C3-LAMP3	LY75
695	6.84557362228005e-178	1.24048984541128	0.403	0.008	1.73199858217307e-173	DC-C3-LAMP3	LIMCH1
696	1.16371254993364e-177	1.65831960445966	0.976	0.802	2.9443091225871e-173	DC-C3-LAMP3	PNRC1
697	0	4.52105045560531	0.942	0.004	0	pDC-LILRA4	GZMB
698	0	3.41605932825174	0.939	0.02	0	pDC-LILRA4	JCHAIN
699	0	3.100206200623	0.932	0.068	0	pDC-LILRA4	C12orf75
700	0	3.04752875334362	0.96	0.142	0	pDC-LILRA4	ITM2C
701	0	3.0121983198917	0.889	0.124	0	pDC-LILRA4	IRF4
702	0	3.01053966894967	0.93	0.034	0	pDC-LILRA4	LILRA4
703	0	2.74473705999429	0.933	0.136	0	pDC-LILRA4	PLAC8
704	0	2.53265760563492	0.847	0.081	0	pDC-LILRA4	IL3RA
705	0	2.41458825814241	0.719	0.001	0	pDC-LILRA4	SCT
706	0	2.25919746641026	0.712	0.02	0	pDC-LILRA4	CLIC3
707	0	2.21601407280682	0.819	0.089	0	pDC-LILRA4	TRAF4
708	0	2.15781082563863	0.765	0.014	0	pDC-LILRA4	MZB1
709	0	2.10486314878984	0.732	0.012	0	pDC-LILRA4	FAM129C
710	0	1.69129859181891	0.628	0.002	0	pDC-LILRA4	CLEC4C
711	3.65827485745056e-305	1.8618097052213	0.623	0.005	9.25580121683567e-301	pDC-LILRA4	PTCRA
712	5.98067905984665e-299	2.43349496201546	0.725	0.044	1.5131716089318e-294	pDC-LILRA4	EGLN3
713	2.24273069315707e-292	2.49516887689508	0.916	0.2	5.6743329267567e-288	pDC-LILRA4	APP
714	3.89407702413372e-292	2.63493444904544	0.949	0.242	9.85240427876072e-288	pDC-LILRA4	PLD4
715	4.87729776143755e-285	1.81618447634595	0.633	0.014	1.23400510662131e-280	pDC-LILRA4	LRRC26
716	8.20865982697772e-283	2.59923241208437	0.942	0.268	2.07687302282363e-278	pDC-LILRA4	TCF4
717	6.37612742009844e-268	1.6420848135458	0.602	0.017	1.61322399855911e-263	pDC-LILRA4	DERL3
718	3.78504469249457e-263	1.46847914904128	0.535	0.001	9.5765415764805e-259	pDC-LILRA4	PTPRS
719	5.12745004186622e-263	1.76759271464298	0.549	0.003	1.29729613509257e-258	pDC-LILRA4	MYBL2
720	1.51270385489154e-253	1.54999915789935	0.535	0.007	3.82729202326108e-249	pDC-LILRA4	SMPD3
721	1.16310961176722e-246	2.60456033799895	0.944	0.38	2.94278362873224e-242	pDC-LILRA4	IRF7
722	1.44332364330161e-245	1.96803020619935	0.739	0.088	3.6517531499174e-241	pDC-LILRA4	TSPAN13
723	2.61624335399466e-242	1.5461822713323	0.547	0.013	6.61935730994188e-238	pDC-LILRA4	MAP1A
724	2.87163992501974e-240	2.06638693104038	0.753	0.119	7.26553617429244e-236	pDC-LILRA4	PPP1R14B
725	4.27100366217663e-235	2.69047625290986	0.984	0.606	1.08060663656731e-230	pDC-LILRA4	GPR183
726	1.17933098337411e-232	2.11916814450721	0.988	0.718	2.98382532103485e-228	pDC-LILRA4	SEC61B
727	2.12188233782515e-300	2.42991424691375	0.887	0.019	5.36857450293141e-296	DC-C2-CLEC9A	CLEC9A
728	3.89890363041907e-177	1.29075041296852	0.443	0.002	9.8646160753233e-173	DC-C2-CLEC9A	XCR1
729	2.12986257067614e-128	1.03648547151393	0.474	0.013	5.38876529006771e-124	DC-C2-CLEC9A	CLNK
730	6.30177037880571e-95	0.810783092671815	0.361	0.011	1.59441092354163e-90	DC-C2-CLEC9A	DBN1
731	1.85679853006868e-90	0.86112131729296	0.392	0.019	4.69788596092676e-86	DC-C2-CLEC9A	ASB2
732	2.70296803120316e-75	2.42909799005861	0.814	0.148	6.83877941574712e-71	DC-C2-CLEC9A	DNASE1L3
733	3.99597031436039e-73	1.58207235824605	0.753	0.112	1.01102044923632e-68	DC-C2-CLEC9A	IDO1
734	3.11268095925388e-72	1.46803163688092	0.649	0.084	7.87539409500823e-68	DC-C2-CLEC9A	CADM1
735	3.93027814192898e-68	2.21187449678012	0.907	0.26	9.94399672689452e-64	DC-C2-CLEC9A	C1orf54
736	1.09539807809516e-64	1.90024625498168	0.784	0.177	2.77146667738855e-60	DC-C2-CLEC9A	WDFY4
737	2.70906320666374e-61	2.14279078672207	0.825	0.199	6.85420081917993e-57	DC-C2-CLEC9A	CPNE3
738	4.50503649490216e-55	2.63564329797314	0.948	0.408	1.13981928357519e-50	DC-C2-CLEC9A	CPVL
739	1.56652064056961e-53	0.67158812025353	0.381	0.032	3.96345387270517e-49	DC-C2-CLEC9A	PLCD1
740	1.26057120727899e-52	1.38357754927473	0.577	0.094	3.18937121153658e-48	DC-C2-CLEC9A	RAB7B
741	1.02717344909669e-49	1.06259543609111	0.536	0.083	2.59885154355953e-45	DC-C2-CLEC9A	HLA-DOB
742	3.90355776537139e-49	0.569142214817187	0.289	0.016	9.87639150216616e-45	DC-C2-CLEC9A	SLC24A4
743	1.5683524914896e-48	2.26339595900956	0.969	0.679	3.96808863871784e-44	DC-C2-CLEC9A	SNX3
744	5.04479738053992e-46	0.685191560310419	0.309	0.024	1.2763841852504e-41	DC-C2-CLEC9A	BTLA
745	5.89195786688286e-46	0.569071132381127	0.32	0.028	1.49072425990003e-41	DC-C2-CLEC9A	DGAT2
746	4.4596829134716e-42	1.95445862610654	0.938	0.439	1.12834437393745e-37	DC-C2-CLEC9A	LGALS2
747	1.17397539094912e-40	0.545186701384217	0.268	0.021	2.97027513664036e-36	DC-C2-CLEC9A	FKBP1B
748	2.04270509696787e-40	1.19326672625254	0.66	0.16	5.1682481658384e-36	DC-C2-CLEC9A	ICAM3
749	3.56028985809469e-40	1.01379153597933	0.536	0.106	9.00788936996536e-36	DC-C2-CLEC9A	RUBCNL
750	2.74992742603214e-39	0.737098079378008	0.505	0.089	6.95759138060392e-35	DC-C2-CLEC9A	TMEM14A
751	3.18265339565236e-39	1.24200739756206	0.577	0.124	8.05243135634004e-35	DC-C2-CLEC9A	CCND1
752	1.07374123883453e-38	0.646723769673217	0.33	0.041	2.71667270837524e-34	DC-C2-CLEC9A	TLR10
753	3.5417324800984e-38	1.38600685544388	1	0.901	8.96093734789696e-34	DC-C2-CLEC9A	HLA-DPB1
754	2.06809969692579e-36	1.38418056187891	0.887	0.371	5.23249904319195e-32	DC-C2-CLEC9A	CNN2
755	2.5804260338314e-36	1.72879797617735	1	0.903	6.52873590819683e-32	DC-C2-CLEC9A	CST3
756	4.50915237192015e-36	0.453077255162646	0.258	0.021	1.14086064161952e-31	DC-C2-CLEC9A	PPM1J
757	0	4.67866452366195	0.948	0.281	0	CAF-C1-POSTN	COL1A1
758	0	4.38819451594438	0.842	0.124	0	CAF-C1-POSTN	POSTN
759	0	3.97536789903134	0.943	0.308	0	CAF-C1-POSTN	COL3A1
760	0	3.94114540434753	0.942	0.347	0	CAF-C1-POSTN	COL1A2
761	0	3.66818520725143	0.807	0.109	0	CAF-C1-POSTN	SFRP2
762	0	3.22457105758078	0.873	0.223	0	CAF-C1-POSTN	CTHRC1
763	0	3.07912448261667	0.9	0.23	0	CAF-C1-POSTN	COL6A3
764	0	3.07563676619525	0.941	0.192	0	CAF-C1-POSTN	LUM
765	0	3.07406108205071	0.888	0.316	0	CAF-C1-POSTN	AEBP1
766	0	2.90191997280448	0.879	0.234	0	CAF-C1-POSTN	VCAN
767	0	2.6294568528125	0.631	0.013	0	CAF-C1-POSTN	COL10A1
768	0	2.56503838263702	0.76	0.09	0	CAF-C1-POSTN	THBS2
769	6.13637436777335e-304	2.5377146182999	0.773	0.127	1.55256407879034e-299	CAF-C1-POSTN	COL5A1
770	1.46193299124557e-295	2.80380111762327	0.851	0.261	3.69883666115042e-291	CAF-C1-POSTN	COL5A2
771	4.46870412961066e-288	3.3847514583664	0.918	0.411	1.13062683183279e-283	CAF-C1-POSTN	FN1
772	5.56364429047309e-279	2.47334952477095	0.735	0.115	1.4076576419326e-274	CAF-C1-POSTN	MXRA5
773	4.31261190784534e-278	2.37615999313581	0.757	0.13	1.09113393880395e-273	CAF-C1-POSTN	MFAP2
774	3.10304472684378e-262	2.26536364668723	0.933	0.465	7.85101346338745e-258	CAF-C1-POSTN	BGN
775	5.99242802087773e-260	3.4979019783467	0.636	0.073	1.51614421356228e-255	CAF-C1-POSTN	MMP11
776	2.17861924677916e-258	1.75979727391914	0.937	0.232	5.51212455627596e-254	CAF-C1-POSTN	DCN
777	8.35897407060349e-251	2.14543890579192	0.812	0.201	2.11490402960339e-246	CAF-C1-POSTN	CTSK
778	1.27584966463788e-250	2.22440979746567	0.916	0.504	3.22802723650031e-246	CAF-C1-POSTN	COL6A2
779	5.00730003372408e-242	1.77421441563708	0.634	0.069	1.26689698153253e-237	CAF-C1-POSTN	ADAM12
780	6.45322977001109e-240	1.93448586404325	0.731	0.163	1.63273166411051e-235	CAF-C1-POSTN	CDH11
781	9.1784807522971e-239	1.75351074809553	0.667	0.089	2.32224741513869e-234	CAF-C1-POSTN	LOXL1
782	3.01237607756358e-237	1.92056641109141	0.809	0.206	7.62161271384362e-233	CAF-C1-POSTN	MXRA8
783	2.96602307918426e-235	2.24577959871555	0.544	0.03	7.5043349926441e-231	CAF-C1-POSTN	COL8A1
784	4.60813714180991e-235	2.11065229396946	0.555	0.041	1.16590477824933e-230	CAF-C1-POSTN	INHBA
785	3.45296676781337e-231	1.79494318885627	0.709	0.137	8.7363512192446e-227	CAF-C1-POSTN	FAP
786	4.12589872256186e-230	2.3121104312691	0.881	0.415	1.04389363579538e-225	CAF-C1-POSTN	COL6A1
787	0	2.28169344069573	0.76	0.037	0	TEC-C4-SEMA3G	SEMA3G
788	7.22020196191403e-242	2.41787974149609	0.931	0.398	1.82678329838387e-237	TEC-C4-SEMA3G	SRGN
789	1.36834126175877e-227	2.53431734493337	0.888	0.327	3.46204022637587e-223	TEC-C4-SEMA3G	SLC9A3R2
790	9.81295496066899e-226	2.61407485162227	0.878	0.306	2.48277573459886e-221	TEC-C4-SEMA3G	CLDN5
791	2.08738960865151e-216	1.9495307937828	0.542	0.031	5.2813044488492e-212	TEC-C4-SEMA3G	GJA5
792	2.74256414432832e-212	1.80441204035215	0.965	0.849	6.93896154156508e-208	TEC-C4-SEMA3G	SRP14
793	6.68885678967872e-201	1.88776726289993	0.959	0.481	1.69234765635661e-196	TEC-C4-SEMA3G	TM4SF1
794	1.23606281285489e-200	1.39240501827865	0.553	0.044	3.12736252280415e-196	TEC-C4-SEMA3G	PLLP
795	1.26171680995296e-192	1.7634880714527	0.689	0.141	3.19226970086199e-188	TEC-C4-SEMA3G	MECOM
796	7.97229007616463e-192	1.70010467835328	0.588	0.074	2.01706911217041e-187	TEC-C4-SEMA3G	PCSK5
797	2.1688643651039e-188	1.81010829467309	0.831	0.241	5.48744373014936e-184	TEC-C4-SEMA3G	PODXL
798	2.51310934989493e-185	2.41541937312808	0.817	0.338	6.35841796616916e-181	TEC-C4-SEMA3G	KCTD12
799	5.90068867630081e-184	1.41685280761077	0.532	0.046	1.49293324199087e-179	TEC-C4-SEMA3G	TSPAN2
800	4.6680086472178e-179	1.40603984065802	0.48	0.033	1.18105286783258e-174	TEC-C4-SEMA3G	EGFL8
801	2.20143520189112e-178	1.94757519361597	0.831	0.348	5.56985120430471e-174	TEC-C4-SEMA3G	ICAM2
802	6.14914638415755e-175	1.64510146045239	0.654	0.132	1.5557955266557e-170	TEC-C4-SEMA3G	ARL15
803	7.0292657390831e-174	1.89910402381613	0.829	0.352	1.77847452464541e-169	TEC-C4-SEMA3G	STMN1
804	1.32498162610058e-173	1.74540146569514	0.651	0.13	3.35233601219707e-169	TEC-C4-SEMA3G	HEY1
805	3.8786794451031e-171	1.33749950496416	0.452	0.033	9.81344686405536e-167	TEC-C4-SEMA3G	ANXA3
806	2.2567381284121e-170	1.12149111553827	0.409	0.016	5.70977313869544e-166	TEC-C4-SEMA3G	NEBL
807	1.45576735794951e-165	1.63780178512349	0.64	0.114	3.68323699234806e-161	TEC-C4-SEMA3G	IGF2.1
808	1.03310449153163e-164	1.5639470878594	0.941	0.481	2.61385767402418e-160	TEC-C4-SEMA3G	RAMP2
809	6.37184066070838e-164	1.81664272091617	0.666	0.144	1.61213940556583e-159	TEC-C4-SEMA3G	FBLN5
810	7.15994494680027e-164	1.56559637173311	0.633	0.126	1.81153767098994e-159	TEC-C4-SEMA3G	JAG2
811	1.40747478237135e-159	1.87215738119045	0.764	0.227	3.56105194687774e-155	TEC-C4-SEMA3G	GJA4
812	5.68276135667004e-159	1.6125248180669	0.737	0.24	1.43779545085109e-154	TEC-C4-SEMA3G	EFNB2
813	1.01091838204546e-156	1.45270687370095	0.908	0.389	2.55772459841321e-152	TEC-C4-SEMA3G	RNASE1
814	3.15607716413172e-151	1.67585326794324	0.838	0.351	7.98519083296966e-147	TEC-C4-SEMA3G	CLEC14A
815	1.47687886946735e-147	1.5195132183226	0.663	0.172	3.73665122763935e-143	TEC-C4-SEMA3G	DLL4
816	2.85396163895749e-147	1.50435689984001	0.902	0.611	7.22080834272634e-143	TEC-C4-SEMA3G	STOM
817	5.32435235555447e-258	2.3260341044956	0.812	0.166	1.34711438947884e-253	TEC-C5-INSR	INSR
818	1.21363990758209e-244	2.13479966215223	0.873	0.234	3.07063033017344e-240	TEC-C5-INSR	PODXL
819	4.30818408731576e-240	2.22904538630801	0.967	0.537	1.09001365593176e-235	TEC-C5-INSR	HSPG2
820	4.58427817101044e-213	2.18012437288745	0.95	0.495	1.15986822004735e-208	TEC-C5-INSR	COL4A1
821	2.99383025645708e-212	1.855268309838	0.781	0.194	7.57468993186206e-208	TEC-C5-INSR	KDR
822	7.78760679541616e-205	1.92952015811257	0.879	0.314	1.97034239530824e-200	TEC-C5-INSR	FLT1
823	1.99326214949063e-196	1.85644586572809	0.962	0.401	5.04315256442624e-192	TEC-C5-INSR	PLVAP
824	1.95519836504102e-184	1.88187106573409	0.884	0.388	4.94684738339029e-180	TEC-C5-INSR	CALCRL
825	1.87599628168948e-183	1.70562951997893	0.647	0.117	4.74645819230255e-179	TEC-C5-INSR	HECW2
826	1.8752701589971e-175	1.62548454550321	0.707	0.193	4.74462102927856e-171	TEC-C5-INSR	NOTCH4
827	2.47737023650232e-173	1.80161714929989	0.936	0.562	6.26799443537453e-169	TEC-C5-INSR	COL4A2
828	1.71133960988698e-170	1.57301556609297	0.868	0.339	4.32986034697504e-166	TEC-C5-INSR	CD93
829	1.01646378519453e-167	1.56985617158084	0.858	0.327	2.57175502292069e-163	TEC-C5-INSR	SLC9A3R2
830	1.59418594089865e-167	1.72557352607566	0.823	0.319	4.03344984906768e-163	TEC-C5-INSR	VWA1
831	4.0427350048896e-158	1.3820242384382	0.944	0.478	1.02285238358712e-153	TEC-C5-INSR	RAMP2
832	7.66258333667342e-158	1.43680985420939	0.815	0.297	1.93871021001174e-153	TEC-C5-INSR	CDH5
833	9.14003556091074e-153	1.31924478183523	0.773	0.274	2.31252039726603e-148	TEC-C5-INSR	TIE1
834	1.50727115222237e-151	1.22073015522987	0.589	0.122	3.81354674223781e-147	TEC-C5-INSR	RASGRP3
835	7.94186855798562e-151	1.58967367366271	0.704	0.227	2.00937216385594e-146	TEC-C5-INSR	PCDH17
836	5.37840588692125e-150	1.44790268922254	0.891	0.387	1.36079047344995e-145	TEC-C5-INSR	RNASE1
837	1.13738992326462e-148	1.39731988255716	0.89	0.489	2.87771024485181e-144	TEC-C5-INSR	ESAM
838	7.02744943144327e-148	1.42880786680042	0.859	0.347	1.77801498064946e-143	TEC-C5-INSR	CLEC14A
839	1.80586761852662e-143	1.30459823620165	0.876	0.384	4.56902566163419e-139	TEC-C5-INSR	ADGRL4
840	4.04609143682087e-138	1.28716065207177	0.856	0.422	1.02370159443005e-133	TEC-C5-INSR	CD34
841	2.77773021129577e-135	1.34061559150948	0.756	0.307	7.02793520759944e-131	TEC-C5-INSR	PLXND1
842	3.8295513210329e-135	1.11740589854049	0.538	0.118	9.68914779734533e-131	TEC-C5-INSR	AFAP1L1
843	6.49922153539392e-134	1.23226091151467	0.936	0.707	1.64436804067002e-129	TEC-C5-INSR	APP
844	1.04654921227804e-133	1.45832489806794	0.601	0.174	2.64787416198467e-129	TEC-C5-INSR	DLL4
845	4.88532466075881e-131	1.03378760527556	0.474	0.074	1.23603599241859e-126	TEC-C5-INSR	PCDH12
846	5.83516475560559e-129	1.49272062381882	0.855	0.446	1.47635503481577e-124	TEC-C5-INSR	COL15A1
847	0	4.69918819228812	0.868	0.234	0	CAF-C2-APOD	APOD
848	0	1.948817289832	0.942	0.207	0	CAF-C2-APOD	DCN
849	1.52993810480539e-285	2.2342164263321	0.922	0.393	3.87089639896811e-281	CAF-C2-APOD	CXCL12
850	3.73466376562515e-285	2.27427148214812	0.75	0.144	9.44907279340819e-281	CAF-C2-APOD	MFAP4
851	3.7559659816127e-276	2.21832533503231	0.684	0.08	9.50296953007828e-272	CAF-C2-APOD	CFD
852	2.40153432831905e-247	2.0863682652603	0.847	0.334	6.07612200408002e-243	CAF-C2-APOD	C1S
853	1.17665050583528e-244	1.61684521106612	0.672	0.098	2.97704344481384e-240	CAF-C2-APOD	CXCL14
854	4.06754194795789e-240	2.43201577569296	0.75	0.26	1.02912878825283e-235	CAF-C2-APOD	MAFB
855	8.33665493143309e-239	1.246606188926	0.831	0.183	2.10925706420189e-234	CAF-C2-APOD	LUM
856	2.30657568736998e-210	2.53984138792608	0.588	0.097	5.83586714661478e-206	CAF-C2-APOD	C3
857	2.57233302997981e-206	1.54919164447777	0.68	0.15	6.50825979915191e-202	CAF-C2-APOD	FBLN1
858	4.51860218035299e-188	1.66567678332824	0.928	0.77	1.14325153765111e-183	CAF-C2-APOD	EGR1
859	9.48089016601631e-182	1.64350841044843	0.95	0.864	2.39876002090379e-177	CAF-C2-APOD	JUN
860	1.33327138887734e-177	1.87060246097675	0.8	0.533	3.37330994099855e-173	CAF-C2-APOD	SELENOP
861	7.00312700097069e-173	1.42208619961379	0.952	0.902	1.77186116251559e-168	CAF-C2-APOD	FOS
862	1.10218726773443e-166	2.03463622481788	0.733	0.341	2.78864400609489e-162	CAF-C2-APOD	GEM
863	2.92539628402711e-163	1.64741155431397	0.622	0.181	7.401545138217e-159	CAF-C2-APOD	LRP1
864	2.69437686583538e-153	1.90036062466269	0.579	0.185	6.81704290825008e-149	CAF-C2-APOD	CYP1B1
865	1.24421801448327e-152	1.48287518709417	0.697	0.304	3.14799599844413e-148	CAF-C2-APOD	RARRES2
866	2.08471377557673e-151	2.2041739245073	0.528	0.135	5.27453432358668e-147	CAF-C2-APOD	PTGDS
867	1.62966030438079e-149	1.54340863908958	0.669	0.281	4.12320353611384e-145	CAF-C2-APOD	TMEM176B
868	5.73828098837082e-147	1.54770176428205	0.721	0.275	1.4518424728677e-142	CAF-C2-APOD	APOE
869	2.60083662466645e-142	0.434282177902999	0.577	0.119	6.58037674406857e-138	CAF-C2-APOD	SFRP2
870	4.16738996880749e-137	1.54606762193099	0.46	0.101	1.05439133600798e-132	CAF-C2-APOD	PDGFRA
871	1.26955850414635e-136	1.33303002263444	0.619	0.208	3.21210997134069e-132	CAF-C2-APOD	CTSK
872	6.01436715534526e-136	1.4695869501264	0.884	0.777	1.52169503397391e-131	CAF-C2-APOD	FOSB
873	1.75598947610772e-128	1.19147295375251	0.87	0.71	4.44282897350014e-124	CAF-C2-APOD	SERPING1
874	5.56400668680057e-128	1.12491504237018	0.711	0.308	1.40774933182741e-123	CAF-C2-APOD	SERPINF1
875	3.24890442354225e-126	1.38998680488398	0.849	0.703	8.22005308200425e-122	CAF-C2-APOD	ZFP36L2
876	1.13755374506962e-124	1.12173549786315	0.937	0.884	2.87812473040064e-120	CAF-C2-APOD	ZFP36L1
877	0	3.96607555792341	0.859	0.086	0	TEC-C1-ACKR1	ACKR1
878	0	2.78942515609571	0.752	0.152	0	TEC-C1-ACKR1	CCL14
879	0	2.07117218265046	0.969	0.451	0	TEC-C1-ACKR1	CD74
880	0	1.91269452464821	0.866	0.266	0	TEC-C1-ACKR1	HLA-DRA
881	0	1.8660557267525	0.888	0.327	0	TEC-C1-ACKR1	HLA-DRB1
882	1.42380899496704e-298	2.06319324932562	0.769	0.238	3.60237913816612e-294	TEC-C1-ACKR1	TSPAN7
883	1.1758329076204e-295	2.7164617922836	0.567	0.032	2.97497483957036e-291	TEC-C1-ACKR1	SELE
884	6.64603087309977e-290	1.81093630159868	0.797	0.36	1.68151227120297e-285	TEC-C1-ACKR1	PRCP
885	5.2144122087686e-279	1.73464794948364	0.816	0.269	1.31929843294054e-274	TEC-C1-ACKR1	HLA-DPA1
886	2.72859491001277e-274	1.53879580477413	0.521	0.02	6.9036179818233e-270	TEC-C1-ACKR1	SELP
887	3.01207429949957e-273	1.83122869778372	0.819	0.288	7.62084918516386e-269	TEC-C1-ACKR1	VWF
888	2.88645819312269e-267	1.45959135880857	0.861	0.324	7.30302787441971e-263	TEC-C1-ACKR1	PECAM1
889	1.72043437266867e-263	1.55632906974591	0.621	0.119	4.352871006289e-259	TEC-C1-ACKR1	ZNF385D
890	5.74770962452456e-254	1.25869020046658	0.882	0.287	1.45422801210096e-249	TEC-C1-ACKR1	PLVAP
891	3.83812812366227e-237	1.57117772293541	0.717	0.289	9.7108479656779e-233	TEC-C1-ACKR1	DUSP23
892	6.91457517175478e-236	1.54840933712743	0.771	0.275	1.74945666420568e-231	TEC-C1-ACKR1	HLA-DPB1
893	7.99531763182668e-233	1.63819532500347	0.732	0.248	2.02289531402847e-228	TEC-C1-ACKR1	IL33
894	1.00260978150326e-230	1.3668543929236	0.901	0.703	2.53670300818141e-226	TEC-C1-ACKR1	FKBP1A
895	6.61567870729031e-226	1.4034780758957	0.657	0.166	1.67383286973152e-221	TEC-C1-ACKR1	HLA-DQB1
896	1.59404668963737e-218	1.56317580684041	0.58	0.102	4.03309752945152e-214	TEC-C1-ACKR1	HLA-DQA1
897	6.11902059157154e-213	1.23199237053032	0.858	0.445	1.54817339987351e-208	TEC-C1-ACKR1	NPDC1
898	2.12965192565091e-209	1.28596555808014	0.756	0.271	5.38823233708938e-205	TEC-C1-ACKR1	RAMP3
899	1.43116831197368e-196	1.17504963494974	0.831	0.328	3.6209989461246e-192	TEC-C1-ACKR1	AQP1
900	9.93362636610186e-196	1.2209938078806	0.844	0.497	2.51330680688743e-191	TEC-C1-ACKR1	ENG
901	3.60099667253168e-191	1.30733434389703	0.663	0.225	9.11088168117241e-187	TEC-C1-ACKR1	SNCG
902	2.86081158141133e-187	1.20787475769993	0.756	0.355	7.2381393821288e-183	TEC-C1-ACKR1	ETS2
903	4.21264099889384e-186	1.24835658926088	0.853	0.393	1.06584029913013e-181	TEC-C1-ACKR1	TM4SF1
904	1.92580703976257e-184	1.05562297719621	0.71	0.262	4.87248439130327e-180	TEC-C1-ACKR1	ECSCR
905	8.55411808425311e-182	1.18397501800177	0.656	0.197	2.16427741649688e-177	TEC-C1-ACKR1	HLA-DMA
906	3.49738470753596e-179	1.14221012581485	0.564	0.145	8.84873304853674e-175	TEC-C1-ACKR1	RASA4
907	0	3.55961397107968	0.949	0.281	0	PVL-C2-MYH11	ACTA2
908	0	3.44265120595498	0.794	0.079	0	PVL-C2-MYH11	MYH11
909	0	3.36360442695079	0.981	0.337	0	PVL-C2-MYH11	TAGLN
910	0	3.10015780161174	0.98	0.54	0	PVL-C2-MYH11	MYL9
911	0	2.88067088293238	0.964	0.36	0	PVL-C2-MYH11	TPM2
912	0	2.56859779052908	0.975	0.524	0	PVL-C2-MYH11	CRIP1
913	0	2.54612449181382	0.934	0.309	0	PVL-C2-MYH11	SOD3
914	2.79981225042362e-302	2.32303501429563	0.645	0.03	7.0838049747968e-298	PVL-C2-MYH11	PLN
915	7.47111086733245e-288	3.03186047481798	0.557	0.003	1.89026576054378e-283	PVL-C2-MYH11	RERGL
916	6.35300888886682e-286	1.93618841441078	0.712	0.081	1.60737477897219e-281	PVL-C2-MYH11	NTRK2
917	2.60238746213797e-278	2.57141555578488	0.928	0.378	6.58430051795529e-274	PVL-C2-MYH11	S100A4
918	7.45233900879135e-270	2.46902204414086	0.942	0.518	1.8855162926143e-265	PVL-C2-MYH11	ADIRF
919	1.10224454648073e-269	2.38455811639587	0.933	0.672	2.7887889270509e-265	PVL-C2-MYH11	DSTN
920	1.63970339310709e-249	2.13922553911146	0.716	0.132	4.14861355490026e-245	PVL-C2-MYH11	CRYAB
921	8.5453574653244e-246	1.96143900499771	0.896	0.418	2.16206089230173e-241	PVL-C2-MYH11	MFGE8
922	8.892938825691e-246	2.42384459376261	0.785	0.245	2.25000245228808e-241	PVL-C2-MYH11	NET1
923	1.50957963399212e-244	1.77157283059563	0.823	0.2	3.81938743196346e-240	PVL-C2-MYH11	NOTCH3
924	1.76520430297224e-240	1.8509149686025	0.542	0.031	4.46614340695007e-236	PVL-C2-MYH11	WFDC1
925	5.47248237946094e-238	1.54927857271093	0.48	0.007	1.38459276682741e-233	PVL-C2-MYH11	CASQ2
926	5.79083926286511e-235	2.03806000767936	0.794	0.18	1.4651402418975e-230	PVL-C2-MYH11	NDUFA4L2
927	6.60011036392229e-230	1.91155684157331	0.607	0.076	1.66989392317598e-225	PVL-C2-MYH11	MAP3K7CL
928	2.643755649288e-225	1.95748720003295	0.775	0.226	6.68896616826356e-221	PVL-C2-MYH11	PHLDA2
929	1.31126581929796e-222	1.60450480789514	0.679	0.127	3.31763364940576e-218	PVL-C2-MYH11	EFHD1
930	3.32497160586854e-215	1.97365630534045	0.826	0.329	8.41251066000799e-211	PVL-C2-MYH11	LBH
931	4.73128095629519e-212	1.97045600523807	0.515	0.036	1.19706139475225e-207	PVL-C2-MYH11	CNN1
932	7.37947020306975e-207	1.82276271919597	0.81	0.312	1.86707975607868e-202	PVL-C2-MYH11	MCAM
933	4.75723257838229e-201	1.8729594972382	0.904	0.485	1.2036274146565e-196	PVL-C2-MYH11	TPM1
934	9.3532831744504e-198	1.4665555425248	0.685	0.159	2.3664741759677e-193	PVL-C2-MYH11	EDNRA
935	1.83279981369302e-197	1.13661703943536	0.437	0.016	4.63716680862471e-193	PVL-C2-MYH11	SGCA
936	5.33016268727123e-196	1.9271465264298	0.69	0.166	1.3485844615065e-191	PVL-C2-MYH11	PPP1R14A
937	0	3.68569067582534	0.896	0.174	0	PVL-C1-RGS5	RGS5
938	2.94476183856714e-268	2.42284927481219	0.754	0.162	7.45054192775871e-264	PVL-C1-RGS5	NDUFA4L2
939	3.27513827311048e-251	1.96744299485265	0.871	0.534	8.28642734479683e-247	PVL-C1-RGS5	LHFPL6
940	9.40190509845381e-220	1.88652622644439	0.719	0.191	2.3787760089598e-215	PVL-C1-RGS5	NOTCH3
941	1.09290522206702e-212	1.86403615499835	0.591	0.1	2.76515950235177e-208	PVL-C1-RGS5	COX4I2
942	2.45224274580662e-210	1.36629079312322	0.954	0.72	6.20441937116534e-206	PVL-C1-RGS5	CALD1
943	7.47022523250686e-208	1.76944798988372	0.826	0.349	1.89004168607656e-203	PVL-C1-RGS5	CPE
944	5.04195033038192e-197	2.15751320384287	0.533	0.079	1.27566385308993e-192	PVL-C1-RGS5	STEAP4
945	3.75056898438108e-187	1.73292978894773	0.518	0.075	9.48931458738258e-183	PVL-C1-RGS5	ABCC9
946	5.41673099963624e-181	1.84116116883687	0.503	0.068	1.37048711021796e-176	PVL-C1-RGS5	HIGD1B
947	4.59886794385896e-176	1.05768542262713	0.899	0.535	1.16355957847576e-171	PVL-C1-RGS5	MYL9
948	2.37368636045012e-175	1.55805198735832	0.479	0.064	6.00566386057485e-171	PVL-C1-RGS5	KCNJ8
949	2.64618698467389e-166	1.39325218675265	0.482	0.077	6.69511768992341e-162	PVL-C1-RGS5	CCDC102B
950	3.4843752466247e-162	1.56285007856154	0.709	0.275	8.81581781148516e-158	PVL-C1-RGS5	PDGFRB
951	1.54897481464783e-160	1.45338117150884	0.657	0.217	3.91906117854049e-156	PVL-C1-RGS5	FRZB
952	2.96162918470607e-160	1.36494347581045	0.581	0.154	7.49321800022484e-156	PVL-C1-RGS5	EDNRA
953	4.67710724120373e-152	1.25675081616614	0.744	0.284	1.18335490309696e-147	PVL-C1-RGS5	ACTA2
954	1.690616339443e-146	1.01973793886725	0.99	0.926	4.27742840042474e-142	PVL-C1-RGS5	IGFBP7
955	1.23022447948345e-139	1.41569054396655	0.565	0.179	3.11259095554108e-135	PVL-C1-RGS5	SEPT4
956	1.20348793305998e-138	0.910813322294797	0.803	0.36	3.04494481943506e-134	PVL-C1-RGS5	TPM2
957	2.36308322139534e-138	1.36549161657815	0.653	0.257	5.97883685845235e-134	PVL-C1-RGS5	ZEB2
958	3.95762138978773e-137	1.92797098672627	0.694	0.278	1.00131778783019e-132	PVL-C1-RGS5	APOE
959	7.40229685740087e-135	1.37786318807169	0.44	0.078	1.87285512789099e-130	PVL-C1-RGS5	FAM162B
960	8.4428233828123e-135	1.28572290512378	0.416	0.061	2.13611874408534e-130	PVL-C1-RGS5	GUCY1A2
961	7.9961142740021e-134	1.35568146989728	0.626	0.242	2.02309687246527e-129	PVL-C1-RGS5	ISYNA1
962	1.79539529813573e-133	1.39990971403494	0.677	0.333	4.54252964381321e-129	PVL-C1-RGS5	EPS8
963	9.72127110409399e-126	1.71646256034071	0.744	0.519	2.45957880204682e-121	PVL-C1-RGS5	COL18A1
964	5.49646549608202e-125	1.50814651806183	0.529	0.167	1.39066073516371e-120	PVL-C1-RGS5	SYNPO2
965	1.86894399306472e-123	1.10902412124648	0.405	0.07	4.72861519685305e-119	PVL-C1-RGS5	ARHGAP15
966	3.38252893742926e-123	1.17387910589606	0.403	0.074	8.55813646458977e-119	PVL-C1-RGS5	ENPEP
967	0	5.42250122118773	0.724	0.007	0	CAF-C3-PLA2G2A	PLA2G2A
968	0	4.49198082535533	0.808	0.024	0	CAF-C3-PLA2G2A	PI16
969	0	4.14029772041226	0.847	0.065	0	CAF-C3-PLA2G2A	SFRP4
970	0	3.74492766048939	0.841	0.04	0	CAF-C3-PLA2G2A	WISP2
971	0	3.69002514366246	0.847	0.043	0	CAF-C3-PLA2G2A	MFAP5
972	3.54097182138935e-294	4.51595752826926	0.944	0.124	8.95901280529721e-290	CAF-C3-PLA2G2A	CFD
973	3.47039483427866e-293	3.14741266965119	0.939	0.116	8.78044597020845e-289	CAF-C3-PLA2G2A	EFEMP1
974	4.2863691051346e-275	1.96072885781835	0.668	0.023	1.0844942472901e-270	CAF-C3-PLA2G2A	OGN
975	9.58673910119185e-271	1.68534411266552	0.678	0.024	2.42554085999255e-266	CAF-C3-PLA2G2A	PTGIS
976	3.42016758362382e-267	2.36012934320329	0.591	0.007	8.65336600332664e-263	CAF-C3-PLA2G2A	PCOLCE2
977	2.89189279431673e-259	4.1840677342848	0.885	0.138	7.31677795890075e-255	CAF-C3-PLA2G2A	IGFBP6
978	5.49528638781999e-256	3.43058074542923	1	0.271	1.39036240898233e-251	CAF-C3-PLA2G2A	DCN
979	1.14878451698499e-253	2.13665551614378	0.665	0.036	2.90653970642373e-249	CAF-C3-PLA2G2A	SEMA3C
980	1.78450203621763e-253	2.71349739013215	0.918	0.128	4.51496860183423e-249	CAF-C3-PLA2G2A	C3
981	2.28387613712754e-251	2.99584959957135	0.962	0.186	5.77843501454639e-247	CAF-C3-PLA2G2A	FBLN1
982	5.66091994637647e-248	2.15117827210091	0.849	0.106	1.43226935563271e-243	CAF-C3-PLA2G2A	PDGFRL
983	5.91387729665794e-248	1.36750159664627	0.619	0.019	1.49627009482743e-243	CAF-C3-PLA2G2A	LRRN4CL
984	4.45669103792398e-243	1.57681572905146	0.714	0.049	1.12758739950515e-238	CAF-C3-PLA2G2A	CHRDL1
985	7.45095773325975e-241	3.39594928076354	0.987	0.303	1.88516681609205e-236	CAF-C3-PLA2G2A	CCDC80
986	9.94245619521306e-234	1.66139111440603	0.621	0.022	2.51554084195086e-229	CAF-C3-PLA2G2A	SCARA5
987	1.63870747311805e-233	2.39913871079911	0.87	0.123	4.14609377773597e-229	CAF-C3-PLA2G2A	DPT
988	1.386762971241e-232	2.91922002953177	0.887	0.17	3.50864899353684e-228	CAF-C3-PLA2G2A	TNXB
989	2.09819053892393e-221	1.92704137461143	0.66	0.046	5.30863188253142e-217	CAF-C3-PLA2G2A	MGST1
990	4.47649234401544e-220	3.51019934680788	0.486	0.005	1.13259732795935e-215	CAF-C3-PLA2G2A	PRG4
991	4.23990149209506e-217	2.80895754426705	0.524	0.018	1.07273747651497e-212	CAF-C3-PLA2G2A	HAS1
992	2.35594106715718e-204	1.77066761603111	0.772	0.092	5.96076649401437e-200	CAF-C3-PLA2G2A	PRELP
993	1.91722993343846e-202	1.69340038142221	0.621	0.05	4.85078345459265e-198	CAF-C3-PLA2G2A	SVEP1
994	1.62615077292127e-200	1.68053354547169	0.772	0.117	4.1143240705681e-196	CAF-C3-PLA2G2A	PODN
995	2.21146907654376e-197	2.38957891116655	0.987	0.235	5.59523791056337e-193	CAF-C3-PLA2G2A	LUM
996	3.89356111388786e-195	1.75031332111031	0.537	0.03	9.85109897424766e-191	CAF-C3-PLA2G2A	GPC3
997	0	2.51665269157743	0.917	0.233	0	TEC-C2-CD36	RBP7
998	3.29528567313086e-297	1.66563802670539	0.722	0.082	8.3374022815884e-293	TEC-C2-CD36	BTNL9
999	6.79375923127099e-290	2.44967384738449	0.814	0.188	1.71888902310387e-285	TEC-C2-CD36	CD36
1000	2.72685218444864e-282	2.34079214975535	0.576	0.019	6.89920871187351e-278	TEC-C2-CD36	CA4
1001	1.24594635704891e-254	1.63073262620838	0.77	0.176	3.15236887796946e-250	TEC-C2-CD36	SCARB1
1002	3.70128158562387e-250	1.45096208084749	0.543	0.028	9.36461253978694e-246	TEC-C2-CD36	CD300LG
1003	5.572286396749e-242	1.59146613655135	0.962	0.398	1.40984418124146e-237	TEC-C2-CD36	AQP1
1004	3.8621235493825e-225	2.4151069409813	0.839	0.303	9.77155879229266e-221	TEC-C2-CD36	RGCC
1005	1.26477436731772e-213	1.36333291251712	0.962	0.592	3.20000562675056e-209	TEC-C2-CD36	GNG11
1006	2.30177613547768e-209	1.2913383725599	0.79	0.233	5.82372380037207e-205	TEC-C2-CD36	TM4SF18
1007	5.35369967271954e-194	1.29861390042123	0.909	0.354	1.35453955419477e-189	TEC-C2-CD36	EMCN
1008	4.02518284611189e-189	1.12618999324971	0.839	0.296	1.01841151189477e-184	TEC-C2-CD36	FLT1
1009	2.37960577087572e-188	1.30108043245736	0.956	0.379	6.02064056089265e-184	TEC-C2-CD36	PLVAP
1010	1.01395543100772e-184	1.10753286211694	0.849	0.302	2.56540863599264e-180	TEC-C2-CD36	CYYR1
1011	6.17765680728242e-178	1.03415128429825	0.987	0.832	1.56300894881052e-173	TEC-C2-CD36	HLA-E
1012	5.1636149556133e-177	1.5089994369491	0.961	0.679	1.30644621991972e-172	TEC-C2-CD36	TXNIP
1013	5.57594783627061e-175	1.2830796758323	0.74	0.244	1.41077056205483e-170	TEC-C2-CD36	CAVIN2
1014	5.55059758470628e-168	1.27016599968763	0.729	0.226	1.40435669490654e-163	TEC-C2-CD36	ASS1
1015	8.30564066416441e-167	1.29734758400979	0.719	0.242	2.10141014444024e-162	TEC-C2-CD36	HBEGF
1016	1.35335673773544e-161	2.91967169425351	0.709	0.259	3.42412788214443e-157	TEC-C2-CD36	FABP4
1017	3.20607735525649e-161	1.00985459130633	0.625	0.157	8.11169631653444e-157	TEC-C2-CD36	TMEM88
1018	7.38745190145203e-158	1.09942574271574	0.887	0.401	1.86909920558638e-153	TEC-C2-CD36	CD34
1019	4.85667352575891e-157	1.01549454999087	0.678	0.183	1.22878696875226e-152	TEC-C2-CD36	KDR
1020	1.42740316664443e-156	1.39077575444873	0.782	0.325	3.61147275192708e-152	TEC-C2-CD36	CD320
1021	4.1409498144426e-150	1.2016572190386	0.78	0.313	1.04770171255212e-145	TEC-C2-CD36	THBD
1022	1.34189079838726e-149	0.854665893576017	0.99	0.921	3.39511790899961e-145	TEC-C2-CD36	HLA-C
1023	1.78417172549014e-148	0.908531082232977	0.977	0.797	4.51413288266259e-144	TEC-C2-CD36	GSN
1024	4.9757793362948e-148	1.18432074236118	0.775	0.306	1.25892192987595e-143	TEC-C2-CD36	LIFR
1025	2.1759680689876e-147	1.13181761414946	0.835	0.42	5.50541681134553e-143	TEC-C2-CD36	RDX
1026	2.6044000598862e-147	1.06371988548465	0.707	0.227	6.58939259151808e-143	TEC-C2-CD36	TSPAN13
1027	0	4.79636554269708	0.713	0.001	0	TEC-C3-PROX1	NTS
1028	5.83841205074738e-235	2.1641811233794	0.665	0.015	1.4771766329596e-230	TEC-C3-PROX1	SEMA3D
1029	1.93863867797013e-221	3.61154346435263	0.817	0.053	4.90494971913223e-217	TEC-C3-PROX1	TFF3
1030	3.45731674168403e-211	1.91076651563599	0.494	0.002	8.74735708813476e-207	TEC-C3-PROX1	MRC1
1031	1.31949090899722e-195	2.71348432085178	0.713	0.035	3.33844394885388e-191	TEC-C3-PROX1	PROX1
1032	3.76047721385094e-185	1.49554956279919	0.421	0.001	9.51438339876425e-181	TEC-C3-PROX1	PKHD1L1
1033	2.01391341700792e-125	2.93208358363304	0.701	0.088	5.09540233637174e-121	TEC-C3-PROX1	MMRN1
1034	1.29720676672797e-114	1.27081646915799	0.427	0.025	3.28206284049844e-110	TEC-C3-PROX1	SEMA3A
1035	6.30225625747339e-109	1.22704771754935	0.39	0.016	1.59453385570334e-104	TEC-C3-PROX1	AC007998.3
1036	1.30704608462887e-105	1.0108233771128	0.299	0.011	3.3069572987195e-101	TEC-C3-PROX1	TNFRSF11A
1037	9.19053774786442e-102	1.01855651349749	0.329	0.009	2.32529795558718e-97	TEC-C3-PROX1	KLHL4
1038	2.55970681718792e-97	2.25589162238171	0.652	0.105	6.47631421816717e-93	TEC-C3-PROX1	LAPTM5
1039	1.69722083015678e-95	0.875594697949427	0.293	0.007	4.29413842237966e-91	TEC-C3-PROX1	ACKR2
1040	1.49134700076698e-88	0.842386854402327	0.28	0.011	3.77325704664054e-84	TEC-C3-PROX1	MPP7
1041	2.05016682700014e-88	1.21144709337796	0.39	0.033	5.18712708899304e-84	TEC-C3-PROX1	TMOD1
1042	6.11377366390737e-88	1.13825228262065	0.39	0.027	1.5468458747052e-83	TEC-C3-PROX1	TBX1
1043	4.05156491897241e-87	1.94969784244989	0.378	0.025	1.02508644014921e-82	TEC-C3-PROX1	ACKR4
1044	3.89512057096305e-86	2.07103832554835	0.683	0.119	9.85504455659362e-82	TEC-C3-PROX1	CCL21
1045	3.14211531706223e-85	1.09787526859291	0.268	0.01	7.94986596369914e-81	TEC-C3-PROX1	TGFA
1046	1.2972987851813e-84	1.20369017104979	0.36	0.025	3.2822956563872e-80	TEC-C3-PROX1	STXBP6
1047	1.82861372293573e-84	2.63362747074966	0.72	0.138	4.6265755803997e-80	TEC-C3-PROX1	EFEMP1
1048	1.29134086627124e-80	2.76716117196673	0.933	0.485	3.26722152575286e-76	TEC-C3-PROX1	TFPI
1049	1.20336707957377e-65	1.59297510051096	0.524	0.085	3.04463904802959e-61	TEC-C3-PROX1	TSPAN5
1050	1.16864453866296e-59	1.6304151954112	0.512	0.096	2.95678754727115e-55	TEC-C3-PROX1	FLRT2
1051	6.28548524587658e-58	0.767591808138843	0.317	0.029	1.59029062205923e-53	TEC-C3-PROX1	PARD6G
1052	2.2848764723346e-56	1.08681016254544	0.299	0.028	5.78096596265377e-52	TEC-C3-PROX1	ART4
1053	3.54408854411594e-55	0.814359353685527	0.262	0.019	8.96689842546775e-51	TEC-C3-PROX1	STON2
1054	1.90387842138543e-54	1.96523753819812	0.671	0.227	4.81700279394727e-50	TEC-C3-PROX1	PTPRE
1055	1.61310493720075e-51	1.01084251662103	0.354	0.046	4.08131680161162e-47	TEC-C3-PROX1	BMX
1056	5.07420218993906e-51	2.43982638664815	0.817	0.372	1.28382389607648e-46	TEC-C3-PROX1	CLU
1057	0	3.52747935551325	0.919	0.052	0	B	CD79A
1058	0	3.40252821642991	0.875	0.027	0	B	MS4A1
1059	0	3.00352739612039	0.982	0.198	0	B	HLA-DRA
1060	0	2.77193970850331	0.995	0.622	0	B	CD74
1061	0	2.62619018572108	0.835	0.191	0	B	CD83
1062	0	2.51506262499518	0.923	0.162	0	B	HLA-DQA1
1063	0	2.47520052354262	0.671	0.01	0	B	BANK1
1064	0	2.38430948287751	0.971	0.293	0	B	HLA-DRB1
1065	0	2.31337574917223	0.883	0.197	0	B	HLA-DQB1
1066	0	2.1547594961449	0.959	0.492	0	B	CD37
1067	0	2.01844256031414	0.938	0.282	0	B	HLA-DPB1
1068	0	2.00701751186538	0.938	0.271	0	B	HLA-DPA1
1069	0	1.94274467008864	0.537	0.099	0	B	LY9
1070	0	1.88781178986092	0.618	0.092	0	B	MEF2C
1071	0	1.64540166293393	0.698	0.167	0	B	HLA-DMA
1072	0	1.37602997510594	0.555	0.189	0	B	SNX2
1073	0	1.34907715265381	0.53	0.139	0	B	NCF1
1074	0	1.33584966570119	0.539	0.135	0	B	HLA-DRB5
1075	0	1.31579022449114	0.897	0.514	0	B	LAPTM5
1076	0	1.12626267682765	0.696	0.353	0	B	SYNGR2
1077	0	3.48617172132601	0.948	0.607	0	CAF-C1-POSTN	COL1A1
1078	0	2.94060668265145	0.943	0.605	0	CAF-C1-POSTN	COL3A1
1079	1.31523064904583e-297	2.86170813880521	0.942	0.699	3.32766506515085e-293	CAF-C1-POSTN	COL1A2
1080	2.80598114180342e-273	2.99934502716259	0.918	0.512	7.09941288687682e-269	CAF-C1-POSTN	FN1
1081	5.02630594542916e-256	2.33864189298224	0.851	0.389	1.27170566725303e-251	CAF-C1-POSTN	COL5A2
1082	5.06948459340132e-253	2.27574455009545	0.879	0.393	1.28263029697647e-248	CAF-C1-POSTN	VCAN
1083	6.39379530425282e-233	2.03644387276457	0.9	0.449	1.61769414992901e-228	CAF-C1-POSTN	COL6A3
1084	3.48388755298608e-224	2.23400201369546	0.888	0.545	8.81458389781009e-220	CAF-C1-POSTN	AEBP1
1085	5.27762966912963e-173	1.52753030262668	0.941	0.562	1.33529308258649e-168	CAF-C1-POSTN	LUM
1086	8.97878670521809e-150	1.30706987682725	0.916	0.772	2.27172282428723e-145	CAF-C1-POSTN	COL6A2
1087	1.49452932672031e-135	1.50435730667168	0.78	0.451	3.78130864953507e-131	CAF-C1-POSTN	PALLD
1088	5.14144477666244e-131	1.2999596658332	0.81	0.455	1.30083694294336e-126	CAF-C1-POSTN	NBL1
1089	1.25183842627636e-129	1.38209666973508	0.881	0.673	3.16727640232182e-125	CAF-C1-POSTN	COL6A1
1090	2.72405234266939e-122	1.43663198496193	0.763	0.461	6.89212483218781e-118	CAF-C1-POSTN	CTSB
1091	4.13215485912233e-81	1.20856344918224	0.685	0.363	1.04547650090654e-76	CAF-C1-POSTN	PRSS23
1092	2.31448668316339e-60	1.16917799879734	0.826	0.612	5.85588275707168e-56	CAF-C1-POSTN	HTRA1
1093	4.87570197961386e-26	1.36674439594841	0.627	0.474	1.2336013578621e-21	CAF-C1-POSTN	THBS1
1094	9.63648924022697e-289	3.30020327600805	0.868	0.402	2.43812814266983e-284	CAF-C2-APOD	APOD
1095	5.67209236959025e-282	2.11755383466022	0.922	0.533	1.43509609043003e-277	CAF-C2-APOD	CXCL12
1096	5.8554796730744e-175	1.68806660000331	0.849	0.639	1.48149491208455e-170	CAF-C2-APOD	ZFP36L2
1097	3.01133813589462e-168	1.52178400467394	0.928	0.824	7.61898661762697e-164	CAF-C2-APOD	EGR1
1098	2.47395569771733e-158	1.74831185670982	0.75	0.409	6.25935531079462e-154	CAF-C2-APOD	MAFB
1099	2.64031898670726e-153	1.66740287717668	0.8	0.557	6.68027106826804e-149	CAF-C2-APOD	SELENOP
1100	1.19139876253409e-140	1.34026224220251	0.95	0.868	3.01435800908751e-136	CAF-C2-APOD	JUN
1101	1.11742455819887e-137	1.17657995848949	0.952	0.906	2.82719587469895e-133	CAF-C2-APOD	FOS
1102	1.29151842972365e-132	1.65281193120417	0.823	0.644	3.2676707790438e-128	CAF-C2-APOD	NFKBIA
1103	1.89473244846897e-120	1.31801787837335	0.884	0.761	4.79386256787134e-116	CAF-C2-APOD	FOSB
1104	6.28002978530161e-114	1.06574298675859	0.937	0.891	1.58891033597916e-109	CAF-C2-APOD	ZFP36L1
1105	2.22871942317759e-110	1.25553897373164	0.915	0.848	5.63888301258162e-106	CAF-C2-APOD	ZFP36
1106	1.37200099491283e-108	1.3195529422106	0.721	0.389	3.47129971722894e-104	CAF-C2-APOD	APOE
1107	1.40162749013128e-107	1.21501880061952	0.873	0.801	3.54625771278115e-103	CAF-C2-APOD	IER2
1108	2.15886239795383e-97	1.32193516178489	0.52	0.209	5.46213775306297e-93	CAF-C2-APOD	ITM2A
1109	3.89006576580646e-96	1.23256513757796	0.834	0.689	9.84225539406693e-92	CAF-C2-APOD	DNAJB1
1110	1.93164943839442e-88	1.61452891753834	0.67	0.467	4.88726624408173e-84	CAF-C2-APOD	KLF4
1111	6.03939435686722e-61	1.46398494177555	0.632	0.476	1.52802716623098e-56	CAF-C2-APOD	SOD2
1112	8.33045504736193e-60	1.18119901596589	0.733	0.625	2.10768843153304e-55	CAF-C2-APOD	GEM
1113	1.64708171010965e-42	1.22267542997372	0.554	0.415	4.16728143474844e-38	CAF-C2-APOD	ID2
1114	0	4.12053021522364	0.721	0.052	0	CAF-C3-PLA2G2A	CLEC3B
1115	1.68623830534617e-176	2.3750023159625	0.987	0.543	4.26635153635635e-172	CAF-C3-PLA2G2A	CCDC80
1116	1.17394683747891e-165	1.96335498262606	1	0.687	2.97020289350539e-161	CAF-C3-PLA2G2A	DCN
1117	4.79462388882179e-162	2.75743766004428	0.964	0.527	1.2130877901108e-157	CAF-C3-PLA2G2A	S100A10
1118	9.93817234518436e-146	1.7619592668176	0.99	0.88	2.51445698505509e-141	CAF-C3-PLA2G2A	CST3
1119	6.27006352445359e-138	2.03753229220019	0.944	0.486	1.586388772322e-133	CAF-C3-PLA2G2A	FSTL1
1120	8.85380993556292e-136	1.88435532400993	0.962	0.502	2.24010245179677e-131	CAF-C3-PLA2G2A	FBLN1
1121	1.07810870291251e-132	1.63916628601923	0.916	0.421	2.72772282923895e-128	CAF-C3-PLA2G2A	ANXA1
1122	8.95841105529882e-113	1.23271902783239	0.775	0.266	2.26656758110115e-108	CAF-C3-PLA2G2A	TGFBR2
1123	1.13065986698324e-107	1.659519439094	0.923	0.589	2.86068252945429e-103	CAF-C3-PLA2G2A	PLAC9
1124	3.61993813355204e-99	1.4607624112099	0.99	0.914	9.15880547170001e-95	CAF-C3-PLA2G2A	S100A6
1125	2.63429547900131e-94	1.5554036628113	0.982	0.858	6.66503099142122e-90	CAF-C3-PLA2G2A	GSN
1126	6.04899102882524e-90	1.27872493821898	0.959	0.579	1.53045522020307e-85	CAF-C3-PLA2G2A	C1R
1127	8.48995660979823e-87	1.44672662932015	0.949	0.668	2.14804392184505e-82	CAF-C3-PLA2G2A	ANXA2
1128	1.58943040024575e-79	1.25330715769166	0.928	0.455	4.02141785566177e-75	CAF-C3-PLA2G2A	MMP2
1129	4.02533570882821e-52	1.30021738454888	0.777	0.469	1.01845018769063e-47	CAF-C3-PLA2G2A	EMP3
1130	1.54054470864123e-50	1.28629527077731	0.821	0.512	3.89773216733318e-46	CAF-C3-PLA2G2A	SH3BGRL3
1131	0	2.48908535769433	0.909	0.269	0	CD-GD	CD3E
1132	0	2.34161530201321	0.677	0.054	0	CD-GD	CTSW
1133	4.06572722938429e-284	2.25198234667229	0.555	0.007	1.02866964630652e-279	CD-GD	KLRD1
1134	4.79551526683131e-284	2.27004920611334	0.776	0.18	1.21331331766099e-279	CD-GD	CD3D
1135	2.59321504892041e-238	1.95760309294482	0.846	0.354	6.56109339527352e-234	CD-GD	PTPRCAP
1136	9.19595267208061e-149	2.02141556624395	0.833	0.512	2.32666798556311e-144	CD-GD	RGCC
1137	0	1.18379794301105	0.746	0.488	0	CD4-C1-RPL	MT1E
1138	0	1.05694966912451	0.822	0.696	0	CD4-C1-RPL	MT1X
1139	0	0.882722250532337	0.836	0.742	0	CD4-C1-RPL	MT2A
1140	0	0.700144429112368	0.806	0.564	0	CD4-C1-RPL	CD55
1141	0	0.655246406146258	0.994	0.939	0	CD4-C1-RPL	RPS13
1142	0	0.6244293311293	0.972	0.865	0	CD4-C1-RPL	EEF1B2
1143	0	0.621666140014957	0.818	0.622	0	CD4-C1-RPL	CD7
1144	0	0.610459429114504	0.856	0.714	0	CD4-C1-RPL	LEPROTL1
1145	0	0.60932665089008	0.997	0.957	0	CD4-C1-RPL	RPL32
1146	0	0.602505229535312	0.998	0.967	0	CD4-C1-RPL	RPS12
1147	0	0.564829618696839	0.997	0.958	0	CD4-C1-RPL	RPL11
1148	0	0.553983979360642	0.997	0.968	0	CD4-C1-RPL	RPL13
1149	0	0.550697561674661	0.995	0.944	0	CD4-C1-RPL	RPS3A
1150	0	0.505119474607207	0.848	0.72	0	CD4-C1-RPL	LDHB
1151	0	0.500520936214749	0.997	0.962	0	CD4-C1-RPL	RPL30
1152	4.60614743245218e-275	0.521817453313528	0.792	0.655	1.16540136188473e-270	CD4-C1-RPL	FAM177A1
1153	2.08851484918972e-262	0.619204115431583	0.627	0.466	5.28415141993491e-258	CD4-C1-RPL	LITAF
1154	1.65732473933689e-204	0.51773447378316	0.651	0.538	4.19319732299626e-200	CD4-C1-RPL	NDFIP1
1155	0	0.841633411772259	0.995	0.951	0	CD4-C2-ANXA1	FTH1
1156	6.09112264963983e-262	0.594669688886901	0.86	0.683	1.54111494158537e-257	CD4-C2-ANXA1	TAGLN2
1157	0	1.15400316832122	0.961	0.944	0	CD4-C3-YPEL5	MT-ATP8
1158	1.0727647608783e-291	1.0482343237949	0.821	0.762	2.71420212149818e-287	CD4-C3-YPEL5	SRSF7
1159	7.1614786992979e-227	0.738589452034922	0.885	0.86	1.81192572570936e-222	CD4-C3-YPEL5	MT-ND4
1160	1.32805595664066e-52	0.69215087265666	0.57	0.555	3.36011437589652e-48	CD4-C3-YPEL5	STAT3
1161	4.25752811672282e-49	0.50492609622335	0.718	0.77	1.07719718881204e-44	CD4-C3-YPEL5	SF1
1162	3.25594090797397e-31	0.580977251026578	0.589	0.61	8.23785609126494e-27	CD4-C3-YPEL5	MBNL1
1163	2.88388287886398e-29	0.523047624033298	0.793	0.829	7.29651207181375e-25	CD4-C3-YPEL5	TNFAIP3
1164	3.08507376472973e-25	0.572205339630817	0.665	0.707	7.80554513214269e-21	CD4-C3-YPEL5	CD44
1165	1.3277076252289e-17	0.513025349294943	0.596	0.61	3.35923306259163e-13	CD4-C3-YPEL5	REL
1166	1.41320568953288e-16	0.592132609362445	0.508	0.522	3.57555171508715e-12	CD4-C3-YPEL5	IDS
1167	0	1.86100832847772	0.928	0.325	0	CD4-C4-FOS	HSPA1B
1168	0	1.52921305439155	0.997	0.9	0	CD4-C4-FOS	HSP90AA1
1169	0	1.45492200967212	0.797	0.329	0	CD4-C4-FOS	NR4A1
1170	0	1.39626412213712	0.932	0.552	0	CD4-C4-FOS	HSPH1
1171	0	1.24363155967108	0.978	0.767	0	CD4-C4-FOS	UBB
1172	0	1.08858936543966	0.997	0.904	0	CD4-C4-FOS	HSPA8
1173	0	1.03074906060601	0.945	0.777	0	CD4-C4-FOS	NR4A2
1174	0	0.860092754597999	0.711	0.448	0	CD4-C4-FOS	CHMP1B
1175	0	0.859889522885329	0.612	0.288	0	CD4-C4-FOS	SERTAD1
1176	0	0.764334244203705	0.939	0.774	0	CD4-C4-FOS	SLC2A3
1177	0	0.720470268436938	0.864	0.641	0	CD4-C4-FOS	CD69
1178	0	0.673234244748875	0.716	0.47	0	CD4-C4-FOS	BCAS2
1179	0	0.672940813612995	0.95	0.831	0	CD4-C4-FOS	YPEL5
1180	0	0.670873971674621	0.864	0.711	0	CD4-C4-FOS	ZNF331
1181	0	0.66759216383475	0.724	0.481	0	CD4-C4-FOS	MYADM
1182	0	0.664652194649903	0.684	0.46	0	CD4-C4-FOS	PTGER4
1183	0	1.74834477774637	0.956	0.829	0	CD4-C5-FOXP3	IL32
1184	0	1.36624062736278	0.845	0.645	0	CD4-C5-FOXP3	SAT1
1185	0	0.700605286248821	0.884	0.808	0	CD4-C5-FOXP3	OAZ1
1186	3.31923935091919e-262	0.782689035807133	0.675	0.468	8.39800748176064e-258	CD4-C5-FOXP3	CLIC1
1187	3.05489142317314e-236	0.849327446726753	0.662	0.454	7.72918078977036e-232	CD4-C5-FOXP3	BIRC3
1188	1.23867362682097e-229	0.763829122340056	0.693	0.521	3.13396814321975e-225	CD4-C5-FOXP3	LSP1
1189	2.44704724759832e-227	0.866419718645704	0.859	0.78	6.19127424114852e-223	CD4-C5-FOXP3	LTB
1190	8.50796353747364e-190	0.766330738369688	0.651	0.483	2.15259985461621e-185	CD4-C5-FOXP3	ISG20
1191	1.24686104197745e-130	0.683294143576775	0.589	0.426	3.15468312230715e-126	CD4-C5-FOXP3	NEAT1
1192	0	1.42981919702708	0.88	0.553	0	CD4-C6-CXCL13	NR3C1
1193	0	1.2106837821089	0.765	0.481	0	CD4-C6-CXCL13	COTL1
1194	0	1.14247705281944	0.842	0.535	0	CD4-C6-CXCL13	CD2
1195	0	0.816031580741834	0.997	0.985	0	CD4-C6-CXCL13	HLA-B
1196	0	0.799514135347009	0.992	0.976	0	CD4-C6-CXCL13	HLA-A
1197	1.52147606915601e-290	0.735656382484951	0.977	0.946	3.84948660257161e-286	CD4-C6-CXCL13	SRGN
1198	1.30350118135213e-258	0.977847450934878	0.645	0.418	3.29798833893903e-254	CD4-C6-CXCL13	PKM
1199	1.46897038215467e-223	0.822473659150043	0.692	0.481	3.71664196388952e-219	CD4-C6-CXCL13	ARPC1B
1200	3.1658397316813e-210	0.751268457509244	0.522	0.292	8.00989110512685e-206	CD4-C6-CXCL13	WDR83OS
1201	3.7895858578134e-208	0.720701550555794	0.503	0.271	9.58803117885367e-204	CD4-C6-CXCL13	RAC1
1202	6.05594286259646e-202	0.74189449549692	0.54	0.314	1.53221410366553e-197	CD4-C6-CXCL13	GNG5
1203	9.45757972891812e-194	0.72982698427614	0.61	0.394	2.39286224721357e-189	CD4-C6-CXCL13	PSMB9
1204	1.11165427593785e-190	0.791127405352352	0.901	0.825	2.81259648355036e-186	CD4-C6-CXCL13	IFITM1
1205	3.66749909963926e-166	0.788851251890858	0.68	0.463	9.27913947199729e-162	CD4-C6-CXCL13	RGS1
1206	1.30149161951499e-147	0.86544637936127	0.551	0.37	3.29290394653489e-143	CD4-C6-CXCL13	LY6E
1207	0	2.48974766708151	0.749	0.096	0	CD4-C7-GZMK	CCL5
1208	0	2.16329762730028	0.633	0.066	0	CD4-C7-GZMK	GZMK
1209	0	1.88768514544142	0.543	0.054	0	CD4-C7-GZMK	GZMA
1210	0	1.23443919458812	0.566	0.169	0	CD4-C7-GZMK	CST7
1211	6.19013896914386e-281	0.995774262984444	0.952	0.828	1.56616706058309e-276	CD4-C7-GZMK	VIM
1212	2.73878825150503e-240	0.841513921411774	0.755	0.449	6.92940815513287e-236	CD4-C7-GZMK	LMNA
1213	2.55663454731808e-235	0.963720364055942	0.651	0.383	6.46854106816947e-231	CD4-C7-GZMK	S100A11
1214	7.7231565655373e-205	0.615605823575467	0.964	0.867	1.95403584264659e-200	CD4-C7-GZMK	CXCR4
1215	4.90010267785191e-177	0.700924550048477	0.798	0.602	1.23977497852331e-172	CD4-C7-GZMK	LDHA
1216	3.57921795365264e-156	0.794594115601762	0.664	0.446	9.05577934453655e-152	CD4-C7-GZMK	TUBA4A
1217	4.42259519238953e-154	0.613918297018493	0.715	0.492	1.11896080962647e-149	CD4-C7-GZMK	CD99
1218	8.22511718505179e-153	0.632462470579913	0.918	0.782	2.08103689898995e-148	CD4-C7-GZMK	IL7R
1219	9.66784309414941e-151	0.632318606495802	0.683	0.439	2.44606098125074e-146	CD4-C7-GZMK	CDKN1A
1220	2.8090490005282e-143	0.626849393317815	0.641	0.405	7.10717487623639e-139	CD4-C7-GZMK	AHNAK
1221	0	1.07855927530262	0.969	0.777	0	CD8-C1-CD8B	PABPC1
1222	0	1.06386425592697	0.632	0.218	0	CD8-C1-CD8B	SELL
1223	0	1.0303660152016	0.782	0.338	0	CD8-C1-CD8B	CCR7
1224	0	0.888392382287347	0.956	0.801	0	CD8-C1-CD8B	RPL4
1225	0	0.834301330383992	0.996	0.978	0	CD8-C1-CD8B	TPT1
1226	0	0.750526110716631	0.988	0.925	0	CD8-C1-CD8B	SARAF
1227	4.60705097786838e-178	0.833982247208358	0.635	0.326	1.16562996791048e-173	CD8-C1-CD8B	RGS10
1228	6.76986215226836e-120	0.689441665423894	0.826	0.682	1.71284282314542e-115	CD8-C2-CCL5	IFITM2
1229	5.08928124344858e-107	0.564776515832829	0.908	0.814	1.28763904740492e-102	CD8-C2-CCL5	CD52
1230	0	1.22585034840793	0.894	0.612	0	CD8-C3-GZMK	NKG7
1231	0	0.847362873399912	0.648	0.329	0	CD8-C3-GZMK	CCL4
1232	0	0.575242888297986	0.991	0.961	0	CD8-C3-GZMK	HLA-C
1233	1.33740822127013e-211	0.742069046661436	0.656	0.494	3.38377654063556e-207	CD8-C3-GZMK	GZMM
1234	0	1.61232812958705	0.65	0.392	0	CD8-C4-HSPA1A	KLF2
1235	0	1.53807305382091	0.67	0.371	0	CD8-C4-HSPA1A	TUBA1A
1236	1.64170458862276e-239	1.19252978479622	0.526	0.284	4.15367677967444e-235	CD8-C4-HSPA1A	HSPB1
1237	0	2.47205029774562	0.698	0.142	0	CD8-C5-CXCL13	GZMB
1238	2.94440259367894e-205	1.30019173171806	0.508	0.13	7.44963300226707e-201	CD8-C5-CXCL13	PTMS
1239	9.39226632545392e-183	1.46586409618792	0.605	0.213	2.3763373030031e-178	CD8-C5-CXCL13	CD63
1240	1.333114454111e-150	1.36325683669939	0.593	0.229	3.37291288034624e-146	CD8-C5-CXCL13	ITGB1
1241	2.04608403236478e-129	1.16132216931529	0.593	0.248	5.17679721028612e-125	CD8-C5-CXCL13	ANXA5
1242	1.51849422263102e-101	1.13364822608661	0.546	0.24	3.84194223267873e-97	CD8-C5-CXCL13	ZEB2
1243	1.12305179400718e-93	1.05924034202737	0.519	0.221	2.84143334401757e-89	CD8-C5-CXCL13	PRF1
1244	4.19335913429556e-91	1.00415591578634	0.787	0.524	1.06096179456812e-86	CD8-C5-CXCL13	SAMSN1
1245	1.59267900157045e-74	0.842037210926109	0.513	0.236	4.02963714187341e-70	CD8-C5-CXCL13	FABP5
1246	7.27066085604488e-63	0.857736433615519	0.763	0.53	1.83954990318791e-58	CD8-C5-CXCL13	CLEC2B
1247	1.8277734223326e-53	0.886176542671235	0.526	0.3	4.6244495358437e-49	CD8-C5-CXCL13	RGS2
1248	0	3.20065686978426	0.974	0.195	0	DC-C1-CD1C	LYZ
1249	0	2.38088733381837	0.9	0.14	0	DC-C1-CD1C	AIF1
1250	0	2.17987080230567	0.895	0.134	0	DC-C1-CD1C	LST1
1251	0	2.08279178606487	0.742	0.047	0	DC-C1-CD1C	SERPINA1
1252	0	2.03367403040052	0.834	0.065	0	DC-C1-CD1C	FGL2
1253	4.27824103587956e-252	2.49765196558236	0.881	0.262	1.08243776448789e-247	DC-C1-CD1C	PLAUR
1254	5.48550860178841e-229	2.52489422088741	0.731	0.128	1.38788853133849e-224	DC-C1-CD1C	C15orf48
1255	1.59013825283347e-183	1.86941346949012	0.778	0.221	4.02320879349395e-179	DC-C1-CD1C	PPIF
1256	3.60821297795675e-56	2.66858465164773	0.969	0.577	9.12913965552837e-52	DC-C2-CLEC9A	SNX3
1257	3.49503413932021e-42	1.40123595630194	0.814	0.267	8.84278587589406e-38	DC-C2-CLEC9A	PPT1
1258	3.65443059426534e-40	1.4966271771828	0.887	0.343	9.24607484655072e-36	DC-C2-CLEC9A	C1orf162
1259	1.68285576995634e-37	1.36116704896699	1	0.996	4.25779338356654e-33	DC-C2-CLEC9A	ACTB
1260	2.1416571080135e-29	1.18902241193769	1	0.996	5.41860664898497e-25	DC-C2-CLEC9A	TMSB4X
1261	1.31846655924812e-27	1.25927818763742	0.856	0.379	3.33585224155367e-23	DC-C2-CLEC9A	SPI1
1262	2.82037647741788e-23	1.25270016019264	0.938	0.581	7.13583452551497e-19	DC-C2-CLEC9A	LGALS1
1263	0	2.51338657211139	0.825	0.125	0	DC-C3-LAMP3	MARCKS
1264	3.89670971695337e-303	2.19402682498351	0.736	0.074	9.85906525486373e-299	DC-C3-LAMP3	TMEM176B
1265	2.74091318300002e-294	2.95293029560818	0.969	0.518	6.93478444430835e-290	DC-C3-LAMP3	MARCKSL1
1266	2.96815087803421e-240	1.9051820655011	0.622	0.073	7.50971853651436e-236	DC-C3-LAMP3	MGLL
1267	8.76164334346522e-205	1.72720343032376	0.976	0.888	2.21678338233014e-200	DC-C3-LAMP3	PNRC1
1268	3.30986249235034e-194	2.44376443218828	0.945	0.603	8.3742830918956e-190	DC-C3-LAMP3	TXN
1269	7.60086589049851e-181	1.64616915244219	0.947	0.683	1.92309507895503e-176	DC-C3-LAMP3	GSTP1
1270	2.85910662273166e-156	1.40386977237352	0.936	0.656	7.23382566617336e-152	DC-C3-LAMP3	GPX4
1271	8.66304862663107e-141	1.38526391213804	0.536	0.117	2.19183793302393e-136	DC-C3-LAMP3	CREG1
1272	8.3280303582638e-120	1.34089388639704	0.622	0.203	2.10707496094432e-115	DC-C3-LAMP3	ANKRD10
1273	3.45658910449268e-93	1.36407341915184	0.766	0.467	8.74551609327692e-89	DC-C3-LAMP3	HMGN3
1274	0	4.58178837721524	0.848	0.091	0	Epithelial Cells	MGP
1275	0	4.41964688816923	0.834	0.031	0	Epithelial Cells	KRT19
1276	0	4.32129008267293	0.787	0.022	0	Epithelial Cells	AZGP1
1277	0	4.19379225083802	0.752	0.009	0	Epithelial Cells	CLDN4
1278	0	4.03718940351054	0.589	0.024	0	Epithelial Cells	TFF3
1279	0	3.94153042209314	0.719	0.005	0	Epithelial Cells	ELF3
1280	0	3.79871084586502	0.804	0.041	0	Epithelial Cells	KRT18
1281	0	3.64030576587165	0.792	0.02	0	Epithelial Cells	KRT8
1282	0	3.15792594782168	0.613	0.022	0	Epithelial Cells	CRABP2
1283	0	3.11581032615797	0.658	0.014	0	Epithelial Cells	TACSTD2
1284	0	2.87616030179973	0.592	0.016	0	Epithelial Cells	KRT7
1285	0	2.83165087761403	0.612	0.078	0	Epithelial Cells	SLC39A6
1286	0	2.80523698228742	0.697	0.071	0	Epithelial Cells	CD24
1287	0	2.74930017307569	0.715	0.083	0	Epithelial Cells	CD9
1288	0	2.7188058173904	0.702	0.122	0	Epithelial Cells	IER3
1289	0	2.67898861291928	0.551	0.006	0	Epithelial Cells	CLDN3
1290	0	2.67113148181104	0.798	0.568	0	Epithelial Cells	COX6C
1291	0	2.66741862463778	0.717	0.155	0	Epithelial Cells	SPINT2
1292	0	2.62658257177296	0.507	0.012	0	Epithelial Cells	AGR2
1293	0	3.40218749251766	0.943	0.234	0	KI67+ cells	STMN1
1294	0	3.23050055286375	0.938	0.247	0	KI67+ cells	HMGB2
1295	0	2.9674704331987	0.966	0.574	0	KI67+ cells	HMGN2
1296	0	2.92894407380051	0.918	0.373	0	KI67+ cells	TUBB
1297	0	2.89556857277634	0.841	0.46	0	KI67+ cells	HIST1H4C
1298	0	2.65425132648419	0.751	0.016	0	KI67+ cells	TYMS
1299	0	2.64966237097951	0.728	0.014	0	KI67+ cells	UBE2C
1300	0	2.5746763004662	0.943	0.559	0	KI67+ cells	TUBA1B
1301	0	2.47526240942989	0.754	0.012	0	KI67+ cells	MKI67
1302	0	2.37662482578817	0.973	0.735	0	KI67+ cells	HMGB1
1303	0	2.16733744861496	0.76	0.094	0	KI67+ cells	PTTG1
1304	0	2.14019032182914	0.66	0.016	0	KI67+ cells	TOP2A
1305	0	2.11796476503699	0.731	0.017	0	KI67+ cells	PCLAF
1306	0	2.046826851285	0.933	0.61	0	KI67+ cells	H2AFZ
1307	0	2.01864470877509	0.811	0.311	0	KI67+ cells	DUT
1308	0	1.99408899237173	0.98	0.841	0	KI67+ cells	GAPDH
1309	0	1.97340706386421	0.687	0.027	0	KI67+ cells	NUSAP1
1310	0	1.96614846903349	0.618	0.026	0	KI67+ cells	CENPF
1311	0	1.9374541973379	0.986	0.867	0	KI67+ cells	PFN1
1312	0	1.85178022308712	0.903	0.458	0	KI67+ cells	H2AFV
1313	3.24568746273774e-59	0.698994002519172	0.988	0.991	8.21191384947275e-55	Macro-C1-APOC1	TMSB10
1314	4.4884484573869e-19	1.02429517056008	0.719	0.834	1.13562234420346e-14	Macro-C1-APOC1	PRDX1
1315	1.65422624907783e-18	0.906448224579774	0.983	1	4.18535783279181e-14	Macro-C1-APOC1	FTL
1316	3.88681903830414e-17	1.00839512828962	0.668	0.776	9.8340408488133e-13	Macro-C1-APOC1	CAPG
1317	2.86948180703267e-12	0.669128060479581	0.675	0.885	7.26007591997336e-08	Macro-C1-APOC1	ARPC3
1318	2.579715709079e-11	0.6037687095099	0.314	0.632	6.52693871554077e-07	Macro-C1-APOC1	ATP5PF
1319	1.49471405982809e-09	0.948564293165094	0.614	0.833	3.78177604277105e-05	Macro-C1-APOC1	ARHGDIB
1320	2.77780005205053e-05	0.733197587650708	0.604	0.843	0.702811191169305	Macro-C1-APOC1	RPS29
1321	2.85386627626659e-05	0.67676542518057	0.345	0.611	0.722056706558211	Macro-C1-APOC1	ALDH2
1322	0.000480514473908674	0.670673913985677	0.374	0.662	1	Macro-C1-APOC1	COX5A
1323	0.00127960032643806	0.623994329224753	0.44	0.766	1	Macro-C1-APOC1	MYL12B
1324	0.00605902504935714	0.765413529863345	0.427	0.725	1	Macro-C1-APOC1	UQCR10
1325	1.65204278525605e-108	2.3971925265427	0.705	0.227	4.17983345097634e-104	Macro-C2-SLC40A1	RNASE1
1326	1.2742345160208e-100	1.31391937077798	0.968	0.591	3.22394074898422e-96	Macro-C2-SLC40A1	C1QA
1327	5.6081877668363e-88	1.22906132520789	0.968	0.586	1.41892758688725e-83	Macro-C2-SLC40A1	C1QB
1328	9.52432666037074e-82	1.12375877260333	0.976	0.607	2.4097498883404e-77	Macro-C2-SLC40A1	C1QC
1329	4.07287091358057e-67	0.958671445819768	0.915	0.667	1.03047706984502e-62	Macro-C2-SLC40A1	FCGRT
1330	3.52347317657479e-62	1.15958129605488	0.857	0.499	8.91473948405187e-58	Macro-C2-SLC40A1	LGMN
1331	5.55638445989303e-59	0.904477472951047	0.917	0.679	1.40582083219753e-54	Macro-C2-SLC40A1	MS4A6A
1332	2.29230699328048e-56	1.04616815739862	0.9	0.659	5.79976592369894e-52	Macro-C2-SLC40A1	CTSC
1333	2.67069779116095e-50	0.811991609452511	0.895	0.639	6.75713248141633e-46	Macro-C2-SLC40A1	CTSZ
1334	3.03713122893245e-40	0.898118703651274	0.801	0.521	7.68424572232198e-36	Macro-C2-SLC40A1	CD14
1335	3.12702869304176e-29	0.890256695707382	0.592	0.336	7.91169529626497e-25	Macro-C2-SLC40A1	ARL4C
1336	3.53004765292855e-91	1.3091438793324	0.896	0.597	8.93137356667451e-87	Macro-C3-VCAN	NAMPT
1337	7.45277719061147e-81	1.29294902652468	0.909	0.658	1.88562715699661e-76	Macro-C3-VCAN	BTG1
1338	4.04517585958152e-78	1.25943159982638	0.702	0.366	1.02346994423272e-73	Macro-C3-VCAN	FLNA
1339	1.2141465058493e-75	1.27404754672169	0.783	0.483	3.07191207444931e-71	Macro-C3-VCAN	KDM6B
1340	3.17465587398916e-55	1.07245829987608	0.667	0.391	8.03219682677996e-51	Macro-C3-VCAN	FOSL2
1341	4.14015110363354e-52	1.15033073662288	0.826	0.547	1.04749963073032e-47	Macro-C3-VCAN	BCL2A1
1342	5.87346706678949e-42	1.01181671372457	0.713	0.492	1.48604590256841e-37	Macro-C3-VCAN	C5AR1
1343	9.69006350903642e-50	1.92447553825928	0.786	0.255	2.45168296842131e-45	Macro-C4-CXCL11	TNFSF10
1344	1.54953164684184e-28	0.930496392304764	0.937	0.564	3.92047001967455e-24	Macro-C4-CXCL11	LAP3
1345	4.39933711806509e-24	1.08995730592261	0.802	0.391	1.11307628424165e-19	Macro-C4-CXCL11	VAMP5
1346	2.09640705323085e-18	1.18926517711802	0.746	0.423	5.30411948537937e-14	Macro-C4-CXCL11	IRF1
1347	3.53985631030374e-18	0.999369304882875	0.913	0.55	8.95619045069949e-14	Macro-C4-CXCL11	IFI6
1348	2.65367481529914e-16	0.931921217188821	0.897	0.631	6.71406265018835e-12	Macro-C4-CXCL11	PLEK
1349	9.54374761699795e-12	0.916646177840078	0.833	0.559	2.41466358457665e-07	Macro-C4-CXCL11	ATF3
1350	7.12126932623887e-11	0.844273718510246	0.786	0.489	1.8017523522317e-06	Macro-C4-CXCL11	CCL4L2
1351	1.23968994917162e-10	0.942170570437136	0.778	0.5	3.13653954039911e-06	Macro-C4-CXCL11	CCL3L1
1352	3.39865835966248e-156	1.80676795725054	0.965	0.562	8.59894551578204e-152	Macro-C5-SPP1	CTSD
1353	1.10665443168121e-121	1.32873496395215	0.793	0.251	2.79994637759662e-117	Macro-C5-SPP1	NUPR1
1354	6.46152524688331e-113	1.71626459177856	0.945	0.604	1.63483050271395e-108	Macro-C5-SPP1	APOC1
1355	8.62495232742862e-110	1.7495697239097	0.952	0.542	2.18219918836271e-105	Macro-C5-SPP1	CTSL
1356	1.89060567885278e-107	1.6670812758492	0.972	0.703	4.78342142806541e-103	Macro-C5-SPP1	CSTB
1357	1.75376487841675e-84	0.932629412540411	0.976	0.724	4.43720051888222e-80	Macro-C5-SPP1	GRN
1358	8.95286038443624e-77	1.01704757154448	0.956	0.713	2.26516320586621e-72	Macro-C5-SPP1	LGALS3
1359	1.13873085872329e-74	1.00432868333522	0.873	0.469	2.8811029456558e-70	Macro-C5-SPP1	PLD3
1360	6.00744229199352e-74	1.16367110175408	0.849	0.443	1.51994297429728e-69	Macro-C5-SPP1	PLIN2
1361	1.41328435793233e-54	1.52404299722526	0.649	0.322	3.57575075400458e-50	Macro-C5-SPP1	IFI27
1362	6.92200102103379e-55	1.49680526183941	0.821	0.511	1.75133547833176e-50	Macro-C6-CCL3	CCL3
1363	1.94567522158285e-49	1.06223499028162	0.846	0.588	4.92275287812676e-45	Macro-C6-CCL3	GADD45B
1364	3.81096510191477e-45	1.05399707910841	0.842	0.578	9.64212280435456e-41	Macro-C6-CCL3	SGK1
1365	0	7.25991695118006	1	0.003	0	Mast cells	TPSAB1
1366	0	6.32600984131892	0.978	0.002	0	Mast cells	TPSB2
1367	0	6.21135338676749	0.984	0.001	0	Mast cells	CPA3
1368	0	4.43341661124792	0.699	0.001	0	Mast cells	TPSD1
1369	0	4.12075781180734	0.874	0	0	Mast cells	MS4A2
1370	0	4.01883810600646	0.891	0.003	0	Mast cells	HPGDS
1371	0	3.82165363689235	0.792	0.034	0	Mast cells	GATA2
1372	0	3.69952490300536	0.825	0.002	0	Mast cells	SLC18A2
1373	0	3.69462617197266	0.738	0.03	0	Mast cells	HPGD
1374	0	3.3317391601819	0.82	0.025	0	Mast cells	VWA5A
1375	0	3.29695485696935	0.803	0.052	0	Mast cells	LTC4S
1376	0	3.21464179035476	0.721	0.017	0	Mast cells	KIT
1377	0	3.20511280687775	0.743	0.001	0	Mast cells	IL1RL1
1378	0	2.85825392047923	0.607	0	0	Mast cells	HDC
1379	0	2.83866524472812	0.825	0.05	0	Mast cells	FCER1G
1380	0	2.62953732313319	0.656	0.01	0	Mast cells	RHEX
1381	6.36255898397175e-238	2.83802043735101	0.546	0.046	1.60979104853469e-233	Mast cells	CSF1
1382	1.52919065932416e-172	2.58404804040333	0.792	0.136	3.86900528715605e-168	Mast cells	CLU
1383	4.77775355455413e-149	2.49733722927758	0.699	0.125	1.20881942683774e-144	Mast cells	LMO4
1384	1.88618567199561e-81	2.46945187831974	0.836	0.363	4.7722383687161e-77	Mast cells	NFKBIZ
1385	1.1200372175768e-166	2.38665103676424	0.668	0.194	2.83380616419106e-162	NK-C1-XCL1	XCL1
1386	1.46185328550392e-76	1.35976882235859	0.611	0.29	3.69863499765346e-72	NK-C1-XCL1	XCL2
1387	2.35918591690991e-17	0.596002911071321	0.789	0.695	5.96897628837375e-13	NK-C1-XCL1	FXYD5
1388	3.01522580570486e-203	1.98908400240249	0.533	0.091	7.62882281101387e-199	NK-C2-GZMH	FCGR3A
1389	1.65665061201716e-86	0.784476675475849	0.909	0.795	4.19149171346462e-82	NK-C2-GZMH	CYBA
1390	8.32917674520138e-85	0.826753963021116	0.892	0.79	2.1073650083034e-80	NK-C2-GZMH	MYL12A
1391	1.28610109043715e-50	0.773680120424046	0.719	0.535	3.25396436891502e-46	NK-C2-GZMH	ITGB2
1392	0	2.87639130374951	0.942	0.157	0	pDC-LILRA4	TCF4
1393	0	2.6799570871974	0.916	0.128	0	pDC-LILRA4	APP
1394	0	2.62459093450851	0.847	0.048	0	pDC-LILRA4	IL3RA
1395	1.32173401157802e-252	1.91632912189151	0.739	0.109	3.34411922269354e-248	pDC-LILRA4	TSPAN13
1396	2.87039629619165e-244	1.93333481671301	0.772	0.146	7.2623896689945e-240	pDC-LILRA4	UGCG
1397	3.7265542136478e-240	2.01595244300877	0.988	0.73	9.42855481595031e-236	pDC-LILRA4	SEC61B
1398	4.21787842520441e-238	2.58110918256415	0.984	0.653	1.06716542036097e-233	pDC-LILRA4	GPR183
1399	7.35767550447452e-223	1.55289647525489	0.66	0.092	1.8615654793871e-218	pDC-LILRA4	LILRB4
1400	6.51169726018901e-221	1.79165571072424	0.861	0.24	1.64752452380042e-216	pDC-LILRA4	SERPINF1
1401	1.45643491016614e-181	2.6302792110448	0.693	0.158	3.68492596621135e-177	pDC-LILRA4	SOX4
1402	3.05876339986225e-179	2.12855986866919	0.946	0.529	7.73897727799148e-175	pDC-LILRA4	NR4A3
1403	1.07730222338116e-167	1.5596758877918	0.953	0.51	2.72568235537667e-163	pDC-LILRA4	NPC2
1404	1.01195805480721e-106	1.62587765995451	0.511	0.126	2.56035507446771e-102	pDC-LILRA4	THBD
1405	0	6.99741090679052	0.783	0.035	0	plasma B	IGHG1
1406	0	6.33739606236389	0.745	0.077	0	plasma B	IGKC
1407	0	6.20828192135862	0.753	0.041	0	plasma B	JCHAIN
1408	0	4.09443869831877	0.547	0.014	0	plasma B	IGHG3
1409	0	3.67704715755715	0.873	0.042	0	plasma B	MZB1
1410	0	3.04887477876508	0.931	0.581	0	plasma B	SSR4
1411	0	2.99126099649451	0.797	0.021	0	plasma B	DERL3
1412	0	2.41386240880563	0.564	0.015	0	plasma B	IGLL5
1413	0	1.92245544447585	0.761	0.145	0	plasma B	FKBP11
1414	0	1.88798657351409	0.737	0.157	0	plasma B	PRDX4
1415	0	1.8435363186007	0.777	0.244	0	plasma B	SEC11C
1416	0	1.82438496996514	0.758	0.15	0	plasma B	ITM2C
1417	0	1.54415609206137	0.802	0.496	0	plasma B	HERPUD1
1418	0	1.37210528265975	0.865	0.541	0	plasma B	HSP90B1
1419	0	1.22034479171977	0.538	0.054	0	plasma B	CD38
1420	0	1.20706399110535	0.858	0.426	0	plasma B	XBP1
1421	0	1.06418487182069	0.706	0.282	0	plasma B	FKBP2
1422	0	1.02534846257851	0.599	0.171	0	plasma B	SDF2L1
1423	0	0.957756885914005	0.71	0.309	0	plasma B	SSR3
1424	0	0.894185921385882	0.633	0.24	0	plasma B	SPCS3
1425	0	5.3427020062719	0.896	0.018	0	PVL-C1-RGS5	RGS5
1426	0	4.73208884590442	0.599	0.048	0	PVL-C1-RGS5	CCL2
1427	0	4.39435409700844	0.99	0.087	0	PVL-C1-RGS5	IGFBP7
1428	0	3.98442266496915	0.93	0.078	0	PVL-C1-RGS5	SPARC
1429	0	3.78029816274111	0.954	0.084	0	PVL-C1-RGS5	CALD1
1430	0	3.72029533523671	0.744	0.051	0	PVL-C1-RGS5	ACTA2
1431	0	3.6454274922332	0.869	0.222	0	PVL-C1-RGS5	TIMP1
1432	0	3.60798770893925	0.817	0.039	0	PVL-C1-RGS5	BGN
1433	0	3.58411282484541	0.754	0.023	0	PVL-C1-RGS5	NDUFA4L2
1434	0	3.46503173373012	0.899	0.067	0	PVL-C1-RGS5	MYL9
1435	0	3.41577149210128	0.871	0.051	0	PVL-C1-RGS5	LHFPL6
1436	0	3.38956493180222	0.776	0.043	0	PVL-C1-RGS5	TAGLN
1437	0	3.17605527271216	0.826	0.051	0	PVL-C1-RGS5	CPE
1438	0	3.13882827799198	0.744	0.089	0	PVL-C1-RGS5	COL18A1
1439	0	3.01584334899506	0.832	0.092	0	PVL-C1-RGS5	SERPING1
1440	0	2.99317618986695	0.656	0.027	0	PVL-C1-RGS5	THY1
1441	0	2.92842181461382	0.98	0.246	0	PVL-C1-RGS5	IFITM3
1442	0	2.87778151602181	0.803	0.048	0	PVL-C1-RGS5	TPM2
1443	0	2.81256912197225	0.671	0.048	0	PVL-C1-RGS5	COL4A2
1444	0	2.7908466395386	0.732	0.041	0	PVL-C1-RGS5	SOD3
1445	0	3.283557378059	0.859	0.226	0	TEC-C1-ACKR1	ACKR1
1446	1.6663326327054e-204	1.73184430264082	0.752	0.418	4.21598819400794e-200	TEC-C1-ACKR1	CCL14
1447	1.11909769809989e-194	1.11238909308043	0.797	0.547	2.83142908596254e-190	TEC-C1-ACKR1	PRCP
1448	2.42688111301665e-155	1.09903426617402	0.717	0.481	6.14025190404343e-151	TEC-C1-ACKR1	DUSP23
1449	4.43373625472399e-138	1.01673129270671	0.663	0.42	1.12177960980772e-133	TEC-C1-ACKR1	SNCG
1450	1.30431158351964e-136	1.17559086016489	0.769	0.62	3.30003873746303e-132	TEC-C1-ACKR1	TSPAN7
1451	1.06389581596221e-118	1.11178678459386	0.627	0.397	2.69176280396599e-114	TEC-C1-ACKR1	NCOA7
1452	2.57219747520938e-114	0.927015810171146	0.732	0.48	6.50791683202725e-110	TEC-C1-ACKR1	IL33
1453	1.11353049800303e-271	1.80764683795906	0.917	0.492	2.81734351299746e-267	TEC-C2-CD36	RBP7
1454	6.77664222553677e-146	1.15622658568377	0.961	0.775	1.71455824948306e-141	TEC-C2-CD36	TXNIP
1455	8.69211717075164e-125	1.14820845231954	0.548	0.204	2.19919256537187e-120	TEC-C2-CD36	C11orf96
1456	1.01773404458801e-82	0.700223752963676	0.76	0.485	2.57496890621213e-78	TEC-C2-CD36	EPHX1
1457	7.59923384131559e-78	0.850957911258635	0.782	0.539	1.92268215419126e-73	TEC-C2-CD36	CD320
1458	1.36394851404453e-76	0.720991674213729	0.74	0.449	3.45092613538406e-72	TEC-C2-CD36	CAVIN2
1459	5.79346637338816e-36	1.51310412192374	0.829	0.593	1.46580492713094e-31	TEC-C3-PROX1	PPFIBP1
1460	4.96107933519999e-22	1.23467314582708	0.677	0.438	1.25520268259895e-17	TEC-C3-PROX1	MDK
1461	9.29278288196584e-20	0.984436159614193	0.78	0.714	2.35116699696618e-15	TEC-C3-PROX1	ECSCR
1462	3.94169613143532e-19	1.14737019555681	0.738	0.569	9.9728853821445e-15	TEC-C3-PROX1	BACE2
1463	5.01363193181989e-12	0.943893105946618	0.713	0.607	1.26849901506975e-07	TEC-C3-PROX1	NNMT
1464	1.85900226619021e-224	1.61716628339018	0.965	0.889	4.70346163368784e-220	TEC-C4-SEMA3G	SRP14
1465	5.16872194734239e-182	1.90564160377412	0.888	0.521	1.3077383398971e-177	TEC-C4-SEMA3G	SLC9A3R2
1466	4.76857908216914e-151	2.04948298812167	0.817	0.509	1.20649819357961e-146	TEC-C4-SEMA3G	KCTD12
1467	1.68022247291131e-144	1.56295268642872	0.906	0.649	4.25113087871291e-140	TEC-C4-SEMA3G	RHOB
1468	1.36712703990574e-141	1.8482582595072	0.878	0.618	3.45896812366551e-137	TEC-C4-SEMA3G	CLDN5
1469	3.78948790697873e-139	1.48147841421787	0.847	0.537	9.58778335344688e-135	TEC-C4-SEMA3G	PLPP1
1470	9.81915684612678e-136	1.21597062092118	0.902	0.748	2.48434487363854e-131	TEC-C4-SEMA3G	STOM
1471	4.47428524475363e-130	1.44652993709562	0.831	0.592	1.13203890977512e-125	TEC-C4-SEMA3G	ICAM2
1472	1.06028037498813e-106	1.15228665713696	0.831	0.482	2.68261537675747e-102	TEC-C4-SEMA3G	PODXL
1473	1.18895475005295e-26	1.18977395962371	0.644	0.52	3.00817441310898e-22	TEC-C4-SEMA3G	GLUL
1474	9.87547380235661e-261	2.27557248022828	0.95	0.558	2.49859362673425e-256	TEC-C5-INSR	COL4A1
1475	3.21115306230086e-198	1.58433357184713	0.967	0.768	8.12453836292742e-194	TEC-C5-INSR	HSPG2
1476	2.81928950829367e-111	1.22633719925758	0.879	0.635	7.13308438493381e-107	TEC-C5-INSR	FLT1
1477	4.15773604835176e-109	1.19430949231241	0.884	0.683	1.05194879759348e-104	TEC-C5-INSR	CALCRL
1478	4.04644670444739e-98	1.16383540241929	0.855	0.618	1.02379148069223e-93	TEC-C5-INSR	COL15A1
1479	9.41801983389915e-95	1.14362123381299	0.823	0.56	2.38285319817482e-90	TEC-C5-INSR	VWA1
1480	4.00486514773997e-83	0.918501639383908	0.962	0.819	1.01327093102969e-78	TEC-C5-INSR	PLVAP
1481	4.86803359579935e-79	0.949066928762432	0.76	0.511	1.23166118007319e-74	TEC-C5-INSR	CTNNB1
1482	6.74523555245477e-76	0.930256972094533	0.756	0.521	1.70661204712658e-71	TEC-C5-INSR	CAVIN3
1483	1.21445304026873e-72	0.899077239476359	0.753	0.461	3.07268763718391e-68	TEC-C5-INSR	ADGRF5
1484	3.33957051837037e-53	0.984495927579849	0.667	0.445	8.44944736852889e-49	TEC-C5-INSR	PLPP3
