# Supplementary material for: Single cell profiling of primary and paired metastatic lymph node tumors in breast cancer patients
Source: Nat Commun. 2022 Nov 10;13:6823. doi: 10.1038/s41467-022-34581-2 (PMC9649678; doi:10.1038/s41467-022-34581-2)
Supplement: Supplementary file 5 — Supplementary Data 2 [file 41467_2022_34581_MOESM5_ESM.csv]

	patient_id	sample_type	cell_label	cell_number
1	patient_1	Tumor	B	323
2	patient_1	Tumor	CAF-C1-POSTN	152
3	patient_1	Tumor	CAF-C2-APOD	49
4	patient_1	Tumor	CAF-C3-PLA2G2A	16
5	patient_1	Tumor	CD-GD	172
6	patient_1	Tumor	CD4-C1-RPL	27
7	patient_1	Tumor	CD4-C2-ANXA1	195
8	patient_1	Tumor	CD4-C3-YPEL5	106
9	patient_1	Tumor	CD4-C4-FOS	274
10	patient_1	Tumor	CD4-C5-FOXP3	396
11	patient_1	Tumor	CD4-C6-CXCL13	415
12	patient_1	Tumor	CD4-C7-GZMK	411
13	patient_1	Tumor	CD8-C1-CD8B	6
14	patient_1	Tumor	CD8-C2-CCL5	220
15	patient_1	Tumor	CD8-C3-GZMK	1159
16	patient_1	Tumor	CD8-C4-HSPA1A	697
17	patient_1	Tumor	CD8-C5-CXCL13	64
18	patient_1	Tumor	DC-C1-CD1C	17
19	patient_1	Tumor	DC-C2-CLEC9A	4
20	patient_1	Tumor	DC-C3-LAMP3	14
21	patient_1	Tumor	Epithelial Cells	337
22	patient_1	Tumor	KI67+ cells	88
23	patient_1	Tumor	Macro-C1-APOC1	263
24	patient_1	Tumor	Macro-C2-SLC40A1	54
25	patient_1	Tumor	Macro-C3-VCAN	16
26	patient_1	Tumor	Macro-C4-CXCL11	14
27	patient_1	Tumor	Macro-C5-SPP1	54
28	patient_1	Tumor	Macro-C6-CCL3	12
29	patient_1	Tumor	Mast cells	31
30	patient_1	Tumor	NK-C1-XCL1	248
31	patient_1	Tumor	NK-C2-GZMH	226
32	patient_1	Tumor	pDC-LILRA4	4
33	patient_1	Tumor	plasma B	984
34	patient_1	Tumor	PVL-C1-RGS5	137
35	patient_1	Tumor	PVL-C2-MYH11	192
36	patient_1	Tumor	TEC-C1-ACKR1	204
37	patient_1	Tumor	TEC-C2-CD36	13
38	patient_1	Tumor	TEC-C3-PROX1	7
39	patient_1	Tumor	TEC-C4-SEMA3G	55
40	patient_1	Tumor	TEC-C5-INSR	58
41	patient_1	Lymph Node	B	832
42	patient_1	Lymph Node	CAF-C1-POSTN	64
43	patient_1	Lymph Node	CAF-C2-APOD	31
44	patient_1	Lymph Node	CAF-C3-PLA2G2A	5
45	patient_1	Lymph Node	CD-GD	31
46	patient_1	Lymph Node	CD4-C1-RPL	190
47	patient_1	Lymph Node	CD4-C2-ANXA1	192
48	patient_1	Lymph Node	CD4-C3-YPEL5	129
49	patient_1	Lymph Node	CD4-C4-FOS	80
50	patient_1	Lymph Node	CD4-C5-FOXP3	231
51	patient_1	Lymph Node	CD4-C6-CXCL13	198
52	patient_1	Lymph Node	CD4-C7-GZMK	120
53	patient_1	Lymph Node	CD8-C1-CD8B	59
54	patient_1	Lymph Node	CD8-C2-CCL5	82
55	patient_1	Lymph Node	CD8-C3-GZMK	337
56	patient_1	Lymph Node	CD8-C4-HSPA1A	54
57	patient_1	Lymph Node	CD8-C5-CXCL13	6
58	patient_1	Lymph Node	DC-C1-CD1C	66
59	patient_1	Lymph Node	DC-C2-CLEC9A	2
60	patient_1	Lymph Node	DC-C3-LAMP3	86
61	patient_1	Lymph Node	Epithelial Cells	70
62	patient_1	Lymph Node	KI67+ cells	94
63	patient_1	Lymph Node	Macro-C1-APOC1	24
64	patient_1	Lymph Node	Macro-C2-SLC40A1	67
65	patient_1	Lymph Node	Macro-C3-VCAN	26
66	patient_1	Lymph Node	Macro-C4-CXCL11	3
67	patient_1	Lymph Node	Macro-C5-SPP1	4
68	patient_1	Lymph Node	Macro-C6-CCL3	14
69	patient_1	Lymph Node	Mast cells	3
70	patient_1	Lymph Node	NK-C1-XCL1	74
71	patient_1	Lymph Node	NK-C2-GZMH	29
72	patient_1	Lymph Node	pDC-LILRA4	24
73	patient_1	Lymph Node	plasma B	128
74	patient_1	Lymph Node	PVL-C1-RGS5	115
75	patient_1	Lymph Node	PVL-C2-MYH11	27
76	patient_1	Lymph Node	TEC-C1-ACKR1	63
77	patient_1	Lymph Node	TEC-C2-CD36	32
78	patient_1	Lymph Node	TEC-C3-PROX1	25
79	patient_1	Lymph Node	TEC-C4-SEMA3G	6
80	patient_1	Lymph Node	TEC-C5-INSR	77
81	patient_2	Tumor	CAF-C1-POSTN	171
82	patient_2	Tumor	CAF-C2-APOD	3
83	patient_2	Tumor	CAF-C3-PLA2G2A	6
84	patient_2	Tumor	CD-GD	17
85	patient_2	Tumor	CD4-C5-FOXP3	6
86	patient_2	Tumor	CD8-C2-CCL5	6
87	patient_2	Tumor	CD8-C3-GZMK	8
88	patient_2	Tumor	CD8-C4-HSPA1A	1
89	patient_2	Tumor	CD8-C5-CXCL13	1
90	patient_2	Tumor	DC-C1-CD1C	2
91	patient_2	Tumor	Epithelial Cells	2986
92	patient_2	Tumor	Macro-C1-APOC1	3
93	patient_2	Tumor	Macro-C2-SLC40A1	53
94	patient_2	Tumor	Macro-C3-VCAN	4
95	patient_2	Tumor	Macro-C5-SPP1	61
96	patient_2	Tumor	Macro-C6-CCL3	14
97	patient_2	Tumor	Mast cells	24
98	patient_2	Tumor	NK-C1-XCL1	4
99	patient_2	Tumor	NK-C2-GZMH	5
100	patient_2	Tumor	PVL-C1-RGS5	57
101	patient_2	Tumor	PVL-C2-MYH11	36
102	patient_2	Tumor	TEC-C1-ACKR1	88
103	patient_2	Tumor	TEC-C2-CD36	22
104	patient_2	Tumor	TEC-C4-SEMA3G	41
105	patient_2	Tumor	TEC-C5-INSR	150
106	patient_2	Lymph Node	B	7195
107	patient_2	Lymph Node	CAF-C2-APOD	53
108	patient_2	Lymph Node	CAF-C3-PLA2G2A	1
109	patient_2	Lymph Node	CD-GD	147
110	patient_2	Lymph Node	CD4-C1-RPL	5555
111	patient_2	Lymph Node	CD4-C2-ANXA1	2445
112	patient_2	Lymph Node	CD4-C3-YPEL5	1809
113	patient_2	Lymph Node	CD4-C4-FOS	1674
114	patient_2	Lymph Node	CD4-C5-FOXP3	710
115	patient_2	Lymph Node	CD4-C6-CXCL13	137
116	patient_2	Lymph Node	CD4-C7-GZMK	805
117	patient_2	Lymph Node	CD8-C1-CD8B	1039
118	patient_2	Lymph Node	CD8-C2-CCL5	137
119	patient_2	Lymph Node	CD8-C3-GZMK	444
120	patient_2	Lymph Node	CD8-C4-HSPA1A	328
121	patient_2	Lymph Node	CD8-C5-CXCL13	3
122	patient_2	Lymph Node	DC-C1-CD1C	207
123	patient_2	Lymph Node	DC-C2-CLEC9A	27
124	patient_2	Lymph Node	DC-C3-LAMP3	339
125	patient_2	Lymph Node	Epithelial Cells	3
126	patient_2	Lymph Node	KI67+ cells	76
127	patient_2	Lymph Node	Macro-C1-APOC1	26
128	patient_2	Lymph Node	Macro-C2-SLC40A1	21
129	patient_2	Lymph Node	Macro-C3-VCAN	120
130	patient_2	Lymph Node	Macro-C5-SPP1	1
131	patient_2	Lymph Node	Macro-C6-CCL3	4
132	patient_2	Lymph Node	Mast cells	3
133	patient_2	Lymph Node	NK-C1-XCL1	404
134	patient_2	Lymph Node	NK-C2-GZMH	178
135	patient_2	Lymph Node	pDC-LILRA4	277
136	patient_2	Lymph Node	plasma B	320
137	patient_2	Lymph Node	PVL-C1-RGS5	173
138	patient_2	Lymph Node	PVL-C2-MYH11	31
139	patient_2	Lymph Node	TEC-C1-ACKR1	768
140	patient_2	Lymph Node	TEC-C2-CD36	295
141	patient_2	Lymph Node	TEC-C3-PROX1	26
142	patient_2	Lymph Node	TEC-C4-SEMA3G	111
143	patient_2	Lymph Node	TEC-C5-INSR	11
144	patient_3	Tumor	B	247
145	patient_3	Tumor	CAF-C1-POSTN	25
146	patient_3	Tumor	CAF-C2-APOD	3
147	patient_3	Tumor	CD-GD	37
148	patient_3	Tumor	CD4-C1-RPL	25
149	patient_3	Tumor	CD4-C2-ANXA1	77
150	patient_3	Tumor	CD4-C3-YPEL5	82
151	patient_3	Tumor	CD4-C4-FOS	48
152	patient_3	Tumor	CD4-C5-FOXP3	233
153	patient_3	Tumor	CD4-C6-CXCL13	253
154	patient_3	Tumor	CD4-C7-GZMK	137
155	patient_3	Tumor	CD8-C1-CD8B	17
156	patient_3	Tumor	CD8-C2-CCL5	66
157	patient_3	Tumor	CD8-C3-GZMK	506
158	patient_3	Tumor	CD8-C4-HSPA1A	136
159	patient_3	Tumor	CD8-C5-CXCL13	225
160	patient_3	Tumor	DC-C1-CD1C	8
161	patient_3	Tumor	DC-C2-CLEC9A	4
162	patient_3	Tumor	DC-C3-LAMP3	7
163	patient_3	Tumor	Epithelial Cells	55
164	patient_3	Tumor	KI67+ cells	40
165	patient_3	Tumor	Macro-C1-APOC1	39
166	patient_3	Tumor	Macro-C2-SLC40A1	32
167	patient_3	Tumor	Macro-C3-VCAN	13
168	patient_3	Tumor	Macro-C4-CXCL11	5
169	patient_3	Tumor	Macro-C5-SPP1	53
170	patient_3	Tumor	Macro-C6-CCL3	23
171	patient_3	Tumor	Mast cells	22
172	patient_3	Tumor	NK-C1-XCL1	107
173	patient_3	Tumor	NK-C2-GZMH	53
174	patient_3	Tumor	pDC-LILRA4	4
175	patient_3	Tumor	plasma B	222
176	patient_3	Tumor	PVL-C1-RGS5	11
177	patient_3	Tumor	PVL-C2-MYH11	13
178	patient_3	Tumor	TEC-C1-ACKR1	17
179	patient_3	Tumor	TEC-C4-SEMA3G	3
180	patient_3	Tumor	TEC-C5-INSR	15
181	patient_3	Lymph Node	B	2110
182	patient_3	Lymph Node	CAF-C2-APOD	20
183	patient_3	Lymph Node	CAF-C3-PLA2G2A	3
184	patient_3	Lymph Node	CD-GD	10
185	patient_3	Lymph Node	CD4-C1-RPL	637
186	patient_3	Lymph Node	CD4-C2-ANXA1	319
187	patient_3	Lymph Node	CD4-C3-YPEL5	309
188	patient_3	Lymph Node	CD4-C4-FOS	538
189	patient_3	Lymph Node	CD4-C5-FOXP3	159
190	patient_3	Lymph Node	CD4-C6-CXCL13	81
191	patient_3	Lymph Node	CD4-C7-GZMK	123
192	patient_3	Lymph Node	CD8-C1-CD8B	228
193	patient_3	Lymph Node	CD8-C2-CCL5	20
194	patient_3	Lymph Node	CD8-C3-GZMK	157
195	patient_3	Lymph Node	CD8-C4-HSPA1A	114
196	patient_3	Lymph Node	DC-C1-CD1C	35
197	patient_3	Lymph Node	DC-C2-CLEC9A	4
198	patient_3	Lymph Node	DC-C3-LAMP3	34
199	patient_3	Lymph Node	Epithelial Cells	2
200	patient_3	Lymph Node	KI67+ cells	17
201	patient_3	Lymph Node	Macro-C1-APOC1	6
202	patient_3	Lymph Node	Macro-C2-SLC40A1	5
203	patient_3	Lymph Node	Macro-C3-VCAN	5
204	patient_3	Lymph Node	NK-C1-XCL1	42
205	patient_3	Lymph Node	NK-C2-GZMH	24
206	patient_3	Lymph Node	pDC-LILRA4	54
207	patient_3	Lymph Node	plasma B	44
208	patient_3	Lymph Node	PVL-C1-RGS5	34
209	patient_3	Lymph Node	PVL-C2-MYH11	22
210	patient_3	Lymph Node	TEC-C1-ACKR1	72
211	patient_3	Lymph Node	TEC-C2-CD36	72
212	patient_3	Lymph Node	TEC-C3-PROX1	5
213	patient_3	Lymph Node	TEC-C4-SEMA3G	9
214	patient_4	Tumor	B	2
215	patient_4	Tumor	CD-GD	2
216	patient_4	Tumor	CD4-C5-FOXP3	7
217	patient_4	Tumor	CD4-C6-CXCL13	8
218	patient_4	Tumor	CD8-C2-CCL5	3
219	patient_4	Tumor	CD8-C3-GZMK	2
220	patient_4	Tumor	DC-C1-CD1C	5
221	patient_4	Tumor	DC-C3-LAMP3	1
222	patient_4	Tumor	Epithelial Cells	5477
223	patient_4	Tumor	KI67+ cells	5
224	patient_4	Tumor	Macro-C1-APOC1	1
225	patient_4	Tumor	Macro-C2-SLC40A1	9
226	patient_4	Tumor	Macro-C3-VCAN	2
227	patient_4	Tumor	Macro-C5-SPP1	10
228	patient_4	Tumor	Macro-C6-CCL3	37
229	patient_4	Tumor	Mast cells	29
230	patient_4	Tumor	NK-C1-XCL1	1
231	patient_4	Tumor	NK-C2-GZMH	8
232	patient_4	Tumor	pDC-LILRA4	1
233	patient_4	Tumor	plasma B	6
234	patient_4	Lymph Node	B	2517
235	patient_4	Lymph Node	CD-GD	41
236	patient_4	Lymph Node	CD4-C1-RPL	87
237	patient_4	Lymph Node	CD4-C2-ANXA1	41
238	patient_4	Lymph Node	CD4-C3-YPEL5	266
239	patient_4	Lymph Node	CD4-C4-FOS	4257
240	patient_4	Lymph Node	CD4-C5-FOXP3	335
241	patient_4	Lymph Node	CD4-C6-CXCL13	74
242	patient_4	Lymph Node	CD4-C7-GZMK	157
243	patient_4	Lymph Node	CD8-C1-CD8B	148
244	patient_4	Lymph Node	CD8-C2-CCL5	6
245	patient_4	Lymph Node	CD8-C3-GZMK	20
246	patient_4	Lymph Node	CD8-C4-HSPA1A	225
247	patient_4	Lymph Node	CD8-C5-CXCL13	2
248	patient_4	Lymph Node	DC-C1-CD1C	26
249	patient_4	Lymph Node	DC-C2-CLEC9A	17
250	patient_4	Lymph Node	DC-C3-LAMP3	48
251	patient_4	Lymph Node	Epithelial Cells	2
252	patient_4	Lymph Node	KI67+ cells	25
253	patient_4	Lymph Node	Macro-C1-APOC1	11
254	patient_4	Lymph Node	Macro-C2-SLC40A1	4
255	patient_4	Lymph Node	Macro-C3-VCAN	13
256	patient_4	Lymph Node	Mast cells	1
257	patient_4	Lymph Node	NK-C1-XCL1	77
258	patient_4	Lymph Node	NK-C2-GZMH	17
259	patient_4	Lymph Node	pDC-LILRA4	24
260	patient_4	Lymph Node	plasma B	61
261	patient_5	Tumor	B	164
262	patient_5	Tumor	CAF-C1-POSTN	310
263	patient_5	Tumor	CAF-C2-APOD	873
264	patient_5	Tumor	CAF-C3-PLA2G2A	9
265	patient_5	Tumor	CD-GD	58
266	patient_5	Tumor	CD4-C1-RPL	12
267	patient_5	Tumor	CD4-C2-ANXA1	47
268	patient_5	Tumor	CD4-C3-YPEL5	126
269	patient_5	Tumor	CD4-C4-FOS	24
270	patient_5	Tumor	CD4-C5-FOXP3	75
271	patient_5	Tumor	CD4-C6-CXCL13	93
272	patient_5	Tumor	CD4-C7-GZMK	112
273	patient_5	Tumor	CD8-C1-CD8B	22
274	patient_5	Tumor	CD8-C2-CCL5	594
275	patient_5	Tumor	CD8-C3-GZMK	494
276	patient_5	Tumor	CD8-C4-HSPA1A	139
277	patient_5	Tumor	CD8-C5-CXCL13	126
278	patient_5	Tumor	DC-C1-CD1C	64
279	patient_5	Tumor	DC-C2-CLEC9A	10
280	patient_5	Tumor	DC-C3-LAMP3	7
281	patient_5	Tumor	Epithelial Cells	4872
282	patient_5	Tumor	KI67+ cells	36
283	patient_5	Tumor	Macro-C1-APOC1	9
284	patient_5	Tumor	Macro-C2-SLC40A1	12
285	patient_5	Tumor	Macro-C3-VCAN	24
286	patient_5	Tumor	Macro-C4-CXCL11	3
287	patient_5	Tumor	Macro-C5-SPP1	28
288	patient_5	Tumor	Macro-C6-CCL3	200
289	patient_5	Tumor	Mast cells	16
290	patient_5	Tumor	NK-C1-XCL1	102
291	patient_5	Tumor	NK-C2-GZMH	143
292	patient_5	Tumor	pDC-LILRA4	17
293	patient_5	Tumor	plasma B	174
294	patient_5	Tumor	PVL-C1-RGS5	350
295	patient_5	Tumor	PVL-C2-MYH11	159
296	patient_5	Tumor	TEC-C1-ACKR1	550
297	patient_5	Tumor	TEC-C2-CD36	325
298	patient_5	Tumor	TEC-C3-PROX1	5
299	patient_5	Tumor	TEC-C4-SEMA3G	96
300	patient_5	Tumor	TEC-C5-INSR	155
301	patient_5	Lymph Node	B	2036
302	patient_5	Lymph Node	CAF-C1-POSTN	37
303	patient_5	Lymph Node	CAF-C2-APOD	23
304	patient_5	Lymph Node	CAF-C3-PLA2G2A	7
305	patient_5	Lymph Node	CD-GD	43
306	patient_5	Lymph Node	CD4-C1-RPL	559
307	patient_5	Lymph Node	CD4-C2-ANXA1	506
308	patient_5	Lymph Node	CD4-C3-YPEL5	471
309	patient_5	Lymph Node	CD4-C4-FOS	319
310	patient_5	Lymph Node	CD4-C5-FOXP3	220
311	patient_5	Lymph Node	CD4-C6-CXCL13	98
312	patient_5	Lymph Node	CD4-C7-GZMK	303
313	patient_5	Lymph Node	CD8-C1-CD8B	219
314	patient_5	Lymph Node	CD8-C2-CCL5	118
315	patient_5	Lymph Node	CD8-C3-GZMK	300
316	patient_5	Lymph Node	CD8-C4-HSPA1A	174
317	patient_5	Lymph Node	CD8-C5-CXCL13	1
318	patient_5	Lymph Node	DC-C1-CD1C	51
319	patient_5	Lymph Node	DC-C2-CLEC9A	10
320	patient_5	Lymph Node	DC-C3-LAMP3	24
321	patient_5	Lymph Node	Epithelial Cells	93
322	patient_5	Lymph Node	KI67+ cells	22
323	patient_5	Lymph Node	Macro-C1-APOC1	18
324	patient_5	Lymph Node	Macro-C2-SLC40A1	13
325	patient_5	Lymph Node	Macro-C3-VCAN	38
326	patient_5	Lymph Node	Macro-C4-CXCL11	1
327	patient_5	Lymph Node	Macro-C5-SPP1	2
328	patient_5	Lymph Node	Macro-C6-CCL3	8
329	patient_5	Lymph Node	Mast cells	6
330	patient_5	Lymph Node	NK-C1-XCL1	120
331	patient_5	Lymph Node	NK-C2-GZMH	54
332	patient_5	Lymph Node	pDC-LILRA4	29
333	patient_5	Lymph Node	plasma B	120
334	patient_5	Lymph Node	PVL-C1-RGS5	42
335	patient_5	Lymph Node	PVL-C2-MYH11	114
336	patient_5	Lymph Node	TEC-C1-ACKR1	117
337	patient_5	Lymph Node	TEC-C2-CD36	172
338	patient_5	Lymph Node	TEC-C3-PROX1	6
339	patient_5	Lymph Node	TEC-C4-SEMA3G	29
340	patient_5	Lymph Node	TEC-C5-INSR	22
341	patient_6	Tumor	B	645
342	patient_6	Tumor	CAF-C1-POSTN	39
343	patient_6	Tumor	CAF-C2-APOD	146
344	patient_6	Tumor	CAF-C3-PLA2G2A	13
345	patient_6	Tumor	CD-GD	67
346	patient_6	Tumor	CD4-C1-RPL	1
347	patient_6	Tumor	CD4-C2-ANXA1	31
348	patient_6	Tumor	CD4-C3-YPEL5	360
349	patient_6	Tumor	CD4-C4-FOS	1010
350	patient_6	Tumor	CD4-C5-FOXP3	353
351	patient_6	Tumor	CD4-C6-CXCL13	367
352	patient_6	Tumor	CD4-C7-GZMK	80
353	patient_6	Tumor	CD8-C1-CD8B	5
354	patient_6	Tumor	CD8-C2-CCL5	130
355	patient_6	Tumor	CD8-C3-GZMK	100
356	patient_6	Tumor	CD8-C4-HSPA1A	2013
357	patient_6	Tumor	CD8-C5-CXCL13	55
358	patient_6	Tumor	DC-C1-CD1C	26
359	patient_6	Tumor	DC-C2-CLEC9A	1
360	patient_6	Tumor	DC-C3-LAMP3	7
361	patient_6	Tumor	Epithelial Cells	633
362	patient_6	Tumor	KI67+ cells	75
363	patient_6	Tumor	Macro-C1-APOC1	43
364	patient_6	Tumor	Macro-C2-SLC40A1	13
365	patient_6	Tumor	Macro-C3-VCAN	22
366	patient_6	Tumor	Macro-C4-CXCL11	21
367	patient_6	Tumor	Macro-C5-SPP1	25
368	patient_6	Tumor	Macro-C6-CCL3	50
369	patient_6	Tumor	Mast cells	11
370	patient_6	Tumor	NK-C1-XCL1	192
371	patient_6	Tumor	NK-C2-GZMH	45
372	patient_6	Tumor	pDC-LILRA4	6
373	patient_6	Tumor	plasma B	58
374	patient_6	Tumor	PVL-C1-RGS5	64
375	patient_6	Tumor	PVL-C2-MYH11	82
376	patient_6	Tumor	TEC-C1-ACKR1	161
377	patient_6	Tumor	TEC-C2-CD36	51
378	patient_6	Tumor	TEC-C3-PROX1	3
379	patient_6	Tumor	TEC-C4-SEMA3G	78
380	patient_6	Tumor	TEC-C5-INSR	24
381	patient_6	Lymph Node	B	2027
382	patient_6	Lymph Node	CAF-C1-POSTN	32
383	patient_6	Lymph Node	CAF-C2-APOD	5
384	patient_6	Lymph Node	CAF-C3-PLA2G2A	17
385	patient_6	Lymph Node	CD-GD	51
386	patient_6	Lymph Node	CD4-C1-RPL	109
387	patient_6	Lymph Node	CD4-C2-ANXA1	85
388	patient_6	Lymph Node	CD4-C3-YPEL5	1786
389	patient_6	Lymph Node	CD4-C4-FOS	1365
390	patient_6	Lymph Node	CD4-C5-FOXP3	707
391	patient_6	Lymph Node	CD4-C6-CXCL13	377
392	patient_6	Lymph Node	CD4-C7-GZMK	77
393	patient_6	Lymph Node	CD8-C1-CD8B	31
394	patient_6	Lymph Node	CD8-C2-CCL5	72
395	patient_6	Lymph Node	CD8-C3-GZMK	87
396	patient_6	Lymph Node	CD8-C4-HSPA1A	838
397	patient_6	Lymph Node	CD8-C5-CXCL13	29
398	patient_6	Lymph Node	DC-C1-CD1C	35
399	patient_6	Lymph Node	DC-C2-CLEC9A	4
400	patient_6	Lymph Node	DC-C3-LAMP3	73
401	patient_6	Lymph Node	Epithelial Cells	125
402	patient_6	Lymph Node	KI67+ cells	117
403	patient_6	Lymph Node	Macro-C1-APOC1	36
404	patient_6	Lymph Node	Macro-C2-SLC40A1	24
405	patient_6	Lymph Node	Macro-C3-VCAN	64
406	patient_6	Lymph Node	Macro-C4-CXCL11	24
407	patient_6	Lymph Node	Macro-C5-SPP1	15
408	patient_6	Lymph Node	Macro-C6-CCL3	44
409	patient_6	Lymph Node	Mast cells	5
410	patient_6	Lymph Node	NK-C1-XCL1	231
411	patient_6	Lymph Node	NK-C2-GZMH	32
412	patient_6	Lymph Node	pDC-LILRA4	35
413	patient_6	Lymph Node	plasma B	189
414	patient_6	Lymph Node	PVL-C1-RGS5	110
415	patient_6	Lymph Node	PVL-C2-MYH11	58
416	patient_6	Lymph Node	TEC-C1-ACKR1	99
417	patient_6	Lymph Node	TEC-C2-CD36	15
418	patient_6	Lymph Node	TEC-C3-PROX1	26
419	patient_6	Lymph Node	TEC-C4-SEMA3G	35
420	patient_6	Lymph Node	TEC-C5-INSR	46
421	patient_7	Tumor	B	348
422	patient_7	Tumor	CAF-C1-POSTN	47
423	patient_7	Tumor	CAF-C2-APOD	15
424	patient_7	Tumor	CAF-C3-PLA2G2A	43
425	patient_7	Tumor	CD-GD	95
426	patient_7	Tumor	CD4-C1-RPL	7
427	patient_7	Tumor	CD4-C2-ANXA1	102
428	patient_7	Tumor	CD4-C3-YPEL5	9
429	patient_7	Tumor	CD4-C4-FOS	10
430	patient_7	Tumor	CD4-C5-FOXP3	225
431	patient_7	Tumor	CD4-C6-CXCL13	218
432	patient_7	Tumor	CD4-C7-GZMK	34
433	patient_7	Tumor	CD8-C1-CD8B	9
434	patient_7	Tumor	CD8-C2-CCL5	150
435	patient_7	Tumor	CD8-C3-GZMK	352
436	patient_7	Tumor	CD8-C4-HSPA1A	35
437	patient_7	Tumor	CD8-C5-CXCL13	62
438	patient_7	Tumor	DC-C1-CD1C	34
439	patient_7	Tumor	DC-C2-CLEC9A	3
440	patient_7	Tumor	DC-C3-LAMP3	16
441	patient_7	Tumor	Epithelial Cells	1127
442	patient_7	Tumor	KI67+ cells	64
443	patient_7	Tumor	Macro-C1-APOC1	48
444	patient_7	Tumor	Macro-C2-SLC40A1	41
445	patient_7	Tumor	Macro-C3-VCAN	84
446	patient_7	Tumor	Macro-C4-CXCL11	38
447	patient_7	Tumor	Macro-C5-SPP1	151
448	patient_7	Tumor	Macro-C6-CCL3	14
449	patient_7	Tumor	Mast cells	4
450	patient_7	Tumor	NK-C1-XCL1	177
451	patient_7	Tumor	NK-C2-GZMH	124
452	patient_7	Tumor	pDC-LILRA4	56
453	patient_7	Tumor	plasma B	595
454	patient_7	Tumor	PVL-C1-RGS5	48
455	patient_7	Tumor	PVL-C2-MYH11	59
456	patient_7	Tumor	TEC-C1-ACKR1	107
457	patient_7	Tumor	TEC-C2-CD36	33
458	patient_7	Tumor	TEC-C4-SEMA3G	46
459	patient_7	Tumor	TEC-C5-INSR	52
460	patient_7	Lymph Node	B	1426
461	patient_7	Lymph Node	CAF-C1-POSTN	6
462	patient_7	Lymph Node	CAF-C2-APOD	10
463	patient_7	Lymph Node	CAF-C3-PLA2G2A	114
464	patient_7	Lymph Node	CD-GD	122
465	patient_7	Lymph Node	CD4-C1-RPL	442
466	patient_7	Lymph Node	CD4-C2-ANXA1	501
467	patient_7	Lymph Node	CD4-C3-YPEL5	55
468	patient_7	Lymph Node	CD4-C4-FOS	28
469	patient_7	Lymph Node	CD4-C5-FOXP3	242
470	patient_7	Lymph Node	CD4-C6-CXCL13	267
471	patient_7	Lymph Node	CD4-C7-GZMK	336
472	patient_7	Lymph Node	CD8-C1-CD8B	120
473	patient_7	Lymph Node	CD8-C2-CCL5	274
474	patient_7	Lymph Node	CD8-C3-GZMK	721
475	patient_7	Lymph Node	CD8-C4-HSPA1A	49
476	patient_7	Lymph Node	CD8-C5-CXCL13	28
477	patient_7	Lymph Node	DC-C1-CD1C	29
478	patient_7	Lymph Node	DC-C2-CLEC9A	6
479	patient_7	Lymph Node	DC-C3-LAMP3	4
480	patient_7	Lymph Node	Epithelial Cells	65
481	patient_7	Lymph Node	KI67+ cells	64
482	patient_7	Lymph Node	Macro-C1-APOC1	13
483	patient_7	Lymph Node	Macro-C2-SLC40A1	47
484	patient_7	Lymph Node	Macro-C3-VCAN	27
485	patient_7	Lymph Node	Macro-C4-CXCL11	4
486	patient_7	Lymph Node	Macro-C5-SPP1	18
487	patient_7	Lymph Node	Macro-C6-CCL3	30
488	patient_7	Lymph Node	Mast cells	1
489	patient_7	Lymph Node	NK-C1-XCL1	148
490	patient_7	Lymph Node	NK-C2-GZMH	41
491	patient_7	Lymph Node	pDC-LILRA4	18
492	patient_7	Lymph Node	plasma B	216
493	patient_7	Lymph Node	PVL-C1-RGS5	30
494	patient_7	Lymph Node	PVL-C2-MYH11	66
495	patient_7	Lymph Node	TEC-C1-ACKR1	111
496	patient_7	Lymph Node	TEC-C2-CD36	20
497	patient_7	Lymph Node	TEC-C3-PROX1	34
498	patient_7	Lymph Node	TEC-C4-SEMA3G	90
499	patient_7	Lymph Node	TEC-C5-INSR	28
500	patient_8	Tumor	B	505
501	patient_8	Tumor	CAF-C1-POSTN	30
502	patient_8	Tumor	CAF-C2-APOD	21
503	patient_8	Tumor	CAF-C3-PLA2G2A	106
504	patient_8	Tumor	CD-GD	41
505	patient_8	Tumor	CD4-C1-RPL	106
506	patient_8	Tumor	CD4-C2-ANXA1	259
507	patient_8	Tumor	CD4-C3-YPEL5	53
508	patient_8	Tumor	CD4-C4-FOS	22
509	patient_8	Tumor	CD4-C5-FOXP3	174
510	patient_8	Tumor	CD4-C6-CXCL13	480
511	patient_8	Tumor	CD4-C7-GZMK	126
512	patient_8	Tumor	CD8-C1-CD8B	37
513	patient_8	Tumor	CD8-C2-CCL5	252
514	patient_8	Tumor	CD8-C3-GZMK	1249
515	patient_8	Tumor	CD8-C4-HSPA1A	131
516	patient_8	Tumor	CD8-C5-CXCL13	152
517	patient_8	Tumor	DC-C1-CD1C	17
518	patient_8	Tumor	DC-C2-CLEC9A	3
519	patient_8	Tumor	DC-C3-LAMP3	10
520	patient_8	Tumor	Epithelial Cells	1509
521	patient_8	Tumor	KI67+ cells	157
522	patient_8	Tumor	Macro-C1-APOC1	63
523	patient_8	Tumor	Macro-C2-SLC40A1	11
524	patient_8	Tumor	Macro-C3-VCAN	41
525	patient_8	Tumor	Macro-C4-CXCL11	1
526	patient_8	Tumor	Macro-C5-SPP1	16
527	patient_8	Tumor	Macro-C6-CCL3	6
528	patient_8	Tumor	Mast cells	7
529	patient_8	Tumor	NK-C1-XCL1	270
530	patient_8	Tumor	NK-C2-GZMH	142
531	patient_8	Tumor	pDC-LILRA4	6
532	patient_8	Tumor	plasma B	441
533	patient_8	Tumor	PVL-C1-RGS5	26
534	patient_8	Tumor	PVL-C2-MYH11	53
535	patient_8	Tumor	TEC-C1-ACKR1	163
536	patient_8	Tumor	TEC-C2-CD36	7
537	patient_8	Tumor	TEC-C3-PROX1	10
538	patient_8	Tumor	TEC-C4-SEMA3G	39
539	patient_8	Tumor	TEC-C5-INSR	14
540	patient_8	Lymph Node	B	777
541	patient_8	Lymph Node	CAF-C1-POSTN	51
542	patient_8	Lymph Node	CAF-C2-APOD	6
543	patient_8	Lymph Node	CAF-C3-PLA2G2A	51
544	patient_8	Lymph Node	CD-GD	77
545	patient_8	Lymph Node	CD4-C1-RPL	44
546	patient_8	Lymph Node	CD4-C2-ANXA1	41
547	patient_8	Lymph Node	CD4-C3-YPEL5	8
548	patient_8	Lymph Node	CD4-C4-FOS	8
549	patient_8	Lymph Node	CD4-C5-FOXP3	124
550	patient_8	Lymph Node	CD4-C6-CXCL13	251
551	patient_8	Lymph Node	CD4-C7-GZMK	34
552	patient_8	Lymph Node	CD8-C1-CD8B	25
553	patient_8	Lymph Node	CD8-C2-CCL5	109
554	patient_8	Lymph Node	CD8-C3-GZMK	580
555	patient_8	Lymph Node	CD8-C4-HSPA1A	5
556	patient_8	Lymph Node	CD8-C5-CXCL13	86
557	patient_8	Lymph Node	DC-C1-CD1C	36
558	patient_8	Lymph Node	DC-C2-CLEC9A	2
559	patient_8	Lymph Node	DC-C3-LAMP3	5
560	patient_8	Lymph Node	Epithelial Cells	1067
561	patient_8	Lymph Node	KI67+ cells	187
562	patient_8	Lymph Node	Macro-C1-APOC1	44
563	patient_8	Lymph Node	Macro-C2-SLC40A1	62
564	patient_8	Lymph Node	Macro-C3-VCAN	41
565	patient_8	Lymph Node	Macro-C4-CXCL11	12
566	patient_8	Lymph Node	Macro-C5-SPP1	104
567	patient_8	Lymph Node	Macro-C6-CCL3	19
568	patient_8	Lymph Node	Mast cells	20
569	patient_8	Lymph Node	NK-C1-XCL1	146
570	patient_8	Lymph Node	NK-C2-GZMH	116
571	patient_8	Lymph Node	pDC-LILRA4	15
572	patient_8	Lymph Node	plasma B	286
573	patient_8	Lymph Node	PVL-C1-RGS5	86
574	patient_8	Lymph Node	PVL-C2-MYH11	24
575	patient_8	Lymph Node	TEC-C1-ACKR1	78
576	patient_8	Lymph Node	TEC-C2-CD36	19
577	patient_8	Lymph Node	TEC-C3-PROX1	17
578	patient_8	Lymph Node	TEC-C4-SEMA3G	24
579	patient_8	Lymph Node	TEC-C5-INSR	65
