# Supplementary material for: Single cell profiling of primary and paired metastatic lymph node tumors in breast cancer patients
Source: Nat Commun. 2022 Nov 10;13:6823. doi: 10.1038/s41467-022-34581-2 (PMC9649678; doi:10.1038/s41467-022-34581-2)
Supplement: Supplementary file 6 — Supplementary Data 3 [file 41467_2022_34581_MOESM6_ESM.csv]

Treg	CD8 T Cell Activation	Anti-inflammatory	M1 Macrophage Polarization	M2 Macrophage Polarization	M1_signature	M2_signature	prolifer_signature	Naive	cytotoxicity	exhausted	L2 signature	Basal signature	L1.1 signature	population 3 signature	CD4+CXCL13 cluster 3	CD4+CXCL13 cluster 2
NT5E	CD69	TIGIT	IL12	ARG1	CCL5	CCL4	AURKA	CCR7	PRF1	LAG3	AGR2	PTN	LTF	SFRP1	CD4	CD4
CD3D	CCR7	IDO1	IL23	ARG2	CCR7	CCL13	BUB1	TCF7	IFNG	TIGIT	GOLM1	S100A2	LCN2	CRYAB	TOX2	CXCL13
CD3G	CD27	LGALS3	IL12	IL10	CD40	CCL18	CCNB1	LEF1	GNLY	PDCD1	KRT18	TPM2	OVOS2	KRT14	TCF	CXCR6
CD3E	BTLA	PDCD1	TNF	CD32	CD86	CCL20	CCND1	SELL	NKG7	CTLA4	MGLL	APOD	RARRES1	MIA		CCL5
CD4	CD40LG	FOXP3	IL6	CD163	CXCL9	CCL22	CCNE1		GZMB	HAVCR2	C8orf4	C2orf40	SLPI	SERPING1		KRT86
CD5	IL2RA	ENTPD1	CD86	CD23	CXCL10	CD276	DEK		GZMA		BZW1	SPARCL1	PI3	PTN
ENTPD1	CD3E	CD274	MHCII	CD200R1	CXCL11	CLEC7A	E2F1		GZMH		STC2	MIA	PDZK1IP1	MMP7
CTLA4	CD47	CSF2	IL1B	PDCD1LG2	IDO1	CTSA	FEN1		KLRK1		UGDH	KRT14	S100A9	GABRP
IZUMO1R	EOMES	CTLA4	MARCO	PDL1	IL1A	CTSB	FOXM1		KLRB1		EZR	SPARC	PROM1	SAA1
TNFRSF18	GNLY	CXCL12	iNOS	MARCO	IL1B	CTSC	H2AFZ		KLRD1			IFI27L2	PIGR	SNORC
IL2RA	GZMA	CXCL5	IL12	CSF1R	IL6	CTSD	HMGB2		CTSW			RBP1	AZGP1	NNMT
ITGAE	GZMB	IL8	CD64	CD206	IRF1	FN1	MCM2		CST7			IGFBP6	FBLN5	VIM
LAG3	PRF1	MIF	CD80	IL1RN	IRF5	IL4R	MCM3					MYLK	TCN1	CHI3L1
TGFB1	IFNG	PTGS2	CXCR10	IL1R2	KYNU	IRF4	MCM4					CALD1	SERPINB4	RARRES1
LRRC32	CD8A	VEGFA	IL23	IL4R		LYVE1	MCM5					A2M	S100A8	CXCL2
TNFRSF4	CD8B		CXCL9	CCL4		MMP9	MCM6					FXYD3	NDRG2	KRT17
SELL	FASLG		CXCL10	CCL13		MMP14	MKI67					CTSC	MMP7
FOXP3	LAMP1		CXCL11	CCL20		MMP19	MYBL2					APOE	TNFAIP2
STAT5A	LAG3		CD86	CCL17		MSR1	PCNA
STAT5B	CTLA4		IL1A	CCL18		TGFB1	PLK1
LGALS1	HLA-DRA		IL1B	CCL22		TGFB2	TOP2A
IL10	TNFRSF4		IL6	CCL24		TGFB3	TYMS
IL12A	ICOS		TNFa	LYVE1		TNFSF8	ZWINT
EBI3	TNFRSF9		CCL5	VEGFA		TNFSF12
TGFB1	TNFRSF18		IRF5	VEGFB		VEGFA
			IRF1	VEGFC		VEGFB
			CD40	VEGFD		VEGFC
			IDO1	EGF
			KYNU	CTSA
			CCR7	CTSB
			CD45	CSTC
			CD68	CTSD
			CD115	TGFB1
			CD205	TGFB2
			CD14	TGFB3
				MMP14
				MMP19
				MMP9
				CLEC7A
				WNT7B
				FASL
				TNFSF12
				TNFSF8
				CD276
				VTCN1
				MSR1
				FN1
				IRF4
				CD45
				CD68
				CD115
				HLA-DRA
				CD205
				CD14
				HLA-DRB1
