# Supplementary material for: Single cell profiling of primary and paired metastatic lymph node tumors in breast cancer patients
Source: Nat Commun. 2022 Nov 10;13:6823. doi: 10.1038/s41467-022-34581-2 (PMC9649678; doi:10.1038/s41467-022-34581-2)
Supplement: Supplementary file 7 — Supplementary Data 4 [file 41467_2022_34581_MOESM7_ESM.csv]

X	p_val	avg_log2FC	pct.1	pct.2	p_val_adj	gene_name	label	patient_id
S100A7	7.71718580329846e-05	3.71002039894613	0.333	0.022	1	S100A7	PT	patient_1
KRT17	0.00604830800863709	2.29738550600047	0.29	0.089	1	KRT17	PT	patient_1
S100A9	2.14491507675608e-06	2.22914324274317	0.812	0.422	0.0542684963570057	S100A9	PT	patient_1
HSPA6	8.66042260138011e-05	2.19691253666245	0.536	0.2	1	HSPA6	PT	patient_1
S100A8	0.000483038816817443	2.04077375292737	0.594	0.267	1	S100A8	PT	patient_1
BST2	2.53758766707624e-10	1.97591857369556	0.913	0.489	6.42035055646959e-06	BST2	PT	patient_1
BAG3	2.0435520372052e-06	1.92922663567631	0.725	0.378	0.0517039100933289	BAG3	PT	patient_1
ALDOA	8.7901977601907e-11	1.87324074743161	0.957	0.511	2.22400793530585e-06	ALDOA	PT	patient_1
MUCL1	6.57250332925549e-05	1.87076973659216	0.623	0.267	1	MUCL1	PT	patient_1
HSPA1A	6.26464120944717e-05	1.7628064305533	0.783	0.533	1	HSPA1A	PT	patient_1
IFITM3	1.38507373772253e-07	1.69795105415562	0.899	0.444	0.00350437506381177	IFITM3	PT	patient_1
RARRES3	1.07607153080039e-05	1.65587613034591	0.754	0.267	0.272256858007807	RARRES3	PT	patient_1
LTF	0.0007350794447597	1.62172013556141	0.58	0.267	1	LTF	PT	patient_1
GAPDH	1.29000036769463e-07	1.58557046867073	0.971	0.578	0.00326382993030418	GAPDH	PT	patient_1
HSPA1B	3.8796196356019e-05	1.52912501277097	0.783	0.533	0.981582564003638	HSPA1B	PT	patient_1
CLU	1.33259411076052e-05	1.51933734067362	0.812	0.422	0.33715963596352	CLU	PT	patient_1
S100A6	3.81811325761751e-05	1.48266621822012	0.899	0.444	0.966020835309805	S100A6	PT	patient_1
IFI6	4.55623415432945e-07	1.45482664733525	0.87	0.444	0.011527728033869	IFI6	PT	patient_1
CEBPD	0.000602468857194374	1.40070123052022	0.71	0.422	1	CEBPD	PT	patient_1
S100A14	3.45956443615778e-07	1.35186184245969	0.841	0.422	0.00875304397992279	S100A14	PT	patient_1
TPI1	5.68129068592501e-09	1.33519196346904	0.928	0.489	0.000143742335644589	TPI1	PT	patient_1
PHLDA2	0.000108110637794218	1.32986084834556	0.739	0.4	1	PHLDA2	PT	patient_1
IFI27	0.0018377839126838	1.31035088567266	0.232	0.022	1	IFI27	PT	patient_1
HSPB1	9.21751789804238e-08	1.29814071244186	0.986	0.778	0.0023321242033837	HSPB1	PT	patient_1
SPTSSA	2.38182360415232e-06	1.27841492439423	0.855	0.444	0.0602625190086579	SPTSSA	PT	patient_1
PDIA6	1.8676886967843e-07	1.24426894995725	0.928	0.689	0.00472543917173396	PDIA6	PT	patient_1
ACTB	4.61357463180877e-08	1.23626307775583	0.986	0.8	0.00116728051759394	ACTB	PT	patient_1
UBC	4.55124745386713e-08	1.21773639550766	0.957	0.867	0.00115151111830292	UBC	PT	patient_1
ACTG1	2.55432012693879e-07	1.20023740407327	0.971	0.711	0.00646268535316782	ACTG1	PT	patient_1
UCP2	8.01125046881664e-08	1.19020919866837	0.899	0.444	0.0020269264811153	UCP2	PT	patient_1
PKM	3.10410423522351e-05	1.17114340732539	0.913	0.644	0.7853694125539	PKM	PT	patient_1
CRABP2	1.26100340696711e-06	1.16957066986975	0.899	0.511	0.0319046471996748	CRABP2	PT	patient_1
B2M	0.000101954145178277	1.16885264633402	0.913	0.733	1	B2M	PT	patient_1
TACSTD2	5.05510195135031e-05	1.16360464897446	0.884	0.6	1	TACSTD2	PT	patient_1
SERPINH1	7.25356009684245e-06	1.1441707414884	0.725	0.311	0.183522324010211	SERPINH1	PT	patient_1
MIF	9.3878524450531e-07	1.13706950517932	0.942	0.556	0.0237522054712289	MIF	PT	patient_1
IFITM1	0.000223833571046794	1.13667987698444	0.42	0.111	1	IFITM1	PT	patient_1
H2AFZ	1.04674282289441e-06	1.11512546015027	0.913	0.511	0.0264836401620514	H2AFZ	PT	patient_1
CSTB	8.35771205614168e-07	1.11216882883523	0.826	0.422	0.0211458472732441	CSTB	PT	patient_1
IL32	0.0361216784120428	1.10950271188582	0.203	0.067	1	IL32	PT	patient_1
FOS	0.0119765781620163	1.08079151475243	0.783	0.667	1	FOS	PT	patient_1
TUBA1B	2.36881420052886e-06	1.07858016517027	0.942	0.467	0.0599333680875808	TUBA1B	PT	patient_1
UBB	1.76669703621434e-05	1.07565467343485	0.942	0.556	0.44699201713259	UBB	PT	patient_1
PIP	0.00596437584346201	1.07345885495958	0.768	0.6	1	PIP	PT	patient_1
PGK1	2.20405034905719e-06	1.07273822795549	0.899	0.444	0.0557646778814959	PGK1	PT	patient_1
BNIP3	5.85644651047104e-06	1.06500902083782	0.884	0.467	0.148173953161428	BNIP3	PT	patient_1
PHB	1.20632549627987e-07	1.06467568748841	0.957	0.622	0.00305212413813769	PHB	PT	patient_1
S100P	4.89352097231456e-06	1.0618711480634	0.841	0.356	0.123810974120531	S100P	PT	patient_1
DNAJB1	5.26585518856443e-05	1.04736595590452	0.812	0.556	1	DNAJB1	PT	patient_1
KRT18	3.72302105581279e-06	1.02053999145373	0.971	0.933	0.0941961557331194	KRT18	PT	patient_1
MYL6	1.73184292623356e-07	1.01810828885768	0.971	0.667	0.00438173578766354	MYL6	PT	patient_1
CHCHD2	3.96999053154768e-07	1.01522269736792	0.957	0.578	0.0100444730438688	CHCHD2	PT	patient_1
C8orf59	2.57061732471901e-08	1.0148492963962	0.87	0.378	0.000650391889327157	C8orf59	PT	patient_1
PRDX1	1.43402232804813e-06	1.01252251715594	0.986	0.533	0.0362821989219458	PRDX1	PT	patient_1
CFL1	2.77098344299933e-06	1.00256183162304	0.942	0.622	0.0701086520913261	CFL1	PT	patient_1
HLA-A	6.87897169316042e-05	1.00177882003098	0.913	0.578	1	HLA-A	PT	patient_1
P4HB	5.21020767620737e-06	1.00011180739734	0.87	0.511	0.131823464415723	P4HB	PT	patient_1
HLA-C	6.39815271789367e-05	0.99807388172287	0.899	0.556	1	HLA-C	PT	patient_1
UQCRH	5.54772863190961e-06	0.996084454237567	0.913	0.556	0.140363082115945	UQCRH	PT	patient_1
YBX1	1.08110186645277e-05	0.990490057130439	0.957	0.622	0.273529583231215	YBX1	PT	patient_1
RPLP1	3.00368842826444e-06	0.990110486801072	0.986	0.578	0.0759963209235186	RPLP1	PT	patient_1
ASS1	1.25233619844943e-05	0.989395341240206	0.739	0.311	0.316853581569689	ASS1	PT	patient_1
SLC25A3	3.86955543378462e-05	0.985337947195584	0.928	0.467	0.979036220301846	SLC25A3	PT	patient_1
KRT8	5.68353692241145e-07	0.96330376707282	0.957	0.844	0.0143799167673932	KRT8	PT	patient_1
RPS2	1.32682469937326e-05	0.958563467381579	0.971	0.578	0.335699917188428	RPS2	PT	patient_1
NME2	2.0606805713316e-05	0.953232516571204	0.986	0.733	0.521372791352608	NME2	PT	patient_1
LGALS1	0.00348264836165194	0.953160496916098	0.406	0.178	1	LGALS1	PT	patient_1
RPL13	8.11174323053278e-05	0.944371479281609	0.957	0.667	1	RPL13	PT	patient_1
RPS5	6.08257086492497e-06	0.941550059985758	0.957	0.578	0.153895125453467	RPS5	PT	patient_1
TRMT112	5.90551500126415e-06	0.937895273030392	0.87	0.422	0.149415435046984	TRMT112	PT	patient_1
CD24	7.62171468720187e-06	0.930602709847602	0.971	0.933	0.192837003300894	CD24	PT	patient_1
SRP14	3.42388725346667e-05	0.930592199048068	0.913	0.4	0.866277713999603	SRP14	PT	patient_1
RPS12	1.80149645606913e-05	0.927578226836833	0.971	0.622	0.45579661835005	RPS12	PT	patient_1
S100A11	1.76681008195008e-05	0.921373484395969	0.971	0.644	0.447020618834191	S100A11	PT	patient_1
CLDN4	0.00158914747416792	0.918511046770176	0.841	0.667	1	CLDN4	PT	patient_1
ITM2B	9.00406241654091e-05	0.918341734939231	0.884	0.467	1	ITM2B	PT	patient_1
CKS2	0.00387383296381905	0.916848157452998	0.652	0.378	1	CKS2	PT	patient_1
LDHA	3.1598448592561e-05	0.914279300897069	0.71	0.311	0.799472347840386	LDHA	PT	patient_1
SDC1	1.43257429776857e-05	0.91399544120887	0.812	0.356	0.362455623078426	SDC1	PT	patient_1
COX6C	1.83028039736605e-05	0.913325238322816	0.928	0.467	0.463079243337585	COX6C	PT	patient_1
DSP	2.27183017816359e-05	0.913020571250728	0.812	0.422	0.574795753377171	DSP	PT	patient_1
SERPINA1	0.00443724564355181	0.912729996145715	0.536	0.267	1	SERPINA1	PT	patient_1
PERP	4.84652484712164e-05	0.911011454583039	0.841	0.489	1	PERP	PT	patient_1
CCL2	0.0122685339478961	0.910588243599298	0.13	0	1	CCL2	PT	patient_1
PSMB10	9.21512569449784e-05	0.910402055234367	0.58	0.244	1	PSMB10	PT	patient_1
RPL19	2.67723785131248e-05	0.906490709233126	0.942	0.556	0.67736794876057	RPL19	PT	patient_1
BSG	1.3386002154059e-07	0.905276607234578	0.855	0.4	0.00338679240499847	BSG	PT	patient_1
ZFAND2A	5.14273328986561e-05	0.903571593076118	0.696	0.311	1	ZFAND2A	PT	patient_1
PDLIM1	6.07784502985947e-05	0.900659110613897	0.855	0.511	1	PDLIM1	PT	patient_1
PPDPF	2.44419846864405e-05	0.898535011788153	0.971	0.644	0.618406654551632	PPDPF	PT	patient_1
CD74	0.0355346804657401	0.896016917830829	0.623	0.422	1	CD74	PT	patient_1
AZGP1	0.000236194639901198	0.895299353499559	0.754	0.422	1	AZGP1	PT	patient_1
PDZK1IP1	0.00228033030149283	0.890926090757202	0.522	0.267	1	PDZK1IP1	PT	patient_1
SEC61G	5.60515089066973e-05	0.890843997604138	0.855	0.4	1	SEC61G	PT	patient_1
BLVRB	4.65127401883837e-06	0.888296179718809	0.797	0.333	0.11768188395063	BLVRB	PT	patient_1
PSCA	1.07878036075929e-05	0.88736101660245	0.884	0.422	0.272942219075707	PSCA	PT	patient_1
C4orf48	1.00484744105255e-05	0.886724412838536	0.812	0.356	0.254236451060707	C4orf48	PT	patient_1
TAGLN2	0.000133562759385459	0.885968038662218	0.913	0.556	1	TAGLN2	PT	patient_1
UQCR10	4.28067679028824e-06	0.883233147903944	0.841	0.378	0.108305403471083	UQCR10	PT	patient_1
RPS23	1.50063266847103e-05	0.881066149268144	0.971	0.556	0.379675071449855	RPS23	PT	patient_1
H3F3B	4.1675221427771e-05	0.880201523596836	0.942	0.578	1	H3F3B	PT	patient_1
SLC25A5	1.78684251099461e-05	0.878014074662542	0.899	0.422	0.452089023706745	SLC25A5	PT	patient_1
NDUFB11	7.4360203273232e-06	0.877558135485585	0.87	0.356	0.188138750301604	NDUFB11	PT	patient_1
TMSB10	5.58239122612117e-05	0.877517158310374	0.957	0.756	1	TMSB10	PT	patient_1
RPS15A	7.01016746433355e-05	0.877338269320779	0.971	0.6	1	RPS15A	PT	patient_1
UBA52	2.78818335058749e-05	0.877065372006304	0.928	0.533	0.705438269532141	UBA52	PT	patient_1
ATP6V1G1	6.62632543337347e-06	0.874249418207318	0.913	0.533	0.167652659789782	ATP6V1G1	PT	patient_1
MYL12B	5.74067568797072e-05	0.872980860423425	0.884	0.489	1	MYL12B	PT	patient_1
SUMO2	2.22043036782035e-05	0.867465208823821	0.87	0.422	0.561791087362226	SUMO2	PT	patient_1
RPLP0	4.00642433703603e-05	0.864432831095455	0.986	0.667	1	RPLP0	PT	patient_1
TUFM	1.55699810566172e-05	0.864079385093052	0.884	0.467	0.393936090713471	TUFM	PT	patient_1
HSP90AB1	3.48833106555174e-06	0.862908606020166	1	0.756	0.0882582642895245	HSP90AB1	PT	patient_1
COX7A2	1.0924161866351e-05	0.861698098916972	0.913	0.444	0.276392219380547	COX7A2	PT	patient_1
CEACAM6	1.49462822984528e-06	0.861015140973434	0.464	0.044	0.0378155888433153	CEACAM6	PT	patient_1
TMEM59	6.4566276213337e-06	0.859690837032729	0.928	0.533	0.163359135447364	TMEM59	PT	patient_1
PTMA	0.000184255224962935	0.859685236198677	0.957	0.756	1	PTMA	PT	patient_1
TSPO	8.2684343250339e-05	0.858454438015384	0.942	0.467	1	TSPO	PT	patient_1
COX6A1	9.90081799370273e-05	0.855382286987073	0.899	0.511	1	COX6A1	PT	patient_1
CD99	0.000180968503132756	0.85503813737712	0.87	0.467	1	CD99	PT	patient_1
FXYD3	8.84531369870176e-05	0.853967844883623	0.87	0.467	1	FXYD3	PT	patient_1
EEF1G	1.65435525020579e-05	0.85077348462299	0.957	0.533	0.418568421854566	EEF1G	PT	patient_1
HINT1	3.9164000231545e-05	0.850603169919027	0.87	0.489	0.990888369858319	HINT1	PT	patient_1
MT-ND2	0.00352314194792485	0.84827519497458	0.855	0.622	1	MT-ND2	PT	patient_1
RAN	2.75257124886452e-05	0.847049144262463	0.913	0.556	0.696428051675213	RAN	PT	patient_1
RPL10	4.03710892380455e-05	0.846175974008871	0.971	0.844	1	RPL10	PT	patient_1
ARF5	1.83465934042572e-05	0.845632267131607	0.855	0.489	0.464187159721111	ARF5	PT	patient_1
RPL38	5.40358978981106e-05	0.843727875047744	0.986	0.667	1	RPL38	PT	patient_1
SPINT1	5.9053935567364e-06	0.839415218551873	0.812	0.378	0.149412362378988	SPINT1	PT	patient_1
NDUFS6	5.35734704631267e-06	0.837657897788368	0.899	0.467	0.135546237618757	NDUFS6	PT	patient_1
PSMA7	2.37049382138864e-05	0.836344217108956	0.841	0.4	0.599758641749539	PSMA7	PT	patient_1
RPL18A	6.31013390873329e-05	0.834940790710863	0.942	0.622	1	RPL18A	PT	patient_1
LY6E	3.74593621486071e-05	0.833352085996964	0.725	0.311	0.947759321721908	LY6E	PT	patient_1
LGALS3	7.76747759177177e-05	0.83178520820969	0.928	0.467	1	LGALS3	PT	patient_1
RPS7	4.05311314011407e-05	0.827401459827406	0.971	0.956	1	RPS7	PT	patient_1
HSPA8	0.00017683555525231	0.825187334255713	0.986	0.756	1	HSPA8	PT	patient_1
SMS	7.71681528164966e-06	0.824840801840073	0.87	0.489	0.195243143441018	SMS	PT	patient_1
TMSB4X	0.000248277026686252	0.822405876789487	0.971	0.667	1	TMSB4X	PT	patient_1
S100A10	0.000181902102377824	0.822387953065772	0.957	0.556	1	S100A10	PT	patient_1
CLIC1	0.000267724060475137	0.822344755429628	0.797	0.444	1	CLIC1	PT	patient_1
ADIRF	4.02249666916161e-05	0.821792300529687	0.87	0.422	1	ADIRF	PT	patient_1
PSME1	9.54693505035594e-06	0.820955240989759	0.87	0.444	0.241547003709056	PSME1	PT	patient_1
TIMM13	4.71746968421474e-06	0.820722292791532	0.754	0.311	0.119356700480317	TIMM13	PT	patient_1
COX6B1	5.17994663701337e-05	0.820381126946606	0.87	0.422	1	COX6B1	PT	patient_1
RPS15	0.000165016677945552	0.819972181570962	0.942	0.511	1	RPS15	PT	patient_1
APRT	9.79395502298162e-06	0.819104241823251	0.783	0.378	0.247796856036458	APRT	PT	patient_1
SOD1	4.85285971497221e-06	0.815935563508771	0.884	0.378	0.122782203648512	SOD1	PT	patient_1
RPS8	2.29226804396906e-05	0.81574600761012	1	0.733	0.579966737804611	RPS8	PT	patient_1
NDUFB10	6.56668777348905e-05	0.812639937167756	0.812	0.4	1	NDUFB10	PT	patient_1
MRPS24	5.59564624699941e-06	0.8124318163431	0.812	0.311	0.141575445695332	MRPS24	PT	patient_1
PFN1	4.80378297604954e-05	0.808717096972596	0.913	0.511	1	PFN1	PT	patient_1
SYPL1	1.38453364460228e-06	0.807949372663819	0.783	0.289	0.0350300857420823	SYPL1	PT	patient_1
UQCRQ	1.69474734045922e-05	0.805310139946167	0.899	0.422	0.428788024609586	UQCRQ	PT	patient_1
TXN	0.000113128778920418	0.802397654543095	0.913	0.511	1	TXN	PT	patient_1
RAC1	3.30814139744273e-05	0.802122654590994	0.928	0.622	0.836992854966984	RAC1	PT	patient_1
RPS21	9.67810647837488e-05	0.801923583351023	0.928	0.533	1	RPS21	PT	patient_1
ATP1B1	3.52909176733854e-05	0.800273017928241	0.565	0.178	0.892895508054323	ATP1B1	PT	patient_1
RAB11A	6.6060628766159e-06	0.799204141060993	0.812	0.378	0.167139996841259	RAB11A	PT	patient_1
ECHS1	2.50513594301731e-06	0.798376294793791	0.826	0.311	0.0633824444942809	ECHS1	PT	patient_1
AGR2	0.000141140147143953	0.797939346194146	0.826	0.489	1	AGR2	PT	patient_1
PPIA	2.12030978216652e-05	0.795637682405188	0.971	0.644	0.536459577985951	PPIA	PT	patient_1
NHP2	0.00016863654661337	0.794702019153054	0.783	0.4	1	NHP2	PT	patient_1
TOMM7	1.0924161866351e-05	0.794151848794523	0.913	0.444	0.276392219380547	TOMM7	PT	patient_1
RPL3	6.7936425813642e-05	0.791205507232938	1	0.622	1	RPL3	PT	patient_1
RPS29	0.000164351741466668	0.791053553712503	0.913	0.6	1	RPS29	PT	patient_1
RPL14	6.27901893641629e-05	0.79042816561255	0.928	0.711	1	RPL14	PT	patient_1
SPINT2	3.66845288896037e-05	0.786821380642139	0.942	0.733	0.928155265435864	SPINT2	PT	patient_1
RPL36	0.000120208227569517	0.786678705007797	0.942	0.6	1	RPL36	PT	patient_1
ATP5F1D	5.74167475263441e-06	0.784677671173412	0.826	0.356	0.145270112916403	ATP5F1D	PT	patient_1
KRT81	0.0187843187429255	0.78324989814721	0.116	0	1	KRT81	PT	patient_1
HNRNPAB	1.27986694701489e-05	0.781546814629156	0.797	0.4	0.323819136264236	HNRNPAB	PT	patient_1
RPL30	8.0551769210447e-05	0.780603781813655	0.986	0.644	1	RPL30	PT	patient_1
SEC11A	7.4731559369417e-06	0.778408698639453	0.87	0.4	0.189078318360562	SEC11A	PT	patient_1
COX5B	1.58799581723997e-05	0.778271473911459	0.913	0.511	0.401778821719884	COX5B	PT	patient_1
CASP14	0.0369605180672362	0.776589717618107	0.203	0.067	1	CASP14	PT	patient_1
SAP18	4.13364077682008e-05	0.775656527778455	0.797	0.356	1	SAP18	PT	patient_1
YWHAH	3.55739724879608e-05	0.775448382687029	0.884	0.489	0.900057077917897	YWHAH	PT	patient_1
GSTP1	0.0192209496361957	0.77453676100195	0.667	0.444	1	GSTP1	PT	patient_1
MGST1	0.00141675642295116	0.772641845305207	0.942	0.644	1	MGST1	PT	patient_1
C12orf57	5.99606257224679e-05	0.770581055652931	0.855	0.467	1	C12orf57	PT	patient_1
RPL9	0.000175675862222728	0.770192282102717	0.928	0.6	1	RPL9	PT	patient_1
C12orf75	0.000166322467116503	0.76955961553308	0.594	0.244	1	C12orf75	PT	patient_1
RPS11	0.000165148598264097	0.767153684184041	0.913	0.511	1	RPS11	PT	patient_1
ERH	1.79843316842584e-05	0.766469247479154	0.855	0.444	0.455021575943423	ERH	PT	patient_1
TUBB	0.00039672778460553	0.765752267935158	0.899	0.533	1	TUBB	PT	patient_1
EIF2S2	6.71855994396429e-07	0.764684836406553	0.812	0.4	0.0169986285142241	EIF2S2	PT	patient_1
RPL13A	0.000100892991309518	0.763917235114875	0.971	0.533	1	RPL13A	PT	patient_1
RPS20	0.000185558504560618	0.762833469402108	0.884	0.556	1	RPS20	PT	patient_1
LAMP1	8.48402174120019e-07	0.759788459019746	0.87	0.422	0.0214654234074106	LAMP1	PT	patient_1
TALDO1	7.90214931246073e-05	0.756222149516124	0.855	0.444	1	TALDO1	PT	patient_1
PSMA1	1.59313226693122e-05	0.755522405289247	0.841	0.4	0.403078394856267	PSMA1	PT	patient_1
RPS27A	0.000200219108496246	0.754624958279985	0.986	0.6	1	RPS27A	PT	patient_1
RPS18	0.000242704814978941	0.754038679428003	0.986	0.644	1	RPS18	PT	patient_1
BCAP31	1.21656634901417e-05	0.753568757862913	0.87	0.511	0.307803451964076	BCAP31	PT	patient_1
RPL27A	1.33884124514039e-05	0.752296914092881	0.957	0.533	0.338740223432969	RPL27A	PT	patient_1
HMGA1	0.000403242453357119	0.751013596942887	0.754	0.4	1	HMGA1	PT	patient_1
GNG5	0.00016394813433831	0.750847316408912	0.826	0.4	1	GNG5	PT	patient_1
RPS3A	0.00013087394062447	0.749670894497497	0.971	0.6	1	RPS3A	PT	patient_1
PARK7	2.27937221407372e-05	0.749262683342072	0.884	0.4	0.576703963882792	PARK7	PT	patient_1
NOL7	5.14631330092294e-06	0.747625698782212	0.812	0.333	0.130206872826651	NOL7	PT	patient_1
RPL8	0.000394084204245179	0.743483536026416	0.957	0.711	1	RPL8	PT	patient_1
RBM3	8.21053399204199e-05	0.743189387740666	0.942	0.689	1	RBM3	PT	patient_1
CCT3	2.52299602555968e-05	0.7384096378013	0.855	0.467	0.638343224426856	CCT3	PT	patient_1
MT-ATP8	0.00340593454407317	0.737401483423511	0.899	0.733	1	MT-ATP8	PT	patient_1
PRELID1	2.16294102351279e-05	0.736792111833082	0.841	0.467	0.54724570835897	PRELID1	PT	patient_1
SLC25A6	5.15248844121115e-05	0.736484662391851	0.957	0.622	1	SLC25A6	PT	patient_1
ATP6V0C	9.05823801485676e-06	0.735938478540146	0.841	0.444	0.229182480013891	ATP6V0C	PT	patient_1
H3F3A	8.28923278341989e-05	0.735835096002807	0.957	0.578	1	H3F3A	PT	patient_1
MYL12A	6.38189455196092e-05	0.735053789940216	0.899	0.511	1	MYL12A	PT	patient_1
ARF1	5.48447772644934e-05	0.734683496763613	0.913	0.622	1	ARF1	PT	patient_1
PRDX5	2.32212729976735e-05	0.734152243710554	0.928	0.489	0.587521428114137	PRDX5	PT	patient_1
SERF2	0.000111543783802016	0.733635884959381	0.957	0.644	1	SERF2	PT	patient_1
PFDN5	0.00040114289917131	0.733536370061086	0.884	0.556	1	PFDN5	PT	patient_1
NME4	0.000113901071254012	0.733313031744423	0.783	0.422	1	NME4	PT	patient_1
MARCKSL1	6.54408362674799e-06	0.733224217591896	0.942	0.556	0.165571859840351	MARCKSL1	PT	patient_1
PGLS	9.6955533791245e-06	0.732779195849764	0.87	0.422	0.245307196045229	PGLS	PT	patient_1
C18orf32	7.06854697365303e-07	0.72968573760876	0.783	0.289	0.0178841306980395	C18orf32	PT	patient_1
YWHAQ	8.87125418104099e-05	0.727532389038707	0.986	0.711	1	YWHAQ	PT	patient_1
CYR61	0.021829750753017	0.727179039716576	0.478	0.267	1	CYR61	PT	patient_1
RPSA	0.000397863987307222	0.725341981891896	0.957	0.6	1	RPSA	PT	patient_1
RPS3	0.000239031813781951	0.720094735808807	0.986	0.689	1	RPS3	PT	patient_1
REEP5	6.24160346108053e-06	0.716181707168301	0.855	0.422	0.157918809168798	REEP5	PT	patient_1
SEC61B	7.41354127997085e-05	0.716012732606106	0.913	0.533	1	SEC61B	PT	patient_1
CXCL17	0.00048661378254396	0.716001305412285	0.493	0.2	1	CXCL17	PT	patient_1
RANBP1	7.45298384369084e-05	0.714974796123294	0.855	0.489	1	RANBP1	PT	patient_1
H2AFJ	0.0016072659014078	0.714209889398456	0.797	0.467	1	H2AFJ	PT	patient_1
COX8A	3.83962736751595e-05	0.714060906057196	0.899	0.467	0.971464120255212	COX8A	PT	patient_1
RPL21	0.000436480362450889	0.713088140447887	0.928	0.622	1	RPL21	PT	patient_1
RPL22	0.000588582657209541	0.712660310590046	0.957	0.6	1	RPL22	PT	patient_1
MAGOH	3.50088468053269e-07	0.71232762991001	0.855	0.356	0.00885758833021576	MAGOH	PT	patient_1
KRT7	0.00035992475394903	0.71129454702555	0.957	0.778	1	KRT7	PT	patient_1
S100A16	0.000575130323714975	0.710845943950926	0.899	0.489	1	S100A16	PT	patient_1
JPT1	1.00677130130123e-05	0.710607276999102	0.812	0.333	0.254723206942223	JPT1	PT	patient_1
EEF1A1	0.000553715310271354	0.709937074898028	0.986	0.8	1	EEF1A1	PT	patient_1
METTL9	3.77094319376517e-07	0.70963092186941	0.768	0.289	0.00954086337454527	METTL9	PT	patient_1
GTF3A	0.00020634571530508	0.708832204594309	0.754	0.4	1	GTF3A	PT	patient_1
GPI	9.5389451243543e-05	0.708703858282777	0.725	0.356	1	GPI	PT	patient_1
ELOC	2.56317944195087e-05	0.708383986958824	0.797	0.4	0.64851003060799	ELOC	PT	patient_1
HSBP1	0.000161718829224781	0.707939325111987	0.87	0.489	1	HSBP1	PT	patient_1
EPCAM	7.19477915954902e-06	0.707731493906539	0.913	0.533	0.18203510751575	EPCAM	PT	patient_1
TMBIM6	1.33600136384282e-05	0.707351372727452	0.913	0.622	0.338021705065871	TMBIM6	PT	patient_1
SELENOM	5.28794944235682e-05	0.705929376905233	0.797	0.333	1	SELENOM	PT	patient_1
COX5A	0.000201663423041709	0.704295980689954	0.826	0.467	1	COX5A	PT	patient_1
RPL28	0.000389767917352536	0.704062648534731	0.971	0.689	1	RPL28	PT	patient_1
CD63	9.20692430713285e-06	0.702576736146669	0.928	0.556	0.232944391894768	CD63	PT	patient_1
FADS2	0.00609705646822107	0.702214488543546	0.536	0.267	1	FADS2	PT	patient_1
RPS4X	0.00049505022164695	0.702127805334527	0.971	0.622	1	RPS4X	PT	patient_1
FTH1	2.01394191048755e-05	0.701412512841374	0.971	0.778	0.509547442772456	FTH1	PT	patient_1
NDUFAB1	7.55800153814857e-05	0.701230538605825	0.826	0.422	1	NDUFAB1	PT	patient_1
RPS16	0.00102249221113534	0.700374969296003	0.928	0.622	1	RPS16	PT	patient_1
PGAM1	3.19463814910976e-05	0.699710612949968	0.841	0.467	0.808275398106261	PGAM1	PT	patient_1
EIF5A	1.77670069208504e-05	0.69864374668191	0.841	0.444	0.449523042104437	EIF5A	PT	patient_1
PRR13	7.24945986955505e-05	0.698249120197134	0.855	0.444	1	PRR13	PT	patient_1
TMEM258	0.000162329760203769	0.697498739370481	0.899	0.467	1	TMEM258	PT	patient_1
RPS14	0.000308022403730671	0.697392928207721	0.971	0.756	1	RPS14	PT	patient_1
DBI	0.000682264667802362	0.696219762266281	0.87	0.511	1	DBI	PT	patient_1
ID3	0.0235049436669069	0.695164941799982	0.217	0.067	1	ID3	PT	patient_1
FIS1	5.95311627060108e-05	0.695011302239546	0.797	0.378	1	FIS1	PT	patient_1
PTGES3	0.001467928877265	0.69358380554287	0.884	0.711	1	PTGES3	PT	patient_1
SSR3	4.55985671923174e-05	0.693145158014969	0.783	0.4	1	SSR3	PT	patient_1
ARPC5	3.03939703013516e-05	0.692952581067469	0.855	0.422	0.768997842594497	ARPC5	PT	patient_1
COMTD1	0.00197192449028944	0.691917094637464	0.783	0.467	1	COMTD1	PT	patient_1
EIF1	0.000105171917371711	0.690918514427768	0.971	0.956	1	EIF1	PT	patient_1
RACK1	0.000396970185995472	0.689099693170248	0.971	0.667	1	RACK1	PT	patient_1
PPP1R15A	0.0103715552624902	0.688883452757305	0.725	0.533	1	PPP1R15A	PT	patient_1
TMEM45A	0.0032872414993415	0.687996985101492	0.348	0.111	1	TMEM45A	PT	patient_1
CD9	4.57184567255672e-05	0.687651430307172	0.913	0.667	1	CD9	PT	patient_1
TRIR	0.000192786668734737	0.686017885210984	0.783	0.422	1	TRIR	PT	patient_1
ELOB	4.46608476379091e-05	0.683722659138924	0.87	0.378	1	ELOB	PT	patient_1
RPS9	0.000386697065195694	0.683117155112948	0.971	0.644	1	RPS9	PT	patient_1
CHMP5	5.36823795289609e-06	0.682778010833319	0.768	0.289	0.135821788446224	CHMP5	PT	patient_1
DSTN	0.00171272739059523	0.682552731986481	0.928	0.667	1	DSTN	PT	patient_1
C9orf16	0.0017499178374832	0.680702629492482	0.696	0.378	1	C9orf16	PT	patient_1
PPIB	0.000482770800422196	0.680597328916389	0.841	0.444	1	PPIB	PT	patient_1
TMEM50A	5.32616051613605e-06	0.680240024351355	0.826	0.378	0.134757187218758	TMEM50A	PT	patient_1
ICAM1	0.0134050425744789	0.680172764131662	0.362	0.156	1	ICAM1	PT	patient_1
EGR1	0.0266474301890687	0.680129797259088	0.594	0.378	1	EGR1	PT	patient_1
PSMB1	0.000288960001787577	0.680021419856478	0.855	0.533	1	PSMB1	PT	patient_1
MGST3	0.000430487575197788	0.678532409293978	0.667	0.333	1	MGST3	PT	patient_1
PLPP2	3.11180981499798e-05	0.676282554425468	0.884	0.467	0.78731900129264	PLPP2	PT	patient_1
ATP5MD	0.000118815890064707	0.673718972830025	0.87	0.489	1	ATP5MD	PT	patient_1
IER5	0.00214811810280852	0.673312429283922	0.725	0.467	1	IER5	PT	patient_1
NDUFA4	0.000906543513454806	0.673223504620069	0.884	0.467	1	NDUFA4	PT	patient_1
NCL	0.000230313258289349	0.672656497085403	0.913	0.578	1	NCL	PT	patient_1
CMBL	0.000409960496093758	0.671562158870751	0.623	0.289	1	CMBL	PT	patient_1
PSMB9	0.0135275324793093	0.671491431088527	0.464	0.244	1	PSMB9	PT	patient_1
PAFAH1B3	7.00101610279013e-07	0.669997352539548	0.652	0.2	0.0177132708416693	PAFAH1B3	PT	patient_1
EDF1	0.000150386677681137	0.669871125742966	0.928	0.622	1	EDF1	PT	patient_1
IDH1	0.000630436389044657	0.668963367246989	0.42	0.111	1	IDH1	PT	patient_1
PDAP1	9.42195601458728e-05	0.668731690543282	0.812	0.422	1	PDAP1	PT	patient_1
GHITM	1.3788011527492e-05	0.668627959970495	0.855	0.422	0.348850479657075	GHITM	PT	patient_1
CLDN3	0.00530983082113753	0.668343543331515	0.826	0.533	1	CLDN3	PT	patient_1
COMT	3.74326929475967e-05	0.667452347060236	0.884	0.489	0.947084564267145	COMT	PT	patient_1
C4orf3	0.00246305385012728	0.666724252370301	0.87	0.489	1	C4orf3	PT	patient_1
DAD1	2.80939370238533e-05	0.666682683209119	0.826	0.422	0.710804700640512	DAD1	PT	patient_1
HEBP2	0.00162015963560455	0.666087241624455	0.768	0.422	1	HEBP2	PT	patient_1
AP2S1	2.41254685619555e-05	0.665679281702231	0.797	0.378	0.610398480086037	AP2S1	PT	patient_1
RPLP2	0.000237618759405037	0.66535913725628	0.957	0.6	1	RPLP2	PT	patient_1
RPL10A	0.000554819986550667	0.662716717947305	0.971	0.6	1	RPL10A	PT	patient_1
RPL7A	0.000363407044432124	0.661761502748473	0.971	0.667	1	RPL7A	PT	patient_1
KRTCAP2	0.0001419803087636	0.661182579673723	0.812	0.467	1	KRTCAP2	PT	patient_1
NDUFS5	0.000175242865180398	0.660224142578261	0.855	0.422	1	NDUFS5	PT	patient_1
RPL18	0.000866210554223144	0.659922880163695	0.971	0.6	1	RPL18	PT	patient_1
WDR83OS	4.27703820715885e-05	0.654875865368126	0.797	0.378	1	WDR83OS	PT	patient_1
ELOVL1	2.4521880704986e-05	0.654635144393526	0.754	0.356	0.620428103716852	ELOVL1	PT	patient_1
FBL	1.47747174148973e-05	0.654593702335423	0.739	0.311	0.373815125314316	FBL	PT	patient_1
SLPI	0.000571342268347746	0.654289348384347	0.464	0.133	1	SLPI	PT	patient_1
RPS24	0.00117060244008197	0.649911245106428	0.942	0.711	1	RPS24	PT	patient_1
PQLC3	2.49338805677334e-05	0.649785546370493	0.754	0.311	0.630852112244223	PQLC3	PT	patient_1
EFHD1	0.000478332390049326	0.649247096369748	0.913	0.622	1	EFHD1	PT	patient_1
FKBP4	0.000102786135551297	0.648920516230709	0.884	0.556	1	FKBP4	PT	patient_1
DYNLL1	0.000305614323664409	0.648502256993011	0.841	0.489	1	DYNLL1	PT	patient_1
TIMM17B	0.000125398831549613	0.647017830530114	0.739	0.356	1	TIMM17B	PT	patient_1
BRK1	6.98937747295356e-05	0.646560517137418	0.826	0.378	1	BRK1	PT	patient_1
POR	0.000441300361217027	0.645963734001597	0.754	0.4	1	POR	PT	patient_1
MDH2	7.52283046861987e-05	0.645470109637675	0.87	0.422	1	MDH2	PT	patient_1
CLTB	0.000824022439740931	0.643645081201218	0.71	0.378	1	CLTB	PT	patient_1
RASD1	0.0160816694886163	0.643204881615931	0.478	0.244	1	RASD1	PT	patient_1
ACP1	0.000299556078537421	0.642304894382732	0.884	0.6	1	ACP1	PT	patient_1
RPL27	0.000327700984622075	0.642156199911609	0.913	0.556	1	RPL27	PT	patient_1
TMED2	5.67585970705683e-05	0.642021634419266	0.87	0.467	1	TMED2	PT	patient_1
FHL2	0.000128292228892105	0.641833163326009	0.754	0.311	1	FHL2	PT	patient_1
DRAM1	2.08080965621977e-05	0.641036343562813	0.507	0.156	0.526465651120163	DRAM1	PT	patient_1
RPL26	0.000690433270107391	0.640871963516298	0.957	0.644	1	RPL26	PT	patient_1
DCXR	0.000102362679796955	0.640583067182597	0.725	0.333	1	DCXR	PT	patient_1
UBE2L6	0.001058234189009	0.639541281783438	0.739	0.378	1	UBE2L6	PT	patient_1
RPL34	0.00194692831564649	0.638948174065621	0.971	0.6	1	RPL34	PT	patient_1
STAU1	0.000240483810823203	0.637377658414982	0.826	0.511	1	STAU1	PT	patient_1
SRP9	0.000103874063082266	0.636982313987792	0.913	0.578	1	SRP9	PT	patient_1
UBL5	0.00162908129836113	0.636954642712054	0.913	0.489	1	UBL5	PT	patient_1
TPT1	0.00118834434167821	0.636494211084139	1	0.778	1	TPT1	PT	patient_1
GRN	0.000313026805902781	0.635507296508623	0.797	0.378	1	GRN	PT	patient_1
STRAP	0.000690435285546115	0.635450807213345	0.855	0.556	1	STRAP	PT	patient_1
ARPC1B	0.000425115252631753	0.634904084875269	0.783	0.4	1	ARPC1B	PT	patient_1
MMD	1.7447667116769e-05	0.63453985800288	0.739	0.289	0.441443425721372	MMD	PT	patient_1
CALR	0.00126553909900505	0.633722124027967	0.855	0.556	1	CALR	PT	patient_1
SEPHS2	3.37003096856275e-06	0.633445425428539	0.768	0.311	0.0852651535356061	SEPHS2	PT	patient_1
COX17	0.000222401748908149	0.633278310406296	0.768	0.356	1	COX17	PT	patient_1
SLC39A1	4.82128970471404e-05	0.631744691093998	0.783	0.378	1	SLC39A1	PT	patient_1
RPL23A	0.00190722783607959	0.629366931722826	0.971	0.733	1	RPL23A	PT	patient_1
PPP4C	2.26356490622071e-05	0.629311314998904	0.855	0.489	0.572704556922902	PPP4C	PT	patient_1
POP7	3.95697785401479e-05	0.629150265394365	0.696	0.311	1	POP7	PT	patient_1
CALM1	0.000215368895575645	0.627857595117478	0.855	0.444	1	CALM1	PT	patient_1
MRFAP1	3.31366696611977e-05	0.627835282877139	0.725	0.333	0.838390879097962	MRFAP1	PT	patient_1
ATP5MF	0.000949872102335996	0.627095650626508	0.87	0.444	1	ATP5MF	PT	patient_1
RPL39	0.00239019528627732	0.626588649146696	0.986	0.644	1	RPL39	PT	patient_1
SNX3	0.000168690002039947	0.625238523432359	0.855	0.489	1	SNX3	PT	patient_1
MAPRE1	0.000143187906128809	0.624904853766965	0.739	0.333	1	MAPRE1	PT	patient_1
TUBA1C	0.00965135528921634	0.624186502019366	0.826	0.533	1	TUBA1C	PT	patient_1
NOP53	0.00016370584747296	0.62412185681496	0.841	0.422	1	NOP53	PT	patient_1
ZYX	0.000307134147460007	0.623965893373432	0.797	0.422	1	ZYX	PT	patient_1
GUK1	0.00118058233695017	0.623613373296794	0.913	0.689	1	GUK1	PT	patient_1
RPS28	0.000348374216823075	0.622720284440057	0.957	0.6	1	RPS28	PT	patient_1
TAP1	0.00332353037095162	0.622025870967847	0.551	0.267	1	TAP1	PT	patient_1
RNF181	0.000546960536019953	0.621293443760179	0.87	0.467	1	RNF181	PT	patient_1
PLD3	1.62944141187176e-05	0.620351187549805	0.725	0.311	0.412264971617673	PLD3	PT	patient_1
SMIM26	7.64460891065991e-06	0.619084722250368	0.841	0.4	0.193416250048606	SMIM26	PT	patient_1
IER2	0.0224412292416901	0.618982383930525	0.725	0.6	1	IER2	PT	patient_1
ATP5PD	0.000760162020676673	0.61867917285508	0.768	0.4	1	ATP5PD	PT	patient_1
RPS6	0.000875644536158972	0.617471629341657	0.986	0.711	1	RPS6	PT	patient_1
GADD45GIP1	8.41858670428176e-06	0.61708773357665	0.71	0.289	0.212998662205033	GADD45GIP1	PT	patient_1
ITGB1BP1	0.000449606276923533	0.616937507682536	0.768	0.422	1	ITGB1BP1	PT	patient_1
VDAC1	2.92176891842346e-05	0.6165081707915	0.797	0.4	0.739236754050319	VDAC1	PT	patient_1
COX14	2.78955391737323e-05	0.615448540312878	0.826	0.378	0.7057850366346	COX14	PT	patient_1
GBP2	0.000961226689382777	0.615318636354905	0.507	0.178	1	GBP2	PT	patient_1
MT-ND4	0.00550471186104288	0.615009197704445	0.855	0.644	1	MT-ND4	PT	patient_1
FAU	0.000888538326470047	0.614261037304235	0.957	0.644	1	FAU	PT	patient_1
VTI1B	0.000397193175310588	0.610782656093226	0.71	0.311	1	VTI1B	PT	patient_1
SCD	9.49138997904029e-05	0.610686593573522	0.551	0.156	1	SCD	PT	patient_1
TPM1	0.00769999201251688	0.609340997907411	0.841	0.578	1	TPM1	PT	patient_1
ABRACL	0.000640330871305721	0.608490682392423	0.797	0.444	1	ABRACL	PT	patient_1
PUF60	0.000136822939512411	0.607564611131563	0.797	0.356	1	PUF60	PT	patient_1
FKBP1A	0.00176511690991121	0.606647714141759	0.87	0.533	1	FKBP1A	PT	patient_1
COX7C	0.0011456030071237	0.606361369632389	0.87	0.444	1	COX7C	PT	patient_1
C1orf43	0.000158561228948096	0.605565152287145	0.87	0.511	1	C1orf43	PT	patient_1
SLC25A1	0.000901281589617275	0.605108135458904	0.826	0.511	1	SLC25A1	PT	patient_1
TBCA	0.000171895386531127	0.604428548098056	0.826	0.4	1	TBCA	PT	patient_1
PFN2	0.00014888183032149	0.603776143006554	0.826	0.378	1	PFN2	PT	patient_1
CNN2	0.0192904890111803	0.603355244551058	0.536	0.311	1	CNN2	PT	patient_1
FXYD5	0.00263645952589467	0.601987959269071	0.652	0.356	1	FXYD5	PT	patient_1
RHOB	0.0062286559729946	0.601959011644329	0.783	0.556	1	RHOB	PT	patient_1
TNFRSF12A	0.0115365309595109	0.601841706407989	0.841	0.622	1	TNFRSF12A	PT	patient_1
ANP32B	5.17396712187993e-06	0.599583179157886	0.841	0.4	0.130906542150684	ANP32B	PT	patient_1
RPL37	0.00102277075295679	0.596427309441283	0.971	0.733	1	RPL37	PT	patient_1
PDCD5	6.29749812478144e-05	0.59626561915951	0.797	0.4	1	PDCD5	PT	patient_1
DDOST	0.000189853660424668	0.594895117659567	0.812	0.356	1	DDOST	PT	patient_1
ACO2	0.000974246608450605	0.594558070998401	0.913	0.556	1	ACO2	PT	patient_1
RALY	0.00244850187637062	0.594153189042802	0.812	0.511	1	RALY	PT	patient_1
RPL6	0.00160250037963849	0.590880276459471	0.971	0.778	1	RPL6	PT	patient_1
RSL1D1	0.000312845398360544	0.590386749177461	0.739	0.378	1	RSL1D1	PT	patient_1
HMGN1	0.00183732545261922	0.590059638342543	0.957	0.778	1	HMGN1	PT	patient_1
HMGB1	0.00134921303192633	0.587493518283508	0.942	0.711	1	HMGB1	PT	patient_1
NPC2	0.00236051686710934	0.587314683684892	0.739	0.378	1	NPC2	PT	patient_1
NDUFA3	0.000682029318924198	0.586779205444496	0.783	0.378	1	NDUFA3	PT	patient_1
COX4I1	0.000828349333546121	0.586428109664926	0.884	0.644	1	COX4I1	PT	patient_1
MPG	4.24138760445072e-05	0.58636736298555	0.783	0.378	1	MPG	PT	patient_1
RPS26	0.00311861452038988	0.585659495856459	0.957	0.622	1	RPS26	PT	patient_1
EIF3D	0.0084627336462844	0.585601992190794	0.71	0.4	1	EIF3D	PT	patient_1
RAB25	0.000737425257897807	0.583851969304903	0.826	0.467	1	RAB25	PT	patient_1
GDI2	0.00287912821252787	0.58219097297572	0.942	0.578	1	GDI2	PT	patient_1
PA2G4	1.21214038279252e-05	0.58206265109429	0.812	0.378	0.306683638250336	PA2G4	PT	patient_1
ATP5F1A	8.32620359825647e-05	0.581896558653206	0.725	0.311	1	ATP5F1A	PT	patient_1
PDIA3	0.0001782630759756	0.580634596941096	0.855	0.533	1	PDIA3	PT	patient_1
HSPE1	0.0104589987171768	0.578072776746617	0.826	0.622	1	HSPE1	PT	patient_1
PSMA4	0.000120136195488097	0.577232023174834	0.812	0.422	1	PSMA4	PT	patient_1
TUBA1A	0.00222673027439063	0.577148788042774	0.841	0.489	1	TUBA1A	PT	patient_1
CST6	0.000356187347712139	0.576580015769233	0.754	0.311	1	CST6	PT	patient_1
CALML5	0.00938397649995466	0.575446580484995	0.899	0.667	1	CALML5	PT	patient_1
BANF1	0.000148170641669716	0.575263756434228	0.87	0.533	1	BANF1	PT	patient_1
SSBP1	0.00213476389574991	0.573993387697878	0.826	0.489	1	SSBP1	PT	patient_1
SH3BGRL3	0.00485736086505173	0.573873084618016	0.797	0.444	1	SH3BGRL3	PT	patient_1
EEF2	0.0008528798353054	0.573719002731147	0.971	0.689	1	EEF2	PT	patient_1
EIF6	1.60006337674925e-05	0.572966413570062	0.768	0.356	0.404832034951327	EIF6	PT	patient_1
SOX9	0.00578863826323465	0.572535091713006	0.551	0.289	1	SOX9	PT	patient_1
EFNA1	0.0415534144590822	0.571485114158838	0.797	0.622	1	EFNA1	PT	patient_1
RPS13	0.000508449813254913	0.571374752972845	0.957	0.578	1	RPS13	PT	patient_1
CNIH4	0.000667327330516728	0.571287545599168	0.768	0.4	1	CNIH4	PT	patient_1
NUBP2	3.57194847181247e-06	0.569956914342521	0.797	0.267	0.0903738682853273	NUBP2	PT	patient_1
RPL35	0.00103877143779493	0.569666090926068	0.928	0.644	1	RPL35	PT	patient_1
UQCR11	0.000767381228255571	0.569550179960234	0.841	0.4	1	UQCR11	PT	patient_1
TUBB4B	0.012253310024052	0.56928356939324	0.768	0.511	1	TUBB4B	PT	patient_1
LDHB	0.00942130524249435	0.568842943199756	0.609	0.356	1	LDHB	PT	patient_1
SSR4	0.000574855236805108	0.568336547788471	0.913	0.533	1	SSR4	PT	patient_1
ORMDL2	8.32620359825647e-05	0.567381216794773	0.754	0.267	1	ORMDL2	PT	patient_1
NOP10	0.000249833362517022	0.566826863640451	0.797	0.444	1	NOP10	PT	patient_1
PSME2	0.0284760619169759	0.565707617995635	0.739	0.489	1	PSME2	PT	patient_1
WDR1	0.000249788150085389	0.564845761563027	0.884	0.511	1	WDR1	PT	patient_1
SCPEP1	0.00714885758324573	0.563249570348891	0.797	0.489	1	SCPEP1	PT	patient_1
ARPC3	0.00195730642147953	0.563055013517166	0.928	0.644	1	ARPC3	PT	patient_1
TMED9	0.000568992314505774	0.561726695252915	0.841	0.489	1	TMED9	PT	patient_1
NDUFC1	0.00158421708970657	0.560974688275999	0.797	0.422	1	NDUFC1	PT	patient_1
PSMC4	2.12329914662713e-05	0.560524106861207	0.797	0.333	0.53721591708813	PSMC4	PT	patient_1
ILF2	0.000879964212392819	0.559361741227406	0.87	0.511	1	ILF2	PT	patient_1
RPL36AL	0.000455527384674001	0.558187103957352	0.884	0.467	1	RPL36AL	PT	patient_1
RPL23	0.00102856749459716	0.557282104696529	0.87	0.422	1	RPL23	PT	patient_1
ATP6V0B	2.92506221294831e-05	0.55640651056077	0.928	0.711	0.740069990498051	ATP6V0B	PT	patient_1
CKAP4	7.1363650760559e-05	0.555700540297095	0.812	0.378	1	CKAP4	PT	patient_1
HSP90AA1	0.00643118646225873	0.555064850164839	1	0.844	1	HSP90AA1	PT	patient_1
ARHGDIA	0.000863657212164304	0.55442292817196	0.725	0.4	1	ARHGDIA	PT	patient_1
VBP1	0.000157256562764174	0.554361822511882	0.638	0.267	1	VBP1	PT	patient_1
CHMP4B	0.000444770749240832	0.554035369439983	0.812	0.444	1	CHMP4B	PT	patient_1
ZNF385A	0.00208989139978485	0.553856719284147	0.681	0.333	1	ZNF385A	PT	patient_1
SNRPD2	0.01014706758047	0.55264615742719	0.841	0.467	1	SNRPD2	PT	patient_1
TUBB3	4.35438012796378e-05	0.552491665632423	0.449	0.089	1	TUBB3	PT	patient_1
NACA	0.00102787195126175	0.552365737719717	0.957	0.711	1	NACA	PT	patient_1
AC093001.1	0.0188053508811953	0.550003705549019	0.87	0.733	1	AC093001.1	PT	patient_1
CCNI	0.00024421446058176	0.549935721474123	0.928	0.622	1	CCNI	PT	patient_1
FKBP2	0.000221198425371187	0.549772673046444	0.797	0.378	1	FKBP2	PT	patient_1
ANXA4	0.000670262530887593	0.549710536031665	0.58	0.267	1	ANXA4	PT	patient_1
PEBP1	0.000327810183898508	0.549644850239239	0.855	0.556	1	PEBP1	PT	patient_1
SNRPB2	0.000269524153014647	0.549073903248953	0.725	0.378	1	SNRPB2	PT	patient_1
LMTK3	0.00124013124825205	0.548797713975798	0.681	0.333	1	LMTK3	PT	patient_1
SNU13	0.00553908761482104	0.54851714694423	0.899	0.689	1	SNU13	PT	patient_1
ADI1	0.00251386908912191	0.548000578716958	0.812	0.444	1	ADI1	PT	patient_1
ANXA3	0.00101773624115495	0.547508403605428	0.652	0.311	1	ANXA3	PT	patient_1
RPL4	0.00209604169030661	0.546860937006872	0.957	0.6	1	RPL4	PT	patient_1
ATP6V1F	0.000299922428288209	0.546839572025756	0.826	0.422	1	ATP6V1F	PT	patient_1
SF3A2	7.30351414060823e-06	0.546506070795148	0.652	0.2	0.184786211271529	SF3A2	PT	patient_1
GNB2	0.000274096099679633	0.545195454995712	0.841	0.622	1	GNB2	PT	patient_1
DYNLT1	0.00166205459812859	0.544156330770637	0.87	0.511	1	DYNLT1	PT	patient_1
CTSB	0.00194356028010857	0.543557875266169	0.768	0.422	1	CTSB	PT	patient_1
CYSTM1	0.00010132941853243	0.543324540373243	0.696	0.289	1	CYSTM1	PT	patient_1
HCFC1R1	0.000358887674873267	0.542894636202994	0.667	0.289	1	HCFC1R1	PT	patient_1
IAH1	0.00165246730842303	0.542681266270333	0.783	0.422	1	IAH1	PT	patient_1
NDUFA8	4.68587775591867e-05	0.542421070304364	0.754	0.311	1	NDUFA8	PT	patient_1
NDUFB2	0.003205878534847	0.541336671448792	0.87	0.422	1	NDUFB2	PT	patient_1
C1QBP	0.000699205626540884	0.54091096746677	0.783	0.422	1	C1QBP	PT	patient_1
POLR2K	0.000239959284451441	0.540348162242336	0.841	0.444	1	POLR2K	PT	patient_1
UXT	0.000225402498620098	0.539814043716645	0.768	0.4	1	UXT	PT	patient_1
EIF5	0.00706611409569736	0.539572689849621	0.826	0.533	1	EIF5	PT	patient_1
MINOS1	0.000619726488678533	0.539354116667843	0.754	0.378	1	MINOS1	PT	patient_1
RGS10	0.000655127059611664	0.539321713678238	0.797	0.4	1	RGS10	PT	patient_1
ST13	0.000640285104196259	0.538781296630353	0.797	0.378	1	ST13	PT	patient_1
CSNK2B	1.98614736725105e-05	0.538471597776075	0.783	0.356	0.502515145388189	CSNK2B	PT	patient_1
CLTA	0.00410378683669566	0.537465247051468	0.855	0.578	1	CLTA	PT	patient_1
SF3B5	3.01981439364004e-05	0.537268517143073	0.754	0.333	0.764043239734867	SF3B5	PT	patient_1
RAB13	0.000385017232311289	0.537135032007092	0.652	0.311	1	RAB13	PT	patient_1
PPP1R14B	0.00145520203540481	0.536462679377261	0.739	0.4	1	PPP1R14B	PT	patient_1
CHCHD5	0.00160706672155878	0.536441572535023	0.739	0.378	1	CHCHD5	PT	patient_1
ZNHIT3	3.74149509330871e-05	0.53590678092528	0.609	0.222	0.946635673558036	ZNHIT3	PT	patient_1
OS9	0.000145573500459931	0.535611449666134	0.739	0.289	1	OS9	PT	patient_1
CCT8	0.00450000036335679	0.535471585084772	0.841	0.489	1	CCT8	PT	patient_1
SRSF9	0.00285837583504407	0.535096648129005	0.783	0.556	1	SRSF9	PT	patient_1
SNCG	0.00523973239243827	0.534961351186346	0.464	0.178	1	SNCG	PT	patient_1
PPT1	0.00145362768187855	0.534883718826414	0.696	0.311	1	PPT1	PT	patient_1
VKORC1L1	0.00020867823449056	0.533972851369653	0.464	0.156	1	VKORC1L1	PT	patient_1
TRAF7	2.38144738895657e-05	0.533936785051374	0.696	0.311	0.602530003879902	TRAF7	PT	patient_1
CAPZB	6.48188764290308e-06	0.533830619680661	0.768	0.333	0.163998239253091	CAPZB	PT	patient_1
HTATIP2	4.71469235147515e-05	0.532958611621585	0.609	0.2	1	HTATIP2	PT	patient_1
RPL11	0.00117841733951155	0.532939783683094	0.986	0.622	1	RPL11	PT	patient_1
BTF3	0.00113746128462468	0.532173448804266	0.884	0.6	1	BTF3	PT	patient_1
ANXA2	0.00756320288014883	0.531596477611015	0.928	0.667	1	ANXA2	PT	patient_1
GGH	0.00093058745648288	0.531385172563464	0.449	0.178	1	GGH	PT	patient_1
KRT19	2.45635270917605e-06	0.530956833773589	0.986	0.8	0.0621481798948632	KRT19	PT	patient_1
CNDP2	0.00153135682381144	0.530875542922486	0.638	0.333	1	CNDP2	PT	patient_1
PSMD8	0.00172082887262415	0.530502609543696	0.768	0.444	1	PSMD8	PT	patient_1
CLDN7	0.00019642464246134	0.529913204278902	0.899	0.578	1	CLDN7	PT	patient_1
TMEM14C	0.000598627130946545	0.528360754738009	0.826	0.422	1	TMEM14C	PT	patient_1
TXNDC17	0.000211775725249047	0.527785438676488	0.812	0.378	1	TXNDC17	PT	patient_1
SCCPDH	0.00640992547105299	0.527687112655724	0.609	0.356	1	SCCPDH	PT	patient_1
SNRPG	0.00127836295703767	0.527418654497363	0.87	0.556	1	SNRPG	PT	patient_1
RAB1B	0.000594353347629396	0.526298022523522	0.855	0.422	1	RAB1B	PT	patient_1
ATP6AP1	0.000534958534200325	0.526237865265271	0.725	0.378	1	ATP6AP1	PT	patient_1
COPE	0.000550711302273299	0.526020444595289	0.841	0.444	1	COPE	PT	patient_1
MAP1LC3B	6.60830871398812e-06	0.525996821168204	0.768	0.356	0.167196818772613	MAP1LC3B	PT	patient_1
COMMD6	0.00472068117829314	0.525752176999083	0.841	0.422	1	COMMD6	PT	patient_1
EIF4E2	0.000436921556241018	0.52547699199244	0.739	0.356	1	EIF4E2	PT	patient_1
RALA	0.00031705132335068	0.525432201899537	0.71	0.356	1	RALA	PT	patient_1
DDT	0.00173631137223552	0.525048468785196	0.739	0.356	1	DDT	PT	patient_1
H2AFV	0.00327648862488027	0.524917396989282	0.812	0.467	1	H2AFV	PT	patient_1
TMEM109	0.000225775981346252	0.524882871308544	0.565	0.178	1	TMEM109	PT	patient_1
TNF	0.00143874388735385	0.524673365160233	0.319	0.067	1	TNF	PT	patient_1
MAF1	0.000287527185573489	0.524385196186877	0.754	0.378	1	MAF1	PT	patient_1
RPS27	0.00594231586247605	0.524349176043001	0.986	0.689	1	RPS27	PT	patient_1
SPCS2	0.000230231390174996	0.524257681676043	0.841	0.4	1	SPCS2	PT	patient_1
RTN3	0.000187624107328897	0.523637066539865	0.797	0.378	1	RTN3	PT	patient_1
SUB1	0.00667595765558306	0.523536638322439	0.899	0.644	1	SUB1	PT	patient_1
SNRPF	8.76447158783795e-05	0.523317176675141	0.783	0.4	1	SNRPF	PT	patient_1
ROMO1	0.000169696643891896	0.523146380293149	0.884	0.422	1	ROMO1	PT	patient_1
EMD	0.00142410082720557	0.523076761343426	0.812	0.489	1	EMD	PT	patient_1
NDUFB7	0.000392914912882396	0.52286032743475	0.797	0.378	1	NDUFB7	PT	patient_1
MMAB	7.45844884278392e-06	0.522709508825182	0.551	0.133	0.188706214171276	MMAB	PT	patient_1
RHOC	0.00223426814748881	0.52266191419936	0.826	0.467	1	RHOC	PT	patient_1
CCT6A	0.00354097962175007	0.521802721068426	0.841	0.556	1	CCT6A	PT	patient_1
TPM4	0.00169376313782837	0.521802651187249	0.841	0.622	1	TPM4	PT	patient_1
RPS19	0.00734382059997784	0.521264885313898	0.957	0.6	1	RPS19	PT	patient_1
EIF4EBP1	0.00120297770380295	0.521000007139196	0.696	0.333	1	EIF4EBP1	PT	patient_1
MPLKIP	5.34731552023973e-05	0.520886199390823	0.71	0.289	1	MPLKIP	PT	patient_1
PRPF6	4.44927301965905e-05	0.520584871451142	0.754	0.311	1	PRPF6	PT	patient_1
PCMT1	0.00125690144206953	0.520106783279688	0.638	0.267	1	PCMT1	PT	patient_1
PSMB3	1.90169458016676e-05	0.519705305410506	0.768	0.333	0.481147745727991	PSMB3	PT	patient_1
PSMD13	0.00512776656830275	0.519633559198404	0.681	0.378	1	PSMD13	PT	patient_1
MRPL11	0.00062498785874463	0.519630160013293	0.739	0.356	1	MRPL11	PT	patient_1
MVD	0.0373684278317908	0.51960650566598	0.377	0.178	1	MVD	PT	patient_1
SSU72	0.000951271208761705	0.519570744805105	0.739	0.378	1	SSU72	PT	patient_1
BSCL2	0.00227704788898132	0.519253565445716	0.768	0.444	1	BSCL2	PT	patient_1
YWHAG	0.000982131583322257	0.518319756468885	0.797	0.444	1	YWHAG	PT	patient_1
PAIP1	0.00051466559893887	0.518175781154692	0.783	0.422	1	PAIP1	PT	patient_1
RPL29	0.00227668087355038	0.517524119172179	0.957	0.578	1	RPL29	PT	patient_1
DAZAP2	0.00034708161947884	0.516497335029905	0.899	0.511	1	DAZAP2	PT	patient_1
OAZ1	0.00143712422897803	0.516381731653301	0.913	0.711	1	OAZ1	PT	patient_1
POLDIP2	0.000613644082816719	0.515989962650235	0.768	0.444	1	POLDIP2	PT	patient_1
TMED10	0.00032130904861604	0.515460959171294	0.855	0.489	1	TMED10	PT	patient_1
PSMB6	0.000431483499541888	0.514593036166162	0.754	0.4	1	PSMB6	PT	patient_1
ARL6IP1	0.000650650942645325	0.513695552247711	0.768	0.378	1	ARL6IP1	PT	patient_1
RPL7	0.00794542306659099	0.513683450264343	0.942	0.578	1	RPL7	PT	patient_1
XRCC6	0.00287839783775457	0.513531225544301	0.971	0.844	1	XRCC6	PT	patient_1
PFKP	9.1476888174687e-05	0.512448619847884	0.362	0.044	1	PFKP	PT	patient_1
PSMB5	0.00148959136668012	0.512204114464174	0.841	0.467	1	PSMB5	PT	patient_1
CEBPB	0.00634859119834857	0.511459743379504	0.696	0.422	1	CEBPB	PT	patient_1
CCT5	0.00067324386399229	0.510775658315924	0.841	0.467	1	CCT5	PT	patient_1
RPL24	0.00306034563675489	0.510151237991603	0.957	0.622	1	RPL24	PT	patient_1
CHURC1	0.00385024765067473	0.510125446618869	0.768	0.4	1	CHURC1	PT	patient_1
MRPL34	7.62043085371019e-06	0.510114356108899	0.725	0.267	0.192804521029721	MRPL34	PT	patient_1
CAPNS1	7.42058174771806e-05	0.508895932487822	0.681	0.267	1	CAPNS1	PT	patient_1
DARS	1.0310133886673e-05	0.508829350734164	0.754	0.289	0.260856697466713	DARS	PT	patient_1
CD59	0.00590995132229524	0.508650286657944	0.739	0.422	1	CD59	PT	patient_1
CCDC124	1.21284755423492e-05	0.508383251795367	0.667	0.244	0.306862559696977	CCDC124	PT	patient_1
CD47	0.00232601190437684	0.507846772646098	0.681	0.4	1	CD47	PT	patient_1
AGPAT2	0.00133310850737027	0.507626871068797	0.783	0.4	1	AGPAT2	PT	patient_1
CAPG	0.000390269990553673	0.507407127165009	0.71	0.356	1	CAPG	PT	patient_1
RPN2	0.0103030456528419	0.506763568469592	0.841	0.578	1	RPN2	PT	patient_1
TOMM20	0.000327724618469846	0.506528554613208	0.841	0.422	1	TOMM20	PT	patient_1
RPL26L1	0.000109654728178184	0.506387439823822	0.725	0.311	1	RPL26L1	PT	patient_1
ELF1	0.00118812964014474	0.50636540656264	0.609	0.289	1	ELF1	PT	patient_1
MRPL13	0.000127995196452847	0.506320485779793	0.797	0.378	1	MRPL13	PT	patient_1
PCBD1	3.76055461137894e-05	0.5060403872354	0.826	0.333	0.951457922224986	PCBD1	PT	patient_1
SYNGR2	0.000321479351542287	0.504939227280471	0.783	0.467	1	SYNGR2	PT	patient_1
PRDX6	0.000714500572873791	0.504938759822197	0.783	0.422	1	PRDX6	PT	patient_1
TMED3	0.00414655758538079	0.50446678991632	0.812	0.467	1	TMED3	PT	patient_1
ISOC2	0.00131231717033363	0.504349393538074	0.522	0.2	1	ISOC2	PT	patient_1
DDA1	0.0138504055074846	0.504265960333363	0.739	0.444	1	DDA1	PT	patient_1
MRPL51	0.000171862170358726	0.504212234537226	0.826	0.422	1	MRPL51	PT	patient_1
SUMO3	0.000203127772524277	0.503494739921005	0.725	0.378	1	SUMO3	PT	patient_1
CLNS1A	0.000761020272448281	0.502452011513297	0.841	0.378	1	CLNS1A	PT	patient_1
RPL12	0.0150629625757607	0.502108183992209	0.928	0.711	1	RPL12	PT	patient_1
RPL37A	0.00416088676731607	0.501952733283344	0.942	0.644	1	RPL37A	PT	patient_1
PFDN2	0.000585718025486881	0.501804876113229	0.826	0.422	1	PFDN2	PT	patient_1
TMEM141	0.000367143468824852	0.501602022321953	0.797	0.378	1	TMEM141	PT	patient_1
HNRNPA1	0.0024027407230271	0.501412618620072	0.942	0.756	1	HNRNPA1	PT	patient_1
OSTF1	0.000132366781360997	0.501379058838569	0.652	0.289	1	OSTF1	PT	patient_1
PKIB	0.000604137347627675	0.501058660899763	0.551	0.244	1	PKIB	PT	patient_1
MRPS35	9.2013734338211e-05	0.501029377414701	0.826	0.422	1	MRPS35	PT	patient_1
DNAJA1	0.00252993117290338	0.500875795334486	0.899	0.711	1	DNAJA1	PT	patient_1
NDUFA9	0.00251934443701998	0.500125546040715	0.638	0.333	1	NDUFA9	PT	patient_1
PHOSPHO2	0.0264555669386852	-0.504684813707226	0.101	0.244	1	PHOSPHO2	LNMT	patient_1
LTB4R	0.00224862438665557	-0.505399752591377	0.029	0.2	1	LTB4R	LNMT	patient_1
HNRNPDL	0.023929179864098	-0.518281667866483	0.841	0.8	1	HNRNPDL	LNMT	patient_1
SPIN3	0.0140678164417415	-0.519500275798072	0.043	0.178	1	SPIN3	LNMT	patient_1
CARD8	0.000786202109373116	-0.525366428389842	0	0.156	1	CARD8	LNMT	patient_1
ZNF711	0.0278214000927234	-0.53230336607238	0.145	0.289	1	ZNF711	LNMT	patient_1
BORCS5	0.0338395719920119	-0.532559705707122	0.391	0.178	1	BORCS5	LNMT	patient_1
SMARCAD1	0.0371276640327214	-0.539902018892174	0.203	0.356	1	SMARCAD1	LNMT	patient_1
CFAP69	0.036271518737118	-0.543763233104104	0.275	0.422	1	CFAP69	LNMT	patient_1
SOD2	0.00247345475938903	-0.545310219868257	0.565	0.267	1	SOD2	LNMT	patient_1
ETV5	0.0127052081860123	-0.552267203632467	0.029	0.156	1	ETV5	LNMT	patient_1
EIF4G2	0.0275500245531542	-0.554932467792814	0.913	0.911	1	EIF4G2	LNMT	patient_1
MIPOL1	0.0391277698730334	-0.555770857263275	0.174	0.311	1	MIPOL1	LNMT	patient_1
ULK4	0.0108347777556264	-0.566029172845706	0.159	0.333	1	ULK4	LNMT	patient_1
COPB2	0.0263904404075911	-0.575222667678417	0.768	0.8	1	COPB2	LNMT	patient_1
AC092683.1	0.0148131404851127	-0.577365532425465	0.058	0.2	1	AC092683.1	LNMT	patient_1
LINC01001	0.0484226943939348	-0.582721892596436	0.145	0.267	1	LINC01001	LNMT	patient_1
SMTN	0.0233505744070924	-0.586333044918407	0.261	0.4	1	SMTN	LNMT	patient_1
PABPN1	0.00893327939014058	-0.594117481645572	0.71	0.689	1	PABPN1	LNMT	patient_1
LNPEP	0.0341854383367171	-0.598826035577156	0.13	0.267	1	LNPEP	LNMT	patient_1
PNPLA2	0.0419329197351952	-0.601190064742217	0.739	0.756	1	PNPLA2	LNMT	patient_1
AL390728.6	0.00483574405637037	-0.602937132113394	0.029	0.178	1	AL390728.6	LNMT	patient_1
DHX36	0.0116122157254813	-0.606621588572116	0.681	0.711	1	DHX36	LNMT	patient_1
SOCS7	0.0283089097677058	-0.612909846640041	0.058	0.178	1	SOCS7	LNMT	patient_1
TIMM23B	0.0155290591483975	-0.613187235632403	0.145	0.311	1	TIMM23B	LNMT	patient_1
CREBZF	0.0185115882488059	-0.616220495143443	0.435	0.533	1	CREBZF	LNMT	patient_1
TANC1	0.0300580958555982	-0.626045273731603	0.13	0.267	1	TANC1	LNMT	patient_1
SND1-IT1	0.0121698045448214	-0.629330360682179	0.087	0.244	1	SND1-IT1	LNMT	patient_1
NELFCD	0.0399658073319483	-0.63421295974966	0.58	0.622	1	NELFCD	LNMT	patient_1
MTAP	0.0384607597810706	-0.638954251926662	0.275	0.4	1	MTAP	LNMT	patient_1
SEPT2	0.0231187984583769	-0.639694294353201	0.783	0.756	1	SEPT2	LNMT	patient_1
CLEC2D	0.0188410727789765	-0.640388058041387	0.072	0.222	1	CLEC2D	LNMT	patient_1
GOLGA2	0.0327002996979733	-0.645181505773313	0.696	0.711	1	GOLGA2	LNMT	patient_1
RALGAPA1	0.039709582807896	-0.650494311421622	0.348	0.467	1	RALGAPA1	LNMT	patient_1
LMLN	0.0103545146209228	-0.653987621692865	0.159	0.333	1	LMLN	LNMT	patient_1
VWA8	0.023778291582922	-0.659965759125354	0.116	0.267	1	VWA8	LNMT	patient_1
CACNB4	0.00917991032284092	-0.664445758239369	0.014	0.133	1	CACNB4	LNMT	patient_1
FLNB	0.0399641515012287	-0.666090986578271	0.623	0.667	1	FLNB	LNMT	patient_1
GOLGA8B	0.00766884537417039	-0.677930039182003	0.145	0.333	1	GOLGA8B	LNMT	patient_1
CLTC	0.0139020326451988	-0.678487473175412	0.884	0.889	1	CLTC	LNMT	patient_1
UBE2H	0.0341918001094897	-0.682689277575757	0.681	0.711	1	UBE2H	LNMT	patient_1
TM4SF1-AS1	0.0396048755580005	-0.6827878207193	0.159	0.289	1	TM4SF1-AS1	LNMT	patient_1
MAP4	0.0437736068907336	-0.690862416121291	0.623	0.644	1	MAP4	LNMT	patient_1
GAPVD1	0.0339799557099565	-0.694516835546869	0.536	0.578	1	GAPVD1	LNMT	patient_1
KLHDC4	0.0296945413737251	-0.695957643863797	0.087	0.222	1	KLHDC4	LNMT	patient_1
UVSSA	0.00751211034459858	-0.698837318256753	0.261	0.467	1	UVSSA	LNMT	patient_1
PDXDC1	0.0142300786667089	-0.702752329192852	0.71	0.778	1	PDXDC1	LNMT	patient_1
PTPRF	0.00499564074998551	-0.702763330433475	0.768	0.822	1	PTPRF	LNMT	patient_1
MBD5	0.0269950528788548	-0.712412562727805	0.203	0.356	1	MBD5	LNMT	patient_1
ARGLU1	0.0394591300140891	-0.715213821184162	0.696	0.711	1	ARGLU1	LNMT	patient_1
MYO9A	0.0417490791646815	-0.716470441517822	0.391	0.489	1	MYO9A	LNMT	patient_1
EPS8L2	0.0397896419566211	-0.718050767004341	0.565	0.622	1	EPS8L2	LNMT	patient_1
APBB2	0.0433024978206109	-0.718855310164147	0.319	0.444	1	APBB2	LNMT	patient_1
LRRIQ1	0.0473346894797872	-0.719192575245041	0.101	0.222	1	LRRIQ1	LNMT	patient_1
NSUN6	0.00215398584343283	-0.723346575273398	0.116	0.333	1	NSUN6	LNMT	patient_1
CATSPERB	0.0158910489502781	-0.724066120471172	0.101	0.267	1	CATSPERB	LNMT	patient_1
ICA1	0.0465525242845051	-0.733091388354068	0.623	0.622	1	ICA1	LNMT	patient_1
BRD9	0.0257652896107471	-0.734371444881344	0.565	0.6	1	BRD9	LNMT	patient_1
NCOR1	0.0190596321671803	-0.735090358363298	0.768	0.778	1	NCOR1	LNMT	patient_1
GOLGA4	0.00711631550172126	-0.740003093198307	0.754	0.8	1	GOLGA4	LNMT	patient_1
SEC31A	0.0231187984583769	-0.740308602550612	0.783	0.756	1	SEC31A	LNMT	patient_1
MBOAT2	0.0232142601449972	-0.743651378882521	0.841	0.8	1	MBOAT2	LNMT	patient_1
RPS6KA5	0.0131136550289498	-0.7487824462446	0.406	0.578	1	RPS6KA5	LNMT	patient_1
TRAF4	0.0337897456455085	-0.758382638953488	0.812	0.822	1	TRAF4	LNMT	patient_1
HYDIN	0.00276657701166626	-0.761105315279731	0.174	0.378	1	HYDIN	LNMT	patient_1
PAQR6	0.000515379101383616	-0.761403041912723	0.087	0.333	1	PAQR6	LNMT	patient_1
SSPO	0.000612027910336032	-0.761525858773192	0.014	0.2	1	SSPO	LNMT	patient_1
CFAP70	0.0494625352405615	-0.763581592414117	0.101	0.222	1	CFAP70	LNMT	patient_1
SMARCC2	0.0305293539264019	-0.765840335321749	0.652	0.644	1	SMARCC2	LNMT	patient_1
CPLANE1	0.0383257848179913	-0.7672268624906	0.217	0.356	1	CPLANE1	LNMT	patient_1
MED23	0.0327233960612165	-0.767818898279528	0.246	0.378	1	MED23	LNMT	patient_1
TRPS1	0.0267332095649613	-0.773954367980078	0.754	0.733	1	TRPS1	LNMT	patient_1
ASCC3	0.00550471186104288	-0.775331848493058	0.768	0.778	1	ASCC3	LNMT	patient_1
VPS13B	0.0261432163860674	-0.775627077237297	0.217	0.378	1	VPS13B	LNMT	patient_1
AKNA	0.0270826396097949	-0.776169926214945	0.101	0.244	1	AKNA	LNMT	patient_1
MED1	0.00040134027446483	-0.778945417059121	0.841	0.867	1	MED1	LNMT	patient_1
PHKA2	0.00098609475185038	-0.779504461796174	0.043	0.244	1	PHKA2	LNMT	patient_1
KLHL24	0.000760162020676673	-0.783374913864993	0.565	0.711	1	KLHL24	LNMT	patient_1
ARFGAP3	0.0153305039115192	-0.784726182515089	0.696	0.778	1	ARFGAP3	LNMT	patient_1
CFAP44	0.000679202662568599	-0.799281051938945	0.159	0.422	1	CFAP44	LNMT	patient_1
SRSF6	0.0299658575036447	-0.80206995009951	0.609	0.622	1	SRSF6	LNMT	patient_1
KIAA1671	0.0409299494180287	-0.803133734886789	0.333	0.422	1	KIAA1671	LNMT	patient_1
FAM157C	0.0387246985273207	-0.803863336747293	0.406	0.489	1	FAM157C	LNMT	patient_1
FKBP14	0.0321356068489544	-0.806016707338875	0.232	0.378	1	FKBP14	LNMT	patient_1
DOCK4	0.0159878917358816	-0.806196979990418	0.188	0.356	1	DOCK4	LNMT	patient_1
SON	0.0386842547294508	-0.810410599686356	0.768	0.733	1	SON	LNMT	patient_1
FNBP1	0.0282923090105758	-0.811560736012653	0.522	0.6	1	FNBP1	LNMT	patient_1
NPIPB5	0.00981793321471492	-0.818940170343728	0.159	0.356	1	NPIPB5	LNMT	patient_1
EHF	0.0118946073120853	-0.831373815923903	0.681	0.689	1	EHF	LNMT	patient_1
PHIP	0.0369686649930314	-0.831727220982196	0.652	0.644	1	PHIP	LNMT	patient_1
CGN	0.00785693117231732	-0.84042963195797	0.362	0.556	1	CGN	LNMT	patient_1
ZNF652	0.0045206592036537	-0.841938091113009	0.783	0.8	1	ZNF652	LNMT	patient_1
CHD3	0.00101941409944491	-0.843527140420903	0.725	0.756	1	CHD3	LNMT	patient_1
TEAD1	0.00689639338980357	-0.844714805081478	0.188	0.378	1	TEAD1	LNMT	patient_1
SH3GLB2	0.0170060061423972	-0.848282798499119	0.623	0.667	1	SH3GLB2	LNMT	patient_1
BTRC	0.0123489530235504	-0.854074610759892	0.261	0.422	1	BTRC	LNMT	patient_1
FUS	0.0381305934686276	-0.856888160054023	0.797	0.778	1	FUS	LNMT	patient_1
AR	0.000809893409775824	-0.866401342447258	0.681	0.844	1	AR	LNMT	patient_1
POLDIP3	0.0013453897948943	-0.872307540682654	0.652	0.756	1	POLDIP3	LNMT	patient_1
KIAA1109	0.00768870778318315	-0.87300764704413	0.377	0.511	1	KIAA1109	LNMT	patient_1
KDM6A	0.0294902480588261	-0.875691392128993	0.507	0.556	1	KDM6A	LNMT	patient_1
CSNK2A1	0.0013472474131929	-0.876998574336807	0.797	0.822	1	CSNK2A1	LNMT	patient_1
CBWD5	0.0215887563951821	-0.877352371231612	0.638	0.644	1	CBWD5	LNMT	patient_1
HOOK1	0.0472794425656383	-0.87945278588518	0.58	0.6	1	HOOK1	LNMT	patient_1
OSBPL9	0.0192465243619916	-0.882388782414641	0.594	0.644	1	OSBPL9	LNMT	patient_1
SUPT6H	0.00596916972339541	-0.882847129297141	0.696	0.733	1	SUPT6H	LNMT	patient_1
NFIB	0.00199604707877002	-0.886590382731332	0.797	0.844	1	NFIB	LNMT	patient_1
ZRANB2	0.0167807438027579	-0.892756975493393	0.58	0.667	1	ZRANB2	LNMT	patient_1
ARFGEF1	0.0280883701574592	-0.895584761696399	0.478	0.511	1	ARFGEF1	LNMT	patient_1
TUT4	0.00158213029173071	-0.908537112186124	0.261	0.489	1	TUT4	LNMT	patient_1
AGO2	0.0188242215656791	-0.910657999361278	0.522	0.578	1	AGO2	LNMT	patient_1
GPCPD1	0.00515180031450326	-0.91225864043958	0.522	0.644	1	GPCPD1	LNMT	patient_1
MTSS1L	0.00146974865502944	-0.913718172614938	0.725	0.822	1	MTSS1L	LNMT	patient_1
TRA2A	0.00902734311268647	-0.915927428588848	0.623	0.644	1	TRA2A	LNMT	patient_1
CYTH2	0.0320227411581787	-0.920839324077285	0.638	0.622	1	CYTH2	LNMT	patient_1
ERMP1	0.00239407853715079	-0.922553194815524	0.406	0.556	1	ERMP1	LNMT	patient_1
ACSS1	0.0307758747193032	-0.922948585414777	0.377	0.489	1	ACSS1	LNMT	patient_1
SUGP2	0.0391031786282233	-0.923840509670953	0.377	0.489	1	SUGP2	LNMT	patient_1
WDR48	0.0172806470199294	-0.924684654529567	0.348	0.489	1	WDR48	LNMT	patient_1
NEMF	0.0442259901712881	-0.924918509838559	0.565	0.578	1	NEMF	LNMT	patient_1
MAN2C1	0.029627327901635	-0.929864378446924	0.348	0.467	1	MAN2C1	LNMT	patient_1
USP40	0.0239949008687992	-0.930430494813637	0.406	0.511	1	USP40	LNMT	patient_1
TAOK1	0.0168681757968171	-0.933381755082311	0.667	0.667	1	TAOK1	LNMT	patient_1
UBN2	0.0245790105402231	-0.936575966015847	0.304	0.444	1	UBN2	LNMT	patient_1
SPG7	0.0431611308837701	-0.938309829717177	0.493	0.533	1	SPG7	LNMT	patient_1
ATXN2	0.0453037970803079	-0.938874840442598	0.58	0.6	1	ATXN2	LNMT	patient_1
AGRN	0.0168582262178701	-0.940651311107737	0.391	0.511	1	AGRN	LNMT	patient_1
PGAP3	0.00159529015390906	-0.941710919179604	0.768	0.822	1	PGAP3	LNMT	patient_1
TTC6	0.0015283867632025	-0.944527165951355	0.159	0.378	1	TTC6	LNMT	patient_1
DNAH14	0.00475501524153177	-0.94671335079053	0.217	0.4	1	DNAH14	LNMT	patient_1
ITPR2	0.00674276583332601	-0.946749763460271	0.377	0.533	1	ITPR2	LNMT	patient_1
TTC3	0.00330131874842289	-0.95049768478052	0.841	0.867	1	TTC3	LNMT	patient_1
TNRC18	0.0136236615338544	-0.954248347612311	0.406	0.511	1	TNRC18	LNMT	patient_1
ANKLE2	0.00824042198858774	-0.960965169775692	0.565	0.622	1	ANKLE2	LNMT	patient_1
GPC1	0.0424405529095456	-0.961637936023851	0.536	0.578	1	GPC1	LNMT	patient_1
OBSCN	0.00498995941818949	-0.965641097393036	0.072	0.244	1	OBSCN	LNMT	patient_1
DIP2A	0.00860528475064213	-0.967217017964982	0.304	0.467	1	DIP2A	LNMT	patient_1
MLXIP	0.0329694193499784	-0.967250286006169	0.536	0.578	1	MLXIP	LNMT	patient_1
MLPH	0.0350997799377783	-0.97206868708055	0.812	0.778	1	MLPH	LNMT	patient_1
GK5	0.0228289033575038	-0.97388039401023	0.406	0.511	1	GK5	LNMT	patient_1
SF1	0.00154216878811617	-0.976769112650054	0.768	0.844	1	SF1	LNMT	patient_1
SPAG9	0.0104298039971306	-0.978869974588769	0.797	0.8	1	SPAG9	LNMT	patient_1
BRWD1	0.0359910799306759	-0.983195019549895	0.681	0.689	1	BRWD1	LNMT	patient_1
MPDZ	0.0127128132790384	-0.988399198098443	0.348	0.489	1	MPDZ	LNMT	patient_1
GTF2I	0.00164381228055033	-0.988678650086121	0.739	0.778	1	GTF2I	LNMT	patient_1
DOPEY2	0.0189125980487684	-0.990330581151957	0.536	0.644	1	DOPEY2	LNMT	patient_1
DST	0.027612168355466	-0.995046044136091	0.522	0.578	1	DST	LNMT	patient_1
DOCK3	0.00208787357399926	-0.999289761421685	0.188	0.4	1	DOCK3	LNMT	patient_1
PLXNA3	0.0211776185961174	-1.00368629604416	0.449	0.533	1	PLXNA3	LNMT	patient_1
TTLL5	0.0375809072690603	-1.00728378654572	0.261	0.378	1	TTLL5	LNMT	patient_1
AC013394.1	0.037084052332027	-1.00919674909121	0.261	0.4	1	AC013394.1	LNMT	patient_1
LRIG3	0.0182683283112654	-1.00947843019214	0.377	0.489	1	LRIG3	LNMT	patient_1
ECHDC2	0.0276882247194784	-1.01153260263571	0.638	0.667	1	ECHDC2	LNMT	patient_1
COPA	0.00539514284771522	-1.01854161216915	0.797	0.8	1	COPA	LNMT	patient_1
AP1G1	0.0234454577913599	-1.01937343569458	0.667	0.644	1	AP1G1	LNMT	patient_1
EIF4A2	6.8213549358714e-05	-1.02273667737157	0.797	0.822	1	EIF4A2	LNMT	patient_1
PACSIN2	0.00755514436661237	-1.02303459517735	0.739	0.756	1	PACSIN2	LNMT	patient_1
SPICE1	0.00447842702922449	-1.02656790877804	0.304	0.489	1	SPICE1	LNMT	patient_1
THOC2	0.0325789720501528	-1.03099993769162	0.623	0.667	1	THOC2	LNMT	patient_1
MOK	0.0142347898988079	-1.03117177510404	0.362	0.489	1	MOK	LNMT	patient_1
CDC42BPA	0.00476622545268366	-1.0315308306064	0.391	0.556	1	CDC42BPA	LNMT	patient_1
CMTR2	0.0312656749353743	-1.03269352361548	0.652	0.667	1	CMTR2	LNMT	patient_1
PATJ	0.00197843793055571	-1.03443994887614	0.667	0.756	1	PATJ	LNMT	patient_1
HELZ	0.00471482518054877	-1.04296502188894	0.623	0.667	1	HELZ	LNMT	patient_1
ZNF577	0.0343858075723127	-1.04334307338305	0.188	0.311	1	ZNF577	LNMT	patient_1
PILRB	0.0016337646815714	-1.04728303296022	0.391	0.578	1	PILRB	LNMT	patient_1
CTNND1	0.00768775580549626	-1.04841595856698	0.725	0.778	1	CTNND1	LNMT	patient_1
PHC3	0.0221638301326669	-1.05004616747451	0.391	0.511	1	PHC3	LNMT	patient_1
FOXP1	0.044570648235638	-1.05043645046928	0.739	0.711	1	FOXP1	LNMT	patient_1
AKAP9	0.0054838178426325	-1.05043747894705	0.754	0.756	1	AKAP9	LNMT	patient_1
ODF2L	0.000171297680835166	-1.05517630384857	0.58	0.733	1	ODF2L	LNMT	patient_1
TIA1	0.0403727653068679	-1.05879462344802	0.565	0.622	1	TIA1	LNMT	patient_1
MACF1	0.0132419586343751	-1.06086313887788	0.609	0.667	1	MACF1	LNMT	patient_1
SRSF1	0.00126525615087447	-1.06165250888414	0.783	0.8	1	SRSF1	LNMT	patient_1
RALGAPA2	0.0290931669213352	-1.0634181986714	0.333	0.467	1	RALGAPA2	LNMT	patient_1
KIAA0100	0.000471219468530962	-1.06546302549662	0.594	0.733	1	KIAA0100	LNMT	patient_1
EVL	4.58311353139762e-05	-1.07029772999474	0.13	0.444	1	EVL	LNMT	patient_1
SETD5	9.15152815926805e-05	-1.07075838313434	0.638	0.778	1	SETD5	LNMT	patient_1
DDX17	0.00694313231575233	-1.0731517921624	0.783	0.8	1	DDX17	LNMT	patient_1
MTMR4	0.0255545786558914	-1.07991586100473	0.449	0.511	1	MTMR4	LNMT	patient_1
STX16	0.000467594279410222	-1.08295077175419	0.275	0.511	1	STX16	LNMT	patient_1
WDR6	0.033693410068874	-1.08425341912075	0.565	0.578	1	WDR6	LNMT	patient_1
PLCG1	0.0414557182358904	-1.08547129693398	0.377	0.467	1	PLCG1	LNMT	patient_1
RNF213	0.0472150365257046	-1.08839683257134	0.725	0.711	1	RNF213	LNMT	patient_1
INPPL1	0.0204351713580582	-1.09576687510144	0.42	0.533	1	INPPL1	LNMT	patient_1
VPS13A	0.000853464358083353	-1.09625462719299	0.319	0.511	1	VPS13A	LNMT	patient_1
GOLGB1	0.00113081530192019	-1.10053917508535	0.768	0.822	1	GOLGB1	LNMT	patient_1
CACNA1D	0.0285927316521078	-1.10253447103013	0.174	0.311	1	CACNA1D	LNMT	patient_1
NFIA	0.000727375812589748	-1.10294633580257	0.725	0.733	1	NFIA	LNMT	patient_1
GCC2	0.000238983745070084	-1.1069373431179	0.667	0.778	1	GCC2	LNMT	patient_1
PRRC2B	0.00501960750021669	-1.10828656025899	0.739	0.756	1	PRRC2B	LNMT	patient_1
KAT7	0.00108777616765307	-1.11143075279215	0.826	0.822	1	KAT7	LNMT	patient_1
MON2	0.0133065311851605	-1.11323097697036	0.493	0.6	1	MON2	LNMT	patient_1
PRPF4B	0.00597681456012286	-1.11339122883942	0.551	0.6	1	PRPF4B	LNMT	patient_1
SRRM2	0.00426165108490133	-1.1151991941753	0.797	0.8	1	SRRM2	LNMT	patient_1
ZMIZ2	0.00130430245996532	-1.11662080554554	0.522	0.667	1	ZMIZ2	LNMT	patient_1
ANKRD30B	0.00966523242872207	-1.12117759328461	0.246	0.422	1	ANKRD30B	LNMT	patient_1
MUC20-OT1	0.0172713849273806	-1.12387826615166	0.536	0.6	1	MUC20-OT1	LNMT	patient_1
PIEZO1	0.026090885144984	-1.12542883124273	0.522	0.556	1	PIEZO1	LNMT	patient_1
TC2N	0.00897824841652463	-1.12757147408132	0.739	0.756	1	TC2N	LNMT	patient_1
LARP4B	0.0055992727048121	-1.12886091772056	0.522	0.6	1	LARP4B	LNMT	patient_1
CHD2	0.0398875111857571	-1.12936873250469	0.638	0.622	1	CHD2	LNMT	patient_1
ARHGAP32	0.0466129933256095	-1.13253344961838	0.594	0.578	1	ARHGAP32	LNMT	patient_1
SLC5A6	0.00844003279767145	-1.13473823221998	0.594	0.667	1	SLC5A6	LNMT	patient_1
GIGYF1	0.00113602180372178	-1.13653328758017	0.333	0.556	1	GIGYF1	LNMT	patient_1
UNC13A	0.00672017496249755	-1.1372854432569	0.377	0.511	1	UNC13A	LNMT	patient_1
HNRNPU	0.0022676288215714	-1.13888713522797	0.87	0.867	1	HNRNPU	LNMT	patient_1
ATN1	0.00333000377803104	-1.13937504806596	0.667	0.733	1	ATN1	LNMT	patient_1
UBE2Z	0.0112314213447283	-1.14662753138732	0.841	0.844	1	UBE2Z	LNMT	patient_1
BICDL2	0.0384092214246587	-1.15382821575641	0.681	0.667	1	BICDL2	LNMT	patient_1
SERHL2	0.030249949737854	-1.16190446514261	0.696	0.778	1	SERHL2	LNMT	patient_1
CD46	0.00125242154107437	-1.16237823410142	0.797	0.778	1	CD46	LNMT	patient_1
MARF1	0.00649405355122546	-1.16501267164725	0.435	0.578	1	MARF1	LNMT	patient_1
CSNK1A1	0.00456209133967123	-1.16726211636333	0.768	0.822	1	CSNK1A1	LNMT	patient_1
RPS6KB1	0.00225467061429048	-1.16733396216341	0.797	0.822	1	RPS6KB1	LNMT	patient_1
AC015813.1	6.45674683346818e-05	-1.17304361269166	0.101	0.4	1	AC015813.1	LNMT	patient_1
GPBP1	0.0081983108859969	-1.17509781524191	0.797	0.889	1	GPBP1	LNMT	patient_1
CCNL2	0.0059938872907164	-1.17689842007499	0.493	0.622	1	CCNL2	LNMT	patient_1
PLXNB1	0.00402981558672372	-1.17985014138259	0.406	0.578	1	PLXNB1	LNMT	patient_1
HERC4	0.00263732121508438	-1.18116532993234	0.536	0.644	1	HERC4	LNMT	patient_1
LPP	0.000558904457248221	-1.1814100044864	0.478	0.667	1	LPP	LNMT	patient_1
FNBP4	0.00142258171214078	-1.18291463305818	0.652	0.689	1	FNBP4	LNMT	patient_1
RBM39	0.000939803982330309	-1.18412965286154	0.812	0.889	1	RBM39	LNMT	patient_1
GOLGA8A	0.00528573910794993	-1.18535339818171	0.304	0.489	1	GOLGA8A	LNMT	patient_1
BPTF	0.000175000888322438	-1.20374752686812	0.739	0.911	1	BPTF	LNMT	patient_1
JMJD1C	0.0104405922803152	-1.20512753623005	0.667	0.667	1	JMJD1C	LNMT	patient_1
SMG1	0.0357620351677617	-1.21099582805026	0.464	0.533	1	SMG1	LNMT	patient_1
PBX1	0.00393960087955461	-1.21214541413669	0.739	0.8	1	PBX1	LNMT	patient_1
ZMYND8	0.000865047374480505	-1.21866863002599	0.609	0.733	1	ZMYND8	LNMT	patient_1
NUFIP2	0.000818106643158437	-1.22241307674567	0.739	0.778	1	NUFIP2	LNMT	patient_1
TRIP12	0.000761459432348524	-1.23535985446334	0.638	0.756	1	TRIP12	LNMT	patient_1
HECTD4	0.0106140481719209	-1.23606414033101	0.58	0.644	1	HECTD4	LNMT	patient_1
SYNE2	0.00200285213650674	-1.24327829200191	0.58	0.711	1	SYNE2	LNMT	patient_1
FOXJ3	0.0048223423387664	-1.24502642717366	0.609	0.644	1	FOXJ3	LNMT	patient_1
SFI1	0.0035408340560289	-1.25569373219954	0.464	0.6	1	SFI1	LNMT	patient_1
XPO1	0.000438672120442785	-1.26482937168801	0.609	0.778	1	XPO1	LNMT	patient_1
SYCP2	0.00504235490769931	-1.2664932456653	0.609	0.667	1	SYCP2	LNMT	patient_1
FTX	0.00601938152106882	-1.26936700648921	0.333	0.489	1	FTX	LNMT	patient_1
MDM4	0.00993567055405233	-1.27275853358603	0.464	0.556	1	MDM4	LNMT	patient_1
COG4	0.000159301438399748	-1.28127823514726	0.696	0.822	1	COG4	LNMT	patient_1
ABCC3	0.000693098596051465	-1.28844114490053	0.464	0.644	1	ABCC3	LNMT	patient_1
CCNL1	0.00591112290789025	-1.29331271872781	0.667	0.756	1	CCNL1	LNMT	patient_1
SRSF11	0.000965534330332895	-1.29454639596971	0.826	0.844	1	SRSF11	LNMT	patient_1
OGT	0.0160537914729387	-1.29488147750341	0.551	0.6	1	OGT	LNMT	patient_1
WAC	0.0224412292416901	-1.30248520896619	0.652	0.711	1	WAC	LNMT	patient_1
GSE1	0.000344124446674976	-1.30954365819573	0.594	0.756	1	GSE1	LNMT	patient_1
SLC25A29	0.00381463363197058	-1.31102326612287	0.319	0.489	1	SLC25A29	LNMT	patient_1
FNIP2	0.00678947100579315	-1.31242266058475	0.29	0.467	1	FNIP2	LNMT	patient_1
ARFGAP1	0.0156533539145508	-1.33912726915768	0.464	0.533	1	ARFGAP1	LNMT	patient_1
TNK2	0.00185023309862378	-1.34821634085025	0.29	0.489	1	TNK2	LNMT	patient_1
ZMYM2	0.00153627123766688	-1.34893397582159	0.58	0.667	1	ZMYM2	LNMT	patient_1
CRACR2B	1.77536735203371e-05	-1.37583255115213	0.696	0.8	0.449185693738049	CRACR2B	LNMT	patient_1
CCDC14	0.00098811303799628	-1.37833271973366	0.391	0.556	1	CCDC14	LNMT	patient_1
MBTD1	4.18555503533674e-05	-1.3818012195735	0.725	0.867	1	MBTD1	LNMT	patient_1
TBL1XR1	0.00460632540220885	-1.38918333740722	0.58	0.667	1	TBL1XR1	LNMT	patient_1
SGSM2	0.00166171532756813	-1.39641940349434	0.319	0.533	1	SGSM2	LNMT	patient_1
TAF1D	2.73013864828253e-05	-1.40568854728908	0.681	0.822	0.690752379401962	TAF1D	LNMT	patient_1
TANC2	0.00317496341694338	-1.40743244877663	0.377	0.556	1	TANC2	LNMT	patient_1
RNF19A	0.00257606539102616	-1.42031470866929	0.652	0.711	1	RNF19A	LNMT	patient_1
FARP1	0.00124763704076133	-1.4217219755772	0.696	0.733	1	FARP1	LNMT	patient_1
N4BP2L2	0.00333030548767616	-1.42370960189075	0.783	0.733	1	N4BP2L2	LNMT	patient_1
SIDT1	0.000482913867694728	-1.42593108337491	0.377	0.578	1	SIDT1	LNMT	patient_1
USP34	5.73193707373586e-05	-1.44078787634455	0.551	0.756	1	USP34	LNMT	patient_1
OGA	0.000372507063894609	-1.46040047787236	0.609	0.711	1	OGA	LNMT	patient_1
KMT2C	0.00045783014660286	-1.49247828850508	0.739	0.778	1	KMT2C	LNMT	patient_1
ANKRD36	0.00107066457485204	-1.50440155898343	0.203	0.444	1	ANKRD36	LNMT	patient_1
CDK12	0.000252125255711825	-1.51579890320704	0.884	0.911	1	CDK12	LNMT	patient_1
ARID1B	0.000883571809364568	-1.52845996271167	0.58	0.689	1	ARID1B	LNMT	patient_1
WSB1	8.59572452222624e-05	-1.56130831155139	0.768	0.867	1	WSB1	LNMT	patient_1
YPEL2	0.000413718233430066	-1.61820010796524	0.681	0.733	1	YPEL2	LNMT	patient_1
NKTR	0.000125488963805428	-1.63096525698011	0.58	0.733	1	NKTR	LNMT	patient_1
HNRNPH1	8.50518601447878e-05	-1.66939900645091	0.638	0.778	1	HNRNPH1	LNMT	patient_1
ARHGAP40	0.0250742308100638	-1.69003467961388	0.362	0.467	1	ARHGAP40	LNMT	patient_1
ERBB2	7.06673089435015e-07	-1.7365426158339	0.957	0.978	0.0178795358357953	ERBB2	LNMT	patient_1
MSI2	1.20473911650496e-05	-1.75293495488862	0.739	0.844	0.30481104386692	MSI2	LNMT	patient_1
MYSM1	1.57525806428982e-05	-1.77110731244264	0.609	0.778	0.398556042845969	MYSM1	LNMT	patient_1
LENG8	4.63852429146428e-05	-1.792485862228	0.42	0.667	1	LENG8	LNMT	patient_1
MARCH6	1.7364153264944e-05	-1.81479877434368	0.696	0.822	0.439330441756347	MARCH6	LNMT	patient_1
PNISR	2.63821399838907e-05	-1.84522471280833	0.797	0.867	0.667494523732418	PNISR	LNMT	patient_1
GRB7	2.11432887187609e-07	-1.85177620304878	0.913	0.978	0.00534946347873368	GRB7	LNMT	patient_1
MALAT1	1.51844853878733e-05	-2.06753288832069	0.826	0.889	0.384182664798582	MALAT1	LNMT	patient_1
KCNQ1OT1	1.11482050126779e-05	-2.11013366646161	0.333	0.622	0.282060735025765	KCNQ1OT1	LNMT	patient_1
WEE1	0.000437287572702739	-2.15580685600476	0.681	0.733	1	WEE1	LNMT	patient_1
VMP1	2.70618732800698e-06	-2.67884368620329	0.884	0.933	0.0684692455859047	VMP1	LNMT	patient_1
ANKRD30A	3.47237466836232e-07	-2.94132255116383	0.667	0.889	0.00878545514842351	ANKRD30A	LNMT	patient_1
XIST	3.44297104485721e-06	-3.00485932202747	0.696	0.8	0.0871106104059322	XIST	LNMT	patient_1
NEAT1	3.14750390000971e-07	-3.7038834420708	0.812	0.889	0.00796349961741457	NEAT1	LNMT	patient_1
HLA-B	1.79584398010724e-07	1.81895978045905	0.487	0.15	0.00454366485406932	HLA-B	PT	patient_5
PRSS23	0.0395369547156818	1.66578316862218	0.531	0.6	1	PRSS23	PT	patient_5
MT-ATP8	1.43228954021888e-24	1.3756879367383	0.994	1	3.62383576570778e-20	MT-ATP8	PT	patient_5
HLA-C	2.99565402926872e-09	1.20753989019409	0.893	0.933	7.57930425945279e-05	HLA-C	PT	patient_5
TFF1	0.0131053465603969	1.1523111161162	0.174	0.05	1	TFF1	PT	patient_5
LDLR	1.00555516128276e-05	1.11981088096946	0.61	0.45	0.254415511356151	LDLR	PT	patient_5
HLA-A	0.0485094869452793	1.11425798863261	0.089	0.017	1	HLA-A	PT	patient_5
RAMP1	7.01792960405701e-08	1.10754831479435	0.479	0.133	0.00177560636912247	RAMP1	PT	patient_5
KCNE4	0.0124133243997447	1.10327645140954	0.362	0.267	1	KCNE4	PT	patient_5
IFITM1	9.1989562914102e-07	1.08744271537281	0.901	0.95	0.0232742793128969	IFITM1	PT	patient_5
PHLDA2	1.97246466294911e-05	1.00803845258096	0.558	0.317	0.499053284372755	PHLDA2	PT	patient_5
FHL2	0.0411974724900601	0.989124805970709	0.537	0.6	1	FHL2	PT	patient_5
PLAT	0.0172470264515721	0.957347419399841	0.115	0.017	1	PLAT	PT	patient_5
INSIG1	0.000728341630980323	0.951839064104411	0.455	0.333	1	INSIG1	PT	patient_5
COX6C	9.85879945526122e-05	0.92060117172582	0.899	1	1	COX6C	PT	patient_5
WFDC2	0.0123526479115925	0.897755246432162	0.315	0.2	1	WFDC2	PT	patient_5
LY6E	6.77633004601831e-06	0.882043798356767	0.844	0.867	0.171447926494309	LY6E	PT	patient_5
LINC00052	0.000360052744810292	0.856319551295556	0.18	0	1	LINC00052	PT	patient_5
PMAIP1	0.000118845522641351	0.818377373283867	0.539	0.333	1	PMAIP1	PT	patient_5
AGR3	0.00297339664426654	0.807532146029806	0.747	0.8	1	AGR3	PT	patient_5
SOD2	2.17150414459923e-07	0.800189133589399	0.085	0.333	0.00549412263625052	SOD2	PT	patient_5
NPY1R	0.000359331961320773	0.793274299440839	0.295	0.083	1	NPY1R	PT	patient_5
CST3	0.0348683639657542	0.790334341786503	0.707	0.8	1	CST3	PT	patient_5
PHLDA1	0.0385789944204298	0.78458067808241	0.453	0.383	1	PHLDA1	PT	patient_5
CCND1	0.0234608607472711	0.783108138106498	0.683	0.733	1	CCND1	PT	patient_5
LRP1B	0.000329844791348787	0.782681978827805	0.182	0	1	LRP1B	PT	patient_5
B2M	0.0130703655332653	0.764465113930026	0.871	0.967	1	B2M	PT	patient_5
GFRA1	3.30285169125953e-05	0.760903352523527	0.345	0.083	0.835654506405574	GFRA1	PT	patient_5
ERRFI1	0.0200306870285405	0.757134513140132	0.467	0.383	1	ERRFI1	PT	patient_5
MGST1	0.000382651360809723	0.75088922173743	0.234	0.033	1	MGST1	PT	patient_5
MDK	0.00279567059846626	0.748673844661966	0.549	0.4	1	MDK	PT	patient_5
SQSTM1	0.000101060035099975	0.744895771030118	0.899	0.95	1	SQSTM1	PT	patient_5
PMP22	0.0227594909587051	0.743275853087613	0.45	0.383	1	PMP22	PT	patient_5
JUND	0.00625857263611852	0.724267865924029	0.844	0.967	1	JUND	PT	patient_5
H2AFJ	5.36372631327703e-05	0.723433975152175	0.891	1	1	H2AFJ	PT	patient_5
NEDD4L	0.0205490346993524	0.709068907300822	0.349	0.617	1	NEDD4L	PT	patient_5
RAMP3	0.0311950523255095	0.701344511985106	0.218	0.117	1	RAMP3	PT	patient_5
KCNK6	0.00149109250526666	0.689059763179649	0.446	0.317	1	KCNK6	PT	patient_5
BTG1	0.00671079879206591	0.679338725271525	0.76	0.833	1	BTG1	PT	patient_5
MT-ND1	4.33940833303433e-06	0.674336581926468	0.99	1	0.109791370234102	MT-ND1	PT	patient_5
IER3	0.00213779384170952	0.658772421401723	0.877	0.917	1	IER3	PT	patient_5
SREBF1	0.0208253601695934	0.656774571210272	0.55	0.6	1	SREBF1	PT	patient_5
GATA3	0.000714219177470956	0.637580161298842	0.861	0.933	1	GATA3	PT	patient_5
DBNDD2	0.000445159783244237	0.637520218445572	0.517	0.383	1	DBNDD2	PT	patient_5
IFI44L	0.0488116048787158	0.631274952981676	0.19	0.1	1	IFI44L	PT	patient_5
IFITM2	0.00135725860144666	0.630071684263679	0.838	0.967	1	IFITM2	PT	patient_5
SLC39A6	0.015841048061064	0.622213504120451	0.832	0.933	1	SLC39A6	PT	patient_5
RBBP8	0.0400435244349987	0.6189432362649	0.505	0.55	1	RBBP8	PT	patient_5
EIF5	0.0269598395349217	0.612377593951486	0.513	0.467	1	EIF5	PT	patient_5
EGR3	0.00137091376696427	0.609026941652277	0.236	0.067	1	EGR3	PT	patient_5
HMGB2	0.0037754454504151	0.607401726085823	0.388	0.233	1	HMGB2	PT	patient_5
ZSWIM6	0.00403112986882891	0.586717730760523	0.283	0.133	1	ZSWIM6	PT	patient_5
ASPH	0.00549305544915049	0.585538685791486	0.164	0.033	1	ASPH	PT	patient_5
MZT2A	0.0343020109102285	0.549999319819418	0.598	0.767	1	MZT2A	PT	patient_5
BRD2	0.00958445186058631	0.541048813819008	0.796	0.917	1	BRD2	PT	patient_5
IFITM3	0.00596514655492545	0.530521880315072	0.917	1	1	IFITM3	PT	patient_5
DST	1.38942626481629e-05	0.528275190782392	0.23	0.583	0.35153873926117	DST	PT	patient_5
GATA3-AS1	0.0161713832496656	0.527110980042294	0.55	0.5	1	GATA3-AS1	PT	patient_5
TNFRSF12A	0.0189950186296577	0.51950560712006	0.707	0.783	1	TNFRSF12A	PT	patient_5
RCAN1	0.00595600049313147	0.500485467944559	0.028	0.1	1	RCAN1	PT	patient_5
PARD6G-AS1	0.0223550145456406	-0.500702577268288	0.317	0.467	1	PARD6G-AS1	LNMT	patient_5
TMSB10	2.12550919199627e-06	-0.504332334270966	0.808	1	0.0537775080666975	TMSB10	LNMT	patient_5
RPL26	5.22568999969879e-07	-0.512325572952476	0.838	1	0.0132215182682379	RPL26	LNMT	patient_5
GSTM1	2.24049584591309e-07	-0.513734201472188	0.343	0.683	0.00566867853974471	GSTM1	LNMT	patient_5
APOD	0.00560686292034095	-0.515116241816197	0.014	0.067	1	APOD	LNMT	patient_5
RPS6	1.30906314778311e-08	-0.515406086186205	0.913	1	0.000331206067020603	RPS6	LNMT	patient_5
SPINT1	9.43342723311948e-07	-0.521511360120163	0.735	0.967	0.0238675142425156	SPINT1	LNMT	patient_5
CITED2	0.0123133707416422	-0.525094975144059	0.335	0.483	1	CITED2	LNMT	patient_5
CD55	2.51006462462973e-07	-0.528086114843459	0.632	0.95	0.00635071450677569	CD55	LNMT	patient_5
KLF6	0.000106688739362373	-0.530241533346001	0.881	1	1	KLF6	LNMT	patient_5
NDUFA11	1.88489145762589e-10	-0.535553037451305	0.392	0.833	4.76896387693927e-06	NDUFA11	LNMT	patient_5
SPTSSA	0.00172591127251785	-0.539901478043057	0.735	0.95	1	SPTSSA	LNMT	patient_5
PABPC1	8.21668981522454e-10	-0.541577463066782	0.917	1	2.07890469014996e-05	PABPC1	LNMT	patient_5
RPS28	5.8447600747327e-11	-0.543504901484998	0.943	1	1.47878274650812e-06	RPS28	LNMT	patient_5
CRABP2	6.71698309245145e-06	-0.555900130908316	0.883	1	0.169946389222114	CRABP2	LNMT	patient_5
HSD17B1	3.07407500888472e-08	-0.560141524806355	0.206	0.55	0.000777771717997923	HSD17B1	LNMT	patient_5
S100A10	7.1267121116638e-06	-0.564264477079472	0.638	0.983	0.180312943137206	S100A10	LNMT	patient_5
AC144450.1	5.76448292479427e-16	-0.567764657336292	0.075	0.433	1.4584718248022e-11	AC144450.1	LNMT	patient_5
MYL9	4.78668736618503e-08	-0.580527100856571	0.121	0.4	0.00121107977051847	MYL9	LNMT	patient_5
JUNB	4.01523257014292e-06	-0.582272169794522	0.844	0.983	0.101589399257186	JUNB	LNMT	patient_5
KRT23	5.54261064202131e-09	-0.588842237552868	0.115	0.4	0.000140233591853781	KRT23	LNMT	patient_5
EIF4A3	4.97747167351863e-07	-0.591419982990492	0.687	0.983	0.0125935010811695	EIF4A3	LNMT	patient_5
NR4A1	5.80272409277247e-06	-0.59173084574841	0.859	0.983	0.146814722271236	NR4A1	LNMT	patient_5
RPL7	7.93836198376013e-10	-0.59411953523753	0.844	1	2.00848496551115e-05	RPL7	LNMT	patient_5
PEA15	2.10656753546113e-05	-0.594639329944986	0.511	0.833	0.532982652147021	PEA15	LNMT	patient_5
HSPA1B	5.37172102750088e-05	-0.596475529089627	0.806	0.95	1	HSPA1B	LNMT	patient_5
GLA	0.00136836719489559	-0.599105220360058	0.527	0.75	1	GLA	LNMT	patient_5
XBP1	3.9576865240927e-05	-0.600633374979752	0.927	0.967	1	XBP1	LNMT	patient_5
Z93930.2	3.5045210028882e-15	-0.602674244149592	0.158	0.6	8.86678858940744e-11	Z93930.2	LNMT	patient_5
NDUFC2	1.68839928217369e-11	-0.624957908119325	0.503	0.917	4.27181902382766e-07	NDUFC2	LNMT	patient_5
UCP2	3.13117769530204e-12	-0.628467360588224	0.36	0.833	7.9221926868837e-08	UCP2	LNMT	patient_5
VTCN1	1.58292821876167e-08	-0.64475907840713	0.497	0.883	0.00040049666862889	VTCN1	LNMT	patient_5
SYT1	8.69781097897774e-05	-0.647677262582225	0.41	0.683	1	SYT1	LNMT	patient_5
TACSTD2	9.01122224766177e-06	-0.65388205191806	0.899	1	0.22799293408809	TACSTD2	LNMT	patient_5
RHOB	5.62413036204788e-08	-0.657117432772611	0.917	1	0.00142296122290173	RHOB	LNMT	patient_5
MRPL23	1.29653296399742e-37	-0.666331332509697	0.081	0.7	3.28035805220987e-33	MRPL23	LNMT	patient_5
PHLDA3	1.70669970611405e-09	-0.669460082616593	0.372	0.8	4.31812092643915e-05	PHLDA3	LNMT	patient_5
CEBPB	1.5080687513433e-05	-0.672637855653954	0.717	0.967	0.381556474777368	CEBPB	LNMT	patient_5
GLO1	1.39527713757058e-11	-0.678193941187802	0.543	0.967	3.53019068576731e-07	GLO1	LNMT	patient_5
CLDN3	2.20691048222803e-08	-0.681671539444411	0.871	1	0.000558370421108513	CLDN3	LNMT	patient_5
GDF15	0.00748661267140756	-0.685354994589203	0.63	0.717	1	GDF15	LNMT	patient_5
BTG2	2.39996378637468e-06	-0.690652362325992	0.883	0.983	0.0607214837590657	BTG2	LNMT	patient_5
ATF3	5.14640762938994e-08	-0.715176234231896	0.85	0.983	0.00130209259431195	ATF3	LNMT	patient_5
DNAJA4	0.00040003690935159	-0.716367845426187	0.349	0.617	1	DNAJA4	LNMT	patient_5
NDP	2.59511360190723e-14	-0.7234222158866	0.127	0.533	6.56589692418549e-10	NDP	LNMT	patient_5
RASL11A	4.66453831684224e-08	-0.725517720473661	0.261	0.617	0.00118017483954425	RASL11A	LNMT	patient_5
RASD1	7.76371168675333e-11	-0.726941169088837	0.176	0.567	1.96429669386546e-06	RASD1	LNMT	patient_5
SDC1	2.79615608293496e-05	-0.734702661641881	0.4	0.75	0.707455450543373	SDC1	LNMT	patient_5
CCL28	5.96769193226728e-06	-0.734763867347395	0.341	0.65	0.150988573578294	CCL28	LNMT	patient_5
GADD45B	1.31524407072392e-07	-0.756876367024874	0.774	0.983	0.00332769902333859	GADD45B	LNMT	patient_5
MAOB	7.27014247932208e-10	-0.783779704181953	0.216	0.567	1.83941874869328e-05	MAOB	LNMT	patient_5
MYC	0.000844578823966611	-0.805213614212873	0.683	0.783	1	MYC	LNMT	patient_5
LGALS3	5.61392041242442e-11	-0.815675019837492	0.606	0.983	1.4203780035475e-06	LGALS3	LNMT	patient_5
NR4A2	6.35920729436139e-05	-0.840766861623686	0.527	0.817	1	NR4A2	LNMT	patient_5
MT-ATP6	1.65987577467134e-19	-0.857332897100009	0.99	1	4.19965169749595e-15	MT-ATP6	LNMT	patient_5
ZFP36L1	9.30605191471847e-09	-0.870533042653208	0.869	0.967	0.000235452419494292	ZFP36L1	LNMT	patient_5
RPS10	6.88164812547864e-17	-0.900078543969927	0.501	0.933	1.74112579222735e-12	RPS10	LNMT	patient_5
SOCS3	3.65402682865015e-10	-0.902235314904851	0.4	0.817	9.24505327916775e-06	SOCS3	LNMT	patient_5
CYP4B1	1.98689159481497e-09	-0.917013957594312	0.17	0.5	5.02703442404136e-05	CYP4B1	LNMT	patient_5
GSTM3	1.57254658658943e-09	-0.924599956372119	0.566	0.883	3.97870011872991e-05	GSTM3	LNMT	patient_5
ZFP36	2.18815962863878e-08	-0.926367295798186	0.842	0.983	0.000553626267641898	ZFP36	LNMT	patient_5
CD24	3.78371985655168e-13	-0.976986097437577	0.725	0.983	9.57318960906139e-09	CD24	LNMT	patient_5
KRT7	3.48422510320292e-09	-1.04540531527686	0.669	0.967	8.8154379336137e-05	KRT7	LNMT	patient_5
CEBPD	3.33625688763796e-06	-1.04759171543831	0.768	0.95	0.084410635514128	CEBPD	LNMT	patient_5
CITED4	2.65721381418948e-12	-1.09524356976857	0.352	0.783	6.7230166712808e-08	CITED4	LNMT	patient_5
ABHD11	8.08641287817078e-14	-1.1128968939214	0.616	0.967	2.04594332230599e-09	ABHD11	LNMT	patient_5
KLF2	3.52982302148649e-09	-1.13699892605777	0.366	0.717	8.93080522666297e-05	KLF2	LNMT	patient_5
ZFAND2A	0.00533548692244978	-1.21627428796282	0.265	0.467	1	ZFAND2A	LNMT	patient_5
RND1	1.08307948477143e-06	-1.24514877947819	0.501	0.767	0.027402994044202	RND1	LNMT	patient_5
IGFBP5	9.81854624844829e-05	-1.26286811136899	0.091	0.267	1	IGFBP5	LNMT	patient_5
HES1	4.29131864339653e-13	-1.28265401910005	0.402	0.833	1.08574652996576e-08	HES1	LNMT	patient_5
RPL36A	2.14815814647996e-24	-1.28920228255962	0.695	1	5.43505492640895e-20	RPL36A	LNMT	patient_5
RHOV	1.12652215442612e-12	-1.35036827105664	0.446	0.867	2.85021370291352e-08	RHOV	LNMT	patient_5
ID3	1.55378750400146e-11	-1.38494484912959	0.59	0.917	3.93123776387409e-07	ID3	LNMT	patient_5
BAMBI	3.93556815199783e-11	-1.44090831334069	0.295	0.717	9.95738098136972e-07	BAMBI	LNMT	patient_5
CLEC3A	9.78325031216592e-08	-1.64620866974576	0.198	0.483	0.0024752601614811	CLEC3A	LNMT	patient_5
ID2	5.62923189104587e-13	-1.76380742061235	0.42	0.8	1.42425196075352e-08	ID2	LNMT	patient_5
ID1	1.12772193046567e-27	-2.25479080372719	0.234	0.85	2.85324925627119e-23	ID1	LNMT	patient_5
MUCL1	0.000161066012323871	2.49049590330673	0.174	0	1	MUCL1	PT	patient_6
TM4SF1	0.000449138953567083	2.0309369458561	0.391	0.1	1	TM4SF1	PT	patient_6
MT1F	6.3734735304361e-07	2.02917875438745	0.348	0.013	0.0161255253793564	MT1F	PT	patient_6
PIP	0.00844217142079863	1.78222300132993	0.087	0	1	PIP	PT	patient_6
XIST	6.16715272162465e-09	1.7657694003865	0.391	0	0.000156035131009825	XIST	PT	patient_6
YPEL2	0.0229866258678712	1.73133894617432	0.217	0.062	1	YPEL2	PT	patient_6
PI15	0.00116047652829138	1.67212774028591	0.13	0	1	PI15	PT	patient_6
HLA-DRB1	0.0270359844787382	1.62443546779822	0.478	0.288	1	HLA-DRB1	PT	patient_6
MT1M	0.00844217142079863	1.60373493734868	0.087	0	1	MT1M	PT	patient_6
PDK4	0.037277941601803	1.59067696618989	0.348	0.175	1	PDK4	PT	patient_6
IL32	2.98141248532775e-06	1.57401617626812	0.261	0	0.0754327172912774	IL32	PT	patient_6
RGCC	0.000161066012323871	1.54781681675862	0.174	0	1	RGCC	PT	patient_6
APOE	0.00116047652829138	1.50995721406129	0.13	0	1	APOE	PT	patient_6
MT1X	0.0103619736978921	1.43803703700483	0.435	0.162	1	MT1X	PT	patient_6
HLA-DQA1	2.21311762275681e-05	1.40797432999456	0.217	0	0.559940889733701	HLA-DQA1	PT	patient_6
UTRN	2.21311762275681e-05	1.28815937049495	0.217	0	0.559940889733701	UTRN	PT	patient_6
DDX58	0.0181493589809536	1.28743647962416	0.391	0.175	1	DDX58	PT	patient_6
NAAA	0.0223506126551864	1.26149624346104	0.435	0.25	1	NAAA	PT	patient_6
HLA-DPB1	3.91534875650885e-07	1.19691862600609	0.304	0	0.00990622388884305	HLA-DPB1	PT	patient_6
ZFP36L2	0.00181715559805062	1.1890056160448	0.478	0.188	1	ZFP36L2	PT	patient_6
PTPRK	0.00200279058732524	1.17613198857487	0.478	0.225	1	PTPRK	PT	patient_6
FBXO7	3.17868148828033e-05	1.13246604965772	0.522	0.138	0.804238203349806	FBXO7	PT	patient_6
LRIG1	0.0297711284440062	1.13037661367729	0.478	0.288	1	LRIG1	PT	patient_6
PLAT	2.21311762275681e-05	1.12074738887078	0.217	0	0.559940889733701	PLAT	PT	patient_6
HLA-DPA1	0.000261305018230946	1.11844974513594	0.348	0.062	1	HLA-DPA1	PT	patient_6
RAP1B	0.0162395793377164	1.11066990755716	0.609	0.475	1	RAP1B	PT	patient_6
GBP5	0.000161066012323871	1.09954294875259	0.174	0	1	GBP5	PT	patient_6
YPEL5	0.000136591964126883	1.09949616729332	0.391	0.075	1	YPEL5	PT	patient_6
UBD	0.0095840525158099	1.06037265397248	0.13	0.013	1	UBD	PT	patient_6
TIMP1	2.21311762275681e-05	1.04215512781811	0.217	0	0.559940889733701	TIMP1	PT	patient_6
CCL5	0.00116047652829138	1.00858492397153	0.13	0	1	CCL5	PT	patient_6
ANXA1	0.000161066012323871	1.00545597068385	0.174	0	1	ANXA1	PT	patient_6
SCUBE2	0.04439599386771	0.978169828559537	0.435	0.262	1	SCUBE2	PT	patient_6
PRKAA1	5.63593327850811e-06	0.962178966887512	0.348	0.025	0.142594747879534	PRKAA1	PT	patient_6
CCL4L2	0.00844217142079863	0.953129209379743	0.087	0	1	CCL4L2	PT	patient_6
RBL2	0.00245386306926807	0.938871665211259	0.261	0.05	1	RBL2	PT	patient_6
INPP4B	0.0335672961602061	0.920968234766998	0.304	0.125	1	INPP4B	PT	patient_6
DPP9	0.015024008135944	0.884165787384903	0.391	0.188	1	DPP9	PT	patient_6
ARHGDIB	0.005607450335767	0.870702804648266	0.435	0.162	1	ARHGDIB	PT	patient_6
ACTR2	0.00735112487515527	0.85786107037077	0.478	0.225	1	ACTR2	PT	patient_6
NRBF2	0.0343466305082557	0.841206887003553	0.348	0.15	1	NRBF2	PT	patient_6
ADGRV1	0.00142447631697839	0.832535968633078	0.174	0.013	1	ADGRV1	PT	patient_6
RAC2	3.91534875650885e-07	0.812186497595977	0.304	0	0.00990622388884305	RAC2	PT	patient_6
CARD16	0.0468327586265778	0.80630054787647	0.174	0.05	1	CARD16	PT	patient_6
NR4A2	0.0203462481722306	0.805777975795803	0.217	0.062	1	NR4A2	PT	patient_6
PDLIM1	0.0179007631659145	0.792392275425795	0.391	0.188	1	PDLIM1	PT	patient_6
PELI1	0.00116047652829138	0.783134996687827	0.13	0	1	PELI1	PT	patient_6
SUPT5H	0.0360392721419189	0.77950554664491	0.435	0.238	1	SUPT5H	PT	patient_6
AKAP13	0.0117862973280172	0.772245609711026	0.435	0.212	1	AKAP13	PT	patient_6
ACTA2	0.00116047652829138	0.771661841724481	0.13	0	1	ACTA2	PT	patient_6
TYMP	0.0199193965049189	0.763015688710066	0.478	0.275	1	TYMP	PT	patient_6
RPS27A	0.0103893224938165	0.761974578019259	0.87	0.838	1	RPS27A	PT	patient_6
CFL1	0.024500747285527	0.75310328468468	0.87	0.963	1	CFL1	PT	patient_6
FYB1	2.21311762275681e-05	0.731260475664276	0.217	0	0.559940889733701	FYB1	PT	patient_6
GK	0.0211611527750907	0.727992728332566	0.174	0.038	1	GK	PT	patient_6
SEC14L2	0.00116047652829138	0.719057078084549	0.13	0	1	SEC14L2	PT	patient_6
CRELD1	0.0270375150923645	0.709957708097296	0.304	0.125	1	CRELD1	PT	patient_6
RALGAPA2	0.00164889275915219	0.706380432926486	0.174	0.013	1	RALGAPA2	PT	patient_6
MDFI	0.00116047652829138	0.699347167592499	0.13	0	1	MDFI	PT	patient_6
LIMCH1	0.000120087042989092	0.686456072965455	0.304	0.038	1	LIMCH1	PT	patient_6
RPL32	0.0472696712608098	0.6842077824101	0.913	0.95	1	RPL32	PT	patient_6
DDHD1	0.0249079330081829	0.682342240170106	0.217	0.062	1	DDHD1	PT	patient_6
ANGPTL4	0.0114000889356698	0.674452540614008	0.217	0.05	1	ANGPTL4	PT	patient_6
CD52	0.00116047652829138	0.673947984790951	0.13	0	1	CD52	PT	patient_6
SERPING1	2.21311762275681e-05	0.670678846249281	0.217	0	0.559940889733701	SERPING1	PT	patient_6
PPP3CC	0.000161066012323871	0.651725092596444	0.174	0	1	PPP3CC	PT	patient_6
ARL4C	0.000161066012323871	0.646408682943713	0.174	0	1	ARL4C	PT	patient_6
PPP1CB	0.00205517807728464	0.638213767802197	0.565	0.262	1	PPP1CB	PT	patient_6
CAPN8	2.21311762275681e-05	0.627239678808482	0.217	0	0.559940889733701	CAPN8	PT	patient_6
CD27	0.00844217142079863	0.624974344114758	0.087	0	1	CD27	PT	patient_6
SRGN	0.00844217142079863	0.617194904302707	0.087	0	1	SRGN	PT	patient_6
AK3	0.0399958767666853	0.613744682884949	0.261	0.1	1	AK3	PT	patient_6
MAPK10	0.0192116986249392	0.611920281320857	0.174	0.038	1	MAPK10	PT	patient_6
CXCR4	0.00116047652829138	0.610266199017971	0.13	0	1	CXCR4	PT	patient_6
DCDC2	0.0102633337362019	0.602182282450188	0.13	0.013	1	DCDC2	PT	patient_6
BBOF1	0.0461175072481037	0.598839143389493	0.348	0.175	1	BBOF1	PT	patient_6
PCOLCE	0.00116047652829138	0.592651364926228	0.13	0	1	PCOLCE	PT	patient_6
MAML2	0.00844217142079863	0.592218375156853	0.087	0	1	MAML2	PT	patient_6
TRIP10	0.00731156871621775	0.591569568185451	0.174	0.025	1	TRIP10	PT	patient_6
VPS13C	8.38440752886385e-07	0.589082217970416	0.391	0.025	0.0212133894887784	VPS13C	PT	patient_6
ULK4	0.00116047652829138	0.585606464261034	0.13	0	1	ULK4	PT	patient_6
LCP1	0.00844217142079863	0.585012830942219	0.087	0	1	LCP1	PT	patient_6
CAVIN1	0.00844217142079863	0.585012830942219	0.087	0	1	CAVIN1	PT	patient_6
RIMKLB	0.023280730612915	0.584509484256314	0.174	0.038	1	RIMKLB	PT	patient_6
ZC3HAV1	0.00981775089575659	0.584447765087577	0.478	0.212	1	ZC3HAV1	PT	patient_6
GIMAP4	0.00844217142079863	0.584362668272715	0.087	0	1	GIMAP4	PT	patient_6
CX3CL1	0.00116047652829138	0.574334306187669	0.13	0	1	CX3CL1	PT	patient_6
DOK2	0.00844217142079863	0.565927967473773	0.087	0	1	DOK2	PT	patient_6
LINC00623	0.00116047652829138	0.565011677947757	0.13	0	1	LINC00623	PT	patient_6
STK17B	2.21311762275681e-05	0.563589710111209	0.217	0	0.559940889733701	STK17B	PT	patient_6
RAB3IP	0.0233656220044589	0.563456570315896	0.304	0.112	1	RAB3IP	PT	patient_6
USP37	0.00100168039425559	0.559137636980189	0.348	0.075	1	USP37	PT	patient_6
GPATCH11	0.0453385715313774	0.552357669081123	0.217	0.075	1	GPATCH11	PT	patient_6
FAU	0.00969915559435536	0.54451004951374	0.87	0.925	1	FAU	PT	patient_6
PTPRC	0.00116047652829138	0.544304269208409	0.13	0	1	PTPRC	PT	patient_6
MED15	0.0304207017235923	0.543177288992499	0.391	0.188	1	MED15	PT	patient_6
EIF1	0.00271760844306126	0.541510474186688	0.913	0.925	1	EIF1	PT	patient_6
ITPR1	0.0328067323331334	0.541140718426711	0.217	0.075	1	ITPR1	PT	patient_6
LPXN	0.00844217142079863	0.539197820167228	0.087	0	1	LPXN	PT	patient_6
INPP5D	0.00844217142079863	0.533379823001631	0.087	0	1	INPP5D	PT	patient_6
CORO1A	0.00844217142079863	0.533379823001631	0.087	0	1	CORO1A	PT	patient_6
DENND4C	0.0172910830722137	0.5327027138895	0.304	0.112	1	DENND4C	PT	patient_6
TTC7A	0.0468327586265778	0.532536708956585	0.174	0.05	1	TTC7A	PT	patient_6
PRNP	0.00844217142079863	0.531781036512505	0.087	0	1	PRNP	PT	patient_6
PHLDA2	0.00116047652829138	0.531062034868928	0.13	0	1	PHLDA2	PT	patient_6
CCDC74A	0.00449798326603462	0.524870833928575	0.217	0.038	1	CCDC74A	PT	patient_6
ARSA	0.00580978030604682	0.521296496591523	0.304	0.088	1	ARSA	PT	patient_6
SYNE2	0.0437845787691547	0.517306605074663	0.391	0.2	1	SYNE2	PT	patient_6
KIAA0319L	0.0180343052016152	0.510810179067047	0.435	0.212	1	KIAA0319L	PT	patient_6
TM4SF1-AS1	0.00774929466816137	0.506970039412609	0.174	0.025	1	TM4SF1-AS1	PT	patient_6
ELF1	0.00272389682315944	0.504980659356538	0.391	0.112	1	ELF1	PT	patient_6
SDHD	0.00516934263020315	-0.500058243419237	0.391	0.725	1	SDHD	LNMT	patient_6
PGLS	0.0234439102406533	-0.500317399140308	0.391	0.738	1	PGLS	LNMT	patient_6
EMC7	0.00234663138343247	-0.500947787187663	0.261	0.625	1	EMC7	LNMT	patient_6
CXXC5	0.00228059249970444	-0.501647224667716	0.348	0.662	1	CXXC5	LNMT	patient_6
SLC25A33	0.00392927428663421	-0.501740550443302	0.13	0.45	1	SLC25A33	LNMT	patient_6
ULK3	0.00020673759609805	-0.502316859605726	0.174	0.575	1	ULK3	LNMT	patient_6
ALG3	0.00253730103994402	-0.502359573370576	0.348	0.738	1	ALG3	LNMT	patient_6
NIFK	0.00802774874667643	-0.503744302268277	0.304	0.637	1	NIFK	LNMT	patient_6
KLF4	0.0475982127899075	-0.50440904774588	0.391	0.613	1	KLF4	LNMT	patient_6
TMEM50A	0.00617641728376181	-0.505479580282494	0.348	0.713	1	TMEM50A	LNMT	patient_6
C8orf76	0.00195179724351451	-0.506378090391085	0.217	0.613	1	C8orf76	LNMT	patient_6
LRRC26	0.00104727558509491	-0.507303477706699	0.304	0.713	1	LRRC26	LNMT	patient_6
FAIM	0.000162966847399793	-0.507531810868656	0.13	0.575	1	FAIM	LNMT	patient_6
ZMIZ1	0.00222281843072869	-0.507806649628308	0.217	0.6	1	ZMIZ1	LNMT	patient_6
MRPL24	0.00499422328483886	-0.50830971938792	0.348	0.75	1	MRPL24	LNMT	patient_6
SMIM30	0.00833188968723898	-0.509268413325281	0.261	0.562	1	SMIM30	LNMT	patient_6
CITED4	0.0269009549104694	-0.511242129218647	0.391	0.662	1	CITED4	LNMT	patient_6
EIF4A1	0.00146133049744466	-0.512056618953487	0.261	0.688	1	EIF4A1	LNMT	patient_6
ELL2	0.0248426258351384	-0.512936033081473	0.304	0.55	1	ELL2	LNMT	patient_6
HM13	0.0057335642419445	-0.512972094843311	0.348	0.713	1	HM13	LNMT	patient_6
DNAJC12	0.000961150676295512	-0.515985853919173	0.217	0.562	1	DNAJC12	LNMT	patient_6
NET1	0.0166672521079558	-0.516105312807265	0.304	0.575	1	NET1	LNMT	patient_6
CCNB2	0.024892224270185	-0.517043166480667	0.043	0.275	1	CCNB2	LNMT	patient_6
TERF1	0.00747547704592025	-0.518455950365939	0.391	0.725	1	TERF1	LNMT	patient_6
RB1CC1	0.0198394846131134	-0.519713258893378	0.478	0.775	1	RB1CC1	LNMT	patient_6
EBNA1BP2	0.00527402193315003	-0.519788247796651	0.261	0.613	1	EBNA1BP2	LNMT	patient_6
LACTB2	0.00307067304898283	-0.520497825768561	0.261	0.662	1	LACTB2	LNMT	patient_6
MGST3	0.00572260743687469	-0.521806902275528	0.478	0.863	1	MGST3	LNMT	patient_6
GOLPH3	0.00463926388394952	-0.522300659828696	0.435	0.8	1	GOLPH3	LNMT	patient_6
AHR	0.0290575010639005	-0.522309749896458	0.174	0.425	1	AHR	LNMT	patient_6
EPPK1	0.00382050789561403	-0.523772162843968	0.261	0.625	1	EPPK1	LNMT	patient_6
SNX5	0.0104641114901746	-0.523796383126658	0.304	0.6	1	SNX5	LNMT	patient_6
DNAJC19	0.00219950462223384	-0.525637098430674	0.478	0.863	1	DNAJC19	LNMT	patient_6
ZNF814	0.00150512892596055	-0.525951514864729	0	0.338	1	ZNF814	LNMT	patient_6
CYB561	0.00389361579866488	-0.525991269248556	0.435	0.787	1	CYB561	LNMT	patient_6
LINC01588	0.0211616281563858	-0.526222711487964	0	0.2	1	LINC01588	LNMT	patient_6
PDRG1	0.000649564594414664	-0.527185881941774	0.261	0.637	1	PDRG1	LNMT	patient_6
SSR3	0.00424425890512268	-0.527843176490778	0.435	0.85	1	SSR3	LNMT	patient_6
SHOC2	0.00466617869346753	-0.528275831188586	0.261	0.6	1	SHOC2	LNMT	patient_6
COMT	0.00599195229637755	-0.528834579871001	0.348	0.7	1	COMT	LNMT	patient_6
NSMCE1	0.00190662266500569	-0.529229850305427	0.304	0.662	1	NSMCE1	LNMT	patient_6
ATRNL1	0.00901446056095758	-0.531357658738685	0.261	0.55	1	ATRNL1	LNMT	patient_6
RHOBTB3	0.000879624142764991	-0.532074947567664	0.217	0.688	1	RHOBTB3	LNMT	patient_6
RPL37A	0.00927467811703519	-0.532906508632156	0.826	0.963	1	RPL37A	LNMT	patient_6
NIPSNAP2	0.00683475336151734	-0.533394504459343	0.348	0.613	1	NIPSNAP2	LNMT	patient_6
RPS11	0.0178739812571387	-0.53357370504086	0.565	0.925	1	RPS11	LNMT	patient_6
SLC7A8	0.00617871577335869	-0.534491581945813	0.391	0.675	1	SLC7A8	LNMT	patient_6
CAPZB	0.00503030338527515	-0.535324907558094	0.478	0.875	1	CAPZB	LNMT	patient_6
SNRPA	0.00928783321478929	-0.53540597461752	0.348	0.625	1	SNRPA	LNMT	patient_6
UHMK1	0.00394542616009054	-0.535617585299469	0.304	0.637	1	UHMK1	LNMT	patient_6
TMEM147	0.000381105824907236	-0.536063673122792	0.435	0.775	1	TMEM147	LNMT	patient_6
ZMAT4	0.00700008955701146	-0.537148374082657	0.174	0.537	1	ZMAT4	LNMT	patient_6
PSMD8	0.00250052503012922	-0.538722909602937	0.435	0.8	1	PSMD8	LNMT	patient_6
MED13L	0.00918132998470251	-0.538736472767074	0.261	0.637	1	MED13L	LNMT	patient_6
NDUFA3	0.00031676964405149	-0.540329364612133	0.435	0.85	1	NDUFA3	LNMT	patient_6
CSNK2A1	0.00114471007403361	-0.541021775980691	0.304	0.7	1	CSNK2A1	LNMT	patient_6
SPAG7	0.0014880315940332	-0.542545090265914	0.217	0.575	1	SPAG7	LNMT	patient_6
ZFAND6	0.0213011060805212	-0.544171088999478	0.478	0.725	1	ZFAND6	LNMT	patient_6
SELENBP1	0.000635775536741305	-0.544877406549229	0.348	0.812	1	SELENBP1	LNMT	patient_6
RNF139	0.00585451990196877	-0.5451408085144	0.391	0.725	1	RNF139	LNMT	patient_6
DCXR	0.016255310629467	-0.546626890470734	0.652	0.912	1	DCXR	LNMT	patient_6
RALBP1	0.00269403421009307	-0.547734729293576	0.304	0.713	1	RALBP1	LNMT	patient_6
AQP3	0.00253016088922448	-0.547876584900036	0.348	0.688	1	AQP3	LNMT	patient_6
MGST1	0.0144919999439424	-0.549551929799309	0.435	0.775	1	MGST1	LNMT	patient_6
COX20	0.00255590259006045	-0.551380482007948	0.478	0.812	1	COX20	LNMT	patient_6
SPATA20	0.00134603203678783	-0.551464918731764	0.261	0.588	1	SPATA20	LNMT	patient_6
BARX2	0.00158621318951359	-0.554271945908664	0.174	0.562	1	BARX2	LNMT	patient_6
EIF4A3	0.0426977048241255	-0.55828317675179	0.565	0.838	1	EIF4A3	LNMT	patient_6
INSIG1	0.00643788195939489	-0.559670374555488	0.087	0.388	1	INSIG1	LNMT	patient_6
DNAJB6	0.0129483085894956	-0.561057422065005	0.565	0.863	1	DNAJB6	LNMT	patient_6
NPDC1	0.00446264912764012	-0.562421331583541	0.478	0.838	1	NPDC1	LNMT	patient_6
ITPKC	0.0125089050528704	-0.563614406329844	0.217	0.475	1	ITPKC	LNMT	patient_6
DDRGK1	0.00415017776876848	-0.564308080800764	0.391	0.713	1	DDRGK1	LNMT	patient_6
PA2G4	0.00965741965644001	-0.565071655634945	0.478	0.8	1	PA2G4	LNMT	patient_6
STAU2	0.00461095807710085	-0.566546353214376	0.304	0.662	1	STAU2	LNMT	patient_6
EPHX1	0.0106435260636526	-0.569110471521439	0.478	0.85	1	EPHX1	LNMT	patient_6
ABHD2	0.00651725558792043	-0.569188154513117	0.391	0.713	1	ABHD2	LNMT	patient_6
SLC39A4	7.37978107396717e-05	-0.575048947448048	0.391	0.85	1	SLC39A4	LNMT	patient_6
DYNC1I2	0.0041493348737644	-0.57572659906184	0.304	0.625	1	DYNC1I2	LNMT	patient_6
NFIB	0.000311341387759345	-0.578043577858927	0.217	0.6	1	NFIB	LNMT	patient_6
TMEM167A	0.000178771215156407	-0.579783798308283	0.348	0.738	1	TMEM167A	LNMT	patient_6
CSNK2B	0.00218880205998117	-0.580954891799047	0.348	0.787	1	CSNK2B	LNMT	patient_6
SNAP23	0.00725294202578031	-0.582562212194442	0.304	0.662	1	SNAP23	LNMT	patient_6
CANX	0.00276813122445182	-0.583177576192076	0.609	0.95	1	CANX	LNMT	patient_6
TMEM203	6.56823470146687e-05	-0.58375173802292	0.13	0.6	1	TMEM203	LNMT	patient_6
CD44	0.0111750458652223	-0.584474295508009	0.522	0.8	1	CD44	LNMT	patient_6
NEAT1	0.0242478450756197	-0.585915609453914	0.609	0.912	1	NEAT1	LNMT	patient_6
TSPAN13	0.00683318807174587	-0.586792840946848	0.565	0.887	1	TSPAN13	LNMT	patient_6
PARD6G-AS1	0.0409968519813071	-0.588072693509437	0.348	0.65	1	PARD6G-AS1	LNMT	patient_6
EBPL	0.000612464994942085	-0.588504086845879	0.304	0.738	1	EBPL	LNMT	patient_6
HOXB2	0.00131968444289751	-0.5886949510605	0.522	0.838	1	HOXB2	LNMT	patient_6
CTSH	0.0048587023392416	-0.58870758849285	0.304	0.65	1	CTSH	LNMT	patient_6
BZW2	0.00655710047069158	-0.589610393796985	0.391	0.738	1	BZW2	LNMT	patient_6
HIST3H2A	0.00424087595442528	-0.59051728805635	0.217	0.537	1	HIST3H2A	LNMT	patient_6
C19orf33	0.00254732894576995	-0.59070845098091	0.043	0.388	1	C19orf33	LNMT	patient_6
RPL31	0.0175924778306932	-0.591214483105613	0.609	0.95	1	RPL31	LNMT	patient_6
PSMD11	0.00751704739581622	-0.592449534568772	0.478	0.812	1	PSMD11	LNMT	patient_6
ARF4	0.026568529731303	-0.592479636809331	0.391	0.713	1	ARF4	LNMT	patient_6
SEC63	0.0034881186648773	-0.592702708281353	0.391	0.7	1	SEC63	LNMT	patient_6
NCBP2-AS2	0.00271468023075585	-0.593218056061188	0.304	0.688	1	NCBP2-AS2	LNMT	patient_6
VIRMA	0.00127657942352696	-0.593614595368211	0.348	0.738	1	VIRMA	LNMT	patient_6
NDP	0.0091740427453776	-0.594011810697491	0.043	0.325	1	NDP	LNMT	patient_6
TUBB4B	0.00563293689381581	-0.594029283454312	0.565	0.887	1	TUBB4B	LNMT	patient_6
ASAH1	0.00581629312131302	-0.594918025990362	0.435	0.775	1	ASAH1	LNMT	patient_6
RABGGTB	0.00131310556040699	-0.595006079440265	0.348	0.738	1	RABGGTB	LNMT	patient_6
FABP5	0.0229192886927515	-0.595085280033984	0.435	0.75	1	FABP5	LNMT	patient_6
MCL1	0.0183763541187024	-0.599748948299964	0.565	0.863	1	MCL1	LNMT	patient_6
PTS	0.000536587052295785	-0.599979590761373	0.304	0.762	1	PTS	LNMT	patient_6
FASN	0.00184165501966622	-0.603659349902321	0.435	0.85	1	FASN	LNMT	patient_6
RPL7L1	0.00879805183244967	-0.603869232299939	0.348	0.688	1	RPL7L1	LNMT	patient_6
EGR2	0.0034362479858068	-0.604653469431492	0.043	0.362	1	EGR2	LNMT	patient_6
PAFAH1B1	0.0200064201038941	-0.605146156500078	0.304	0.6	1	PAFAH1B1	LNMT	patient_6
CEP63	0.000833889351343621	-0.60738817605765	0.174	0.55	1	CEP63	LNMT	patient_6
LNPEP	0.00922265124431407	-0.608355951359834	0.13	0.438	1	LNPEP	LNMT	patient_6
MCUR1	0.00101506151820083	-0.608448412405479	0.304	0.65	1	MCUR1	LNMT	patient_6
UQCR11	0.00548070630514571	-0.608794800314713	0.478	0.85	1	UQCR11	LNMT	patient_6
NDUFAB1	0.000615193093609216	-0.60897135728939	0.435	0.838	1	NDUFAB1	LNMT	patient_6
HAX1	0.00303842996382135	-0.609153573754095	0.391	0.713	1	HAX1	LNMT	patient_6
TRUB2	0.0081740266732547	-0.61020627781981	0.261	0.6	1	TRUB2	LNMT	patient_6
MT-CO1	0.00399444109166797	-0.610428255854503	0.913	0.975	1	MT-CO1	LNMT	patient_6
NSRP1	0.000738107486043893	-0.611097598443678	0.261	0.575	1	NSRP1	LNMT	patient_6
NDUFS8	0.00349189753547788	-0.611262629205129	0.435	0.825	1	NDUFS8	LNMT	patient_6
WBP1	0.00486264158764057	-0.612162850813101	0.261	0.55	1	WBP1	LNMT	patient_6
AIG1	0.000457527000347609	-0.612397646353968	0.348	0.738	1	AIG1	LNMT	patient_6
FOS	0.0168503441922819	-0.612842437989539	0.696	0.863	1	FOS	LNMT	patient_6
CHID1	0.000991322732267047	-0.61377300361511	0.304	0.675	1	CHID1	LNMT	patient_6
KLF2	0.0421892877208103	-0.615232625089698	0.435	0.675	1	KLF2	LNMT	patient_6
PSME2	0.0122787439177704	-0.615628394451521	0.609	0.9	1	PSME2	LNMT	patient_6
SNF8	0.0025490548692028	-0.619502084290562	0.391	0.738	1	SNF8	LNMT	patient_6
ZNF131	0.000138975023342514	-0.619968041463591	0.261	0.662	1	ZNF131	LNMT	patient_6
THEM6	0.00521353947202854	-0.619999436810112	0.391	0.713	1	THEM6	LNMT	patient_6
HOXC10	0.000353092880006322	-0.623041731958972	0.348	0.762	1	HOXC10	LNMT	patient_6
PSAP	0.0339449357613858	-0.624656422556203	0.565	0.85	1	PSAP	LNMT	patient_6
SRPRB	0.00267911310047345	-0.625399671849813	0.304	0.725	1	SRPRB	LNMT	patient_6
VCL	0.0208573341811534	-0.627719715341639	0.304	0.562	1	VCL	LNMT	patient_6
FOXA1	0.00965502896650968	-0.629795970480594	0.391	0.7	1	FOXA1	LNMT	patient_6
SURF1	7.94584614810828e-05	-0.630471022735898	0.217	0.725	1	SURF1	LNMT	patient_6
TSPAN1	0.00478821320558834	-0.631842339496341	0.261	0.637	1	TSPAN1	LNMT	patient_6
NUDT16L1	0.00928789501592351	-0.63457717211753	0.348	0.6	1	NUDT16L1	LNMT	patient_6
DUSP2	0.0475822014617387	-0.636152743386258	0.348	0.55	1	DUSP2	LNMT	patient_6
NDUFB11	0.00299065536766534	-0.636683915051735	0.435	0.825	1	NDUFB11	LNMT	patient_6
MAOB	0.0126157490302908	-0.637441453026281	0.217	0.5	1	MAOB	LNMT	patient_6
TOMM5	0.000856300404741722	-0.638372754745248	0.304	0.7	1	TOMM5	LNMT	patient_6
CLCN3	0.00139031651738025	-0.638939791820876	0.087	0.475	1	CLCN3	LNMT	patient_6
ZFAND5	0.0160755601032068	-0.639865979007669	0.391	0.65	1	ZFAND5	LNMT	patient_6
SLC20A1	0.0258090920767194	-0.641694670551058	0.391	0.613	1	SLC20A1	LNMT	patient_6
DHRS7	0.0010529587107192	-0.644947897467848	0.348	0.75	1	DHRS7	LNMT	patient_6
TMEM106C	0.00269765862835249	-0.647641785922675	0.348	0.762	1	TMEM106C	LNMT	patient_6
GATA3	0.00451329569651393	-0.648448260241882	0.739	0.963	1	GATA3	LNMT	patient_6
PARP1	0.00690213760835718	-0.653481446927836	0.435	0.762	1	PARP1	LNMT	patient_6
ODF2	0.00381804947339284	-0.653941889014139	0.261	0.562	1	ODF2	LNMT	patient_6
CEBPG	0.00109639030915015	-0.655008415733169	0.13	0.512	1	CEBPG	LNMT	patient_6
RPAIN	0.0003715151996983	-0.660500973561219	0.261	0.688	1	RPAIN	LNMT	patient_6
CISH	0.000770198490321784	-0.666399856312409	0.087	0.45	1	CISH	LNMT	patient_6
SOCS1	0.029166800535291	-0.670061700507684	0.174	0.4	1	SOCS1	LNMT	patient_6
EGR1	0.0229950585496408	-0.672548806089644	0.609	0.825	1	EGR1	LNMT	patient_6
TSKU	0.00126206905202671	-0.672791150420247	0.261	0.662	1	TSKU	LNMT	patient_6
MRPL18	0.00560783826258812	-0.675024220671147	0.391	0.775	1	MRPL18	LNMT	patient_6
REPIN1	0.000590498910706819	-0.675163283365973	0.348	0.688	1	REPIN1	LNMT	patient_6
RPL36A	7.42970724875099e-05	-0.678605577437081	0.522	0.912	1	RPL36A	LNMT	patient_6
TGIF1	0.0145164838265851	-0.679134045826006	0.435	0.713	1	TGIF1	LNMT	patient_6
SYT1	0.000570026137380891	-0.679881686051893	0.217	0.625	1	SYT1	LNMT	patient_6
UBE2I	0.000925274801256274	-0.681992106787351	0.391	0.838	1	UBE2I	LNMT	patient_6
TMEM59	0.00460477765815972	-0.683448252982126	0.565	0.875	1	TMEM59	LNMT	patient_6
JUNB	0.011507655699941	-0.683694003085527	0.652	0.9	1	JUNB	LNMT	patient_6
TMEM258	0.000783259201583878	-0.683717451334821	0.522	0.912	1	TMEM258	LNMT	patient_6
FOSB	0.0217718130048168	-0.684740690789071	0.652	0.838	1	FOSB	LNMT	patient_6
KDELR1	0.00227492353075686	-0.687401774056757	0.478	0.875	1	KDELR1	LNMT	patient_6
PCBP1	0.00196078781102164	-0.693563277678254	0.478	0.85	1	PCBP1	LNMT	patient_6
STMN1	0.0296196817370995	-0.698621985846982	0.391	0.637	1	STMN1	LNMT	patient_6
PGRMC1	0.00288400012351564	-0.700603637565165	0.391	0.825	1	PGRMC1	LNMT	patient_6
CTSC	0.00358250936073181	-0.70089324275387	0.391	0.838	1	CTSC	LNMT	patient_6
ATF3	0.0228519835635359	-0.702250465348672	0.609	0.838	1	ATF3	LNMT	patient_6
CSRP1	0.0178656725516114	-0.702884221408911	0.348	0.675	1	CSRP1	LNMT	patient_6
NOSIP	0.0011076162480398	-0.703382358033091	0.348	0.738	1	NOSIP	LNMT	patient_6
BOD1	0.00073952193579491	-0.704168593073893	0.261	0.613	1	BOD1	LNMT	patient_6
CHPT1	0.000314071469681904	-0.70425123403706	0.348	0.775	1	CHPT1	LNMT	patient_6
H1FX	0.00300998650197555	-0.70529273998708	0.478	0.762	1	H1FX	LNMT	patient_6
PLD3	3.93752633714385e-05	-0.706725544025042	0.217	0.65	0.996233538560765	PLD3	LNMT	patient_6
ZC3H12A	0.00692352180151852	-0.708042458511239	0.217	0.55	1	ZC3H12A	LNMT	patient_6
NDUFA1	0.00109004562001517	-0.708361186439769	0.435	0.85	1	NDUFA1	LNMT	patient_6
CDK5RAP3	0.00671900065051856	-0.709225394138631	0.435	0.725	1	CDK5RAP3	LNMT	patient_6
MARCKSL1	0.00138680961607265	-0.711048301191902	0.522	0.9	1	MARCKSL1	LNMT	patient_6
FAM96B	0.000668700026812197	-0.712106241970699	0.304	0.787	1	FAM96B	LNMT	patient_6
KCNQ1OT1	0.00441813012385051	-0.712644218151703	0.174	0.488	1	KCNQ1OT1	LNMT	patient_6
ST3GAL1	0.00519672559176009	-0.712661561302894	0.391	0.75	1	ST3GAL1	LNMT	patient_6
MRPL27	0.000635913559277587	-0.716396292612713	0.435	0.812	1	MRPL27	LNMT	patient_6
SERINC2	0.000777905383534012	-0.717720195547717	0.304	0.65	1	SERINC2	LNMT	patient_6
RNF19A	0.00629793660664652	-0.719542780680131	0.478	0.8	1	RNF19A	LNMT	patient_6
CBX4	0.00250970452072774	-0.720766861898199	0.348	0.65	1	CBX4	LNMT	patient_6
RPL18	0.00141264754696087	-0.7239274699511	0.783	0.963	1	RPL18	LNMT	patient_6
RAP2C	0.00708520838274754	-0.725345479430445	0.13	0.412	1	RAP2C	LNMT	patient_6
SEMA4A	0.0104081495394727	-0.72842340021891	0.261	0.562	1	SEMA4A	LNMT	patient_6
TAF15	0.00207185556672941	-0.73003616752862	0.304	0.675	1	TAF15	LNMT	patient_6
FBXL6	0.00013151354384916	-0.730776924238742	0.304	0.7	1	FBXL6	LNMT	patient_6
EDN2	0.0198077457566128	-0.730926015561965	0.043	0.275	1	EDN2	LNMT	patient_6
CYR61	0.0129865687102386	-0.734826109415582	0.391	0.762	1	CYR61	LNMT	patient_6
AKAP8L	0.000355851223558863	-0.73770240828405	0.261	0.662	1	AKAP8L	LNMT	patient_6
PPP1R15B	0.0376749169913997	-0.738025025518274	0.391	0.6	1	PPP1R15B	LNMT	patient_6
CERCAM	0.000179151098297838	-0.743810574365839	0.174	0.6	1	CERCAM	LNMT	patient_6
ZFP36	0.00825846841273771	-0.745028642873696	0.696	0.85	1	ZFP36	LNMT	patient_6
IRX3	0.00384210730195152	-0.747912310121264	0.391	0.713	1	IRX3	LNMT	patient_6
CD9	0.00469117322614337	-0.748493695833978	0.478	0.838	1	CD9	LNMT	patient_6
ARF6	0.00257072288052125	-0.748879625627589	0.435	0.775	1	ARF6	LNMT	patient_6
STMND1	0.000653662750830679	-0.750373090508526	0.391	0.787	1	STMND1	LNMT	patient_6
SLC20A2	0.000324290903727468	-0.752976027082938	0.261	0.725	1	SLC20A2	LNMT	patient_6
NDUFAF6	0.00016829108548086	-0.755718584511277	0.304	0.775	1	NDUFAF6	LNMT	patient_6
HSPA1B	0.00779352108535527	-0.756920667177639	0.609	0.925	1	HSPA1B	LNMT	patient_6
SQSTM1	0.00575530202663685	-0.757873457134415	0.609	0.975	1	SQSTM1	LNMT	patient_6
COX8A	0.00483902024670642	-0.762628913644206	0.565	0.875	1	COX8A	LNMT	patient_6
SAR1B	0.000434311819606135	-0.763442390509964	0.348	0.713	1	SAR1B	LNMT	patient_6
SSR2	0.000709627954823255	-0.765107798843457	0.435	0.85	1	SSR2	LNMT	patient_6
ATP5MD	0.000558156614310711	-0.76569544844724	0.522	0.938	1	ATP5MD	LNMT	patient_6
UGCG	0.00384298631111649	-0.768069941991752	0.565	0.863	1	UGCG	LNMT	patient_6
MAP3K13	3.23051540252455e-05	-0.768693206171385	0.261	0.775	0.817352701992736	MAP3K13	LNMT	patient_6
RNF187	0.000148992201163113	-0.769622103233547	0.348	0.812	1	RNF187	LNMT	patient_6
CALR	0.00194751528067638	-0.776229560617602	0.565	0.925	1	CALR	LNMT	patient_6
GGH	0.00864986780298052	-0.782101167607811	0.217	0.575	1	GGH	LNMT	patient_6
EI24	0.000627402501174525	-0.80327921008434	0.391	0.725	1	EI24	LNMT	patient_6
IARS2	0.000402225650531402	-0.803427822746105	0.304	0.725	1	IARS2	LNMT	patient_6
PCED1B	5.27865073065982e-05	-0.803472089867825	0.13	0.588	1	PCED1B	LNMT	patient_6
GPAT4	3.0511864711045e-05	-0.806599967636151	0.348	0.812	0.771980689054149	GPAT4	LNMT	patient_6
OTUD6B-AS1	0.000864038048110674	-0.807809108966093	0.348	0.713	1	OTUD6B-AS1	LNMT	patient_6
SLC5A3	0.00163362004583079	-0.809708628969709	0.174	0.525	1	SLC5A3	LNMT	patient_6
IRF2BPL	0.00335836654359455	-0.810799066035124	0.348	0.675	1	IRF2BPL	LNMT	patient_6
ARC	0.029065939749271	-0.812890583158532	0.13	0.388	1	ARC	LNMT	patient_6
SIK1B	0.00951108550269637	-0.814551474673253	0.261	0.512	1	SIK1B	LNMT	patient_6
MRPS6	0.00738573354995392	-0.819560724286	0.435	0.713	1	MRPS6	LNMT	patient_6
TPM4	0.0120198209748326	-0.822271617612262	0.609	0.863	1	TPM4	LNMT	patient_6
IER5L	0.00218065141526823	-0.839189740488082	0.304	0.637	1	IER5L	LNMT	patient_6
BRD2	0.0012284664775996	-0.842495466159789	0.348	0.787	1	BRD2	LNMT	patient_6
LSG1	4.29931354898465e-05	-0.846775673073585	0.304	0.812	1	LSG1	LNMT	patient_6
COX6C	0.000868490137648543	-0.846892139737261	0.826	1	1	COX6C	LNMT	patient_6
SLC7A5	0.0106006265658166	-0.847083637072248	0.217	0.5	1	SLC7A5	LNMT	patient_6
VEGFA	0.0355684094091679	-0.849394412878223	0.391	0.588	1	VEGFA	LNMT	patient_6
HOXC13	0.00596209921712539	-0.852931038378505	0.261	0.575	1	HOXC13	LNMT	patient_6
UBC	5.28116752335424e-05	-0.85700449578176	0.913	0.963	1	UBC	LNMT	patient_6
MTDH	3.11823246661646e-05	-0.857830968057025	0.652	0.95	0.788943996378631	MTDH	LNMT	patient_6
JUN	0.00106947633921156	-0.859128305672574	0.652	0.912	1	JUN	LNMT	patient_6
CD83	0.0352359107510003	-0.859899212485403	0.087	0.288	1	CD83	LNMT	patient_6
FAM102B	0.000550240376938312	-0.863163683808728	0.174	0.575	1	FAM102B	LNMT	patient_6
CA12	0.00656362882218767	-0.868826445968733	0.609	0.863	1	CA12	LNMT	patient_6
HES1	0.0398079185848067	-0.871086075523016	0.435	0.713	1	HES1	LNMT	patient_6
MAFB	0.00064540091834473	-0.872693676496711	0.087	0.5	1	MAFB	LNMT	patient_6
PIGX	3.83392598033811e-05	-0.876765724451262	0.304	0.775	0.970021612285345	PIGX	LNMT	patient_6
HSPA5	0.00227577300427495	-0.885885913714731	0.522	0.925	1	HSPA5	LNMT	patient_6
RAB11FIP1	0.00201790131072955	-0.887253078737246	0.522	0.863	1	RAB11FIP1	LNMT	patient_6
RND3	0.00561927337352078	-0.892494707236705	0.391	0.713	1	RND3	LNMT	patient_6
CLDN3	0.00104983110805113	-0.895126732496442	0.435	0.925	1	CLDN3	LNMT	patient_6
VASN	0.00333483418941836	-0.897726336077604	0.174	0.488	1	VASN	LNMT	patient_6
DUSP4	0.00158080503723822	-0.91490728608028	0.391	0.812	1	DUSP4	LNMT	patient_6
TATDN1	0.000117498479394478	-0.915290576874124	0.348	0.787	1	TATDN1	LNMT	patient_6
RTN3	4.36136924807848e-05	-0.91547785493621	0.348	0.85	1	RTN3	LNMT	patient_6
ID2	0.00441813012385051	-0.925764161741975	0.174	0.488	1	ID2	LNMT	patient_6
AKR7A3	0.000820649343350811	-0.929213549760113	0.348	0.775	1	AKR7A3	LNMT	patient_6
HSPA6	0.0213290294369755	-0.930883214135835	0.261	0.575	1	HSPA6	LNMT	patient_6
IER2	0.000452864232212479	-0.943432019516372	0.609	0.875	1	IER2	LNMT	patient_6
CD55	0.000179484155464642	-0.950829937190781	0.304	0.775	1	CD55	LNMT	patient_6
ZNF703	0.000384009025884156	-0.968344753591079	0.478	0.887	1	ZNF703	LNMT	patient_6
SLC3A2	0.000171572997515229	-0.976218749364084	0.391	0.875	1	SLC3A2	LNMT	patient_6
PLEKHF2	0.000982211369316798	-0.992339217626819	0.435	0.8	1	PLEKHF2	LNMT	patient_6
DNAJA4	0.00459414616469635	-0.997359264955012	0.391	0.775	1	DNAJA4	LNMT	patient_6
CLDN4	0.001954256088288	-1.00413907760336	0.609	0.925	1	CLDN4	LNMT	patient_6
ZFAS1	0.000864708205731467	-1.01098349777502	0.435	0.863	1	ZFAS1	LNMT	patient_6
AC105999.2	0.00325437958128858	-1.01271552478489	0.391	0.787	1	AC105999.2	LNMT	patient_6
IGFBP5	0.000108987472098515	-1.01888684855292	0.652	0.988	1	IGFBP5	LNMT	patient_6
TSC22D3	0.00787291916312368	-1.02203574351811	0.478	0.725	1	TSC22D3	LNMT	patient_6
TMCO1	8.29469738266559e-06	-1.02861983335036	0.435	0.9	0.209864138478822	TMCO1	LNMT	patient_6
CEBPB	0.000225206364657077	-1.0291470871781	0.435	0.85	1	CEBPB	LNMT	patient_6
ELF3	0.000136041128004599	-1.0525169765211	0.652	0.963	1	ELF3	LNMT	patient_6
HSPA1A	0.000283740765635163	-1.05895109623599	0.696	0.938	1	HSPA1A	LNMT	patient_6
AGR3	0.00112759110978841	-1.06864436979999	0.522	0.875	1	AGR3	LNMT	patient_6
RND1	0.00180954622502758	-1.07554312926189	0.435	0.812	1	RND1	LNMT	patient_6
CD36	0.00890350700254693	-1.08054479173977	0.043	0.325	1	CD36	LNMT	patient_6
NR4A1	0.000565899709709535	-1.08195775816611	0.522	0.875	1	NR4A1	LNMT	patient_6
ZNF552	0.000655532108183084	-1.09455076044622	0.391	0.75	1	ZNF552	LNMT	patient_6
DSCAM-AS1	0.00014386172051002	-1.12374671601384	0.087	0.512	1	DSCAM-AS1	LNMT	patient_6
ATP5ME	2.13292847610816e-06	-1.1256157007804	0.565	0.925	0.0539652233740125	ATP5ME	LNMT	patient_6
TUFT1	2.90834084818511e-05	-1.14359737942263	0.217	0.75	0.735839317999315	TUFT1	LNMT	patient_6
BACE2	2.50676552656245e-05	-1.17934511780598	0.478	0.912	0.634236745875566	BACE2	LNMT	patient_6
GADD45G	0.00521148180266983	-1.19886763236232	0.261	0.588	1	GADD45G	LNMT	patient_6
ELMSAN1	0.000313699019078013	-1.21164808586016	0.304	0.688	1	ELMSAN1	LNMT	patient_6
TRIB1	0.000132790513593488	-1.23088944567589	0.478	0.887	1	TRIB1	LNMT	patient_6
NCOA7	0.00184516724367372	-1.26334671280993	0.261	0.65	1	NCOA7	LNMT	patient_6
TOB1	4.43748672244323e-05	-1.2677622153744	0.565	0.912	1	TOB1	LNMT	patient_6
MAP3K8	0.00169479392918305	-1.33228606407289	0.391	0.688	1	MAP3K8	LNMT	patient_6
NPPC	0.000298136925004288	-1.33420571906449	0.13	0.588	1	NPPC	LNMT	patient_6
CLK1	0.00109932896061726	-1.35435125758326	0.478	0.762	1	CLK1	LNMT	patient_6
PLAC4	0.00276112408796029	-1.36919468071131	0.087	0.412	1	PLAC4	LNMT	patient_6
VSNL1	7.78812996802925e-05	-1.3891538457091	0.174	0.637	1	VSNL1	LNMT	patient_6
NFKBIA	2.58365727804699e-05	-1.40843091399123	0.348	0.875	0.653691127918669	NFKBIA	LNMT	patient_6
THBS1	7.31617427719494e-05	-1.4130443407693	0.304	0.787	1	THBS1	LNMT	patient_6
AARD	0.025022145012211	-1.43427303423867	0.217	0.5	1	AARD	LNMT	patient_6
DUSP5	0.000183802465538122	-1.43509815276722	0.391	0.762	1	DUSP5	LNMT	patient_6
CITED2	0.00284340821992058	-1.53041028559685	0.304	0.613	1	CITED2	LNMT	patient_6
EFNA1	0.00186219295101235	-1.5457361572485	0.478	0.787	1	EFNA1	LNMT	patient_6
PPP1R15A	1.63612691794807e-05	-1.61551772631886	0.565	0.887	0.413956471510042	PPP1R15A	LNMT	patient_6
BAG3	6.6441986980388e-05	-1.61755960416393	0.478	0.85	1	BAG3	LNMT	patient_6
IRF1	7.84443748231371e-05	-1.62364450086336	0.391	0.8	1	IRF1	LNMT	patient_6
GDF15	0.00325512616429126	-1.70022311536402	0.261	0.625	1	GDF15	LNMT	patient_6
RASD1	0.000913544968822379	-1.70189438899153	0.174	0.6	1	RASD1	LNMT	patient_6
BAMBI	9.97764846057855e-07	-1.81969285790526	0.609	0.938	0.0252444483701098	BAMBI	LNMT	patient_6
MYO1E	6.68006009625077e-06	-2.21648370917412	0.174	0.675	0.169012200495241	MYO1E	LNMT	patient_6
IER3	2.78694543650915e-06	-2.4185010323943	0.348	0.875	0.070512506489118	IER3	LNMT	patient_6
ALB	0.0134803072816261	-3.96049648507125	0	0.225	1	ALB	LNMT	patient_6
PNMT	1.98751301540887e-14	4.78930269751003	0.864	0.226	5.02860668028599e-10	PNMT	PT	patient_7
SCGB2A2	1.46122646129274e-15	4.25131088053761	0.932	0.323	3.69704906971677e-11	SCGB2A2	PT	patient_7
SCGB1D2	1.91069193385183e-13	3.81173155093576	0.866	0.29	4.83424166183851e-09	SCGB1D2	PT	patient_7
S100A7	2.61098111122563e-09	3.49805950298964	0.67	0.065	6.60604330951197e-05	S100A7	PT	patient_7
LGALS7B	1.00779452127025e-09	3.09265689608519	0.702	0.194	2.54982091826587e-05	LGALS7B	PT	patient_7
MGP	1.37772344496419e-08	2.9190947969947	0.58	0	0.000348577808810391	MGP	PT	patient_7
S100A8	1.87264411664822e-09	2.73460082013083	0.764	0.161	4.73797687953165e-05	S100A8	PT	patient_7
KRT17	2.53649963445374e-07	2.33729863467804	0.557	0.065	0.00641759772513141	KRT17	PT	patient_7
S100A9	4.15346912243267e-08	2.29675812208496	0.832	0.387	0.00105086922266669	S100A9	PT	patient_7
ANXA1	4.61256098963926e-07	2.2069012447769	0.634	0.161	0.0116702405598863	ANXA1	PT	patient_7
DLK1	1.22067767566117e-05	2.18571796910097	0.411	0	0.308843658719034	DLK1	PT	patient_7
PPP1R1B	3.00622910278015e-10	1.98662853043021	0.882	0.387	7.60606025294404e-06	PPP1R1B	PT	patient_7
ISG15	1.47192730648043e-05	1.95817616387404	0.723	0.484	0.372412327812614	ISG15	PT	patient_7
HSPA5	6.76866024015262e-08	1.83330864991731	0.814	0.548	0.00171253872736101	HSPA5	PT	patient_7
BPIFB2	0.00804524507634956	1.70594821922541	0.468	0.29	1	BPIFB2	PT	patient_7
CDK12	7.01450460623918e-09	1.69895997839513	0.859	0.645	0.000177473981042458	CDK12	PT	patient_7
CRABP2	8.3303469454923e-08	1.65023424615612	0.834	0.548	0.00210766108067901	CRABP2	PT	patient_7
PGK1	1.69609535725421e-07	1.56745320970058	0.766	0.581	0.00429129086338889	PGK1	PT	patient_7
FOS	0.000715037358455775	1.56333560275101	0.634	0.419	1	FOS	PT	patient_7
DHRS2	0.00340362493632664	1.53113378703491	0.702	0.516	1	DHRS2	PT	patient_7
SLPI	1.05540844000341e-06	1.52139193149672	0.63	0.226	0.0267028889405264	SLPI	PT	patient_7
HSP90B1	3.87378955221126e-10	1.51813323705758	0.877	0.645	9.80107494604972e-06	HSP90B1	PT	patient_7
MT-ND5	1.01061903288061e-06	1.51735872364766	0.814	0.71	0.0255696721509123	MT-ND5	PT	patient_7
KRT86	4.79922744717158e-05	1.50090809305612	0.664	0.258	1	KRT86	PT	patient_7
TXNIP	0.00947514524125878	1.45779428689029	0.511	0.387	1	TXNIP	PT	patient_7
TM4SF1	3.7486569694993e-06	1.44370074077837	0.759	0.419	0.0948447699853017	TM4SF1	PT	patient_7
EZR	2.73151047190683e-07	1.43466461102164	0.748	0.323	0.00691099464497147	EZR	PT	patient_7
MALAT1	0.000643496619087397	1.42543344601764	0.795	0.581	1	MALAT1	PT	patient_7
HERPUD1	0.000128445318934643	1.42194595921398	0.775	0.645	1	HERPUD1	PT	patient_7
CALD1	1.32379325469724e-05	1.4096316224959	0.739	0.516	0.334932931370948	CALD1	PT	patient_7
CCNL1	0.000253944831822167	1.39252439499575	0.698	0.548	1	CCNL1	PT	patient_7
LGALS3BP	1.08496639232382e-06	1.37913107804812	0.761	0.581	0.027450734692185	LGALS3BP	PT	patient_7
P4HB	9.62377117182099e-09	1.36692299485203	0.866	0.71	0.000243491034418243	P4HB	PT	patient_7
SLC16A3	8.8656875696648e-07	1.35682352065498	0.525	0.065	0.0224310761200089	SLC16A3	PT	patient_7
ZNF207	1.25143959779737e-05	1.35537009721927	0.73	0.548	0.316626732638714	ZNF207	PT	patient_7
S100A4	3.81357075403858e-05	1.30823175665692	0.425	0.032	0.9648715364793	S100A4	PT	patient_7
IFI16	3.58199485899493e-06	1.30069918251901	0.591	0.194	0.0906280519274307	IFI16	PT	patient_7
MGLL	2.02643410620046e-07	1.28670976945533	0.557	0.065	0.00512708093209778	MGLL	PT	patient_7
ENO1	2.49671247515824e-07	1.28052056612754	0.873	0.774	0.00631693223339785	ENO1	PT	patient_7
CCDC47	4.9147771086643e-07	1.27171322652174	0.716	0.387	0.0124348775626316	CCDC47	PT	patient_7
CALR	5.2361829788682e-07	1.26632934844658	0.877	0.677	0.0132480665548344	CALR	PT	patient_7
MUC2	0.000622899053503833	1.25499616997424	0.286	0	1	MUC2	PT	patient_7
CAP1	3.91111327638561e-06	1.24305628900863	0.739	0.581	0.0989550770058324	CAP1	PT	patient_7
NDUFA4L2	0.000401593295043843	1.2365814409839	0.361	0.032	1	NDUFA4L2	PT	patient_7
TMX4	7.07901103483242e-08	1.23026474136846	0.543	0	0.00179106058192295	TMX4	PT	patient_7
MAP1LC3A	6.80458085863003e-07	1.22481489032374	0.73	0.452	0.0172162700304198	MAP1LC3A	PT	patient_7
YWHAZ	1.29950749293063e-07	1.22173012963047	0.859	0.71	0.00328788390786379	YWHAZ	PT	patient_7
TIPARP	1.98192499886632e-06	1.21183579577614	0.623	0.29	0.0501446843963168	TIPARP	PT	patient_7
CDH1	8.85203138139481e-06	1.1981444258132	0.718	0.548	0.22396524598067	CDH1	PT	patient_7
HNRNPA3	9.86597081857178e-06	1.16990724973779	0.798	0.677	0.249618927680685	HNRNPA3	PT	patient_7
MT1X	3.31034707690466e-05	1.15879934362719	0.78	0.548	0.837550913927649	MT1X	PT	patient_7
LIMD2	5.71268922856358e-06	1.15646883395612	0.545	0.129	0.144536750171887	LIMD2	PT	patient_7
DUSP1	0.00457818552688792	1.15575381532191	0.705	0.581	1	DUSP1	PT	patient_7
RHOB	1.48985407789554e-05	1.14758944662298	0.8	0.613	0.376947980248351	RHOB	PT	patient_7
CD46	0.000128841569540564	1.14320500347172	0.645	0.387	1	CD46	PT	patient_7
FABP5	0.00136078440972146	1.12439567118475	0.548	0.29	1	FABP5	PT	patient_7
GSN	9.99058133805895e-07	1.11838279277735	0.689	0.29	0.025277169843423	GSN	PT	patient_7
MED1	3.58781732487555e-05	1.11762526675405	0.809	0.645	0.907753661366764	MED1	PT	patient_7
RNF213	0.00378009813735611	1.1174856833189	0.655	0.484	1	RNF213	PT	patient_7
SCGB2A1	0.000184627012443282	1.11644441798439	0.548	0.29	1	SCGB2A1	PT	patient_7
NAMPT	1.26806122523281e-05	1.11574022068648	0.639	0.258	0.320832170596153	NAMPT	PT	patient_7
ARL6IP1	3.10056567259906e-06	1.11322681727125	0.695	0.452	0.0784474120824288	ARL6IP1	PT	patient_7
SELENOP	0.00133199063890814	1.10847384021021	0.655	0.516	1	SELENOP	PT	patient_7
TPM4	1.53383920781038e-06	1.094934043379	0.836	0.677	0.0388076657968105	TPM4	PT	patient_7
DSP	0.000170970396505697	1.09330594789972	0.75	0.645	1	DSP	PT	patient_7
JUN	0.00221137520911686	1.0904766600788	0.748	0.581	1	JUN	PT	patient_7
MACF1	0.000172973082718858	1.08892720213265	0.611	0.355	1	MACF1	PT	patient_7
LTF	0.0114255404048582	1.08155939952034	0.175	0	1	LTF	PT	patient_7
MARCKS	2.77739663479005e-05	1.07638991353494	0.711	0.484	0.702709122568232	MARCKS	PT	patient_7
ATP2A2	0.000716694116725692	1.07242958123565	0.614	0.484	1	ATP2A2	PT	patient_7
AKAP9	0.000305941830091843	1.07107352433737	0.702	0.548	1	AKAP9	PT	patient_7
S100A6	0.000245782889487576	1.06712794632591	0.909	0.839	1	S100A6	PT	patient_7
GCC2	1.57846861412633e-06	1.05527695670288	0.607	0.226	0.0399368344060102	GCC2	PT	patient_7
LSP1	3.0903314856776e-05	1.0533431067741	0.384	0	0.78188476919129	LSP1	PT	patient_7
COPB2	6.69067895600679e-05	1.05279305476565	0.752	0.613	1	COPB2	PT	patient_7
RPL38	3.59195483098256e-08	1.05277986073674	0.93	0.903	0.000908800491786898	RPL38	PT	patient_7
HSPA1B	0.000391470782995514	1.04715425488157	0.536	0.29	1	HSPA1B	PT	patient_7
GFPT1	0.000651810069060174	1.04398678412261	0.698	0.516	1	GFPT1	PT	patient_7
WFDC2	0.000814408294783512	1.04340677043055	0.345	0.065	1	WFDC2	PT	patient_7
DUSP6	1.73202602879326e-05	1.0401420848718	0.552	0.194	0.438219905544983	DUSP6	PT	patient_7
HMGCS1	0.0165898626621516	1.03755728979423	0.648	0.516	1	HMGCS1	PT	patient_7
S100P	0.000454390740884608	1.03568203434746	0.709	0.452	1	S100P	PT	patient_7
CLEC3A	0.00543590474459906	1.03383946498047	0.391	0.129	1	CLEC3A	PT	patient_7
CEACAM5	0.00976086952151717	1.03336784876074	0.595	0.484	1	CEACAM5	PT	patient_7
RBM39	0.000312315087046307	1.03106627557205	0.789	0.71	1	RBM39	PT	patient_7
LDHA	0.000427431065497823	1.02891228299748	0.843	0.742	1	LDHA	PT	patient_7
IFI6	0.000393374456966684	1.0288306219081	0.8	0.677	1	IFI6	PT	patient_7
PERP	1.48519044088572e-05	1.02821221116953	0.816	0.742	0.375768033448496	PERP	PT	patient_7
ETS2	4.68552590416675e-05	1.02815209909788	0.543	0.226	1	ETS2	PT	patient_7
HSPA1A	0.00387330454510598	1.02477263812714	0.643	0.484	1	HSPA1A	PT	patient_7
IQGAP1	0.00543916032422508	1.01906586015089	0.618	0.516	1	IQGAP1	PT	patient_7
TMEM263	0.000113324736129761	1.01876321088637	0.673	0.516	1	TMEM263	PT	patient_7
MX1	0.00112975813083885	1.01240020022601	0.4	0.097	1	MX1	PT	patient_7
TAF7	0.000162362399084238	1.01228158008335	0.686	0.581	1	TAF7	PT	patient_7
PIK3R1	0.00206514023877162	1.00856664456246	0.602	0.419	1	PIK3R1	PT	patient_7
BCLAF1	3.71515939348949e-05	0.99804487325954	0.677	0.484	0.939972478146776	BCLAF1	PT	patient_7
DNAJB1	0.000711787040600265	0.992256155745929	0.659	0.548	1	DNAJB1	PT	patient_7
RNF19A	1.13890536346604e-05	0.984934821535501	0.58	0.194	0.288154446010543	RNF19A	PT	patient_7
CLDN4	0.000434935426600982	0.982369483013202	0.809	0.677	1	CLDN4	PT	patient_7
HSP90AA1	3.00858710294304e-06	0.979816349285696	0.95	0.871	0.0761202622915618	HSP90AA1	PT	patient_7
TTC3	0.0013836809432269	0.977586570368254	0.748	0.613	1	TTC3	PT	patient_7
MUC6	0.0157202232900396	0.977417494785537	0.695	0.548	1	MUC6	PT	patient_7
RNASET2	0.000101709393914797	0.975009546072271	0.698	0.581	1	RNASET2	PT	patient_7
INTS1	2.73325450236401e-05	0.972701391299393	0.564	0.226	0.691540721643118	INTS1	PT	patient_7
ABHD11	0.000930722300497377	0.972269399690746	0.705	0.613	1	ABHD11	PT	patient_7
HNRNPU	0.00100047039802956	0.971736227600998	0.832	0.71	1	HNRNPU	PT	patient_7
KCNQ1OT1	0.000122118921955547	0.971428198353324	0.457	0.129	1	KCNQ1OT1	PT	patient_7
HIST1H2AC	0.00195616194579733	0.967734140232439	0.611	0.452	1	HIST1H2AC	PT	patient_7
MYADM	5.90236765343241e-05	0.964784510852863	0.616	0.387	1	MYADM	PT	patient_7
VMP1	0.031405961898531	0.96310404881543	0.905	0.903	1	VMP1	PT	patient_7
PRKDC	0.000184585745659153	0.962525398149703	0.666	0.484	1	PRKDC	PT	patient_7
RAD21	7.80379887239119e-05	0.961095508079177	0.648	0.323	1	RAD21	PT	patient_7
FOSB	0.00163095959593375	0.95730378220889	0.514	0.226	1	FOSB	PT	patient_7
ACER3	0.000129946722309644	0.95381491248654	0.648	0.419	1	ACER3	PT	patient_7
IFIT1	0.00137982133360782	0.948790275184132	0.345	0.065	1	IFIT1	PT	patient_7
GPBP1	8.30866030431304e-05	0.944872591700385	0.675	0.484	1	GPBP1	PT	patient_7
MT-ND4	0.000235969927976814	0.944423190346974	0.818	0.742	1	MT-ND4	PT	patient_7
UVRAG	0.00321989911854404	0.944315046533139	0.823	0.645	1	UVRAG	PT	patient_7
HSPD1	1.46576069228137e-05	0.944219341494007	0.825	0.742	0.37085211275411	HSPD1	PT	patient_7
IFI27	2.90646271197316e-05	0.9432058823056	0.957	0.839	0.735364130756328	IFI27	PT	patient_7
CLIP1	0.000124847055270127	0.938482815484212	0.605	0.323	1	CLIP1	PT	patient_7
ERO1A	0.00323807454523843	0.935643193475784	0.493	0.323	1	ERO1A	PT	patient_7
DYNC1H1	0.00240933436889616	0.927456495208796	0.689	0.516	1	DYNC1H1	PT	patient_7
PLAUR	0.00688808608376195	0.927192659944789	0.414	0.194	1	PLAUR	PT	patient_7
SON	0.000926129186247255	0.923005535448953	0.709	0.548	1	SON	PT	patient_7
JUP	0.000172407074048451	0.91234170178343	0.695	0.516	1	JUP	PT	patient_7
PLK2	0.000511824779937028	0.908050190250933	0.611	0.387	1	PLK2	PT	patient_7
DDX24	0.000852997443073192	0.899757761561919	0.689	0.581	1	DDX24	PT	patient_7
IFIT2	0.0432445340932433	0.899265345184363	0.118	0	1	IFIT2	PT	patient_7
TSKU	0.00335717859323302	0.897067854243289	0.627	0.484	1	TSKU	PT	patient_7
PHF3	4.64590486516369e-05	0.897053469727062	0.536	0.194	1	PHF3	PT	patient_7
NORAD	0.000270438360180122	0.896074766147275	0.7	0.581	1	NORAD	PT	patient_7
HM13	0.000128878624505166	0.894156683003917	0.809	0.71	1	HM13	PT	patient_7
SYNE2	0.000226925042076665	0.893560218152658	0.491	0.161	1	SYNE2	PT	patient_7
TNFAIP3	0.0186316389885933	0.890887122201446	0.393	0.226	1	TNFAIP3	PT	patient_7
FKBP10	0.00238441737445915	0.890114907404431	0.602	0.484	1	FKBP10	PT	patient_7
MUC5AC	0.000755018180354908	0.885301552938882	0.28	0	1	MUC5AC	PT	patient_7
ARF4	0.000295587905561887	0.884663783849592	0.718	0.645	1	ARF4	PT	patient_7
HACD3	0.00132072725115285	0.881087132234898	0.714	0.613	1	HACD3	PT	patient_7
STEAP4	8.99200852315995e-07	0.880560999643984	0.482	0	0.022750680764447	STEAP4	PT	patient_7
RPN1	0.00072159388357897	0.879916696873146	0.684	0.613	1	RPN1	PT	patient_7
CD44	0.000953507159343342	0.872913841432015	0.418	0.129	1	CD44	PT	patient_7
CTSL	0.00057886484739898	0.871800423716189	0.507	0.258	1	CTSL	PT	patient_7
AREG	0.0232542918453119	0.871555161926371	0.405	0.258	1	AREG	PT	patient_7
TMED2	6.58352063926224e-06	0.870627269956153	0.75	0.581	0.166569655693974	TMED2	PT	patient_7
MXRA8	0.00242526070784939	0.869374962429587	0.636	0.516	1	MXRA8	PT	patient_7
PITX1	0.00758138351565606	0.869161174306259	0.616	0.613	1	PITX1	PT	patient_7
PDIA3	1.51147127088011e-05	0.859740679855757	0.886	0.871	0.382417346245378	PDIA3	PT	patient_7
C5orf66-AS1	5.22941930490979e-07	0.85578982915877	0.495	0	0.0132309537833523	C5orf66-AS1	PT	patient_7
SP110	0.000161604659534202	0.853441966339741	0.545	0.258	1	SP110	PT	patient_7
ADAR	0.00554205596161811	0.852355538262438	0.652	0.613	1	ADAR	PT	patient_7
RBM25	0.000421404279909939	0.849800571848415	0.705	0.581	1	RBM25	PT	patient_7
SPTBN1	0.00866350498118243	0.84884628946474	0.6	0.484	1	SPTBN1	PT	patient_7
ACSL3	9.92783364632333e-05	0.84279176754407	0.673	0.452	1	ACSL3	PT	patient_7
TC2N	0.00322295193682246	0.842093347296492	0.627	0.484	1	TC2N	PT	patient_7
MUC1	0.029737307358313	0.840626432550876	0.625	0.516	1	MUC1	PT	patient_7
EIF2AK2	0.00370120068434761	0.836536484348634	0.575	0.419	1	EIF2AK2	PT	patient_7
DGAT2	0.0381879322992757	0.829736130756465	0.58	0.516	1	DGAT2	PT	patient_7
OAS1	0.00775898924317573	0.826272736895104	0.57	0.419	1	OAS1	PT	patient_7
NOP58	0.00179942273247411	0.826031490043637	0.639	0.516	1	NOP58	PT	patient_7
ISG20	0.000415974395035991	0.819879856788715	0.768	0.645	1	ISG20	PT	patient_7
SF3B1	0.000177707806446703	0.81890349320274	0.686	0.419	1	SF3B1	PT	patient_7
NIPBL	0.000477790530165357	0.818859665574028	0.566	0.323	1	NIPBL	PT	patient_7
GPRC5C	0.00060337960307934	0.818668057981032	0.627	0.516	1	GPRC5C	PT	patient_7
FTO	1.08680420033104e-06	0.818321134359815	0.523	0.065	0.0274972330725756	FTO	PT	patient_7
ATP1A1	0.00314914933627416	0.814479214288444	0.645	0.484	1	ATP1A1	PT	patient_7
PDIA4	0.00519627054366523	0.81231039911811	0.616	0.516	1	PDIA4	PT	patient_7
ASPH	0.00892212831718154	0.807526256197633	0.614	0.484	1	ASPH	PT	patient_7
GMDS	0.00172557884181904	0.80671781457239	0.761	0.742	1	GMDS	PT	patient_7
RALY	0.000168476278063751	0.805651757550714	0.775	0.677	1	RALY	PT	patient_7
DDX5	0.000880995790834928	0.80523790412578	0.823	0.71	1	DDX5	PT	patient_7
PTTG1IP	0.00101128486722529	0.804446832495903	0.702	0.548	1	PTTG1IP	PT	patient_7
NECTIN4	0.00148526842171566	0.803288166056337	0.62	0.452	1	NECTIN4	PT	patient_7
TCP1	0.000131504888299148	0.794462156835058	0.718	0.581	1	TCP1	PT	patient_7
ZMYND8	0.00170835003105338	0.794436672018853	0.525	0.355	1	ZMYND8	PT	patient_7
GALNT3	0.00227790135639097	0.793944883906374	0.62	0.484	1	GALNT3	PT	patient_7
TEX2	9.50098240643409e-05	0.791773346510389	0.518	0.194	1	TEX2	PT	patient_7
BZW1	0.000136182734862589	0.791464546892	0.693	0.452	1	BZW1	PT	patient_7
FNBP1L	0.000441794376920044	0.791042579620392	0.643	0.452	1	FNBP1L	PT	patient_7
SDCBP	0.0014036564437931	0.790755415638851	0.632	0.516	1	SDCBP	PT	patient_7
PPP1CB	0.000558656535960515	0.786695267598586	0.616	0.387	1	PPP1CB	PT	patient_7
ZFAND5	0.0031005987460691	0.786243746347273	0.655	0.516	1	ZFAND5	PT	patient_7
CAST	0.00131104377230069	0.780524455886364	0.695	0.613	1	CAST	PT	patient_7
MT1F	0.000373183043615633	0.780364204408324	0.559	0.29	1	MT1F	PT	patient_7
PRRC1	0.001577382406061	0.776701577751001	0.589	0.452	1	PRRC1	PT	patient_7
SET	0.000869116679374243	0.775724583755916	0.741	0.613	1	SET	PT	patient_7
SOD2	1.72035101264346e-05	0.775361671260707	0.495	0.097	0.435266009708922	SOD2	PT	patient_7
STAT1	0.00129543747029686	0.774068440042559	0.543	0.258	1	STAT1	PT	patient_7
PRRC2C	0.000691154517599136	0.772440711755945	0.786	0.645	1	PRRC2C	PT	patient_7
TAX1BP1	0.00481356432220204	0.769498097473418	0.716	0.645	1	TAX1BP1	PT	patient_7
GOLGA2	0.00307910008956161	0.768843086275834	0.661	0.548	1	GOLGA2	PT	patient_7
ALG8	0.00155909497175287	0.767830338064112	0.777	0.71	1	ALG8	PT	patient_7
ZKSCAN1	0.00284840512179909	0.767805217396971	0.625	0.484	1	ZKSCAN1	PT	patient_7
VPS37B	0.00103081909369767	0.7671727184712	0.614	0.452	1	VPS37B	PT	patient_7
CXCL8	0.00933356728852238	0.763275403650671	0.273	0.065	1	CXCL8	PT	patient_7
TRAM1	0.000207355425838989	0.759622295207806	0.561	0.258	1	TRAM1	PT	patient_7
SREK1	0.019726900303153	0.757381081245347	0.593	0.516	1	SREK1	PT	patient_7
CREB3L1	0.000832712482952478	0.755547258337398	0.593	0.387	1	CREB3L1	PT	patient_7
SRPK1	8.83729873073207e-05	0.754238748891503	0.595	0.29	1	SRPK1	PT	patient_7
JMJD1C	0.0204142602271646	0.754205456060434	0.505	0.323	1	JMJD1C	PT	patient_7
PDZK1IP1	0.00262179514592876	0.752459228129908	0.557	0.355	1	PDZK1IP1	PT	patient_7
GRB2	0.000150354355135699	0.751686796908972	0.593	0.323	1	GRB2	PT	patient_7
HSP90AB1	5.3299804180958e-05	0.750939485805899	0.955	0.935	1	HSP90AB1	PT	patient_7
SEC16A	0.00227384283347296	0.749969051005673	0.618	0.419	1	SEC16A	PT	patient_7
ARL4A	0.00626140168977107	0.746818813815105	0.668	0.581	1	ARL4A	PT	patient_7
SPAG9	0.000106003973406907	0.746547738177122	0.477	0.129	1	SPAG9	PT	patient_7
N4BP2L2	0.0124796427147556	0.74331541370034	0.53	0.323	1	N4BP2L2	PT	patient_7
IRF2BP2	0.00125665840864288	0.741788871657656	0.645	0.548	1	IRF2BP2	PT	patient_7
RNPS1	0.00295073027388221	0.741600410500242	0.67	0.581	1	RNPS1	PT	patient_7
VEGFA	0.0178343631237856	0.741468717021154	0.489	0.355	1	VEGFA	PT	patient_7
ZNF91	0.0031240327018502	0.736868814990865	0.582	0.419	1	ZNF91	PT	patient_7
PDIA5	0.000799237717674256	0.735640160495577	0.545	0.355	1	PDIA5	PT	patient_7
CLDN6	0.00403976735920803	0.734225737221203	0.53	0.355	1	CLDN6	PT	patient_7
SRSF3	0.00266472088826991	0.732114400174674	0.755	0.645	1	SRSF3	PT	patient_7
F11R	0.00291806253711285	0.732015893445084	0.691	0.548	1	F11R	PT	patient_7
CDH3	0.0001688822917454	0.731909720422211	0.5	0.226	1	CDH3	PT	patient_7
ZNF638	0.000472730649667345	0.731594092320507	0.498	0.226	1	ZNF638	PT	patient_7
KDELR3	0.00451342986833049	0.727916208853107	0.575	0.419	1	KDELR3	PT	patient_7
CEP295	0.00774199026993839	0.727418381769184	0.573	0.452	1	CEP295	PT	patient_7
MYO10	0.0033349788432928	0.727276434299419	0.634	0.452	1	MYO10	PT	patient_7
GTF2I	0.0182491187759756	0.72548363592782	0.63	0.548	1	GTF2I	PT	patient_7
RSL1D1	0.012055238911065	0.722639536544756	0.668	0.645	1	RSL1D1	PT	patient_7
CYP51A1	0.00841488911291091	0.720633474729547	0.568	0.355	1	CYP51A1	PT	patient_7
TOB1	0.00544578580279571	0.7175556138053	0.568	0.452	1	TOB1	PT	patient_7
PARP9	0.000570831311787136	0.716587779393924	0.53	0.323	1	PARP9	PT	patient_7
CTNND1	0.000836968284336992	0.716104960361652	0.548	0.258	1	CTNND1	PT	patient_7
SRRM2	0.00203063217490981	0.715935340397725	0.707	0.581	1	SRRM2	PT	patient_7
MAGED1	0.0003477950437957	0.713912426986105	0.686	0.548	1	MAGED1	PT	patient_7
RNF39	0.00699308162031576	0.710839477329891	0.514	0.355	1	RNF39	PT	patient_7
PPP2R1A	0.00568617148157265	0.710731784867335	0.693	0.613	1	PPP2R1A	PT	patient_7
GOLPH3	0.000327135667307472	0.710500237239936	0.602	0.387	1	GOLPH3	PT	patient_7
BDP1	0.00529562575056604	0.710450997793499	0.591	0.484	1	BDP1	PT	patient_7
PRR14L	0.00107159630833115	0.709932168810286	0.577	0.355	1	PRR14L	PT	patient_7
MT-ND4L	0.00109149500057317	0.709530089659334	0.875	0.806	1	MT-ND4L	PT	patient_7
TPR	0.00206349260804122	0.70893303487461	0.68	0.484	1	TPR	PT	patient_7
YPEL2	0.00120845743143533	0.708923985772037	0.527	0.323	1	YPEL2	PT	patient_7
BPTF	0.0126045607293058	0.708519553967388	0.668	0.613	1	BPTF	PT	patient_7
CEP95	0.0117174302283577	0.708191337278396	0.598	0.419	1	CEP95	PT	patient_7
GSPT1	0.000253883497531534	0.70804350565482	0.677	0.516	1	GSPT1	PT	patient_7
TROVE2	0.00998735270930629	0.707638960421124	0.616	0.452	1	TROVE2	PT	patient_7
GLG1	7.53316372756492e-05	0.705565944761662	0.527	0.194	1	GLG1	PT	patient_7
ACTN4	0.00425614459698429	0.705500819773412	0.627	0.516	1	ACTN4	PT	patient_7
TMEM208	0.000991936793651996	0.704987050071808	0.677	0.581	1	TMEM208	PT	patient_7
RASEF	0.012893835434827	0.70482795603657	0.611	0.484	1	RASEF	PT	patient_7
SRSF11	0.0106852739909359	0.703708272771564	0.73	0.71	1	SRSF11	PT	patient_7
GNL3	0.000597168601661188	0.701656904606355	0.575	0.387	1	GNL3	PT	patient_7
HSPH1	0.00101312685690314	0.700412463374948	0.536	0.323	1	HSPH1	PT	patient_7
WDR45B	9.90089028499457e-05	0.698149022758453	0.564	0.258	1	WDR45B	PT	patient_7
OAS2	0.00069372999799938	0.698089566456826	0.409	0.129	1	OAS2	PT	patient_7
SF3B5	0.000869457782241539	0.696970678680739	0.73	0.613	1	SF3B5	PT	patient_7
TMC5	0.00127697640064865	0.694009038827932	0.577	0.355	1	TMC5	PT	patient_7
DIAPH1	0.00107400196978778	0.692816741573331	0.532	0.29	1	DIAPH1	PT	patient_7
RNFT1	0.000661177811957469	0.69205451837256	0.641	0.484	1	RNFT1	PT	patient_7
RANBP2	0.012235886656247	0.690428238486154	0.432	0.226	1	RANBP2	PT	patient_7
RPS6KB1	0.00740853605695299	0.689488671911182	0.607	0.452	1	RPS6KB1	PT	patient_7
TPM3	0.000203220180657573	0.689121831070654	0.866	0.71	1	TPM3	PT	patient_7
C6orf62	0.0058496990521304	0.688209840979653	0.564	0.355	1	C6orf62	PT	patient_7
KDM5B	0.00803089550603468	0.68755124447591	0.675	0.581	1	KDM5B	PT	patient_7
HSPA9	0.00130672291470663	0.686752343047217	0.677	0.516	1	HSPA9	PT	patient_7
DAP	0.00134408555513188	0.685745595549636	0.716	0.613	1	DAP	PT	patient_7
MAP7	0.00254146913209915	0.685211106922635	0.58	0.419	1	MAP7	PT	patient_7
GOT2	0.00225176758881368	0.683497861487502	0.557	0.355	1	GOT2	PT	patient_7
MAPRE1	3.14999622476177e-05	0.682301831739477	0.575	0.226	0.796980544826976	MAPRE1	PT	patient_7
RPN2	0.000686321864516438	0.682223689165713	0.777	0.742	1	RPN2	PT	patient_7
ZNF841	0.00670949292336886	0.681061774414253	0.432	0.226	1	ZNF841	PT	patient_7
MT-ND1	0.00334435988983984	0.679677628339908	0.857	0.742	1	MT-ND1	PT	patient_7
DNAJA1	0.0037542274479009	0.679293435874846	0.684	0.613	1	DNAJA1	PT	patient_7
LRRFIP1	0.00724894307325563	0.678969244006815	0.736	0.581	1	LRRFIP1	PT	patient_7
DUSP10	0.00491844772034319	0.678960902360743	0.593	0.484	1	DUSP10	PT	patient_7
PCMT1	0.000387849945359333	0.677315669278528	0.677	0.419	1	PCMT1	PT	patient_7
ARID1B	0.0206178602166678	0.677074970984675	0.461	0.323	1	ARID1B	PT	patient_7
GAPVD1	1.13452852250216e-05	0.676144256147576	0.502	0.097	0.287047061478271	GAPVD1	PT	patient_7
MYO1B	0.000281704224365474	0.676117349599613	0.53	0.194	1	MYO1B	PT	patient_7
PRDX4	0.000352807802646732	0.675961876630998	0.727	0.677	1	PRDX4	PT	patient_7
WEE1	0.0142444514628586	0.675105005375765	0.534	0.387	1	WEE1	PT	patient_7
EIF4G1	0.0269032365236462	0.674508708193335	0.636	0.548	1	EIF4G1	PT	patient_7
SRSF5	0.020811355235352	0.673337499833875	0.664	0.613	1	SRSF5	PT	patient_7
SAMD9	0.000708288681780976	0.672368716491147	0.282	0	1	SAMD9	PT	patient_7
PRRC2B	0.00901710186941232	0.672364494030786	0.532	0.387	1	PRRC2B	PT	patient_7
TMEM86A	0.000822617333019968	0.670616389358196	0.557	0.323	1	TMEM86A	PT	patient_7
SUCO	0.01442989684937	0.670445480166917	0.65	0.581	1	SUCO	PT	patient_7
CPD	0.0126627949264871	0.669968705349344	0.536	0.387	1	CPD	PT	patient_7
SEPHS2	0.00793631642689759	0.667974996264766	0.689	0.613	1	SEPHS2	PT	patient_7
ZNF131	0.00176949606177211	0.667280283183802	0.516	0.323	1	ZNF131	PT	patient_7
CD24	0.000129205884557305	0.666975452253146	0.886	0.806	1	CD24	PT	patient_7
KPNA4	0.00583853235999747	0.666406172701821	0.598	0.484	1	KPNA4	PT	patient_7
PXDN	0.00469825354129102	0.665846768425082	0.573	0.452	1	PXDN	PT	patient_7
DMKN	2.65491627398476e-05	0.663860852045392	0.389	0	0.671720366480884	DMKN	PT	patient_7
BRD2	0.0204777204726098	0.663325214398929	0.609	0.516	1	BRD2	PT	patient_7
DDX58	0.0345624908209517	0.662480748134311	0.395	0.258	1	DDX58	PT	patient_7
GOLGA4	0.00851827761286177	0.662313260117809	0.625	0.484	1	GOLGA4	PT	patient_7
CANT1	0.00633038872351664	0.658829193697284	0.602	0.516	1	CANT1	PT	patient_7
FAM83F	0.000614043541867984	0.658060485518602	0.55	0.323	1	FAM83F	PT	patient_7
THRA	0.0361807351568272	0.658049758414365	0.625	0.516	1	THRA	PT	patient_7
SEC63	0.00476960065466719	0.657544427338408	0.614	0.484	1	SEC63	PT	patient_7
PCMTD1	0.00954658104681386	0.656462934360085	0.532	0.355	1	PCMTD1	PT	patient_7
CHD6	0.00411792264723521	0.655162239649529	0.598	0.419	1	CHD6	PT	patient_7
SLAIN2	0.00058261188208091	0.65365652478932	0.655	0.452	1	SLAIN2	PT	patient_7
MLPH	0.000994519552549897	0.65287764968745	0.773	0.645	1	MLPH	PT	patient_7
CTSD	0.0150310548095242	0.652123074872875	0.639	0.452	1	CTSD	PT	patient_7
USP9X	0.00112257388886285	0.64816646055719	0.493	0.226	1	USP9X	PT	patient_7
TMEM87B	0.000664852805714592	0.648166005938959	0.516	0.258	1	TMEM87B	PT	patient_7
MED17	0.00928129517295949	0.647796643680011	0.539	0.387	1	MED17	PT	patient_7
OGA	0.00927681121956068	0.647538429865246	0.45	0.226	1	OGA	PT	patient_7
TMOD3	0.0110748298571644	0.64636881959699	0.614	0.484	1	TMOD3	PT	patient_7
MARCH6	0.0351943493866495	0.646183713747893	0.536	0.387	1	MARCH6	PT	patient_7
AKIRIN1	0.00479734233784952	0.646062147642213	0.509	0.355	1	AKIRIN1	PT	patient_7
SMTN	0.0002885602797196	0.64583750634471	0.5	0.194	1	SMTN	PT	patient_7
MCRIP1	0.00734541760074908	0.645328441838078	0.65	0.548	1	MCRIP1	PT	patient_7
HNRNPH1	0.0190551913933054	0.644485793054512	0.514	0.355	1	HNRNPH1	PT	patient_7
SMG1	0.0148687579153395	0.643476050755465	0.516	0.355	1	SMG1	PT	patient_7
KLF6	0.00487884826300666	0.642814209922926	0.875	0.645	1	KLF6	PT	patient_7
XPNPEP3	0.00504627206436205	0.642813600568636	0.561	0.387	1	XPNPEP3	PT	patient_7
TMEM165	0.0241145794696917	0.642541965246144	0.598	0.516	1	TMEM165	PT	patient_7
SMARCA5	0.0142924157902402	0.642449786481683	0.439	0.226	1	SMARCA5	PT	patient_7
HDAC2	0.0155126975188905	0.641879004423636	0.639	0.581	1	HDAC2	PT	patient_7
CSNK1D	0.021596179616359	0.641843335311914	0.614	0.613	1	CSNK1D	PT	patient_7
MZT2A	0.00140163181291211	0.641830305125812	0.73	0.645	1	MZT2A	PT	patient_7
ACTR3B	3.74201011224791e-06	0.641722492604037	0.473	0.032	0.0946765978499844	ACTR3B	PT	patient_7
ATP2B4	0.00156549331771867	0.640772908584482	0.332	0.065	1	ATP2B4	PT	patient_7
SERINC3	0.00569586180338471	0.639456411914327	0.636	0.516	1	SERINC3	PT	patient_7
EBNA1BP2	0.0185350668312556	0.637574640981537	0.636	0.581	1	EBNA1BP2	PT	patient_7
SURF4	0.00606433412139139	0.637170186992031	0.602	0.516	1	SURF4	PT	patient_7
ACTR3	0.000489102042379727	0.635442489169644	0.636	0.516	1	ACTR3	PT	patient_7
TIMP1	0.000708288681780976	0.635379477554867	0.282	0	1	TIMP1	PT	patient_7
SFSWAP	0.00661618690730194	0.632652770286795	0.58	0.452	1	SFSWAP	PT	patient_7
XPO1	0.00249088623985162	0.630918154348366	0.493	0.29	1	XPO1	PT	patient_7
ARFGEF3	0.00635814041187708	0.630898906214923	0.525	0.419	1	ARFGEF3	PT	patient_7
NARS2	0.0149719207788811	0.629252253384099	0.664	0.548	1	NARS2	PT	patient_7
TMF1	0.0102980450037024	0.628384046709155	0.475	0.29	1	TMF1	PT	patient_7
CD2AP	0.000176414794531145	0.627740992421167	0.539	0.258	1	CD2AP	PT	patient_7
HMGB1	0.0102157288277771	0.627009193513977	0.814	0.71	1	HMGB1	PT	patient_7
MATR3.1	0.00227810897506653	0.626921635715795	0.518	0.29	1	MATR3.1	PT	patient_7
PTBP3	0.000822024694961377	0.626420120555681	0.516	0.258	1	PTBP3	PT	patient_7
LLGL2	0.00151649317835984	0.626350838085224	0.516	0.258	1	LLGL2	PT	patient_7
BAZ1B	0.00145992576898458	0.626227305678385	0.518	0.29	1	BAZ1B	PT	patient_7
GALNT7	0.0301972421893456	0.624199585681357	0.555	0.484	1	GALNT7	PT	patient_7
FAM214A	0.00483661219920578	0.622057614067578	0.466	0.226	1	FAM214A	PT	patient_7
NKTR	0.0130056002374382	0.621977807626241	0.516	0.355	1	NKTR	PT	patient_7
ACOT7	0.00516537786698783	0.620996739207854	0.566	0.484	1	ACOT7	PT	patient_7
HECTD1	0.00121233874466275	0.6207711396095	0.45	0.194	1	HECTD1	PT	patient_7
SEZ6L2	5.63203502069375e-06	0.619214168453884	0.493	0.065	0.142496118058573	SEZ6L2	PT	patient_7
VDAC1	0.01144992356344	0.618362946578796	0.677	0.613	1	VDAC1	PT	patient_7
NMB	0.00120136248081542	0.618264702565316	0.441	0.161	1	NMB	PT	patient_7
NIFK	0.000109327802191042	0.617119449665634	0.584	0.29	1	NIFK	PT	patient_7
PHIP	0.0251300005689625	0.616933216018909	0.493	0.355	1	PHIP	PT	patient_7
AKAP13	0.0449361708637378	0.61671012411416	0.486	0.387	1	AKAP13	PT	patient_7
DDX3X	0.0078792622762746	0.616531415153284	0.491	0.258	1	DDX3X	PT	patient_7
APPBP2	0.0050827915614587	0.615013330906793	0.477	0.29	1	APPBP2	PT	patient_7
USP14	0.0100088424711503	0.613229529156406	0.609	0.516	1	USP14	PT	patient_7
STAT3	0.0038740249939877	0.612125976937407	0.682	0.516	1	STAT3	PT	patient_7
PPFIA1	0.00341883190977787	0.611099371017234	0.693	0.645	1	PPFIA1	PT	patient_7
FES	5.72887414837738e-07	0.610704499829262	0.493	0	0.0144946244828096	FES	PT	patient_7
DICER1	0.00118537434595666	0.609324511541075	0.502	0.258	1	DICER1	PT	patient_7
PDCD4	0.00328528452688022	0.608950142088918	0.464	0.194	1	PDCD4	PT	patient_7
CDC5L	0.000959821237187278	0.607885228908678	0.523	0.323	1	CDC5L	PT	patient_7
DNAJC10	0.0368032955647674	0.607761647673842	0.623	0.613	1	DNAJC10	PT	patient_7
TCAP	0.00674360278494559	0.607687251798905	0.311	0.097	1	TCAP	PT	patient_7
SNX9	6.88363830606175e-05	0.606806492416466	0.466	0.097	1	SNX9	PT	patient_7
COPB1	0.0247000596898526	0.60654963539832	0.616	0.581	1	COPB1	PT	patient_7
FAM192A	0.00201205470492769	0.606461051485322	0.589	0.355	1	FAM192A	PT	patient_7
SETX	0.008127854690221	0.606068180165736	0.411	0.194	1	SETX	PT	patient_7
DHX9	0.00358905362683544	0.605148419662874	0.564	0.355	1	DHX9	PT	patient_7
SPTAN1	0.0418109536964388	0.604930312865537	0.455	0.29	1	SPTAN1	PT	patient_7
TAF1D	0.0310828870967377	0.604860878779684	0.814	0.71	1	TAF1D	PT	patient_7
TANC2	0.0120831653427201	0.604579940348325	0.461	0.29	1	TANC2	PT	patient_7
EDEM3	0.0047443562425545	0.604336640662948	0.539	0.323	1	EDEM3	PT	patient_7
TOP1	0.00193250531073353	0.602079507157418	0.73	0.677	1	TOP1	PT	patient_7
ZNF10	0.00458100198508642	0.601354348816121	0.348	0.097	1	ZNF10	PT	patient_7
TACO1	0.0157425452194144	0.599577440815002	0.575	0.484	1	TACO1	PT	patient_7
U2SURP	0.00429698412723259	0.598568474162466	0.709	0.645	1	U2SURP	PT	patient_7
EHMT1	0.00294071825350107	0.597611755552144	0.516	0.29	1	EHMT1	PT	patient_7
PTGES	3.49336770244509e-05	0.596872928636974	0.47	0.097	0.883856962395632	PTGES	PT	patient_7
KDM6B	0.00607979852803249	0.596827995662245	0.427	0.194	1	KDM6B	PT	patient_7
SSR4	0.00837337002538831	0.596322877831608	0.757	0.645	1	SSR4	PT	patient_7
FA2H	0.0105736667273663	0.595514155554529	0.491	0.355	1	FA2H	PT	patient_7
BRIX1	0.000818926865545414	0.595499697009117	0.632	0.387	1	BRIX1	PT	patient_7
CCNK	0.000231405490498823	0.595128516985069	0.486	0.194	1	CCNK	PT	patient_7
ARPC5	0.0155573236982542	0.593466793690729	0.68	0.677	1	ARPC5	PT	patient_7
MRPS10	0.0128746261733669	0.591623399296031	0.593	0.516	1	MRPS10	PT	patient_7
CCDC14	0.0041305703732894	0.590971140260071	0.391	0.161	1	CCDC14	PT	patient_7
PAK2	0.0359489644987519	0.59083388183942	0.609	0.516	1	PAK2	PT	patient_7
AGPAT2	0.0167340861252395	0.589289302233053	0.614	0.516	1	AGPAT2	PT	patient_7
NPEPPS	0.0303427311991279	0.588644290487656	0.557	0.387	1	NPEPPS	PT	patient_7
SLC30A7	0.0249713823893865	0.588577276786875	0.45	0.29	1	SLC30A7	PT	patient_7
CHMP1B	0.0137446400250677	0.587269162485014	0.486	0.323	1	CHMP1B	PT	patient_7
KLF4	0.0234712057678705	0.586135096179774	0.595	0.484	1	KLF4	PT	patient_7
TSC22D1	0.027686062713984	0.58608095554865	0.72	0.645	1	TSC22D1	PT	patient_7
TRIP11	0.00509778925207528	0.584471090985846	0.52	0.323	1	TRIP11	PT	patient_7
TOR1AIP2	0.0450010999821305	0.584307396451274	0.57	0.484	1	TOR1AIP2	PT	patient_7
CHPF	0.00202499442887875	0.58296530867844	0.552	0.387	1	CHPF	PT	patient_7
RBM3	0.00501002210966604	0.582155705696306	0.78	0.677	1	RBM3	PT	patient_7
MIA2	0.000258087821488504	0.58134282648863	0.518	0.226	1	MIA2	PT	patient_7
EIF4H	0.0151416778859054	0.580114537879225	0.639	0.548	1	EIF4H	PT	patient_7
EGLN3	0.0004143478401659	0.579858732589143	0.366	0.065	1	EGLN3	PT	patient_7
NDFIP1	0.00801954147370927	0.579375246127429	0.702	0.581	1	NDFIP1	PT	patient_7
GCHFR	0.0428718911031281	0.577493637965634	0.634	0.516	1	GCHFR	PT	patient_7
COPA	0.00573329283403447	0.576825379860141	0.718	0.581	1	COPA	PT	patient_7
TMEM87A	0.0261725688750314	0.5750514658901	0.664	0.613	1	TMEM87A	PT	patient_7
LGALS7	5.91025641760335e-06	0.574197915983742	0.432	0	0.149535397621782	LGALS7	PT	patient_7
DNAJC3	0.0297379827388766	0.573944684066649	0.53	0.452	1	DNAJC3	PT	patient_7
IFNGR1	0.000582016330092938	0.572448366132726	0.427	0.129	1	IFNGR1	PT	patient_7
MIA3	0.0479484466511213	0.572011041401117	0.693	0.613	1	MIA3	PT	patient_7
YWHAG	0.00803289335781183	0.57189665731064	0.625	0.548	1	YWHAG	PT	patient_7
EP300	0.0151869746394459	0.571630394248783	0.48	0.323	1	EP300	PT	patient_7
SUPT5H	0.0148669781458393	0.571572007639982	0.559	0.387	1	SUPT5H	PT	patient_7
ULK1	0.0394318714797497	0.570287346256361	0.398	0.258	1	ULK1	PT	patient_7
UBXN4	0.00618564321295992	0.570206755887874	0.716	0.613	1	UBXN4	PT	patient_7
SSR1	0.0246032651882109	0.569621294386083	0.67	0.613	1	SSR1	PT	patient_7
MTDH	0.0125156770154416	0.568471465091688	0.709	0.645	1	MTDH	PT	patient_7
PXMP4	0.00168731993318425	0.566943065859612	0.486	0.258	1	PXMP4	PT	patient_7
SRRM1	0.00739196988089394	0.565290074981946	0.643	0.548	1	SRRM1	PT	patient_7
FAM133B	0.0143695722403863	0.564669008475933	0.557	0.484	1	FAM133B	PT	patient_7
SLC44A4	0.00631295557218774	0.564233575113656	0.589	0.419	1	SLC44A4	PT	patient_7
MANF	0.0209886522879757	0.564200996467319	0.636	0.548	1	MANF	PT	patient_7
HLA-E	0.0122893926027573	0.563238198085351	0.705	0.548	1	HLA-E	PT	patient_7
LGMN	0.00622439604963924	0.562861258452444	0.48	0.258	1	LGMN	PT	patient_7
RIF1	0.00572616273594565	0.559848259316463	0.393	0.161	1	RIF1	PT	patient_7
SNAP23	0.0407868825959837	0.559789712806442	0.543	0.387	1	SNAP23	PT	patient_7
TRIM47	0.0301080866475547	0.559724825262278	0.58	0.484	1	TRIM47	PT	patient_7
CPNE1	0.000890655827801167	0.557452165535587	0.47	0.226	1	CPNE1	PT	patient_7
SFT2D1	0.00663368988172671	0.556179265660773	0.657	0.581	1	SFT2D1	PT	patient_7
SPG7	0.00935237897316528	0.555818221385362	0.416	0.194	1	SPG7	PT	patient_7
APP	0.0186173095178493	0.555686161744709	0.836	0.774	1	APP	PT	patient_7
HIF1A	0.00701298937630759	0.555548753938533	0.52	0.29	1	HIF1A	PT	patient_7
PPP1R10	0.0112855512562541	0.555427242912641	0.652	0.484	1	PPP1R10	PT	patient_7
DCAF13	0.00559192354692248	0.555177843539627	0.505	0.29	1	DCAF13	PT	patient_7
HCG18	0.0147109907217828	0.553682746919186	0.473	0.323	1	HCG18	PT	patient_7
IFIH1	0.0126677015611832	0.553192654471734	0.409	0.226	1	IFIH1	PT	patient_7
CLDN10	0.00347656394184382	0.552779185493743	0.223	0	1	CLDN10	PT	patient_7
NUCB2	0.0317013207500672	0.552176213425547	0.659	0.581	1	NUCB2	PT	patient_7
PYCR1	0.000409406718832713	0.551588719295372	0.768	0.71	1	PYCR1	PT	patient_7
PDZD2	0.000368188151363529	0.551556620443073	0.341	0.032	1	PDZD2	PT	patient_7
ONECUT2	5.15325601010043e-05	0.551104588016584	0.398	0.032	1	ONECUT2	PT	patient_7
SLC25A37	0.00750991236498404	0.551079003474319	0.509	0.387	1	SLC25A37	PT	patient_7
TRMT10C	0.00346061021999556	0.550847190266587	0.573	0.387	1	TRMT10C	PT	patient_7
LYPD6B	0.0119735278273213	0.550547781133798	0.464	0.323	1	LYPD6B	PT	patient_7
MRPL18	0.00686881783056711	0.550132081609101	0.666	0.613	1	MRPL18	PT	patient_7
TP53BP1	0.0112464814046248	0.550125022822998	0.48	0.29	1	TP53BP1	PT	patient_7
ZC3H7A	0.000963021462394826	0.549898183906176	0.425	0.129	1	ZC3H7A	PT	patient_7
RILPL2	0.0133852140076194	0.549784685293808	0.564	0.419	1	RILPL2	PT	patient_7
PTRH2	0.0011674089905853	0.549218562481283	0.832	0.839	1	PTRH2	PT	patient_7
TPI1	0.0164712915658326	0.547578819156483	0.789	0.806	1	TPI1	PT	patient_7
LTN1	0.00250330056700798	0.547045493022309	0.357	0.097	1	LTN1	PT	patient_7
RAB5A	0.0258402405587481	0.54674712287729	0.439	0.29	1	RAB5A	PT	patient_7
PER2	0.00195311338438062	0.545509156747616	0.398	0.129	1	PER2	PT	patient_7
M6PR	0.00469424517909752	0.544895033028295	0.461	0.226	1	M6PR	PT	patient_7
MRPS35	0.00772328747858119	0.544635316418354	0.589	0.484	1	MRPS35	PT	patient_7
FAM208B	0.000657884937618315	0.544597057185669	0.414	0.129	1	FAM208B	PT	patient_7
ODF2	0.0110987576730031	0.544572173074709	0.523	0.355	1	ODF2	PT	patient_7
URM1	0.00902442559741606	0.543985683532763	0.634	0.516	1	URM1	PT	patient_7
NFE2L2	0.0331046162595771	0.54325962856223	0.575	0.452	1	NFE2L2	PT	patient_7
NIPSNAP2	0.00840882560775461	0.54274760846137	0.577	0.484	1	NIPSNAP2	PT	patient_7
ZBTB43	0.000596871558344254	0.541926168205673	0.486	0.194	1	ZBTB43	PT	patient_7
PISD	0.0032608676248776	0.541583785048663	0.498	0.29	1	PISD	PT	patient_7
CEP350	0.00610892567174192	0.540337678314221	0.525	0.387	1	CEP350	PT	patient_7
CITED2	0.00827738214623932	0.538884811240195	0.559	0.387	1	CITED2	PT	patient_7
SH3PXD2B	0.00656997921168008	0.538003960492054	0.457	0.194	1	SH3PXD2B	PT	patient_7
CCDC151	0.000176150261944661	0.537659831966764	0.361	0.032	1	CCDC151	PT	patient_7
TRIB1	0.0495369606205302	0.537248170236571	0.507	0.387	1	TRIB1	PT	patient_7
TP53INP2	0.00296019915835594	0.536491812978503	0.509	0.29	1	TP53INP2	PT	patient_7
CRYBG3	0.00590948065186699	0.535970690707327	0.355	0.129	1	CRYBG3	PT	patient_7
DNAJB9	0.00732185537624619	0.5353191655831	0.495	0.323	1	DNAJB9	PT	patient_7
G6PD	0.0345634747659677	0.535164269464401	0.589	0.419	1	G6PD	PT	patient_7
GBP2	0.00427371077069641	0.53429788367738	0.525	0.29	1	GBP2	PT	patient_7
ERLEC1	0.0144259885739287	0.534130683246708	0.623	0.484	1	ERLEC1	PT	patient_7
GINM1	0.00171727079589184	0.533726033156288	0.557	0.355	1	GINM1	PT	patient_7
SYNGR1	0.00197936394399592	0.533387255794985	0.511	0.29	1	SYNGR1	PT	patient_7
HK2	0.00112172234098936	0.532646602713187	0.38	0.097	1	HK2	PT	patient_7
RCN2	0.0309173205419696	0.530868487871212	0.684	0.613	1	RCN2	PT	patient_7
PAIP1	0.0203599049641989	0.530598716247555	0.691	0.613	1	PAIP1	PT	patient_7
IFI44L	0.0167192781140237	0.529283937271822	0.159	0	1	IFI44L	PT	patient_7
STK19	0.0104881798251768	0.52857845705947	0.598	0.516	1	STK19	PT	patient_7
CAPZA1	0.00781891405416531	0.528324545618953	0.498	0.29	1	CAPZA1	PT	patient_7
SUSD2	0.00997097545887288	0.528252878150727	0.418	0.226	1	SUSD2	PT	patient_7
PHAX	0.048810119203421	0.528171647868829	0.582	0.548	1	PHAX	PT	patient_7
BRWD1	0.0465493112289026	0.528039049880768	0.53	0.387	1	BRWD1	PT	patient_7
LY6E	0.0107652364602449	0.527823317973094	0.866	0.806	1	LY6E	PT	patient_7
PPP2R5C	0.0140072977252052	0.527355987389681	0.427	0.226	1	PPP2R5C	PT	patient_7
PTK2	0.0264380712950933	0.526540873204044	0.5	0.355	1	PTK2	PT	patient_7
IGF2R	0.00100877710404006	0.526038656814064	0.432	0.161	1	IGF2R	PT	patient_7
WDR60	0.0216770163673692	0.525247457641147	0.407	0.258	1	WDR60	PT	patient_7
NDUFS1	0.00640832377501135	0.524788680186184	0.482	0.258	1	NDUFS1	PT	patient_7
SPTLC2	0.00651589902344654	0.522833846701663	0.509	0.323	1	SPTLC2	PT	patient_7
XRCC5	0.00150876121160968	0.522273568055537	0.689	0.548	1	XRCC5	PT	patient_7
KLC1	0.00467539004431218	0.520858957584466	0.336	0.097	1	KLC1	PT	patient_7
ARRDC4	0.000718657689514376	0.519331592165033	0.327	0.032	1	ARRDC4	PT	patient_7
G3BP2	0.0128721698592307	0.518756772157539	0.523	0.355	1	G3BP2	PT	patient_7
MACC1	0.0123565605096478	0.518556564464035	0.477	0.258	1	MACC1	PT	patient_7
TTLL4	0.000872326273290246	0.518398724366991	0.425	0.129	1	TTLL4	PT	patient_7
SMIM4	0.00490919230351135	0.517897559551695	0.555	0.355	1	SMIM4	PT	patient_7
HBS1L	0.000943249650571885	0.517788760189296	0.441	0.161	1	HBS1L	PT	patient_7
SLC17A5	0.00635120273867296	0.517324062495893	0.47	0.29	1	SLC17A5	PT	patient_7
PNPLA8	0.0167541061025475	0.516996985918274	0.443	0.29	1	PNPLA8	PT	patient_7
SMCHD1	0.00344009090553196	0.515941539827359	0.266	0.032	1	SMCHD1	PT	patient_7
AHCY	0.0175188051386608	0.515473041606312	0.695	0.645	1	AHCY	PT	patient_7
MKLN1	0.00586008725124212	0.515443222196863	0.35	0.129	1	MKLN1	PT	patient_7
ANAPC5	0.00737132310712538	0.514465599141197	0.577	0.452	1	ANAPC5	PT	patient_7
SDHA	0.0118662822714196	0.514145035049735	0.577	0.419	1	SDHA	PT	patient_7
MPC1	0.0286914282601737	0.511195812131254	0.632	0.613	1	MPC1	PT	patient_7
CHML	0.00162488458390153	0.510503710866477	0.368	0.097	1	CHML	PT	patient_7
ZNFX1	0.00421150528701165	0.510437129309637	0.384	0.161	1	ZNFX1	PT	patient_7
ORMDL3	0.00182688048114773	0.510280138158238	0.841	0.839	1	ORMDL3	PT	patient_7
UFM1	0.0171217053698356	0.509056394392286	0.568	0.452	1	UFM1	PT	patient_7
CWC25	0.00993563692307459	0.507926484594635	0.648	0.581	1	CWC25	PT	patient_7
DLGAP4	0.0494060584913445	0.507347601079097	0.616	0.548	1	DLGAP4	PT	patient_7
PHLDB2	0.00983902379890535	0.506978985270419	0.4	0.161	1	PHLDB2	PT	patient_7
HSPB1	0.0454030442920457	0.506226836871347	0.875	0.806	1	HSPB1	PT	patient_7
EIF3B	0.0256317845960811	0.505927798079369	0.536	0.387	1	EIF3B	PT	patient_7
FGD6	0.0102731864033854	0.505676803156288	0.4	0.194	1	FGD6	PT	patient_7
PDXDC1	0.0237283464053899	0.5052787407739	0.611	0.548	1	PDXDC1	PT	patient_7
CD164	0.00709788946459687	0.504944816142866	0.677	0.581	1	CD164	PT	patient_7
FMC1	0.0386051954676338	0.503424197374688	0.536	0.419	1	FMC1	PT	patient_7
UBE2E1	0.000695208603072765	0.502318436395557	0.514	0.258	1	UBE2E1	PT	patient_7
RSRC2	0.025020375109043	0.502133010686526	0.655	0.613	1	RSRC2	PT	patient_7
LDLR	0.00619159802891361	0.501675118663815	0.566	0.419	1	LDLR	PT	patient_7
NEMF	0.00201659153104535	0.501449968186993	0.498	0.226	1	NEMF	PT	patient_7
DBNL	0.000271080837929089	-0.500463100340987	0.332	0.645	1	DBNL	LNMT	patient_7
NPDC1	0.0179360855969487	-0.501166060761781	0.486	0.645	1	NPDC1	LNMT	patient_7
UQCR10	0.00632577300755999	-0.503172582398716	0.884	0.935	1	UQCR10	LNMT	patient_7
RPLP0	0.000900192406596558	-0.50406825457829	0.936	0.968	1	RPLP0	LNMT	patient_7
SERINC2	0.00992558141626063	-0.504494297946969	0.657	0.677	1	SERINC2	LNMT	patient_7
RPL3	0.000203027813856337	-0.506856485617063	0.911	1	1	RPL3	LNMT	patient_7
RPL30	0.000103956168772304	-0.510139384056903	0.9	0.935	1	RPL30	LNMT	patient_7
SMIM22	0.00950534528812007	-0.51029695323323	0.714	0.806	1	SMIM22	LNMT	patient_7
TLN1	0.0145448032935151	-0.510991759013083	0.441	0.258	1	TLN1	LNMT	patient_7
AC068888.1	0.00102522612036799	-0.511417695864493	0.327	0.548	1	AC068888.1	LNMT	patient_7
NDUFC2	0.00689017109813232	-0.511560927333824	0.905	1	1	NDUFC2	LNMT	patient_7
BSCL2	0.000741626534581852	-0.513702602899019	0.555	0.677	1	BSCL2	LNMT	patient_7
MRPL33	0.00627192015086362	-0.515700230262621	0.63	0.742	1	MRPL33	LNMT	patient_7
LINC00467	0.00119907529658411	-0.518461319134736	0.386	0.581	1	LINC00467	LNMT	patient_7
ATOX1	0.0120090325410238	-0.518596515579771	0.782	0.806	1	ATOX1	LNMT	patient_7
PDLIM7	0.0135679152849762	-0.518681900635228	0.155	0.323	1	PDLIM7	LNMT	patient_7
PRPF19	0.000956370509114125	-0.520237639191005	0.475	0.677	1	PRPF19	LNMT	patient_7
CYCS	0.00623972707223229	-0.520447875098102	0.691	0.774	1	CYCS	LNMT	patient_7
PTS	0.00151048230697475	-0.521264257244192	0.584	0.677	1	PTS	LNMT	patient_7
SRSF9	0.0450315184429454	-0.522176211773114	0.759	0.903	1	SRSF9	LNMT	patient_7
PHLDA2	0.0141633498430751	-0.523032771986955	0.661	0.806	1	PHLDA2	LNMT	patient_7
ECSIT	0.00212021837988437	-0.524105643495016	0.425	0.645	1	ECSIT	LNMT	patient_7
REEP6	0.000570119877389607	-0.525056340232503	0.416	0.613	1	REEP6	LNMT	patient_7
RPS4X	0.00881083836392849	-0.52579076917223	0.811	0.871	1	RPS4X	LNMT	patient_7
CYB5A	0.0216349033029173	-0.525841846802758	0.68	0.806	1	CYB5A	LNMT	patient_7
UFC1	0.0144926149704716	-0.525881397594403	0.736	0.839	1	UFC1	LNMT	patient_7
IMPDH2	0.0135087268037622	-0.5271722380142	0.53	0.677	1	IMPDH2	LNMT	patient_7
ADI1	0.00742415785871779	-0.527765855966229	0.607	0.742	1	ADI1	LNMT	patient_7
SSH2	0.00914416345571403	-0.52840050058806	0.295	0.516	1	SSH2	LNMT	patient_7
FOXRED2	0.00515974721966701	-0.528452228485582	0.098	0.258	1	FOXRED2	LNMT	patient_7
MRPL11	0.00624815003217198	-0.528973092338996	0.564	0.71	1	MRPL11	LNMT	patient_7
CSRP2	0.0221586339947002	-0.529294899717068	0.691	0.806	1	CSRP2	LNMT	patient_7
PTPN6	0.000207230676611283	-0.529361435700052	0.132	0.387	1	PTPN6	LNMT	patient_7
EGLN2	0.0112069556352822	-0.530027673705671	0.45	0.677	1	EGLN2	LNMT	patient_7
EIF3L	0.00445709496294713	-0.530134381163987	0.718	0.774	1	EIF3L	LNMT	patient_7
POLD4	0.00854821018122524	-0.53106853705085	0.53	0.677	1	POLD4	LNMT	patient_7
MYDGF	0.0387799085865941	-0.532566494748161	0.677	0.774	1	MYDGF	LNMT	patient_7
TYMP	0.045997100192366	-0.533682190248569	0.609	0.71	1	TYMP	LNMT	patient_7
PRR15	0.0148083098468163	-0.534029264505249	0.586	0.71	1	PRR15	LNMT	patient_7
NOP14	0.0242716774172795	-0.534353585929659	0.123	0.258	1	NOP14	LNMT	patient_7
RPL21	0.000432115733160651	-0.534542622164334	0.759	0.903	1	RPL21	LNMT	patient_7
RPS26	0.00915542214051485	-0.535960426207636	0.807	0.871	1	RPS26	LNMT	patient_7
COA1	0.0122465852034787	-0.536154871892942	0.595	0.677	1	COA1	LNMT	patient_7
PALLD	0.00260242021614656	-0.536221628920398	0.332	0.581	1	PALLD	LNMT	patient_7
BOLA1	0.0046187773071581	-0.537957898759635	0.373	0.548	1	BOLA1	LNMT	patient_7
COA6	0.0282097644880656	-0.538768594963033	0.591	0.71	1	COA6	LNMT	patient_7
EIF3F	0.0021706400209581	-0.540111743640115	0.723	0.839	1	EIF3F	LNMT	patient_7
POLR2E	0.00389774544007086	-0.54263721101546	0.593	0.774	1	POLR2E	LNMT	patient_7
BIN1	1.84598055347592e-21	-0.54278703716502	0.016	0.355	4.67051539834942e-17	BIN1	LNMT	patient_7
EFR3A	0.0454718084929991	-0.543141951687935	0.373	0.194	1	EFR3A	LNMT	patient_7
RBP1	0.0210807138080395	-0.543351839975283	0.248	0.452	1	RBP1	LNMT	patient_7
PRR13	0.00645262936418213	-0.545072409268924	0.636	0.71	1	PRR13	LNMT	patient_7
POLR2L	0.0128114278316395	-0.546517502719708	0.8	0.903	1	POLR2L	LNMT	patient_7
KCTD1	0.00176216499046494	-0.546575486247785	0.211	0.452	1	KCTD1	LNMT	patient_7
SNHG7	0.0354555159801311	-0.5479902477549	0.541	0.645	1	SNHG7	LNMT	patient_7
MIEN1	0.00358211855582878	-0.550394075834718	0.97	1	1	MIEN1	LNMT	patient_7
HEBP1	3.58328419682474e-05	-0.55075363459868	0.441	0.677	0.906606734638629	HEBP1	LNMT	patient_7
[truncated: 389 more rows]
