# Supplementary material for: Single cell profiling of primary and paired metastatic lymph node tumors in breast cancer patients
Source: Nat Commun. 2022 Nov 10;13:6823. doi: 10.1038/s41467-022-34581-2 (PMC9649678; doi:10.1038/s41467-022-34581-2)
Supplement: Supplementary file 8 — Supplementary Data 5 [file 41467_2022_34581_MOESM8_ESM.csv]

X	ID	Description	setSize	enrichmentScore	NES	pvalue	p.adjust	qvalues	rank	leading_edge	core_enrichment	patient_id
KEGG_ALZHEIMERS_DISEASE	KEGG_ALZHEIMERS_DISEASE	KEGG_ALZHEIMERS_DISEASE	137	0.577155055106348	2.38913407573141	1e-10	5.60833333333333e-09	4.28654970760234e-09	1715	tags=53%, list=15%, signal=46%	GAPDH/UQCRH/COX6C/UQCR10/COX7A2/COX6A1/NDUFS6/COX6B1/NDUFB10/UQCRQ/ATP5F1D/COX5B/MT-ATP8/COX8A/COX5A/NDUFAB1/NDUFA4/NDUFS5/CALM1/ATP5PD/COX7C/NDUFA3/COX4I1/ATP5F1A/CALML5/UQCR11/NDUFC1/NDUFA8/NDUFB2/TNF/NDUFB7/NDUFA9/NDUFB4/COX7A2L/NDUFB9/ATP5F1B/ATP5MC2/ATP5MC3/ATP5F1E/ATP5MC1/ATP5PF/NDUFS4/UQCRB/CAPN1/NDUFS3/PSENEN/NDUFA6/NDUFS2/ATP5PB/APAF1/NDUFS8/UQCRC1/MT-CO2/COX7B/NAE1/BACE2/NDUFS7/NDUFB5/U…	patient_1
KEGG_ANTIGEN_PROCESSING_AND_PRESENTATION	KEGG_ANTIGEN_PROCESSING_AND_PRESENTATION	KEGG_ANTIGEN_PROCESSING_AND_PRESENTATION	48	0.758422403603503	2.69657443430648	1e-10	5.60833333333333e-09	4.28654970760234e-09	1278	tags=52%, list=11%, signal=47%	HSPA6/HSPA1A/HSPA1B/B2M/HLA-A/HLA-C/CD74/HSP90AB1/HSPA8/PSME1/CALR/TAP1/PDIA3/PSME2/HSP90AA1/HLA-DRA/CTSB/HLA-DRB1/HLA-E/CTSS/HSPA5/CANX/HLA-DMA/HLA-B/HSPA4	patient_1
KEGG_HUNTINGTONS_DISEASE	KEGG_HUNTINGTONS_DISEASE	KEGG_HUNTINGTONS_DISEASE	157	0.581145223724844	2.43352704023372	1e-10	5.60833333333333e-09	4.28654970760234e-09	1801	tags=55%, list=15%, signal=47%	UQCRH/COX6C/UQCR10/SLC25A5/COX7A2/COX6A1/NDUFS6/COX6B1/SOD1/NDUFB10/UQCRQ/ATP5F1D/COX5B/MT-ATP8/SLC25A6/COX8A/COX5A/NDUFAB1/NDUFA4/AP2S1/NDUFS5/CLTB/ATP5PD/VDAC1/COX7C/NDUFA3/COX4I1/ATP5F1A/UQCR11/NDUFC1/NDUFA8/NDUFB2/POLR2K/CLTA/NDUFB7/NDUFA9/NDUFB4/COX7A2L/NDUFB9/POLR2J/ATP5F1B/ATP5MC2/ATP5MC3/ATP5F1E/ATP5MC1/ATP5PF/POLR2F/NDUFS4/UQCRB/NDUFS3/NDUFA6/NDUFS2/POLR2L/ATP5PB/APAF1/VDAC2/TFAM/NDUFS8/…	patient_1
KEGG_OXIDATIVE_PHOSPHORYLATION	KEGG_OXIDATIVE_PHOSPHORYLATION	KEGG_OXIDATIVE_PHOSPHORYLATION	116	0.756451844035717	3.02729522445949	1e-10	5.60833333333333e-09	4.28654970760234e-09	1692	tags=68%, list=14%, signal=59%	UQCRH/COX6C/UQCR10/ATP6V1G1/COX7A2/COX6A1/MT-ND2/NDUFS6/COX6B1/NDUFB10/UQCRQ/ATP5F1D/COX5B/MT-ATP8/ATP6V0C/COX8A/COX5A/NDUFAB1/NDUFA4/NDUFS5/COX17/ATP5MF/ATP5PD/MT-ND4/COX7C/NDUFA3/COX4I1/ATP5F1A/UQCR11/NDUFC1/ATP6V0B/ATP6V1F/NDUFA8/NDUFB2/ATP6AP1/NDUFB7/MT-ND4L/NDUFA9/MT-ND5/NDUFB4/COX7A2L/NDUFB9/ATP5ME/ATP5MG/ATP6V0E1/ATP5F1B/ATP5MC2/ATP5MC3/ATP5F1E/ATP5MC1/ATP5PF/PPA1/NDUFS4/UQCRB/MT-ND1/NDUFS…	patient_1
KEGG_PARKINSONS_DISEASE	KEGG_PARKINSONS_DISEASE	KEGG_PARKINSONS_DISEASE	112	0.763291141779565	3.05907293164939	1e-10	5.60833333333333e-09	4.28654970760234e-09	1720	tags=70%, list=15%, signal=60%	UBB/UQCRH/COX6C/UQCR10/SLC25A5/COX7A2/COX6A1/MT-ND2/NDUFS6/COX6B1/NDUFB10/UQCRQ/ATP5F1D/COX5B/PARK7/MT-ATP8/SLC25A6/COX8A/COX5A/NDUFAB1/NDUFA4/NDUFS5/UBE2L6/ATP5PD/VDAC1/MT-ND4/COX7C/NDUFA3/COX4I1/ATP5F1A/UQCR11/NDUFC1/NDUFA8/NDUFB2/NDUFB7/MT-ND4L/NDUFA9/MT-ND5/NDUFB4/COX7A2L/NDUFB9/ATP5F1B/ATP5MC2/ATP5MC3/UBE2L3/ATP5F1E/ATP5MC1/ATP5PF/NDUFS4/UQCRB/MT-ND1/NDUFS3/NDUFA6/NDUFS2/ATP5PB/APAF1/VDAC2/N…	patient_1
KEGG_RIBOSOME	KEGG_RIBOSOME	KEGG_RIBOSOME	84	0.905306769200855	3.46809531382672	1e-10	5.60833333333333e-09	4.28654970760234e-09	769	tags=92%, list=7%, signal=86%	RPLP1/RPS2/RPL13/RPS5/RPS12/RPL19/RPS23/RPS15A/UBA52/RPLP0/RPL10/RPL38/RPL18A/RPS7/RPS15/RPS8/RPS21/RPL3/RPS29/RPL14/RPL36/RPL30/RPL9/RPS11/RPL13A/RPS20/RPS27A/RPS18/RPL27A/RPS3A/RPL8/RPSA/RPS3/RPL21/RPL22/RPL28/RPS4X/RPS16/RPS9/RPLP2/RPL10A/RPL7A/RPL18/RPS24/RPL27/RPL26/RPL34/RPL23A/RPL39/RPS28/RPS6/FAU/RPL37/RPL6/RPS26/RPS13/RPL35/RPL36AL/RPL23/RPL4/RPL11/RPS27/RPS19/RPL29/RPL7/RPL24/RPL26L1/MR…	patient_1
REACTOME_ABC_TRANSPORTER_DISORDERS	REACTOME_ABC_TRANSPORTER_DISORDERS	REACTOME_ABC_TRANSPORTER_DISORDERS	64	0.684099590355748	2.53577488235443	1e-10	5.60833333333333e-09	4.28654970760234e-09	1298	tags=53%, list=11%, signal=48%	UBC/UBB/PSMB10/UBA52/PSMA7/PSME1/PSMA1/RPS27A/PSMB1/PSMB9/PSMA4/PSME2/PSMC4/OS9/PSMD8/PSMB3/PSMD13/PSMB6/PSMB5/PSMB7/PSMA2/PSMC2/ERLEC1/PSMB2/PSMC1/SEM1/DERL1/PSMA6/PSMA3/PSMA5/ERLIN2/PSMB8/PSMD2/PSMD3	patient_1
REACTOME_ACTIVATION_OF_THE_MRNA_UPON_BINDING_OF_THE_CAP_BINDING_COMPLEX_AND_EIFS_AND_SUBSEQUENT_BINDING_TO_43S	REACTOME_ACTIVATION_OF_THE_MRNA_UPON_BINDING_OF_THE_CAP_BINDING_COMPLEX_AND_EIFS_AND_SUBSEQUENT_BINDING_TO_43S	REACTOME_ACTIVATION_OF_THE_MRNA_UPON_BINDING_OF_THE_CAP_BINDING_COMPLEX_AND_EIFS_AND_SUBSEQUENT_BINDING_TO_43S	58	0.766178859276562	2.78122873779156	1e-10	5.60833333333333e-09	4.28654970760234e-09	1183	tags=69%, list=10%, signal=62%	RPS2/RPS5/RPS12/RPS23/RPS15A/RPS7/RPS15/RPS8/RPS21/RPS29/RPS11/EIF2S2/RPS20/RPS27A/RPS18/RPS3A/RPSA/RPS3/RPS4X/RPS16/RPS14/RPS9/RPS24/RPS28/RPS6/FAU/RPS26/EIF3D/RPS13/RPS27/RPS19/EIF4EBP1/EIF3E/RPS25/PABPC1/EIF3L/RPS27L/EIF4H/EIF3J/RPS17	patient_1
REACTOME_ANTIGEN_PROCESSING_CROSS_PRESENTATION	REACTOME_ANTIGEN_PROCESSING_CROSS_PRESENTATION	REACTOME_ANTIGEN_PROCESSING_CROSS_PRESENTATION	86	0.706831744149507	2.73333445508103	1e-10	5.60833333333333e-09	4.28654970760234e-09	1298	tags=53%, list=11%, signal=48%	S100A9/S100A8/UBC/B2M/UBB/HLA-A/HLA-C/PSMB10/SEC61G/UBA52/PSMA7/PSME1/PSMA1/RPS27A/SEC61B/PSMB1/PSMB9/CALR/TAP1/HMGB1/CD36/PDIA3/PSMA4/PSME2/PSMC4/PSMD8/PSMB3/PSMD13/PSMB6/PSMB5/PSMB7/PSMA2/PSMC2/PSMB2/PSMC1/VAMP8/HLA-E/CTSS/SEM1/PSMA6/PSMA3/PSMA5/PSMB8/HLA-B/PSMD2/PSMD3	patient_1
REACTOME_AUF1_HNRNP_D0_BINDS_AND_DESTABILIZES_MRNA	REACTOME_AUF1_HNRNP_D0_BINDS_AND_DESTABILIZES_MRNA	REACTOME_AUF1_HNRNP_D0_BINDS_AND_DESTABILIZES_MRNA	53	0.743016960590558	2.66801686355368	1e-10	5.60833333333333e-09	4.28654970760234e-09	1298	tags=64%, list=11%, signal=57%	HSPA1A/HSPB1/UBC/UBB/PSMB10/UBA52/PSMA7/HSPA8/PSME1/PSMA1/RPS27A/PSMB1/PSMB9/PSMA4/PSME2/PSMC4/PSMD8/PSMB3/PSMD13/PSMB6/PSMB5/PSMB7/PSMA2/PSMC2/PABPC1/PSMB2/PSMC1/SEM1/PSMA6/PSMA3/PSMA5/PSMB8/PSMD2/PSMD3	patient_1
REACTOME_CELLULAR_RESPONSE_TO_CHEMICAL_STRESS	REACTOME_CELLULAR_RESPONSE_TO_CHEMICAL_STRESS	REACTOME_CELLULAR_RESPONSE_TO_CHEMICAL_STRESS	138	0.55094824257813	2.27705249111937	1e-10	5.60833333333333e-09	4.28654970760234e-09	1342	tags=43%, list=11%, signal=39%	UBC/UBB/PRDX1/P4HB/COX6C/PSMB10/BLVRB/UBA52/COX6A1/PSMA7/PSME1/COX6B1/SOD1/TXN/COX5B/GSTP1/PSMA1/RPS27A/PRDX5/COX8A/COX5A/PSMB1/NDUFA4/PSMB9/COX14/COX7C/COX4I1/PSMA4/PSME2/PSMC4/CSNK2B/PSMD8/PSMB3/PSMD13/PSMB6/PSMB5/PRDX6/PSMB7/PSMA2/COX7A2L/PRDX2/PRDX3/PSMC2/PSMB2/ATOX1/PSMC1/SEM1/PSMA6/MT-CO2/ERO1A/COX7B/PSMA3/SKP1/PSMA5/PSMB8/HMOX2/COX20/PSMD2/PSMD3/RBX1	patient_1
REACTOME_CELLULAR_RESPONSE_TO_STARVATION	REACTOME_CELLULAR_RESPONSE_TO_STARVATION	REACTOME_CELLULAR_RESPONSE_TO_STARVATION	148	0.767744435791011	3.18581412883338	1e-10	5.60833333333333e-09	4.28654970760234e-09	1060	tags=63%, list=9%, signal=58%	RPLP1/RPS2/RPL13/RPS5/RPS12/RPL19/RPS23/RPS15A/UBA52/ATP6V1G1/RPLP0/RPL10/RPL38/RPL18A/RPS7/RPS15/RPS8/RPS21/RPL3/RPS29/RPL14/RPL36/RPL30/RPL9/RPS11/EIF2S2/RPL13A/RPS20/RPS27A/RPS18/RPL27A/RPS3A/RPL8/ATP6V0C/RPSA/RPS3/RPL21/RPL22/RPL28/RPS4X/RPS16/RPS14/RPS9/RPLP2/RPL10A/RPL7A/RPL18/RPS24/RPL27/RPL26/RPL34/RPL23A/RPL39/RPS28/RPS6/FAU/RPL37/RPL6/RPS26/RPS13/RPL35/RPL36AL/RPL23/ATP6V0B/RPL4/ATP6V1F…	patient_1
REACTOME_CHROMATIN_MODIFYING_ENZYMES	REACTOME_CHROMATIN_MODIFYING_ENZYMES	REACTOME_CHROMATIN_MODIFYING_ENZYMES	191	-0.571495507228011	-2.06618186961977	1e-10	5.60833333333333e-09	4.28654970760234e-09	2368	tags=45%, list=20%, signal=36%	HCFC1/KDM4C/PHF2/ASH2L/ARID4A/TRRAP/SMARCC1/KAT8/RBBP4/CREBBP/SAP130/PHF21A/KMT5B/HAT1/KDM2B/AEBP2/EPC1/SMARCD1/ELP1/KANSL3/ARID5B/HDAC3/MBD3/EED/KDM2A/JAK2/KMT2B/NCOR2/RIOX2/DNMT3A/SETD2/KANSL2/KDM5B/ELP2/KDM4B/PHF8/KMT5C/SMARCA2/NCOA1/KAT6B/KDM4A/SETDB1/KAT6A/RUVBL2/HDAC8/EP300/PBRM1/KMT5A/KMT2D/GATAD2B/YEATS2/ARID4B/ARID2/KDM5C/RBBP7/NSD3/NFKB1/MSL1/NCOA2/ARID1A/KANSL1/KDM5A/BRD1/NSD1/KDM7A/NC…	patient_1
REACTOME_DEFECTIVE_CFTR_CAUSES_CYSTIC_FIBROSIS	REACTOME_DEFECTIVE_CFTR_CAUSES_CYSTIC_FIBROSIS	REACTOME_DEFECTIVE_CFTR_CAUSES_CYSTIC_FIBROSIS	57	0.716324135203064	2.5930093746597	1e-10	5.60833333333333e-09	4.28654970760234e-09	1298	tags=60%, list=11%, signal=53%	UBC/UBB/PSMB10/UBA52/PSMA7/PSME1/PSMA1/RPS27A/PSMB1/PSMB9/PSMA4/PSME2/PSMC4/OS9/PSMD8/PSMB3/PSMD13/PSMB6/PSMB5/PSMB7/PSMA2/PSMC2/ERLEC1/PSMB2/PSMC1/SEM1/DERL1/PSMA6/PSMA3/PSMA5/ERLIN2/PSMB8/PSMD2/PSMD3	patient_1
REACTOME_EUKARYOTIC_TRANSLATION_ELONGATION	REACTOME_EUKARYOTIC_TRANSLATION_ELONGATION	REACTOME_EUKARYOTIC_TRANSLATION_ELONGATION	90	0.898232589868026	3.52361845478286	1e-10	5.60833333333333e-09	4.28654970760234e-09	1101	tags=94%, list=9%, signal=86%	RPLP1/RPS2/RPL13/RPS5/RPS12/RPL19/RPS23/RPS15A/UBA52/RPLP0/EEF1G/RPL10/RPL38/RPL18A/RPS7/RPS15/RPS8/RPS21/RPL3/RPS29/RPL14/RPL36/RPL30/RPL9/RPS11/RPL13A/RPS20/RPS27A/RPS18/RPL27A/RPS3A/RPL8/RPSA/RPS3/RPL21/RPL22/EEF1A1/RPL28/RPS4X/RPS16/RPS14/RPS9/RPLP2/RPL10A/RPL7A/RPL18/RPS24/RPL27/RPL26/RPL34/RPL23A/RPL39/RPS28/RPS6/FAU/RPL37/RPL6/RPS26/EEF2/RPS13/RPL35/RPL36AL/RPL23/RPL4/RPL11/RPS27/RPS19/RPL…	patient_1
REACTOME_EUKARYOTIC_TRANSLATION_INITIATION	REACTOME_EUKARYOTIC_TRANSLATION_INITIATION	REACTOME_EUKARYOTIC_TRANSLATION_INITIATION	116	0.822858933653899	3.29305419756061	1e-10	5.60833333333333e-09	4.28654970760234e-09	1103	tags=77%, list=9%, signal=70%	RPLP1/RPS2/RPL13/RPS5/RPS12/RPL19/RPS23/RPS15A/UBA52/RPLP0/RPL10/RPL38/RPL18A/RPS7/RPS15/RPS8/RPS21/RPL3/RPS29/RPL14/RPL36/RPL30/RPL9/RPS11/EIF2S2/RPL13A/RPS20/RPS27A/RPS18/RPL27A/RPS3A/RPL8/RPSA/RPS3/RPL21/RPL22/RPL28/RPS4X/RPS16/RPS14/RPS9/RPLP2/RPL10A/RPL7A/RPL18/RPS24/RPL27/RPL26/RPL34/RPL23A/RPL39/RPS28/RPS6/FAU/RPL37/RPL6/RPS26/EIF3D/RPS13/RPL35/RPL36AL/RPL23/RPL4/EIF5/RPL11/RPS27/RPS19/EIF…	patient_1
REACTOME_INFLUENZA_INFECTION	REACTOME_INFLUENZA_INFECTION	REACTOME_INFLUENZA_INFECTION	151	0.722085374527515	3.00930776986838	1e-10	5.60833333333333e-09	4.28654970760234e-09	983	tags=60%, list=8%, signal=56%	HSPA1A/RPLP1/RPS2/RPL13/RPS5/RPS12/RPL19/RPS23/RPS15A/UBA52/RPLP0/RAN/RPL10/RPL38/RPL18A/RPS7/RPS15/RPS8/RPS21/RPL3/RPS29/RPL14/RPL36/RPL30/RPL9/RPS11/RPL13A/RPS20/RPS27A/RPS18/RPL27A/RPS3A/RPL8/SLC25A6/RPSA/RPS3/RPL21/RPL22/RPL28/RPS4X/RPS16/RPS14/RPS9/RPLP2/RPL10A/RPL7A/RPL18/RPS24/RPL27/RPL26/RPL34/CALR/RPL23A/RPL39/RPS28/RPS6/FAU/RPL37/RPL6/RPS26/RPS13/RPL35/RPL36AL/RPL23/HSP90AA1/RPL4/POLR2K…	patient_1
REACTOME_METABOLISM_OF_AMINO_ACIDS_AND_DERIVATIVES	REACTOME_METABOLISM_OF_AMINO_ACIDS_AND_DERIVATIVES	REACTOME_METABOLISM_OF_AMINO_ACIDS_AND_DERIVATIVES	271	0.657463441429037	2.98235711823708	1e-10	5.60833333333333e-09	4.28654970760234e-09	1183	tags=45%, list=10%, signal=42%	RPLP1/ASS1/RPS2/RPL13/RPS5/RPS12/PSMB10/RPL19/RPS23/RPS15A/UBA52/RPLP0/RPL10/RPL38/PSMA7/RPL18A/RPS7/SMS/PSME1/RPS15/RPS8/RPS21/ECHS1/RPL3/RPS29/RPL14/RPL36/RPL30/RPL9/RPS11/RPL13A/RPS20/PSMA1/RPS27A/RPS18/RPL27A/RPS3A/RPL8/RPSA/RPS3/RPL21/RPL22/RPL28/RPS4X/NDUFAB1/RPS16/RPS14/RPS9/PSMB1/PSMB9/RPLP2/RPL10A/RPL7A/RPL18/RPS24/RPL27/RPL26/RPL34/SEPHS2/RPL23A/RPL39/RPS28/RPS6/FAU/RPL37/RPL6/RPS26/PSM…	patient_1
REACTOME_NERVOUS_SYSTEM_DEVELOPMENT	REACTOME_NERVOUS_SYSTEM_DEVELOPMENT	REACTOME_NERVOUS_SYSTEM_DEVELOPMENT	399	0.49177077535648	2.29343330906879	1e-10	5.60833333333333e-09	4.28654970760234e-09	910	tags=34%, list=8%, signal=33%	ACTB/UBC/ACTG1/TUBA1B/UBB/MYL6/CFL1/RPLP1/RPS2/RPL13/RPS5/CD24/RPS12/PSMB10/RPL19/RPS23/RPS15A/UBA52/MYL12B/RPLP0/HSP90AB1/RPL10/RPL38/PSMA7/RPL18A/RPS7/HSPA8/PSME1/RPS15/RPS8/PFN1/RAC1/RPS21/RPL3/RPS29/RPL14/RPL36/RPL30/RPL9/RPS11/RPL13A/RPS20/PSMA1/RPS27A/RPS18/RPL27A/RPS3A/RPL8/MYL12A/RPSA/RPS3/RPL21/RPL22/MAGOH/ELOC/RPL28/RPS4X/RPS16/RPS14/ARPC5/ELOB/RPS9/PSMB1/PSMB9/AP2S1/RPLP2/RPL10A/RPL7A/…	patient_1
REACTOME_NEUTROPHIL_DEGRANULATION	REACTOME_NEUTROPHIL_DEGRANULATION	REACTOME_NEUTROPHIL_DEGRANULATION	326	0.590091248651868	2.71310495784069	1e-10	5.60833333333333e-09	4.28654970760234e-09	1423	tags=38%, list=12%, signal=35%	S100A7/S100A9/HSPA6/S100A8/BST2/ALDOA/HSPA1A/LTF/HSPA1B/PKM/B2M/MIF/CSTB/S100P/HLA-A/HLA-C/NME2/SRP14/S100A11/DSP/SERPINA1/HSP90AB1/CEACAM6/LGALS3/HSPA8/APRT/RAC1/PPIA/GSTP1/MGST1/TUBB/LAMP1/ATP6V0C/EEF1A1/GPI/CD63/FTH1/PGAM1/ARPC5/PSMB1/IDH1/PDAP1/HEBP2/SLPI/DYNLL1/GRN/CNN2/DDOST/HMGB1/NPC2/CD36/GDI2/PA2G4/CALML5/EEF2/TUBB4B/ILF2/CKAP4/HSP90AA1/DYNLT1/CTSB/CYSTM1/CSNK2B/CCT8/ANXA2/GGH/PSMD13/XRC…	patient_1
REACTOME_NONSENSE_MEDIATED_DECAY_NMD	REACTOME_NONSENSE_MEDIATED_DECAY_NMD	REACTOME_NONSENSE_MEDIATED_DECAY_NMD	111	0.821046139797377	3.26619190400122	1e-10	5.60833333333333e-09	4.28654970760234e-09	787	tags=72%, list=7%, signal=68%	RPLP1/RPS2/RPL13/RPS5/RPS12/RPL19/RPS23/RPS15A/UBA52/RPLP0/RPL10/RPL38/RPL18A/RPS7/RPS15/RPS8/RPS21/RPL3/RPS29/RPL14/RPL36/RPL30/RPL9/RPS11/RPL13A/RPS20/RPS27A/RPS18/RPL27A/RPS3A/RPL8/RPSA/RPS3/RPL21/RPL22/MAGOH/RPL28/RPS4X/RPS16/RPS14/RPS9/RPLP2/RPL10A/RPL7A/RPL18/RPS24/RPL27/RPL26/RPL34/RPL23A/RPL39/RPS28/RPS6/FAU/RPL37/RPL6/RPS26/RPS13/RPL35/RPL36AL/RPL23/RPL4/RPL11/RPS27/RPS19/RPL29/RPL7/RPL2…	patient_1
REACTOME_REGULATION_OF_EXPRESSION_OF_SLITS_AND_ROBOS	REACTOME_REGULATION_OF_EXPRESSION_OF_SLITS_AND_ROBOS	REACTOME_REGULATION_OF_EXPRESSION_OF_SLITS_AND_ROBOS	155	0.801961086371757	3.3636745909552	1e-10	5.60833333333333e-09	4.28654970760234e-09	1183	tags=72%, list=10%, signal=65%	UBC/UBB/RPLP1/RPS2/RPL13/RPS5/RPS12/PSMB10/RPL19/RPS23/RPS15A/UBA52/RPLP0/RPL10/RPL38/PSMA7/RPL18A/RPS7/PSME1/RPS15/RPS8/RPS21/RPL3/RPS29/RPL14/RPL36/RPL30/RPL9/RPS11/RPL13A/RPS20/PSMA1/RPS27A/RPS18/RPL27A/RPS3A/RPL8/RPSA/RPS3/RPL21/RPL22/MAGOH/ELOC/RPL28/RPS4X/RPS16/RPS14/ELOB/RPS9/PSMB1/PSMB9/RPLP2/RPL10A/RPL7A/RPL18/RPS24/RPL27/RPL26/RPL34/RPL23A/RPL39/RPS28/RPS6/FAU/RPL37/RPL6/RPS26/PSMA4/RPS…	patient_1
REACTOME_RESPIRATORY_ELECTRON_TRANSPORT	REACTOME_RESPIRATORY_ELECTRON_TRANSPORT	REACTOME_RESPIRATORY_ELECTRON_TRANSPORT	100	0.711903436096302	2.82076020701846	1e-10	5.60833333333333e-09	4.28654970760234e-09	1828	tags=64%, list=16%, signal=54%	UQCRH/COX6C/UQCR10/NDUFB11/COX6A1/MT-ND2/NDUFS6/COX6B1/NDUFB10/UQCRQ/COX5B/COX8A/COX5A/NDUFAB1/NDUFA4/NDUFS5/COX14/MT-ND4/COX7C/NDUFA3/COX4I1/UQCR11/NDUFC1/NDUFA8/NDUFB2/NDUFB7/NDUFA9/MT-ND5/NDUFB4/COX7A2L/NDUFB9/NDUFS4/UQCRB/MT-ND1/NDUFS3/NDUFA12/NDUFA6/NDUFS2/NDUFS8/UQCRC1/MT-CO2/COX7B/NDUFA11/NDUFA13/NDUFS7/NDUFB5/UQCRC2/TIMMDC1/COX20/NDUFS1/CYC1/NDUFB6/MT-CYB/NDUFA1/NDUFB1/NDUFA2/SDHC/SCO2/MT…	patient_1
REACTOME_RESPIRATORY_ELECTRON_TRANSPORT_ATP_SYNTHESIS_BY_CHEMIOSMOTIC_COUPLING_AND_HEAT_PRODUCTION_BY_UNCOUPLING_PROTEINS	REACTOME_RESPIRATORY_ELECTRON_TRANSPORT_ATP_SYNTHESIS_BY_CHEMIOSMOTIC_COUPLING_AND_HEAT_PRODUCTION_BY_UNCOUPLING_PROTEINS	REACTOME_RESPIRATORY_ELECTRON_TRANSPORT_ATP_SYNTHESIS_BY_CHEMIOSMOTIC_COUPLING_AND_HEAT_PRODUCTION_BY_UNCOUPLING_PROTEINS	119	0.728715539535842	2.93520117465866	1e-10	5.60833333333333e-09	4.28654970760234e-09	1828	tags=67%, list=16%, signal=57%	UCP2/UQCRH/COX6C/UQCR10/NDUFB11/COX6A1/MT-ND2/NDUFS6/COX6B1/NDUFB10/UQCRQ/ATP5F1D/COX5B/MT-ATP8/COX8A/COX5A/NDUFAB1/NDUFA4/NDUFS5/ATP5MF/ATP5PD/COX14/MT-ND4/COX7C/NDUFA3/COX4I1/ATP5F1A/UQCR11/NDUFC1/NDUFA8/NDUFB2/NDUFB7/NDUFA9/MT-ND5/NDUFB4/COX7A2L/NDUFB9/ATP5ME/ATP5MG/ATP5F1B/ATP5MC2/ATP5MC3/ATP5F1E/ATP5MC1/ATP5PF/NDUFS4/UQCRB/MT-ND1/NDUFS3/NDUFA12/NDUFA6/NDUFS2/ATP5PB/NDUFS8/UQCRC1/MT-CO2/COX7B…	patient_1
REACTOME_RESPONSE_OF_EIF2AK4_GCN2_TO_AMINO_ACID_DEFICIENCY	REACTOME_RESPONSE_OF_EIF2AK4_GCN2_TO_AMINO_ACID_DEFICIENCY	REACTOME_RESPONSE_OF_EIF2AK4_GCN2_TO_AMINO_ACID_DEFICIENCY	98	0.876160947737192	3.46710339853034	1e-10	5.60833333333333e-09	4.28654970760234e-09	769	tags=82%, list=7%, signal=77%	RPLP1/RPS2/RPL13/RPS5/RPS12/RPL19/RPS23/RPS15A/UBA52/RPLP0/RPL10/RPL38/RPL18A/RPS7/RPS15/RPS8/RPS21/RPL3/RPS29/RPL14/RPL36/RPL30/RPL9/RPS11/EIF2S2/RPL13A/RPS20/RPS27A/RPS18/RPL27A/RPS3A/RPL8/RPSA/RPS3/RPL21/RPL22/RPL28/RPS4X/RPS16/RPS14/RPS9/RPLP2/RPL10A/RPL7A/RPL18/RPS24/RPL27/RPL26/RPL34/RPL23A/RPL39/RPS28/RPS6/FAU/RPL37/RPL6/RPS26/RPS13/RPL35/RPL36AL/RPL23/RPL4/RPL11/RPS27/RPS19/RPL29/RPL7/CEB…	patient_1
REACTOME_RRNA_PROCESSING	REACTOME_RRNA_PROCESSING	REACTOME_RRNA_PROCESSING	196	0.694515647888671	2.97090644009403	1e-10	5.60833333333333e-09	4.28654970760234e-09	1069	tags=45%, list=9%, signal=42%	RPLP1/RPS2/RPL13/RPS5/TRMT112/RPS12/RPL19/RPS23/RPS15A/UBA52/RPLP0/RPL10/RPL38/RPL18A/RPS7/RPS15/RPS8/RPS21/NHP2/RPL3/RPS29/RPL14/RPL36/RPL30/RPL9/RPS11/RPL13A/RPS20/RPS27A/RPS18/RPL27A/RPS3A/RPL8/RPSA/RPS3/RPL21/RPL22/RPL28/RPS4X/RPS16/RPS14/RPS9/NCL/RPLP2/RPL10A/RPL7A/RPL18/FBL/RPS24/RPL27/RPL26/RPL34/RPL23A/RPL39/RPS28/RPS6/FAU/RPL37/RPL6/RPS26/RPS13/RPL35/NOP10/RPL36AL/RPL23/SNU13/RPL4/RPL11/…	patient_1
REACTOME_SCF_SKP2_MEDIATED_DEGRADATION_OF_P27_P21	REACTOME_SCF_SKP2_MEDIATED_DEGRADATION_OF_P27_P21	REACTOME_SCF_SKP2_MEDIATED_DEGRADATION_OF_P27_P21	59	0.720566267914618	2.63208037578469	1e-10	5.60833333333333e-09	4.28654970760234e-09	1298	tags=58%, list=11%, signal=52%	UBC/UBB/PSMB10/UBA52/PSMA7/PSME1/PSMA1/RPS27A/PSMB1/PSMB9/PSMA4/PSME2/PSMC4/PSMD8/PSMB3/PSMD13/PSMB6/PSMB5/PSMB7/PSMA2/PSMC2/PSMB2/PSMC1/SEM1/CCND1/CDK4/PSMA6/PSMA3/SKP1/PSMA5/PSMB8/PSMD2/CKS1B/PSMD3	patient_1
REACTOME_SELENOAMINO_ACID_METABOLISM	REACTOME_SELENOAMINO_ACID_METABOLISM	REACTOME_SELENOAMINO_ACID_METABOLISM	101	0.862683317678625	3.44262259838692	1e-10	5.60833333333333e-09	4.28654970760234e-09	769	tags=79%, list=7%, signal=75%	RPLP1/RPS2/RPL13/RPS5/RPS12/RPL19/RPS23/RPS15A/UBA52/RPLP0/RPL10/RPL38/RPL18A/RPS7/RPS15/RPS8/RPS21/RPL3/RPS29/RPL14/RPL36/RPL30/RPL9/RPS11/RPL13A/RPS20/RPS27A/RPS18/RPL27A/RPS3A/RPL8/RPSA/RPS3/RPL21/RPL22/RPL28/RPS4X/RPS16/RPS14/RPS9/RPLP2/RPL10A/RPL7A/RPL18/RPS24/RPL27/RPL26/RPL34/SEPHS2/RPL23A/RPL39/RPS28/RPS6/FAU/RPL37/RPL6/RPS26/RPS13/RPL35/RPL36AL/RPL23/RPL4/RPL11/RPS27/RPS19/RPL29/RPL7/RPL…	patient_1
REACTOME_SIGNALING_BY_ROBO_RECEPTORS	REACTOME_SIGNALING_BY_ROBO_RECEPTORS	REACTOME_SIGNALING_BY_ROBO_RECEPTORS	189	0.727520930432733	3.10211176946296	1e-10	5.60833333333333e-09	4.28654970760234e-09	1192	tags=62%, list=10%, signal=57%	UBC/UBB/RPLP1/RPS2/RPL13/RPS5/RPS12/PSMB10/RPL19/RPS23/RPS15A/UBA52/RPLP0/RPL10/RPL38/PSMA7/RPL18A/RPS7/PSME1/RPS15/RPS8/PFN1/RAC1/RPS21/RPL3/RPS29/RPL14/RPL36/RPL30/RPL9/RPS11/RPL13A/RPS20/PSMA1/RPS27A/RPS18/RPL27A/RPS3A/RPL8/RPSA/RPS3/RPL21/RPL22/MAGOH/ELOC/RPL28/RPS4X/RPS16/RPS14/ELOB/RPS9/PSMB1/PSMB9/RPLP2/RPL10A/RPL7A/RPL18/RPS24/RPL27/RPL26/RPL34/RPL23A/RPL39/RPS28/RPS6/FAU/PFN2/RPL37/RPL6/…	patient_1
REACTOME_SRP_DEPENDENT_COTRANSLATIONAL_PROTEIN_TARGETING_TO_MEMBRANE	REACTOME_SRP_DEPENDENT_COTRANSLATIONAL_PROTEIN_TARGETING_TO_MEMBRANE	REACTOME_SRP_DEPENDENT_COTRANSLATIONAL_PROTEIN_TARGETING_TO_MEMBRANE	109	0.87706943888674	3.4585699378708	1e-10	5.60833333333333e-09	4.28654970760234e-09	769	tags=81%, list=7%, signal=76%	RPLP1/RPS2/RPL13/RPS5/SRP14/RPS12/RPL19/SEC61G/RPS23/RPS15A/UBA52/RPLP0/RPL10/RPL38/RPL18A/RPS7/RPS15/RPS8/RPS21/RPL3/RPS29/RPL14/RPL36/RPL30/SEC11A/RPL9/RPS11/RPL13A/RPS20/RPS27A/RPS18/RPL27A/RPS3A/RPL8/RPSA/RPS3/SEC61B/RPL21/RPL22/RPL28/RPS4X/RPS16/RPS14/SSR3/RPS9/RPLP2/RPL10A/RPL7A/RPL18/RPS24/RPL27/RPL26/RPL34/SRP9/RPL23A/RPL39/RPS28/RPS6/FAU/RPL37/DDOST/RPL6/RPS26/RPS13/RPL35/SSR4/RPL36AL/RP…	patient_1
REACTOME_THE_CITRIC_ACID_TCA_CYCLE_AND_RESPIRATORY_ELECTRON_TRANSPORT	REACTOME_THE_CITRIC_ACID_TCA_CYCLE_AND_RESPIRATORY_ELECTRON_TRANSPORT	REACTOME_THE_CITRIC_ACID_TCA_CYCLE_AND_RESPIRATORY_ELECTRON_TRANSPORT	161	0.687749599202019	2.90887464829459	1e-10	5.60833333333333e-09	4.28654970760234e-09	1828	tags=61%, list=16%, signal=52%	UCP2/UQCRH/LDHA/COX6C/BSG/UQCR10/NDUFB11/COX6A1/MT-ND2/NDUFS6/COX6B1/NDUFB10/UQCRQ/ATP5F1D/COX5B/MT-ATP8/COX8A/COX5A/NDUFAB1/NDUFA4/NDUFS5/MDH2/ATP5MF/ATP5PD/VDAC1/COX14/MT-ND4/COX7C/ACO2/NDUFA3/COX4I1/ATP5F1A/UQCR11/LDHB/NDUFC1/NDUFA8/NDUFB2/NDUFB7/NDUFA9/MT-ND5/NDUFB4/COX7A2L/NDUFB9/DLD/CS/ATP5ME/ATP5MG/ATP5F1B/ATP5MC2/ATP5MC3/ATP5F1E/ATP5MC1/ATP5PF/IDH3G/IDH2/NDUFS4/UQCRB/MT-ND1/NDUFS3/NDUFA12…	patient_1
REACTOME_THE_ROLE_OF_GTSE1_IN_G2_M_PROGRESSION_AFTER_G2_CHECKPOINT	REACTOME_THE_ROLE_OF_GTSE1_IN_G2_M_PROGRESSION_AFTER_G2_CHECKPOINT	REACTOME_THE_ROLE_OF_GTSE1_IN_G2_M_PROGRESSION_AFTER_G2_CHECKPOINT	63	0.727449482024519	2.71092377024836	1e-10	5.60833333333333e-09	4.28654970760234e-09	1547	tags=65%, list=13%, signal=57%	UBC/TUBA1B/UBB/PSMB10/UBA52/HSP90AB1/PSMA7/PSME1/PSMA1/RPS27A/PSMB1/PSMB9/MAPRE1/TUBA1C/PSMA4/TUBA1A/TUBB4B/PSME2/PSMC4/HSP90AA1/TUBB3/PSMD8/PSMB3/PSMD13/PSMB6/PSMB5/PSMB7/PSMA2/PSMC2/PSMB2/PSMC1/SEM1/PSMA6/PSMA3/PSMA5/PSMB8/PSMD2/PSMD3/TUBB2A/PSMB4/TUBA4A	patient_1
REACTOME_TRANSLATION	REACTOME_TRANSLATION	REACTOME_TRANSLATION	269	0.717515875194574	3.25023921726755	1e-10	5.60833333333333e-09	4.28654970760234e-09	1559	tags=57%, list=13%, signal=50%	RPLP1/RPS2/RPL13/RPS5/TRMT112/SRP14/RPS12/RPL19/SEC61G/RPS23/RPS15A/UBA52/RPLP0/TUFM/EEF1G/RPL10/RPL38/RPL18A/RPS7/RPS15/RPS8/MRPS24/RPS21/RPL3/RPS29/RPL14/RPL36/RPL30/SEC11A/RPL9/RPS11/EIF2S2/RPL13A/RPS20/RPS27A/RPS18/RPL27A/RPS3A/RPL8/RPSA/RPS3/SEC61B/RPL21/RPL22/EEF1A1/RPL28/RPS4X/RPS16/RPS14/SSR3/RPS9/RPLP2/RPL10A/RPL7A/RPL18/RPS24/RPL27/RPL26/RPL34/SRP9/RPL23A/RPL39/RPS28/RPS6/GADD45GIP1/FAU…	patient_1
WP_CYTOPLASMIC_RIBOSOMAL_PROTEINS	WP_CYTOPLASMIC_RIBOSOMAL_PROTEINS	WP_CYTOPLASMIC_RIBOSOMAL_PROTEINS	86	0.881495248610907	3.40876220537823	1e-10	5.60833333333333e-09	4.28654970760234e-09	971	tags=90%, list=8%, signal=83%	RPLP1/RPS2/RPL13/RPS5/RPS12/RPL19/RPS23/RPS15A/UBA52/RPLP0/RPL10/RPL38/RPL18A/RPS7/RPS15/RPS8/RPS21/RPL3/RPS29/RPL14/RPL36/RPL30/RPL9/RPS11/RPL13A/RPS20/RPS27A/RPS18/RPL27A/RPS3A/RPL8/RPSA/RPS3/RPL21/RPL22/RPL28/RPS4X/RPS16/RPS14/RPS9/RPLP2/RPL10A/RPL7A/RPL18/RPS24/RPL27/RPL26/RPL34/RPL23A/RPL39/RPS28/RPS6/FAU/RPL37/RPL6/RPS26/RPS13/RPL35/RPL23/RPL4/RPL11/RPS27/RPS19/RPL29/RPL7/RPL24/RPL12/RPL37A…	patient_1
WP_ELECTRON_TRANSPORT_CHAIN_OXPHOS_SYSTEM_IN_MITOCHONDRIA	WP_ELECTRON_TRANSPORT_CHAIN_OXPHOS_SYSTEM_IN_MITOCHONDRIA	WP_ELECTRON_TRANSPORT_CHAIN_OXPHOS_SYSTEM_IN_MITOCHONDRIA	97	0.793330579981137	3.15013785896692	1e-10	5.60833333333333e-09	4.28654970760234e-09	1692	tags=77%, list=14%, signal=67%	UCP2/UQCRH/COX6C/UQCR10/SLC25A5/COX7A2/COX6A1/MT-ND2/NDUFS6/COX6B1/NDUFB10/UQCRQ/ATP5F1D/COX5B/MT-ATP8/SLC25A6/COX8A/COX5A/NDUFAB1/NDUFA4/NDUFS5/COX17/ATP5MF/ATP5PD/MT-ND4/COX7C/NDUFA3/COX4I1/ATP5F1A/UQCR11/NDUFC1/NDUFA8/NDUFB2/NDUFB7/MT-ND4L/NDUFA9/MT-ND5/NDUFB4/COX7A2L/NDUFB9/ATP5ME/ATP5MG/ATP5F1B/ATP5MC2/ATP5MC3/ATP5IF1/ATP5F1E/ATP5MC1/ATP5PF/NDUFS4/UQCRB/MT-ND1/NDUFS3/NDUFA12/NDUFA6/NDUFS2/AT…	patient_1
WP_OXIDATIVE_PHOSPHORYLATION	WP_OXIDATIVE_PHOSPHORYLATION	WP_OXIDATIVE_PHOSPHORYLATION	57	0.795662728101006	2.88020577786109	1e-10	5.60833333333333e-09	4.28654970760234e-09	1580	tags=77%, list=13%, signal=67%	MT-ND2/NDUFS6/NDUFB10/ATP5F1D/NDUFAB1/NDUFA4/NDUFS5/ATP5MF/ATP5PD/MT-ND4/NDUFA3/ATP5F1A/NDUFC1/NDUFA8/NDUFB2/ATP6AP1/NDUFB7/MT-ND4L/NDUFA9/MT-ND5/NDUFB4/NDUFB9/ATP5ME/ATP5MG/ATP5F1B/ATP5MC2/ATP5MC3/ATP5F1E/ATP5MC1/ATP5PF/NDUFS4/MT-ND1/NDUFS3/NDUFA6/NDUFS2/ATP5PB/NDUFS8/NDUFA11/NDUFS7/NDUFB5/NDUFS1/NDUFB6/NDUFB1/NDUFA2	patient_1
NABA_SECRETED_FACTORS	NABA_SECRETED_FACTORS	NABA_SECRETED_FACTORS	76	0.649260272555172	2.45291552435469	1.52623145807666e-10	8.32827382123455e-09	6.3654489830452e-09	848	tags=22%, list=7%, signal=21%	S100A7/S100A9/S100A8/S100A6/S100A14/S100P/S100A11/CCL2/S100A10/CXCL8/S100A16/TNF/CXCL1/EGFL7/BMP7/CCL5/GDF15	patient_1
REACTOME_COMPLEX_I_BIOGENESIS	REACTOME_COMPLEX_I_BIOGENESIS	REACTOME_COMPLEX_I_BIOGENESIS	56	0.705562678267408	2.55329143756054	3.15300068104943e-10	1.67470529225069e-08	1.2800072774117e-08	1935	tags=68%, list=16%, signal=57%	NDUFB11/MT-ND2/NDUFS6/NDUFB10/NDUFAB1/NDUFS5/MT-ND4/NDUFA3/NDUFC1/NDUFA8/NDUFB2/NDUFB7/NDUFA9/MT-ND5/NDUFB4/NDUFB9/NDUFS4/MT-ND1/NDUFS3/NDUFA12/NDUFA6/NDUFS2/NDUFS8/NDUFA11/NDUFA13/NDUFS7/NDUFB5/TIMMDC1/NDUFS1/NDUFB6/NDUFA1/NDUFB1/NDUFA2/NDUFAF3/NDUFB3/NDUFA10/NDUFAF6/NDUFA7	patient_1
WP_PROTEASOME_DEGRADATION	WP_PROTEASOME_DEGRADATION	WP_PROTEASOME_DEGRADATION	57	0.702302462251269	2.54225256272831	3.23494335798796e-10	1.67470529225069e-08	1.2800072774117e-08	1298	tags=56%, list=11%, signal=50%	UBC/UBB/HLA-A/HLA-C/PSMB10/PSMA7/PSME1/PSMA1/PSMB1/PSMB9/PSMA4/PSME2/PSMC4/PSMD8/PSMB3/PSMD13/PSMB6/PSMB5/RPN2/PSMB7/PSMA2/PSMC2/PSMB2/PSMC1/HLA-E/PSMA6/PSMA3/PSMA5/PSMB8/HLA-B/PSMD2/PSMD3	patient_1
REACTOME_HEDGEHOG_LIGAND_BIOGENESIS	REACTOME_HEDGEHOG_LIGAND_BIOGENESIS	REACTOME_HEDGEHOG_LIGAND_BIOGENESIS	57	0.69997360107209	2.53382235833741	3.91550526154651e-10	1.9763512807656e-08	1.51056071405979e-08	1298	tags=58%, list=11%, signal=52%	UBC/UBB/P4HB/PSMB10/UBA52/PSMA7/PSME1/PSMA1/RPS27A/PSMB1/PSMB9/PSMA4/PSME2/PSMC4/OS9/PSMD8/PSMB3/PSMD13/PSMB6/PSMB5/PSMB7/PSMA2/PSMC2/ERLEC1/PSMB2/PSMC1/SEM1/PSMA6/PSMA3/PSMA5/PSMB8/PSMD2/PSMD3	patient_1
REACTOME_ORC1_REMOVAL_FROM_CHROMATIN	REACTOME_ORC1_REMOVAL_FROM_CHROMATIN	REACTOME_ORC1_REMOVAL_FROM_CHROMATIN	67	0.66016379169827	2.45239874907125	4.88381037200289e-10	2.40497881489606e-08	1.83816842242779e-08	1561	tags=52%, list=13%, signal=46%	UBC/UBB/PSMB10/UBA52/PSMA7/PSME1/PSMA1/RPS27A/PSMB1/PSMB9/PSMA4/PSME2/PSMC4/PSMD8/PSMB3/PSMD13/PSMB6/PSMB5/PSMB7/PSMA2/PSMC2/PSMB2/PSMC1/SEM1/MCM3/PSMA6/PSMA3/SKP1/PSMA5/PSMB8/PSMD2/PSMD3/RBX1/PSMB4/MCM4	patient_1
NABA_MATRISOME_ASSOCIATED	NABA_MATRISOME_ASSOCIATED	NABA_MATRISOME_ASSOCIATED	200	0.472560195167975	2.04539371803783	6.10807011904164e-10	2.93623656436787e-08	2.24421824423936e-08	1534	tags=27%, list=13%, signal=24%	S100A7/S100A9/S100A8/MUCL1/S100A6/S100A14/SERPINH1/CSTB/S100P/LGALS1/S100A11/SDC1/SERPINA1/CCL2/LGALS3/S100A10/CXCL8/S100A16/SLPI/CST6/ANXA4/ANXA3/CTSB/ANXA2/TNF/CXCL1/ANXA5/EGFL7/CTSD/CLEC7A/CTSS/BMP7/CCL5/GDF15/SERPINB1/ANXA7/ANXA11/LGALS9/ADAM15/ST14/C17orf58/CTSC/S100A13/SEMA4B/ANXA6/SERPINA3/SEMA3B/IL34/CTSH/CCL28/S100A7A/CTSF/MMP7/TNFSF10	patient_1
REACTOME_REGULATION_OF_RUNX3_EXPRESSION_AND_ACTIVITY	REACTOME_REGULATION_OF_RUNX3_EXPRESSION_AND_ACTIVITY	REACTOME_REGULATION_OF_RUNX3_EXPRESSION_AND_ACTIVITY	54	0.701839419689017	2.52898514721178	9.02810652332701e-10	4.23901094665052e-08	3.23995205953425e-08	1298	tags=57%, list=11%, signal=51%	UBC/UBB/PSMB10/UBA52/PSMA7/PSME1/PSMA1/RPS27A/PSMB1/PSMB9/PSMA4/PSME2/PSMC4/PSMD8/PSMB3/PSMD13/PSMB6/PSMB5/PSMB7/PSMA2/PSMC2/PSMB2/PSMC1/SEM1/CDKN2A/PSMA6/PSMA3/PSMA5/PSMB8/PSMD2/PSMD3	patient_1
REACTOME_NEGATIVE_REGULATION_OF_NOTCH4_SIGNALING	REACTOME_NEGATIVE_REGULATION_OF_NOTCH4_SIGNALING	REACTOME_NEGATIVE_REGULATION_OF_NOTCH4_SIGNALING	53	0.704393651677742	2.52932872455921	1.10291523622455e-09	5.06087695894856e-08	3.86811898637605e-08	1342	tags=60%, list=11%, signal=54%	UBC/UBB/PSMB10/UBA52/PSMA7/PSME1/PSMA1/RPS27A/PSMB1/PSMB9/PSMA4/PSME2/PSMC4/PSMD8/PSMB3/PSMD13/PSMB6/PSMB5/PSMB7/PSMA2/PSMC2/PSMB2/PSMC1/SEM1/PSMA6/PSMA3/SKP1/PSMA5/PSMB8/PSMD2/PSMD3/RBX1	patient_1
REACTOME_CDT1_ASSOCIATION_WITH_THE_CDC6_ORC_ORIGIN_COMPLEX	REACTOME_CDT1_ASSOCIATION_WITH_THE_CDC6_ORC_ORIGIN_COMPLEX	REACTOME_CDT1_ASSOCIATION_WITH_THE_CDC6_ORC_ORIGIN_COMPLEX	56	0.68923877733758	2.49421847670883	1.58747028259708e-09	7.02642799169584e-08	5.37042487725873e-08	1298	tags=54%, list=11%, signal=48%	UBC/UBB/PSMB10/UBA52/PSMA7/PSME1/PSMA1/RPS27A/PSMB1/PSMB9/PSMA4/PSME2/PSMC4/PSMD8/PSMB3/PSMD13/PSMB6/PSMB5/PSMB7/PSMA2/PSMC2/PSMB2/PSMC1/SEM1/PSMA6/PSMA3/PSMA5/PSMB8/PSMD2/PSMD3	patient_1
REACTOME_MITOCHONDRIAL_TRANSLATION	REACTOME_MITOCHONDRIAL_TRANSLATION	REACTOME_MITOCHONDRIAL_TRANSLATION	94	0.588561777922135	2.3340272923029	1.60087017146116e-09	7.02642799169584e-08	5.37042487725873e-08	2683	tags=61%, list=23%, signal=47%	TUFM/MRPS24/GADD45GIP1/MRPL11/MRPL34/MRPL13/MRPL51/MRPS35/MRPL41/MRPL43/MRPL40/MRPL42/MRPS7/MRPL27/MRPL19/MRPS28/MRPL54/MRPL36/AURKAIP1/MRPL9/MRPL33/MRPS16/MRPS26/CHCHD1/MRPS21/MRPL14/MRPS18A/MRPL18/MRPL49/OXA1L/MRPL21/MRPS18B/MRPS34/MRPL37/MRPL32/MRPL57/MRPS11/MRPL47/MRPS12/MRPL24/MRPL44/MRPS15/MRPL22/MTIF3/MRPS2/MRPL58/MRPL28/MRPL17/MRPL39/MRPL46/MRPL48/MRPS17/MRPL1/MRPS5/MTRF1L/MRPS23/MRPL52	patient_1
REACTOME_PROTEIN_LOCALIZATION	REACTOME_PROTEIN_LOCALIZATION	REACTOME_PROTEIN_LOCALIZATION	141	0.514282725233367	2.13556722208007	1.95914107154821e-09	8.41596983714008e-08	6.43247662013366e-08	1957	tags=39%, list=17%, signal=33%	UBC/UBB/CHCHD2/SEC61G/UBA52/TIMM13/TOMM7/RPS27A/SLC25A6/SEC61B/FIS1/IDH1/TIMM17B/COX17/VDAC1/ACO2/ATP5F1A/CHCHD5/EMD/TOMM20/CS/CRAT/TIMM17A/SGTA/ATP5F1B/GSTK1/ATP5MC1/DNAJC19/SERP1/TOMM5/IDH3G/ACOX2/PAM16/PXMP2/SAMM50/PEX19/TIMM9/PRNP/SLC25A4/TOMM22/CYC1/PXMP4/ECH1/TIMM8B/PEX16/TIMM21/ACOX3/ABCD1/CHCHD10/TOMM40/COA6/APP/PEX5/GFER/BAG6	patient_1
REACTOME_PCP_CE_PATHWAY	REACTOME_PCP_CE_PATHWAY	REACTOME_PCP_CE_PATHWAY	77	0.617868947484812	2.3426900101632	4.89720888457259e-09	2.05988848707334e-07	1.57440969841742e-07	1307	tags=47%, list=11%, signal=42%	UBC/UBB/PSMB10/UBA52/PSMA7/PSME1/PFN1/RAC1/PSMA1/RPS27A/PSMB1/PSMB9/AP2S1/CLTB/PSMA4/PSME2/PSMC4/CLTA/PSMD8/PSMB3/PSMD13/PSMB6/PSMB5/PSMB7/PSMA2/PSMC2/PSMB2/PSMC1/SEM1/PSMA6/PSMA3/PSMA5/PSMB8/PSMD2/PSMD3/RHOA	patient_1
REACTOME_ASYMMETRIC_LOCALIZATION_OF_PCP_PROTEINS	REACTOME_ASYMMETRIC_LOCALIZATION_OF_PCP_PROTEINS	REACTOME_ASYMMETRIC_LOCALIZATION_OF_PCP_PROTEINS	59	0.665012530730014	2.42915399974397	7.9714925071254e-09	3.28458027997677e-07	2.5104635908584e-07	1298	tags=51%, list=11%, signal=45%	UBC/UBB/PSMB10/UBA52/PSMA7/PSME1/PSMA1/RPS27A/PSMB1/PSMB9/PSMA4/PSME2/PSMC4/PSMD8/PSMB3/PSMD13/PSMB6/PSMB5/PSMB7/PSMA2/PSMC2/PSMB2/PSMC1/SEM1/PSMA6/PSMA3/PSMA5/PSMB8/PSMD2/PSMD3	patient_1
REACTOME_HOST_INTERACTIONS_OF_HIV_FACTORS	REACTOME_HOST_INTERACTIONS_OF_HIV_FACTORS	REACTOME_HOST_INTERACTIONS_OF_HIV_FACTORS	118	0.529657774543175	2.13332142100814	1.06986071602794e-08	4.32009757132083e-07	3.30192802041466e-07	1342	tags=45%, list=11%, signal=40%	UBC/B2M/UBB/HLA-A/PSMB10/SLC25A5/UBA52/RAN/PSMA7/PSME1/RAC1/PPIA/PSMA1/RPS27A/HMGA1/SLC25A6/ARF1/RANBP1/ELOC/ELOB/PSMB1/PSMB9/AP2S1/PSMA4/BANF1/PSME2/PSMC4/PSMD8/PSMB3/PSMD13/PSMB6/PSMB5/PSMB7/PSMA2/PSMC2/PSMB2/PSMC1/SEM1/SEC13/AP1M2/NPM1/ATP6V1H/AP1S1/PAK2/PSMA6/PSMA3/SKP1/PSMA5/PSMB8/SLC25A4/PSMD2/PSMD3/RBX1	patient_1
WP_GLYCOLYSIS_AND_GLUCONEOGENESIS	WP_GLYCOLYSIS_AND_GLUCONEOGENESIS	WP_GLYCOLYSIS_AND_GLUCONEOGENESIS	29	0.789454211789184	2.49329459015301	1.39982425391289e-08	5.54165719343163e-07	4.23558793856822e-07	1595	tags=72%, list=14%, signal=63%	ALDOA/GAPDH/TPI1/PKM/PGK1/LDHA/GPI/PGAM1/MDH2/LDHB/PFKP/DLD/ENO1/ENO2/DLAT/MPC2/FBP1/PFKL/SLC2A1/GOT1/MDH1	patient_1
REACTOME_DEGRADATION_OF_AXIN	REACTOME_DEGRADATION_OF_AXIN	REACTOME_DEGRADATION_OF_AXIN	52	0.669388482940856	2.41015709363939	1.98018924731433e-08	7.68846555832239e-07	5.87643205781946e-07	1298	tags=58%, list=11%, signal=52%	UBC/UBB/PSMB10/UBA52/PSMA7/PSME1/PSMA1/RPS27A/PSMB1/PSMB9/PSMA4/PSME2/PSMC4/PSMD8/PSMB3/PSMD13/PSMB6/PSMB5/PSMB7/PSMA2/PSMC2/PSMB2/PSMC1/SEM1/PSMA6/PSMA3/PSMA5/PSMB8/PSMD2/PSMD3	patient_1
REACTOME_REGULATION_OF_HMOX1_EXPRESSION_AND_ACTIVITY	REACTOME_REGULATION_OF_HMOX1_EXPRESSION_AND_ACTIVITY	REACTOME_REGULATION_OF_HMOX1_EXPRESSION_AND_ACTIVITY	63	0.637017191110543	2.37391748583334	2.30085148195233e-08	8.76494177747502e-07	6.69920213017303e-07	1342	tags=52%, list=11%, signal=47%	UBC/UBB/PSMB10/UBA52/PSMA7/PSME1/PSMA1/RPS27A/PSMB1/PSMB9/PSMA4/PSME2/PSMC4/CSNK2B/PSMD8/PSMB3/PSMD13/PSMB6/PSMB5/PSMB7/PSMA2/PSMC2/PSMB2/PSMC1/SEM1/PSMA6/PSMA3/SKP1/PSMA5/PSMB8/PSMD2/PSMD3/RBX1	patient_1
REACTOME_DNA_REPLICATION_PRE_INITIATION	REACTOME_DNA_REPLICATION_PRE_INITIATION	REACTOME_DNA_REPLICATION_PRE_INITIATION	83	0.581511740119333	2.21583907876919	2.61798074777695e-08	9.78833912918825e-07	7.48140307259455e-07	1298	tags=37%, list=11%, signal=33%	UBC/UBB/PSMB10/UBA52/PSMA7/PSME1/PSMA1/RPS27A/PSMB1/PSMB9/PSMA4/PSME2/PSMC4/PSMD8/PSMB3/PSMD13/PSMB6/PSMB5/PSMB7/PSMA2/PSMC2/PSMB2/PSMC1/SEM1/MCM3/PSMA6/PSMA3/PSMA5/PSMB8/PSMD2/PSMD3	patient_1
REACTOME_MITOCHONDRIAL_PROTEIN_IMPORT	REACTOME_MITOCHONDRIAL_PROTEIN_IMPORT	REACTOME_MITOCHONDRIAL_PROTEIN_IMPORT	59	0.650163297939746	2.37491280644494	2.88120813865636e-08	1.05766531489949e-06	8.08392561008656e-07	2624	tags=64%, list=22%, signal=50%	CHCHD2/TIMM13/TOMM7/SLC25A6/TIMM17B/COX17/VDAC1/ACO2/ATP5F1A/CHCHD5/TOMM20/CS/TIMM17A/ATP5F1B/ATP5MC1/DNAJC19/TOMM5/IDH3G/PAM16/SAMM50/TIMM9/SLC25A4/TOMM22/CYC1/TIMM8B/TIMM21/CHCHD10/TOMM40/COA6/GFER/MTX2/COA4/COQ2/HSPA9/TIMM10/CHCHD7/HSPD1/TIMM44	patient_1
REACTOME_DEGRADATION_OF_DVL	REACTOME_DEGRADATION_OF_DVL	REACTOME_DEGRADATION_OF_DVL	53	0.668991478006753	2.40220700140825	3.10391475484903e-08	1.11907212322146e-06	8.55326885452759e-07	1342	tags=58%, list=11%, signal=52%	UBC/UBB/PSMB10/UBA52/PSMA7/PSME1/PSMA1/RPS27A/PSMB1/PSMB9/PSMA4/PSME2/PSMC4/PSMD8/PSMB3/PSMD13/PSMB6/PSMB5/PSMB7/PSMA2/PSMC2/PSMB2/PSMC1/SEM1/PSMA6/PSMA3/PSMA5/PSMB8/PSMD2/PSMD3/RBX1	patient_1
KEGG_PROTEASOME	KEGG_PROTEASOME	KEGG_PROTEASOME	41	0.718530601180297	2.46560343139667	3.17748310857422e-08	1.11993749953808e-06	8.55988308085202e-07	1298	tags=66%, list=11%, signal=59%	PSMB10/PSMA7/PSME1/PSMA1/PSMB1/PSMB9/PSMA4/PSME2/PSMC4/PSMD8/PSMB3/PSMD13/PSMB6/PSMB5/PSMB7/PSMA2/PSMC2/POMP/PSMB2/PSMC1/SEM1/PSMA6/PSMA3/PSMA5/PSMB8/PSMD2/PSMD3	patient_1
REACTOME_REGULATION_OF_MRNA_STABILITY_BY_PROTEINS_THAT_BIND_AU_RICH_ELEMENTS	REACTOME_REGULATION_OF_MRNA_STABILITY_BY_PROTEINS_THAT_BIND_AU_RICH_ELEMENTS	REACTOME_REGULATION_OF_MRNA_STABILITY_BY_PROTEINS_THAT_BIND_AU_RICH_ELEMENTS	83	0.578874989908943	2.20579179381509	3.21725482779636e-08	1.11993749953808e-06	8.55988308085202e-07	1823	tags=52%, list=16%, signal=44%	HSPA1A/HSPB1/UBC/UBB/PSMB10/UBA52/PSMA7/HSPA8/PSME1/PSMA1/RPS27A/PSMB1/PSMB9/PSMA4/PSME2/PSMC4/PSMD8/PSMB3/PSMD13/PSMB6/PSMB5/PSMB7/PSMA2/ELAVL1/PSMC2/SET/PABPC1/PSMB2/PSMC1/SEM1/PSMA6/PSMA3/PSMA5/PSMB8/PSMD2/PSMD3/PSMB4/HNRNPD/EXOSC3/YWHAZ/PSMD10/EXOSC4/EXOSC5	patient_1
REACTOME_APC_C_CDH1_MEDIATED_DEGRADATION_OF_CDC20_AND_OTHER_APC_C_CDH1_TARGETED_PROTEINS_IN_LATE_MITOSIS_EARLY_G1	REACTOME_APC_C_CDH1_MEDIATED_DEGRADATION_OF_CDC20_AND_OTHER_APC_C_CDH1_TARGETED_PROTEINS_IN_LATE_MITOSIS_EARLY_G1	REACTOME_APC_C_CDH1_MEDIATED_DEGRADATION_OF_CDC20_AND_OTHER_APC_C_CDH1_TARGETED_PROTEINS_IN_LATE_MITOSIS_EARLY_G1	71	0.617189229694303	2.31185310744731	3.93149082041105e-08	1.33165526393334e-06	1.01780799088985e-06	1311	tags=48%, list=11%, signal=43%	UBC/UBB/PSMB10/UBA52/PSMA7/PSME1/PSMA1/RPS27A/PSMB1/PSMB9/PSMA4/PSME2/PSMC4/PSMD8/PSMB3/PSMD13/PSMB6/PSMB5/PSMB7/PSMA2/PTTG1/PSMC2/ANAPC15/PSMB2/CDC20/PSMC1/SEM1/PSMA6/PSMA3/PSMA5/PSMB8/PSMD2/PSMD3/ANAPC11	patient_1
REACTOME_G1_S_DNA_DAMAGE_CHECKPOINTS	REACTOME_G1_S_DNA_DAMAGE_CHECKPOINTS	REACTOME_G1_S_DNA_DAMAGE_CHECKPOINTS	64	0.626207593963976	2.32118467880925	3.95737076948986e-08	1.33165526393334e-06	1.01780799088985e-06	1298	tags=50%, list=11%, signal=45%	UBC/UBB/PSMB10/UBA52/PSMA7/PSME1/PSMA1/RPS27A/PSMB1/PSMB9/PSMA4/PSME2/PSMC4/ZNF385A/PSMD8/PSMB3/PSMD13/PSMB6/PSMB5/PSMB7/PSMA2/PSMC2/PSMB2/PSMC1/SEM1/CDKN2A/PSMA6/PSMA3/PSMA5/PSMB8/PSMD2/PSMD3	patient_1
REACTOME_SWITCHING_OF_ORIGINS_TO_A_POST_REPLICATIVE_STATE	REACTOME_SWITCHING_OF_ORIGINS_TO_A_POST_REPLICATIVE_STATE	REACTOME_SWITCHING_OF_ORIGINS_TO_A_POST_REPLICATIVE_STATE	87	0.573564170799324	2.23378001643715	4.51080333080584e-08	1.49300195490115e-06	1.14112815926857e-06	1342	tags=40%, list=11%, signal=36%	UBC/UBB/PSMB10/UBA52/PSMA7/PSME1/PSMA1/RPS27A/PSMB1/PSMB9/PSMA4/PSME2/PSMC4/PSMD8/PSMB3/PSMD13/PSMB6/PSMB5/PSMB7/PSMA2/PSMC2/ANAPC15/PSMB2/PSMC1/SEM1/MCM3/PSMA6/PSMA3/SKP1/PSMA5/PSMB8/PSMD2/PSMD3/ANAPC11/RBX1	patient_1
WP_NETWORK_MAP_OF_SARSCOV2_SIGNALING_PATHWAY	WP_NETWORK_MAP_OF_SARSCOV2_SIGNALING_PATHWAY	WP_NETWORK_MAP_OF_SARSCOV2_SIGNALING_PATHWAY	119	0.509631536522979	2.05275035797665	5.95320563268712e-08	1.93863260845085e-06	1.48173165662467e-06	923	tags=26%, list=8%, signal=24%	BST2/IFITM3/IFI6/IFI27/ACTB/ACTG1/IFITM1/FOS/CFB/CCL2/HSPA8/RAC1/CXCL8/EGR1/JUN/RPS6/HLA-DRA/CTSB/C1QBP/MAP1LC3B/TNF/EIF4EBP1/CEBPB/CXCL1/HLA-DRB1/CTSD/DUSP1/CCL5/APOD/CXCL16/JUNB	patient_1
REACTOME_CYTOPROTECTION_BY_HMOX1	REACTOME_CYTOPROTECTION_BY_HMOX1	REACTOME_CYTOPROTECTION_BY_HMOX1	114	0.524240941569172	2.10235016267598	6.25022510526044e-08	2.00304833135251e-06	1.53096574842303e-06	1342	tags=43%, list=11%, signal=38%	UBC/UBB/COX6C/PSMB10/BLVRB/UBA52/COX6A1/PSMA7/PSME1/COX6B1/COX5B/PSMA1/RPS27A/COX8A/COX5A/PSMB1/NDUFA4/PSMB9/COX14/COX7C/COX4I1/PSMA4/PSME2/PSMC4/CSNK2B/PSMD8/PSMB3/PSMD13/PSMB6/PSMB5/PSMB7/PSMA2/COX7A2L/PSMC2/PSMB2/PSMC1/SEM1/PSMA6/MT-CO2/COX7B/PSMA3/SKP1/PSMA5/PSMB8/HMOX2/COX20/PSMD2/PSMD3/RBX1	patient_1
NABA_MATRISOME	NABA_MATRISOME	NABA_MATRISOME	258	0.399245292754058	1.76824942926349	7.23752440784517e-08	2.28321277803741e-06	1.74510045754951e-06	1594	tags=24%, list=14%, signal=21%	S100A7/S100A9/S100A8/MUCL1/S100A6/S100A14/SERPINH1/CSTB/S100P/LGALS1/S100A11/SDC1/SERPINA1/CCL2/LGALS3/S100A10/CXCL8/S100A16/SLPI/CST6/ANXA4/ANXA3/CTSB/ANXA2/TNF/CXCL1/ANXA5/EGFL7/CTSD/CLEC7A/CTSS/BMP7/CCL5/GDF15/SERPINB1/ANXA7/ANXA11/EFEMP1/LGALS9/VWA1/ADAM15/ST14/C17orf58/CTSC/S100A13/LTBP3/SEMA4B/ANXA6/SERPINA3/SEMA3B/IL34/NPNT/CTSH/IGFBP3/SMOC2/CCL28/S100A7A/CTSF/MMP7/TNFSF10/MUC1/NTN4	patient_1
WP_NONALCOHOLIC_FATTY_LIVER_DISEASE	WP_NONALCOHOLIC_FATTY_LIVER_DISEASE	WP_NONALCOHOLIC_FATTY_LIVER_DISEASE	130	0.490842022694101	2.02199473602047	8.68590122225884e-08	2.69797454888317e-06	2.06211031446663e-06	1826	tags=49%, list=16%, signal=42%	UQCRH/COX6C/CCL2/UQCR10/NDUFB11/COX7A2/COX6A1/NDUFS6/COX6B1/NDUFB10/UQCRQ/RAC1/COX5B/CXCL8/COX8A/COX5A/NDUFAB1/NDUFA4/NDUFS5/JUN/COX7C/NDUFA3/COX4I1/UQCR11/NDUFC1/NDUFA8/NDUFB2/TNF/NDUFB7/NDUFA9/NDUFB4/COX7A2L/NDUFB9/NDUFS4/UQCRB/NDUFS3/NDUFA12/NDUFA6/NDUFS2/NDUFS8/UQCRC1/MT-CO2/COX7B/NDUFA11/NDUFA13/CDC42/NDUFS7/NDUFB5/UQCRC2/SOCS3/NDUFS1/CYC1/NDUFB6/MT-CYB/NDUFA1/NDUFB1/NDUFA2/SDHC/MT-CO1/NDUFB…	patient_1
REACTOME_MAPK6_MAPK4_SIGNALING	REACTOME_MAPK6_MAPK4_SIGNALING	REACTOME_MAPK6_MAPK4_SIGNALING	79	0.572571150910463	2.19371686106529	8.93604052802121e-08	2.73256200022046e-06	2.08854612357509e-06	1298	tags=47%, list=11%, signal=42%	HSPB1/UBC/UBB/DNAJB1/PSMB10/UBA52/PSMA7/PSME1/RAC1/PSMA1/RPS27A/PSMB1/PSMB9/JUN/PSMA4/PSME2/PSMC4/PSMD8/PSMB3/PSMD13/PSMB6/PSMB5/PSMB7/PSMA2/PSMC2/PRKACA/PSMB2/PSMC1/SEM1/PAK2/PSMA6/PSMA3/PSMA5/PSMB8/CDC42/PSMD2/PSMD3	patient_1
REACTOME_METABOLISM_OF_POLYAMINES	REACTOME_METABOLISM_OF_POLYAMINES	REACTOME_METABOLISM_OF_POLYAMINES	55	0.649171061461411	2.35671691399913	9.06793729642252e-08	2.73256200022046e-06	2.08854612357509e-06	1492	tags=55%, list=13%, signal=48%	PSMB10/PSMA7/SMS/PSME1/PSMA1/PSMB1/PSMB9/PSMA4/PSME2/PSMC4/PSMD8/PSMB3/PSMD13/OAZ1/PSMB6/PSMB5/PSMB7/PSMA2/PSMC2/PSMB2/PSMC1/SEM1/PSMA6/PSMA3/PSMA5/PSMB8/PSMD2/PSMD3/SRM/PSMB4	patient_1
WP_MITOCHONDRIAL_COMPLEX_I_ASSEMBLY_MODEL_OXPHOS_SYSTEM	WP_MITOCHONDRIAL_COMPLEX_I_ASSEMBLY_MODEL_OXPHOS_SYSTEM	WP_MITOCHONDRIAL_COMPLEX_I_ASSEMBLY_MODEL_OXPHOS_SYSTEM	55	0.648226539717987	2.35328797130511	9.8835411478291e-08	2.93453964374514e-06	2.2429212573866e-06	1935	tags=64%, list=16%, signal=53%	NDUFB11/MT-ND2/NDUFS6/NDUFB10/NDUFAB1/NDUFS5/MT-ND4/NDUFA3/NDUFC1/NDUFA8/NDUFB2/NDUFB7/MT-ND4L/MT-ND5/NDUFB4/NDUFB9/NDUFS4/MT-ND1/NDUFS3/NDUFA12/NDUFA6/NDUFS2/NDUFA13/NDUFB5/TIMMDC1/NDUFS1/NDUFB6/NDUFA1/NDUFB1/NDUFA2/NDUFAF3/NDUFB3/NDUFA10/NDUFAF6/NDUFA7	patient_1
REACTOME_DEGRADATION_OF_GLI1_BY_THE_PROTEASOME	REACTOME_DEGRADATION_OF_GLI1_BY_THE_PROTEASOME	REACTOME_DEGRADATION_OF_GLI1_BY_THE_PROTEASOME	56	0.649595203644748	2.35075624382434	1.04645740784461e-07	3.06202537164967e-06	2.3403608846685e-06	1342	tags=59%, list=11%, signal=52%	UBC/UBB/PSMB10/UBA52/PSMA7/PSME1/PSMA1/RPS27A/PSMB1/PSMB9/PSMA4/PSME2/PSMC4/PSMD8/PSMB3/PSMD13/PSMB6/PSMB5/PSMB7/PSMA2/PSMC2/PRKACA/PSMB2/PSMC1/SEM1/PSMA6/PSMA3/SKP1/PSMA5/PSMB8/PSMD2/PSMD3/RBX1	patient_1
REACTOME_SYNTHESIS_OF_DNA	REACTOME_SYNTHESIS_OF_DNA	REACTOME_SYNTHESIS_OF_DNA	114	0.517504501138306	2.07533518633075	1.09829522407116e-07	3.16779722485669e-06	2.42120420825313e-06	1342	tags=34%, list=11%, signal=31%	UBC/UBB/PSMB10/UBA52/PSMA7/PSME1/PSMA1/RPS27A/PSMB1/PSMB9/PSMA4/PSME2/PSMC4/PSMD8/PSMB3/PSMD13/PSMB6/PSMB5/PSMB7/PSMA2/PSMC2/PCNA/ANAPC15/PSMB2/PSMC1/SEM1/MCM3/PSMA6/POLD2/FEN1/PSMA3/SKP1/PSMA5/PSMB8/PSMD2/PSMD3/ANAPC11/POLD4/RBX1	patient_1
REACTOME_CROSS_PRESENTATION_OF_SOLUBLE_EXOGENOUS_ANTIGENS_ENDOSOMES	REACTOME_CROSS_PRESENTATION_OF_SOLUBLE_EXOGENOUS_ANTIGENS_ENDOSOMES	REACTOME_CROSS_PRESENTATION_OF_SOLUBLE_EXOGENOUS_ANTIGENS_ENDOSOMES	44	0.685545616010318	2.38495442490192	1.12703527222857e-07	3.20490734454858e-06	2.44956813800903e-06	1298	tags=59%, list=11%, signal=53%	PSMB10/PSMA7/PSME1/PSMA1/PSMB1/PSMB9/PSMA4/PSME2/PSMC4/PSMD8/PSMB3/PSMD13/PSMB6/PSMB5/PSMB7/PSMA2/PSMC2/PSMB2/PSMC1/SEM1/PSMA6/PSMA3/PSMA5/PSMB8/PSMD2/PSMD3	patient_1
REACTOME_DOWNSTREAM_SIGNALING_EVENTS_OF_B_CELL_RECEPTOR_BCR	REACTOME_DOWNSTREAM_SIGNALING_EVENTS_OF_B_CELL_RECEPTOR_BCR	REACTOME_DOWNSTREAM_SIGNALING_EVENTS_OF_B_CELL_RECEPTOR_BCR	73	0.585379895542745	2.19876474350582	1.23079566929923e-07	3.45135618932658e-06	2.63793340817642e-06	1298	tags=48%, list=11%, signal=43%	UBC/UBB/PSMB10/UBA52/PSMA7/PSME1/PPIA/PSMA1/RPS27A/PSMB1/PSMB9/NFKBIA/CALM1/FKBP1A/PSMA4/PSME2/PSMC4/PSMD8/PSMB3/PSMD13/PSMB6/PSMB5/PSMB7/PSMA2/PSMC2/PSMB2/PSMC1/SEM1/PSMA6/PSMA3/SKP1/PSMA5/PSMB8/PSMD2/PSMD3	patient_1
REACTOME_HIV_INFECTION	REACTOME_HIV_INFECTION	REACTOME_HIV_INFECTION	211	0.430632808237757	1.87587397500646	1.35085307385902e-07	3.70923506633718e-06	2.83503485688606e-06	1510	tags=34%, list=13%, signal=30%	UBC/B2M/UBB/HLA-A/PSMB10/SLC25A5/UBA52/RAN/PSMA7/PSME1/RAC1/PPIA/PSMA1/RPS27A/HMGA1/SLC25A6/ARF1/RANBP1/ELOC/ELOB/CHMP5/PSMB1/PSMB9/AP2S1/PSMA4/BANF1/PSME2/PSMC4/CHMP4B/POLR2K/PSMD8/PSMB3/PSMD13/PSMB6/XRCC6/PSMB5/PSMB7/PSMA2/POLR2J/PSMC2/SUPT4H1/POLR2F/PSMB2/PSMC1/SEM1/SEC13/SSRP1/AP1M2/CHMP4A/NPM1/ATP6V1H/AP1S1/POLR2L/TAF7/PAK2/PSMA6/CHMP3/FEN1/PSMA3/SKP1/PSMA5/PSMB8/SLC25A4/PSMD2/PSMD3/POLR2D/R…	patient_1
REACTOME_REGULATION_OF_RUNX2_EXPRESSION_AND_ACTIVITY	REACTOME_REGULATION_OF_RUNX2_EXPRESSION_AND_ACTIVITY	REACTOME_REGULATION_OF_RUNX2_EXPRESSION_AND_ACTIVITY	63	0.616295103864447	2.29669425552976	1.35950170831576e-07	3.70923506633718e-06	2.83503485688606e-06	1342	tags=52%, list=11%, signal=47%	UBC/UBB/PSMB10/UBA52/PSMA7/PSME1/PSMA1/RPS27A/PSMB1/PSMB9/PSMA4/PSME2/PSMC4/PSMD8/PSMB3/PSMD13/PSMB6/PSMB5/PSMB7/PSMA2/STUB1/PSMC2/PSMB2/PSMC1/SEM1/PSMA6/PSMA3/SKP1/PSMA5/PSMB8/PSMD2/PSMD3/RBX1	patient_1
REACTOME_COOPERATION_OF_PREFOLDIN_AND_TRIC_CCT_IN_ACTIN_AND_TUBULIN_FOLDING	REACTOME_COOPERATION_OF_PREFOLDIN_AND_TRIC_CCT_IN_ACTIN_AND_TUBULIN_FOLDING	REACTOME_COOPERATION_OF_PREFOLDIN_AND_TRIC_CCT_IN_ACTIN_AND_TUBULIN_FOLDING	22	0.822248623391047	2.38945074890398	1.3834740848932e-07	3.72431223653251e-06	2.8465586083557e-06	1547	tags=82%, list=13%, signal=71%	ACTB/TUBA1B/CCT3/PFDN5/TUBA1C/TUBA1A/TUBB4B/VBP1/TUBB3/CCT8/CCT6A/CCT5/PFDN2/PFDN1/CCT7/PFDN4/TUBB2A/TUBA4A	patient_1
REACTOME_HSF1_ACTIVATION	REACTOME_HSF1_ACTIVATION	REACTOME_HSF1_ACTIVATION	25	0.793272887446243	2.39506606544535	1.51766893981932e-07	4.03180735459896e-06	3.08158263957773e-06	602	tags=56%, list=5%, signal=53%	HSPA6/HSPA1A/HSPA1B/HSPB1/SERPINH1/UBB/DNAJB1/HSP90AB1/EEF1A1/HSBP1/PTGES3/FKBP4/HSP90AA1/DEDD2	patient_1
REACTOME_STABILIZATION_OF_P53	REACTOME_STABILIZATION_OF_P53	REACTOME_STABILIZATION_OF_P53	55	0.641115217150533	2.32747139510423	1.98646949446555e-07	5.10362393373276e-06	3.90079126553125e-06	1298	tags=56%, list=11%, signal=50%	UBC/UBB/PSMB10/UBA52/PSMA7/PSME1/PSMA1/RPS27A/PSMB1/PSMB9/PSMA4/PSME2/PSMC4/PSMD8/PSMB3/PSMD13/PSMB6/PSMB5/PSMB7/PSMA2/PSMC2/PSMB2/PSMC1/SEM1/CDKN2A/PSMA6/PSMA3/PSMA5/PSMB8/PSMD2/PSMD3	patient_1
REACTOME_APC_C_MEDIATED_DEGRADATION_OF_CELL_CYCLE_PROTEINS	REACTOME_APC_C_MEDIATED_DEGRADATION_OF_CELL_CYCLE_PROTEINS	REACTOME_APC_C_MEDIATED_DEGRADATION_OF_CELL_CYCLE_PROTEINS	84	0.561837403102245	2.1523153599652	1.9948273972682e-07	5.10362393373276e-06	3.90079126553125e-06	1492	tags=44%, list=13%, signal=39%	UBC/UBB/PSMB10/UBA52/PSMA7/PSME1/PSMA1/RPS27A/PSMB1/PSMB9/PSMA4/PSME2/PSMC4/PSMD8/PSMB3/PSMD13/PSMB6/PSMB5/PSMB7/PSMA2/PTTG1/PSMC2/ANAPC15/PSMB2/CDC20/PSMC1/SEM1/PSMA6/PSMA3/SKP1/PSMA5/PSMB8/PSMD2/PSMD3/ANAPC11/MAD2L1/PSMB4	patient_1
REACTOME_CYCLIN_A_CDK2_ASSOCIATED_EVENTS_AT_S_PHASE_ENTRY	REACTOME_CYCLIN_A_CDK2_ASSOCIATED_EVENTS_AT_S_PHASE_ENTRY	REACTOME_CYCLIN_A_CDK2_ASSOCIATED_EVENTS_AT_S_PHASE_ENTRY	82	0.567380109063359	2.15696754045923	1.99696033068295e-07	5.10362393373276e-06	3.90079126553125e-06	1298	tags=41%, list=11%, signal=37%	UBC/UBB/PSMB10/UBA52/PSMA7/PSME1/PSMA1/RPS27A/PSMB1/PSMB9/PSMA4/PSME2/PSMC4/PSMD8/PSMB3/PSMD13/PSMB6/PSMB5/PSMB7/PSMA2/PSMC2/PSMB2/PSMC1/SEM1/CCND1/CDK4/PSMA6/PSMA3/SKP1/PSMA5/PSMB8/PSMD2/CKS1B/PSMD3	patient_1
REACTOME_ABC_FAMILY_PROTEINS_MEDIATED_TRANSPORT	REACTOME_ABC_FAMILY_PROTEINS_MEDIATED_TRANSPORT	REACTOME_ABC_FAMILY_PROTEINS_MEDIATED_TRANSPORT	83	0.557681863980256	2.12503580318896	2.39277633004019e-07	6.03876926293893e-06	4.61553960505121e-06	1298	tags=43%, list=11%, signal=39%	UBC/UBB/PSMB10/UBA52/PSMA7/PSME1/EIF2S2/PSMA1/RPS27A/PSMB1/PSMB9/PSMA4/PSME2/PSMC4/OS9/PSMD8/PSMB3/PSMD13/PSMB6/PSMB5/PSMB7/PSMA2/PSMC2/ERLEC1/PSMB2/PSMC1/SEM1/DERL1/PSMA6/PEX19/PSMA3/PSMA5/ERLIN2/PSMB8/PSMD2/PSMD3	patient_1
WP_VEGFAVEGFR2_SIGNALING_PATHWAY	WP_VEGFAVEGFR2_SIGNALING_PATHWAY	WP_VEGFAVEGFR2_SIGNALING_PATHWAY	336	0.358971137503398	1.64713028105624	2.79987937404058e-07	6.97895858788632e-06	5.3341431609402e-06	1063	tags=22%, list=9%, signal=21%	ALDOA/HSPA1A/GAPDH/HSPB1/PDIA6/ACTG1/PGK1/CFL1/P4HB/LDHA/CCL2/BSG/TMSB10/PTMA/RPL18A/TMSB4X/CLIC1/PFN1/TXN/RAC1/RAB11A/CXCL8/RPS11/RPL13A/ELOC/SSR3/RACK1/ICAM1/EGR1/IER5/NCL/AP2S1/RPLP2/RPL10A/JUN/ACP1/RPL27/FHL2/RPL26/CALR/NFKBIA/TUBA1C/RPS6/TBCA/HMGB1/EIF3D/SH3BGRL3/SSR4/HSP90AA1/CAPZB/RHOC/RPL7/CCDC124/PRDX6/DNAJA1/RPL5/TKT/PRDX2/ARPC5L/SET/PABPC1/IDH2/SDF2L1/TPM3/CCND1/SDCBP/YWHAE/TMOD3/RCN1/…	patient_1
REACTOME_CELLULAR_RESPONSE_TO_HYPOXIA	REACTOME_CELLULAR_RESPONSE_TO_HYPOXIA	REACTOME_CELLULAR_RESPONSE_TO_HYPOXIA	69	0.595181722141568	2.22961816058783	2.8534198672729e-07	7.02567647807803e-06	5.36985048192821e-06	1492	tags=51%, list=13%, signal=45%	UBC/UBB/PSMB10/UBA52/PSMA7/PSME1/PSMA1/RPS27A/ELOC/ELOB/PSMB1/PSMB9/PSMA4/PSME2/PSMC4/PSMD8/PSMB3/PSMD13/PSMB6/PSMB5/PSMB7/PSMA2/PSMC2/PSMB2/PSMC1/SEM1/PSMA6/PSMA3/PSMA5/PSMB8/PSMD2/PSMD3/RBX1/CITED2/PSMB4	patient_1
REACTOME_HSF1_DEPENDENT_TRANSACTIVATION	REACTOME_HSF1_DEPENDENT_TRANSACTIVATION	REACTOME_HSF1_DEPENDENT_TRANSACTIVATION	30	0.751173855201672	2.375759426042	3.05727053157301e-07	7.43690265451315e-06	5.68415802065446e-06	602	tags=47%, list=5%, signal=44%	HSPA6/HSPA1A/HSPA1B/HSPB1/SERPINH1/UBB/DNAJB1/HSP90AB1/HSPA8/HSBP1/PTGES3/FKBP4/HSP90AA1/DEDD2	patient_1
REACTOME_RUNX1_REGULATES_TRANSCRIPTION_OF_GENES_INVOLVED_IN_DIFFERENTIATION_OF_HSCS	REACTOME_RUNX1_REGULATES_TRANSCRIPTION_OF_GENES_INVOLVED_IN_DIFFERENTIATION_OF_HSCS	REACTOME_RUNX1_REGULATES_TRANSCRIPTION_OF_GENES_INVOLVED_IN_DIFFERENTIATION_OF_HSCS	62	0.605165491063512	2.2444500698475	3.62310439011278e-07	8.70839019480679e-06	6.65597874173601e-06	1298	tags=50%, list=11%, signal=45%	UBC/UBB/PSMB10/UBA52/PSMA7/PSME1/PSMA1/RPS27A/PSMB1/PSMB9/PSMA4/PSME2/PSMC4/PSMD8/PSMB3/PSMD13/PSMB6/PSMB5/PSMB7/PSMA2/PSMC2/PSMB2/PSMC1/SEM1/PSMA6/PSMA3/PSMA5/PSMB8/PSMD2/MYB/PSMD3	patient_1
REACTOME_DECTIN_1_MEDIATED_NONCANONICAL_NF_KB_SIGNALING	REACTOME_DECTIN_1_MEDIATED_NONCANONICAL_NF_KB_SIGNALING	REACTOME_DECTIN_1_MEDIATED_NONCANONICAL_NF_KB_SIGNALING	58	0.608491546619844	2.2088239001534	4.14854424277458e-07	9.85401273666103e-06	7.53159858812078e-06	1298	tags=53%, list=11%, signal=48%	UBC/UBB/PSMB10/UBA52/PSMA7/PSME1/PSMA1/RPS27A/PSMB1/PSMB9/PSMA4/PSME2/PSMC4/PSMD8/PSMB3/PSMD13/PSMB6/PSMB5/PSMB7/PSMA2/PSMC2/PSMB2/PSMC1/SEM1/PSMA6/PSMA3/SKP1/PSMA5/PSMB8/PSMD2/PSMD3	patient_1
REACTOME_DNA_REPLICATION	REACTOME_DNA_REPLICATION	REACTOME_DNA_REPLICATION	123	0.490858126523386	1.99590295116764	5.85420874867062e-07	1.37437761204256e-05	1.05046144743588e-05	1342	tags=32%, list=11%, signal=28%	UBC/UBB/PSMB10/UBA52/PSMA7/PSME1/PSMA1/RPS27A/PSMB1/PSMB9/PSMA4/PSME2/PSMC4/PSMD8/PSMB3/PSMD13/PSMB6/PSMB5/PSMB7/PSMA2/PSMC2/PCNA/ANAPC15/PSMB2/PSMC1/SEM1/MCM3/PSMA6/POLD2/FEN1/PSMA3/SKP1/PSMA5/PSMB8/PSMD2/PSMD3/ANAPC11/POLD4/RBX1	patient_1
REACTOME_SIGNALING_BY_NOTCH4	REACTOME_SIGNALING_BY_NOTCH4	REACTOME_SIGNALING_BY_NOTCH4	75	0.565296237556563	2.14603972817677	5.93653068070127e-07	1.37768453383171e-05	1.05298898704272e-05	1342	tags=44%, list=11%, signal=39%	UBC/UBB/PSMB10/UBA52/PSMA7/PSME1/PSMA1/RPS27A/PSMB1/PSMB9/PSMA4/PSME2/PSMC4/PSMD8/PSMB3/PSMD13/PSMB6/PSMB5/PSMB7/PSMA2/PSMC2/PSMB2/PSMC1/SEM1/PSENEN/PSMA6/PSMA3/SKP1/PSMA5/PSMB8/PSMD2/PSMD3/RBX1	patient_1
REACTOME_REGULATION_OF_PTEN_STABILITY_AND_ACTIVITY	REACTOME_REGULATION_OF_PTEN_STABILITY_AND_ACTIVITY	REACTOME_REGULATION_OF_PTEN_STABILITY_AND_ACTIVITY	65	0.587259468310029	2.18384177353034	6.53801185347328e-07	1.50002794683665e-05	1.14649825086027e-05	1371	tags=51%, list=12%, signal=45%	UBC/UBB/PSMB10/UBA52/PSMA7/PSME1/PSMA1/RPS27A/PSMB1/PSMB9/PSMA4/PSME2/PSMC4/CSNK2B/PSMD8/PSMB3/PSMD13/PSMB6/PSMB5/PSMB7/PSMA2/STUB1/PSMC2/PSMB2/PSMC1/SEM1/PSMA6/PSMA3/PSMA5/PSMB8/PSMD2/PSMD3/MKRN1	patient_1
REACTOME_PKMTS_METHYLATE_HISTONE_LYSINES	REACTOME_PKMTS_METHYLATE_HISTONE_LYSINES	REACTOME_PKMTS_METHYLATE_HISTONE_LYSINES	40	-0.714144561299295	-2.0787661845884	6.92865730653718e-07	1.57179315751669e-05	1.20134968792235e-05	2335	tags=55%, list=20%, signal=44%	ASH2L/RBBP4/KMT5B/AEBP2/EED/KMT2B/SETD2/KMT5C/SETDB1/KMT5A/KMT2D/RBBP7/NSD3/NFKB1/NSD1/NFKB2/EHMT1/ASH1L/NSD2/KMT2A/ATF7IP/KMT2C	patient_1
REACTOME_CRISTAE_FORMATION	REACTOME_CRISTAE_FORMATION	REACTOME_CRISTAE_FORMATION	28	0.744923506124337	2.33378667831738	7.80416036898411e-07	1.7507333094421e-05	1.33811685391002e-05	1085	tags=54%, list=9%, signal=49%	ATP5F1D/MT-ATP8/ATP5MF/ATP5PD/ATP5F1A/ATP5ME/ATP5MG/ATP5F1B/ATP5MC2/ATP5MC3/ATP5F1E/ATP5MC1/ATP5PF/ATP5PB/SAMM50	patient_1
REACTOME_REGULATION_OF_RAS_BY_GAPS	REACTOME_REGULATION_OF_RAS_BY_GAPS	REACTOME_REGULATION_OF_RAS_BY_GAPS	63	0.592629568487247	2.20850192881154	8.17924532669246e-07	1.8147138807244e-05	1.38701835152471e-05	1342	tags=49%, list=11%, signal=44%	UBC/UBB/PSMB10/UBA52/PSMA7/PSME1/PSMA1/RPS27A/PSMB1/PSMB9/PSMA4/PSME2/PSMC4/PSMD8/PSMB3/PSMD13/PSMB6/PSMB5/PSMB7/PSMA2/PSMC2/PSMB2/PSMC1/SEM1/PSMA6/PSMA3/PSMA5/PSMB8/PSMD2/PSMD3/RBX1	patient_1
REACTOME_ATTENUATION_PHASE	REACTOME_ATTENUATION_PHASE	REACTOME_ATTENUATION_PHASE	22	0.802134244982489	2.33099845700004	9.50450148434656e-07	2.0858248366191e-05	1.59423331533776e-05	602	tags=64%, list=5%, signal=60%	HSPA6/HSPA1A/HSPA1B/HSPB1/SERPINH1/UBB/DNAJB1/HSP90AB1/HSPA8/HSBP1/PTGES3/FKBP4/HSP90AA1/DEDD2	patient_1
KEGG_CARDIAC_MUSCLE_CONTRACTION	KEGG_CARDIAC_MUSCLE_CONTRACTION	KEGG_CARDIAC_MUSCLE_CONTRACTION	41	0.671818700767314	2.30531377670956	9.70277974376781e-07	2.10644218308249e-05	1.60999152284817e-05	1498	tags=61%, list=13%, signal=53%	UQCRH/COX6C/UQCR10/COX7A2/COX6A1/COX6B1/UQCRQ/ATP1B1/COX5B/COX8A/COX5A/TPM1/COX7C/COX4I1/UQCR11/TPM4/COX7A2L/TPM3/UQCRB/UQCRC1/MT-CO2/COX7B/UQCRC2/CYC1/MT-CYB	patient_1
REACTOME_GLUCONEOGENESIS	REACTOME_GLUCONEOGENESIS	REACTOME_GLUCONEOGENESIS	24	0.766319737899554	2.29002049197581	1.00995333682584e-06	2.1692508372887e-05	1.65799730323257e-05	1595	tags=54%, list=14%, signal=47%	ALDOA/GAPDH/TPI1/PGK1/GPI/PGAM1/MDH2/SLC25A1/ENO1/ENO2/FBP1/GOT1/MDH1	patient_1
REACTOME_CYTOKINE_SIGNALING_IN_IMMUNE_SYSTEM	REACTOME_CYTOKINE_SIGNALING_IN_IMMUNE_SYSTEM	REACTOME_CYTOKINE_SIGNALING_IN_IMMUNE_SYSTEM	458	0.327671041946696	1.53973860422172	1.1064136990546e-06	2.35142027199077e-05	1.79723266793799e-05	1342	tags=22%, list=11%, signal=20%	BST2/IFITM3/IFI6/CEBPD/IFI27/UBC/B2M/MIF/IFITM1/IL32/FOS/UBB/CFL1/HLA-A/P4HB/HLA-C/SDC1/CCL2/PSMB10/UBA52/RPLP0/PSMA7/HSPA8/PSME1/SOD1/PPIA/CXCL8/TALDO1/PSMA1/RPS27A/ARF1/ELOC/ELOB/ICAM1/EGR1/PSMB1/PSMB9/JUN/UBE2L6/NFKBIA/GBP2/CNN2/TNFRSF12A/HMGB1/CD36/PSMA4/PSME2/PSMC4/HSP90AA1/HLA-DRA/ANXA2/PSMD8/EIF4E2/RALA/TNF/PSMB3/PSMD13/PSMB6/PSMB5/PSMB7/PSMA2/HNRNPF/PPP2R1A/CXCL1/HLA-DRB1/PSMC2/UBE2V1/PRK…	patient_1
WP_PATHWAYS_AFFECTED_IN_ADENOID_CYSTIC_CARCINOMA	WP_PATHWAYS_AFFECTED_IN_ADENOID_CYSTIC_CARCINOMA	WP_PATHWAYS_AFFECTED_IN_ADENOID_CYSTIC_CARCINOMA	53	-0.665245850744915	-2.03328924419791	1.14616800917064e-06	2.41053459428701e-05	1.84241480421509e-05	1551	tags=45%, list=13%, signal=39%	CTBP1/ARID5B/SETD2/FGFR4/SMARCA2/KAT6A/AKT1/PTEN/EP300/ERBIN/ARID4B/ARID1A/KANSL1/BRD1/NSD1/NCOR1/KDM6A/NFIB/ATRX/CMTR2/KDM6B/JMJD1C/KMT2C/ERBB2	patient_1
REACTOME_ANTIMICROBIAL_PEPTIDES	REACTOME_ANTIMICROBIAL_PEPTIDES	REACTOME_ANTIMICROBIAL_PEPTIDES	13	0.879673499816639	2.23022364865356	1.25539570975501e-06	2.61303498762408e-05	1.99718948507959e-05	16	tags=38%, list=0%, signal=38%	S100A7/S100A9/S100A8/LTF/CLU	patient_1
REACTOME_PROGRAMMED_CELL_DEATH	REACTOME_PROGRAMMED_CELL_DEATH	REACTOME_PROGRAMMED_CELL_DEATH	173	0.429442499537101	1.82087928304866	1.40885186061654e-06	2.90252235365796e-05	2.21844986859705e-05	1777	tags=37%, list=15%, signal=32%	UBC/UBB/DSP/PSMB10/UBA52/PSMA7/PSME1/YWHAH/PSMA1/RPS27A/BCAP31/YWHAQ/PSMB1/PSMB9/DYNLL1/HMGB1/PSMA4/PSME2/PSMC4/HSP90AA1/CHMP4B/C1QBP/PSMD8/PSMB3/PSMD13/YWHAG/PSMB6/PSMB5/PSMB7/PSMA2/STUB1/PSMC2/PSMB2/PSMC1/CDC37/SEM1/SDCBP/CHMP4A/YWHAE/SFN/APAF1/PAK2/CDKN2A/PSMA6/CHMP3/PSMA3/PSMA5/PSMB8/CASP6/PSMD2/PSMD3/GSDMD/CASP1/PSMB4/IRF1/TNFSF10/UACA/FADD/PKP1/YWHAZ/HMGB2/LMNB1/PSMD10/BAX	patient_1
REACTOME_FCERI_MEDIATED_NF_KB_ACTIVATION	REACTOME_FCERI_MEDIATED_NF_KB_ACTIVATION	REACTOME_FCERI_MEDIATED_NF_KB_ACTIVATION	70	0.57649610085243	2.15545636131053	1.43376252687471e-06	2.92400660783843e-05	2.23487066921673e-05	1298	tags=47%, list=11%, signal=42%	UBC/UBB/PSMB10/UBA52/PSMA7/PSME1/PSMA1/RPS27A/PSMB1/PSMB9/NFKBIA/PSMA4/PSME2/PSMC4/PSMD8/PSMB3/PSMD13/PSMB6/PSMB5/PSMB7/PSMA2/PSMC2/UBE2V1/PSMB2/PSMC1/SEM1/PSMA6/PSMA3/SKP1/PSMA5/PSMB8/PSMD2/PSMD3	patient_1
REACTOME_INTERLEUKIN_1_SIGNALING	REACTOME_INTERLEUKIN_1_SIGNALING	REACTOME_INTERLEUKIN_1_SIGNALING	89	0.513885803505757	2.01042945565941	1.82415956924434e-06	3.6508542816897e-05	2.79041337658408e-05	1342	tags=40%, list=11%, signal=36%	UBC/UBB/PSMB10/UBA52/PSMA7/PSME1/PSMA1/RPS27A/PSMB1/PSMB9/NFKBIA/HMGB1/PSMA4/PSME2/PSMC4/PSMD8/PSMB3/PSMD13/PSMB6/PSMB5/PSMB7/PSMA2/PSMC2/UBE2V1/PSMB2/PSMC1/SEM1/PSMA6/PSMA3/SKP1/PSMA5/PSMB8/PSMD2/PSMD3/RIPK2/RBX1	patient_1
REACTOME_TNFR2_NON_CANONICAL_NF_KB_PATHWAY	REACTOME_TNFR2_NON_CANONICAL_NF_KB_PATHWAY	REACTOME_TNFR2_NON_CANONICAL_NF_KB_PATHWAY	71	0.573193955939355	2.1470566310186	1.82633126523358e-06	3.6508542816897e-05	2.79041337658408e-05	1298	tags=46%, list=11%, signal=42%	UBC/UBB/PSMB10/UBA52/PSMA7/PSME1/PSMA1/RPS27A/PSMB1/PSMB9/TNFRSF12A/PSMA4/PSME2/PSMC4/PSMD8/TNF/PSMB3/PSMD13/PSMB6/PSMB5/PSMB7/PSMA2/PSMC2/PSMB2/PSMC1/SEM1/PSMA6/PSMA3/SKP1/PSMA5/PSMB8/PSMD2/PSMD3	patient_1
WP_MITOCHONDRIAL_COMPLEX_IV_ASSEMBLY	WP_MITOCHONDRIAL_COMPLEX_IV_ASSEMBLY	WP_MITOCHONDRIAL_COMPLEX_IV_ASSEMBLY	34	0.705599047836579	2.31735676207668	1.91179990733763e-06	3.78423922834771e-05	2.89236188251492e-05	2152	tags=68%, list=18%, signal=55%	COX6C/COX7A2/COX6A1/COX6B1/COX5B/COX8A/COX5A/NDUFA4/COX17/COX14/COX7C/COX4I1/MT-CO2/COX7B/PNKD/COA3/COX20/SCO2/MT-CO1/COA6/PET100/MT-CO3/HIGD1A	patient_1
REACTOME_UCH_PROTEINASES	REACTOME_UCH_PROTEINASES	REACTOME_UCH_PROTEINASES	83	0.53320422483097	2.03176423936487	1.96244228526442e-06	3.84676793587269e-05	2.94015369463224e-05	1356	tags=41%, list=12%, signal=36%	ACTB/UBC/UBB/PSMB10/UBA52/PSMA7/PSME1/PSMA1/RPS27A/PSMB1/PSMB9/PSMA4/PSME2/PSMC4/PSMD8/PSMB3/PSMD13/PSMB6/PSMB5/PSMB7/PSMA2/PSMC2/YY1/ADRM1/PSMB2/PSMC1/SEM1/PSMA6/PSMA3/PSMA5/PSMB8/PSMD2/PSMD3/NEDD8	patient_1
REACTOME_FORMATION_OF_ATP_BY_CHEMIOSMOTIC_COUPLING	REACTOME_FORMATION_OF_ATP_BY_CHEMIOSMOTIC_COUPLING	REACTOME_FORMATION_OF_ATP_BY_CHEMIOSMOTIC_COUPLING	17	0.832947406785053	2.29176793846543	2.21448947047291e-06	4.29909061623539e-05	3.28587202804988e-05	995	tags=82%, list=8%, signal=75%	ATP5F1D/MT-ATP8/ATP5MF/ATP5PD/ATP5F1A/ATP5ME/ATP5MG/ATP5F1B/ATP5MC2/ATP5MC3/ATP5F1E/ATP5MC1/ATP5PF/ATP5PB	patient_1
REACTOME_RESPONSE_TO_ELEVATED_PLATELET_CYTOSOLIC_CA2	REACTOME_RESPONSE_TO_ELEVATED_PLATELET_CYTOSOLIC_CA2	REACTOME_RESPONSE_TO_ELEVATED_PLATELET_CYTOSOLIC_CA2	77	0.547110219239084	2.07440372313112	2.30009584344752e-06	4.42275572182908e-05	3.38039148520708e-05	1376	tags=36%, list=12%, signal=32%	ALDOA/CLU/CFL1/SERPINA1/TAGLN2/TMSB4X/SOD1/PFN1/PPIA/CD63/CD9/CALM1/VTI1B/CD36/WDR1/SCCPDH/SELENOP/ANXA5/HSPA5/PSAP/QSOX1/FAM3C/OLA1/ACTN1/SERPINA3/LAMP2/CFD/TEX264	patient_1
KEGG_PATHOGENIC_ESCHERICHIA_COLI_INFECTION	KEGG_PATHOGENIC_ESCHERICHIA_COLI_INFECTION	KEGG_PATHOGENIC_ESCHERICHIA_COLI_INFECTION	38	0.678077784660917	2.26972429231983	2.37067752613252e-06	4.4732690890295e-05	3.41899975731459e-05	1547	tags=55%, list=13%, signal=48%	ACTB/ACTG1/TUBA1B/KRT18/TUBB/YWHAQ/ARPC5/NCL/ARPC1B/TUBA1C/TUBA1A/TUBB4B/ARPC3/TUBB3/ARPC2/ARPC5L/CDC42/RHOA/ITGB1/TUBB2A/TUBA4A	patient_1
WP_PATHOGENIC_ESCHERICHIA_COLI_INFECTION	WP_PATHOGENIC_ESCHERICHIA_COLI_INFECTION	WP_PATHOGENIC_ESCHERICHIA_COLI_INFECTION	38	0.678077784660917	2.26972429231983	2.37067752613252e-06	4.4732690890295e-05	3.41899975731459e-05	1547	tags=55%, list=13%, signal=48%	ACTB/ACTG1/TUBA1B/KRT18/TUBB/YWHAQ/ARPC5/NCL/ARPC1B/TUBA1C/TUBA1A/TUBB4B/ARPC3/TUBB3/ARPC2/ARPC5L/CDC42/RHOA/ITGB1/TUBB2A/TUBA4A	patient_1
REACTOME_MITOTIC_G1_PHASE_AND_G1_S_TRANSITION	REACTOME_MITOTIC_G1_PHASE_AND_G1_S_TRANSITION	REACTOME_MITOTIC_G1_PHASE_AND_G1_S_TRANSITION	140	0.448533224837945	1.86208650370409	2.6014602324548e-06	4.86328537900579e-05	3.71709619958942e-05	1298	tags=29%, list=11%, signal=26%	UBC/UBB/PSMB10/UBA52/PSMA7/PSME1/PSMA1/RPS27A/PSMB1/PSMB9/PSMA4/PSME2/PSMC4/PSMD8/PSMB3/PSMD13/PSMB6/PSMB5/PSMB7/PSMA2/PPP2R1A/PSMC2/PCNA/PSMB2/PSMC1/SEM1/CCND1/CDK4/MCM3/CDKN2A/PSMA6/PSMA3/SKP1/HDAC1/PSMA5/PSMB8/PSMD2/DHFR/CKS1B/PSMD3	patient_1
BIOCARTA_MHC_PATHWAY	BIOCARTA_MHC_PATHWAY	BIOCARTA_MHC_PATHWAY	12	0.887417692782168	2.22445732580375	3.22901640082164e-06	5.98108634243936e-05	4.57145151482813e-05	1163	tags=83%, list=10%, signal=75%	B2M/HLA-A/CD74/PSMB9/TAP1/HLA-DRA/PSMB6/PSMB5/HLA-DRB1/PSMB8	patient_1
REACTOME_SIGNALING_BY_THE_B_CELL_RECEPTOR_BCR	REACTOME_SIGNALING_BY_THE_B_CELL_RECEPTOR_BCR	REACTOME_SIGNALING_BY_THE_B_CELL_RECEPTOR_BCR	90	0.509317090286925	1.99796702871246	3.35100916061863e-06	6.15062499571728e-05	4.70103294685828e-05	1298	tags=39%, list=11%, signal=35%	UBC/UBB/PSMB10/UBA52/PSMA7/PSME1/PPIA/PSMA1/RPS27A/PSMB1/PSMB9/NFKBIA/CALM1/FKBP1A/PSMA4/PSME2/PSMC4/PSMD8/PSMB3/PSMD13/PSMB6/PSMB5/PSMB7/PSMA2/PSMC2/PSMB2/PSMC1/SEM1/PSMA6/PSMA3/SKP1/PSMA5/PSMB8/PSMD2/PSMD3	patient_1
REACTOME_KERATINIZATION	REACTOME_KERATINIZATION	REACTOME_KERATINIZATION	31	0.70908243130356	2.26410264544301	3.46607715066914e-06	6.30451330378468e-05	4.81865253947934e-05	1079	tags=45%, list=9%, signal=41%	KRT17/KRT18/KRT8/DSP/PERP/KRT81/CASP14/KRT7/KRT19/CAPNS1/PRSS8/CAPN1/JUP/ST14	patient_1
REACTOME_HEDGEHOG_OFF_STATE	REACTOME_HEDGEHOG_OFF_STATE	REACTOME_HEDGEHOG_OFF_STATE	92	0.499947844850987	1.97697880717121	3.50381445105936e-06	6.31625122918647e-05	4.82762404629043e-05	1547	tags=45%, list=13%, signal=39%	UBC/TUBA1B/UBB/PSMB10/UBA52/PSMA7/PSME1/PSMA1/RPS27A/PSMB1/PSMB9/TUBA1C/PSMA4/TUBA1A/TUBB4B/PSME2/PSMC4/TUBB3/PSMD8/PSMB3/PSMD13/PSMB6/PSMB5/PSMB7/PSMA2/PSMC2/PRKACA/PSMB2/PSMC1/SEM1/PSMA6/PSMA3/SKP1/PSMA5/PSMB8/PSMD2/PSMD3/RBX1/TUBB2A/PSMB4/TUBA4A	patient_1
REACTOME_APOPTOSIS	REACTOME_APOPTOSIS	REACTOME_APOPTOSIS	150	0.431920530471199	1.79745446709857	3.53725648936054e-06	6.32010694868931e-05	4.83057104182818e-05	1777	tags=37%, list=15%, signal=32%	UBC/UBB/DSP/PSMB10/UBA52/PSMA7/PSME1/YWHAH/PSMA1/RPS27A/BCAP31/YWHAQ/PSMB1/PSMB9/DYNLL1/HMGB1/PSMA4/PSME2/PSMC4/C1QBP/PSMD8/PSMB3/PSMD13/YWHAG/PSMB6/PSMB5/PSMB7/PSMA2/PSMC2/PSMB2/PSMC1/SEM1/YWHAE/SFN/APAF1/PAK2/CDKN2A/PSMA6/PSMA3/PSMA5/PSMB8/CASP6/PSMD2/PSMD3/GSDMD/PSMB4/TNFSF10/UACA/FADD/PKP1/YWHAZ/HMGB2/LMNB1/PSMD10/BAX	patient_1
REACTOME_CHAPERONE_MEDIATED_AUTOPHAGY	REACTOME_CHAPERONE_MEDIATED_AUTOPHAGY	REACTOME_CHAPERONE_MEDIATED_AUTOPHAGY	16	0.823708340407071	2.25339567771351	3.77793867241147e-06	6.69092822771821e-05	5.11399639312577e-05	1333	tags=75%, list=11%, signal=67%	UBC/UBB/UBA52/HSP90AB1/HSPA8/RPS27A/PARK7/EEF1A1/HSP90AA1/PLIN3/LAMP2/PLIN2	patient_1
REACTOME_SIGNALING_BY_INTERLEUKINS	REACTOME_SIGNALING_BY_INTERLEUKINS	REACTOME_SIGNALING_BY_INTERLEUKINS	277	0.366017803768055	1.64396693897845	3.87490610769113e-06	6.80298733167685e-05	5.1996451751718e-05	1342	tags=27%, list=11%, signal=24%	CEBPD/UBC/MIF/IL32/FOS/UBB/CFL1/P4HB/SDC1/CCL2/PSMB10/UBA52/RPLP0/PSMA7/HSPA8/PSME1/SOD1/PPIA/CXCL8/TALDO1/PSMA1/RPS27A/ARF1/ICAM1/PSMB1/PSMB9/JUN/NFKBIA/CNN2/HMGB1/CD36/PSMA4/PSME2/PSMC4/HSP90AA1/ANXA2/PSMD8/RALA/TNF/PSMB3/PSMD13/PSMB6/PSMB5/PSMB7/PSMA2/HNRNPF/PPP2R1A/CXCL1/PSMC2/UBE2V1/PRKACA/PSMB2/PSMC1/SEM1/CCND1/CCL5/RHOU/JUNB/CANX/BATF/LGALS9/PAK2/PSMA6/PSMA3/SKP1/PSMA5/PSMB8/CDC42/PSMD2/SO…	patient_1
REACTOME_AGGREPHAGY	REACTOME_AGGREPHAGY	REACTOME_AGGREPHAGY	27	0.737963538314393	2.2896147287632	4.96153329789662e-06	8.63563424866661e-05	6.60037006780076e-05	733	tags=48%, list=6%, signal=45%	UBC/TUBA1B/UBB/UBA52/RPS27A/PARK7/DYNLL1/TUBA1C/TUBA1A/TUBB4B/HSP90AA1/TUBB3/UBE2V1	patient_1
REACTOME_FORMATION_OF_THE_CORNIFIED_ENVELOPE	REACTOME_FORMATION_OF_THE_CORNIFIED_ENVELOPE	REACTOME_FORMATION_OF_THE_CORNIFIED_ENVELOPE	30	0.712650861528728	2.25392163216234	5.04664856400133e-06	8.70870380403306e-05	6.65621843888974e-05	1079	tags=47%, list=9%, signal=42%	KRT17/KRT18/KRT8/DSP/PERP/KRT81/CASP14/KRT7/KRT19/CAPNS1/PRSS8/CAPN1/JUP/ST14	patient_1
REACTOME_TRANSCRIPTIONAL_REGULATION_BY_RUNX3	REACTOME_TRANSCRIPTIONAL_REGULATION_BY_RUNX3	REACTOME_TRANSCRIPTIONAL_REGULATION_BY_RUNX3	89	0.498588026981172	1.95058133313626	6.13431555424695e-06	0.000104959178847666	8.02221820029083e-05	1298	tags=36%, list=11%, signal=32%	UBC/UBB/PSMB10/UBA52/PSMA7/PSME1/PSMA1/RPS27A/PSMB1/PSMB9/PSMA4/PSME2/PSMC4/PSMD8/PSMB3/PSMD13/PSMB6/PSMB5/PSMB7/PSMA2/PSMC2/PSMB2/PSMC1/SEM1/CCND1/CDKN2A/PSMA6/PSMA3/PSMA5/PSMB8/PSMD2/PSMD3	patient_1
REACTOME_CLEC7A_DECTIN_1_SIGNALING	REACTOME_CLEC7A_DECTIN_1_SIGNALING	REACTOME_CLEC7A_DECTIN_1_SIGNALING	91	0.496537038015586	1.95491526514917	6.28091888139872e-06	0.000106564497660034	8.14491559498498e-05	1298	tags=40%, list=11%, signal=35%	UBC/UBB/PSMB10/UBA52/PSMA7/PSME1/PSMA1/RPS27A/PSMB1/PSMB9/NFKBIA/CALM1/PSMA4/PSME2/PSMC4/PSMD8/PSMB3/PSMD13/PSMB6/PSMB5/PSMB7/PSMA2/PYCARD/PSMC2/UBE2V1/CLEC7A/PSMB2/PSMC1/SEM1/PSMA6/PSMA3/SKP1/PSMA5/PSMB8/PSMD2/PSMD3	patient_1
REACTOME_BETA_CATENIN_INDEPENDENT_WNT_SIGNALING	REACTOME_BETA_CATENIN_INDEPENDENT_WNT_SIGNALING	REACTOME_BETA_CATENIN_INDEPENDENT_WNT_SIGNALING	109	0.481416110250589	1.89838023387609	7.00307415092058e-06	0.000117826722589239	9.00570763618384e-05	1307	tags=36%, list=11%, signal=32%	UBC/UBB/PSMB10/UBA52/PSMA7/PSME1/PFN1/RAC1/PSMA1/RPS27A/GNG5/PSMB1/PSMB9/AP2S1/CLTB/CALM1/PSMA4/PSME2/PSMC4/GNB2/CLTA/PSMD8/PSMB3/PSMD13/PSMB6/PSMB5/PSMB7/PSMA2/PSMC2/PSMB2/PSMC1/SEM1/PSMA6/PSMA3/PSMA5/PSMB8/PSMD2/PSMD3/RHOA	patient_1
KEGG_GLYCOLYSIS_GLUCONEOGENESIS	KEGG_GLYCOLYSIS_GLUCONEOGENESIS	KEGG_GLYCOLYSIS_GLUCONEOGENESIS	38	0.660802279168527	2.21189813230518	7.69655395404336e-06	0.000128424317629864	9.81570082351245e-05	1549	tags=50%, list=13%, signal=44%	ALDOA/GAPDH/TPI1/PKM/PGK1/LDHA/GPI/PGAM1/LDHB/PFKP/DLD/ENO1/ENO2/DLAT/ADH5/FBP1/PFKL/PGM1/ALDH9A1	patient_1
WP_PARKINUBIQUITIN_PROTEASOMAL_SYSTEM_PATHWAY	WP_PARKINUBIQUITIN_PROTEASOMAL_SYSTEM_PATHWAY	WP_PARKINUBIQUITIN_PROTEASOMAL_SYSTEM_PATHWAY	56	0.588631305474418	2.13013998393251	7.7682519267847e-06	0.000128558201968675	9.82593384354304e-05	1547	tags=45%, list=13%, signal=39%	HSPA6/HSPA1A/HSPA1B/TUBA1B/HSPA8/TUBB/UBE2L6/TUBA1C/TUBA1A/TUBB4B/PSMC4/TUBB3/PSMD8/PSMD13/STUB1/PSMC2/UBE2L3/PSMC1/HSPA5/PSMD2/HSPA4/PSMD3/CASP1/TUBB2A/TUBA4A	patient_1
REACTOME_TCR_SIGNALING	REACTOME_TCR_SIGNALING	REACTOME_TCR_SIGNALING	91	0.492889576959083	1.94055485141872	8.49248444892397e-06	0.000139401025222581	0.000106546702628349	1320	tags=41%, list=11%, signal=36%	UBC/UBB/PSMB10/UBA52/PSMA7/PSME1/PSMA1/RPS27A/PSMB1/PSMB9/NFKBIA/PSMA4/PSME2/PSMC4/HLA-DRA/PSMD8/PSMB3/PSMD13/PSMB6/PSMB5/PSMB7/PSMA2/HLA-DRB1/PSMC2/UBE2V1/PSMB2/PSMC1/SEM1/PAK2/PSMA6/PSMA3/SKP1/PSMA5/PSMB8/PSMD2/PSMD3/RIPK2	patient_1
REACTOME_G2_M_CHECKPOINTS	REACTOME_G2_M_CHECKPOINTS	REACTOME_G2_M_CHECKPOINTS	127	0.449985944155939	1.83959578179373	9.13905771775545e-06	0.000148804496227002	0.000113733944093629	1298	tags=30%, list=11%, signal=27%	UBC/UBB/PSMB10/UBA52/PSMA7/PSME1/YWHAH/PSMA1/RPS27A/YWHAQ/PSMB1/PSMB9/PSMA4/PSME2/PSMC4/PSMD8/PSMB3/PSMD13/YWHAG/PSMB6/PSMB5/PSMB7/PSMA2/PSMC2/PSMB2/PSMC1/SEM1/SUMO1/YWHAE/SFN/MCM3/PSMA6/PSMA3/PSMA5/PSMB8/UBE2V2/PSMD2/PSMD3	patient_1
REACTOME_TRANSCRIPTIONAL_REGULATION_BY_RUNX2	REACTOME_TRANSCRIPTIONAL_REGULATION_BY_RUNX2	REACTOME_TRANSCRIPTIONAL_REGULATION_BY_RUNX2	97	0.478375409003533	1.89952149170481	9.36671078925438e-06	0.000151291112668037	0.000115634509617237	1342	tags=38%, list=11%, signal=34%	UBC/UBB/PSMB10/UBA52/PSMA7/LGALS3/PSME1/PSMA1/RPS27A/PSMB1/PSMB9/PSMA4/SOX9/PSME2/PSMC4/PSMD8/PSMB3/PSMD13/PSMB6/PSMB5/PSMB7/PSMA2/STUB1/PSMC2/PSMB2/PSMC1/SEM1/CCND1/CDK4/PSMA6/PSMA3/SKP1/PSMA5/PSMB8/PSMD2/PSMD3/RBX1	patient_1
KEGG_PENTOSE_PHOSPHATE_PATHWAY	KEGG_PENTOSE_PHOSPHATE_PATHWAY	KEGG_PENTOSE_PHOSPHATE_PATHWAY	21	0.763447873904816	2.18634636291041	1.04614495892713e-05	0.000167632275561418	0.000128124353365678	1564	tags=57%, list=13%, signal=50%	ALDOA/TALDO1/PGLS/GPI/PFKP/TKT/DERA/FBP1/PFKL/G6PD/PGM1/RPIA	patient_1
REACTOME_SIGNALING_BY_HEDGEHOG	REACTOME_SIGNALING_BY_HEDGEHOG	REACTOME_SIGNALING_BY_HEDGEHOG	116	0.450524310094729	1.80298336662959	1.0615605561155e-05	0.000168763052188755	0.000128988626213454	1547	tags=38%, list=13%, signal=33%	UBC/TUBA1B/UBB/P4HB/PSMB10/UBA52/PSMA7/PSME1/PSMA1/RPS27A/PSMB1/PSMB9/TUBA1C/PSMA4/TUBA1A/TUBB4B/PSME2/PSMC4/TUBB3/OS9/PSMD8/PSMB3/PSMD13/PSMB6/PSMB5/PSMB7/PSMA2/PSMC2/PRKACA/ERLEC1/PSMB2/PSMC1/SEM1/PSMA6/PSMA3/SKP1/PSMA5/PSMB8/PSMD2/PSMD3/RBX1/TUBB2A/PSMB4/TUBA4A	patient_1
BIOCARTA_PROTEASOME_PATHWAY	BIOCARTA_PROTEASOME_PATHWAY	BIOCARTA_PROTEASOME_PATHWAY	19	0.794738099787772	2.23029658525959	1.09312857071233e-05	0.000172423951895952	0.000131786717488838	1492	tags=79%, list=13%, signal=69%	PSMA7/PSMA1/PSMB1/PSMA4/PSMB3/PSMB6/PSMB5/RPN2/PSMB7/PSMA2/PSMB2/PSMA6/PSMA3/PSMA5/PSMB4	patient_1
REACTOME_HEDGEHOG_ON_STATE	REACTOME_HEDGEHOG_ON_STATE	REACTOME_HEDGEHOG_ON_STATE	69	0.544172449863656	2.03853164768219	1.29107572312038e-05	0.000202068363176749	0.00015444447246793	1342	tags=45%, list=11%, signal=40%	UBC/UBB/PSMB10/UBA52/PSMA7/PSME1/PSMA1/RPS27A/PSMB1/PSMB9/PSMA4/PSME2/PSMC4/PSMD8/PSMB3/PSMD13/PSMB6/PSMB5/PSMB7/PSMA2/PSMC2/PSMB2/PSMC1/SEM1/PSMA6/PSMA3/PSMA5/PSMB8/PSMD2/PSMD3/RBX1	patient_1
REACTOME_HSP90_CHAPERONE_CYCLE_FOR_STEROID_HORMONE_RECEPTORS_SHR_IN_THE_PRESENCE_OF_LIGAND	REACTOME_HSP90_CHAPERONE_CYCLE_FOR_STEROID_HORMONE_RECEPTORS_SHR_IN_THE_PRESENCE_OF_LIGAND	REACTOME_HSP90_CHAPERONE_CYCLE_FOR_STEROID_HORMONE_RECEPTORS_SHR_IN_THE_PRESENCE_OF_LIGAND	40	0.634340742250722	2.17193212405643	1.76938346332398e-05	0.00027479886249624	0.00021003369694194	1547	tags=55%, list=13%, signal=48%	HSPA1A/HSPA1B/TUBA1B/DNAJB1/HSP90AB1/HSPA8/PTGES3/FKBP4/DYNLL1/TUBA1C/TUBA1A/TUBB4B/HSP90AA1/TUBB3/CAPZB/DNAJA1/DCTN6/STIP1/DCTN3/DYNC1I2/TUBB2A/TUBA4A	patient_1
REACTOME_DEGRADATION_OF_BETA_CATENIN_BY_THE_DESTRUCTION_COMPLEX	REACTOME_DEGRADATION_OF_BETA_CATENIN_BY_THE_DESTRUCTION_COMPLEX	REACTOME_DEGRADATION_OF_BETA_CATENIN_BY_THE_DESTRUCTION_COMPLEX	79	0.501641630156572	1.92196148991592	1.9124272266038e-05	0.000294747371794892	0.000225280700217049	1342	tags=43%, list=11%, signal=38%	UBC/UBB/PSMB10/UBA52/PSMA7/PSME1/PSMA1/RPS27A/PSMB1/PSMB9/PSMA4/PSME2/PSMC4/PSMD8/PSMB3/PSMD13/PSMB6/PSMB5/PSMB7/PSMA2/PPP2R1A/PSMC2/PSMB2/PSMC1/SEM1/PSMA6/PSMA3/SKP1/HDAC1/PSMA5/PSMB8/PSMD2/PSMD3/RBX1	patient_1
KEGG_VIBRIO_CHOLERAE_INFECTION	KEGG_VIBRIO_CHOLERAE_INFECTION	KEGG_VIBRIO_CHOLERAE_INFECTION	41	0.623818152330328	2.14060218789101	2.05246682822211e-05	0.000313934130771246	0.000239945484064882	1109	tags=39%, list=9%, signal=35%	ACTB/ACTG1/SEC61G/ATP6V1G1/ATP6V0C/ARF1/SEC61B/ATP6V0B/ATP6V1F/ATP6AP1/KDELR2/ATP6V0E1/KDELR1/PRKACA/ATP6V1H/ERO1A	patient_1
REACTOME_FORMATION_OF_TUBULIN_FOLDING_INTERMEDIATES_BY_CCT_TRIC	REACTOME_FORMATION_OF_TUBULIN_FOLDING_INTERMEDIATES_BY_CCT_TRIC	REACTOME_FORMATION_OF_TUBULIN_FOLDING_INTERMEDIATES_BY_CCT_TRIC	15	0.815811302628826	2.20514308010476	2.52034329421719e-05	0.000382599482031918	0.000292427643001377	1547	tags=80%, list=13%, signal=70%	TUBA1B/CCT3/TUBA1C/TUBA1A/TUBB4B/TUBB3/CCT8/CCT6A/CCT5/CCT7/TUBB2A/TUBA4A	patient_1
REACTOME_C_TYPE_LECTIN_RECEPTORS_CLRS	REACTOME_C_TYPE_LECTIN_RECEPTORS_CLRS	REACTOME_C_TYPE_LECTIN_RECEPTORS_CLRS	110	0.455772903247548	1.81287349752058	2.55043207596743e-05	0.000384277788162556	0.000293710402464121	1298	tags=35%, list=11%, signal=32%	MUCL1/UBC/UBB/PSMB10/UBA52/PSMA7/PSME1/PSMA1/RPS27A/PSMB1/PSMB9/NFKBIA/CALM1/PSMA4/PSME2/PSMC4/PSMD8/PSMB3/PSMD13/PSMB6/PSMB5/PSMB7/PSMA2/PYCARD/PSMC2/UBE2V1/PRKACA/CLEC7A/PSMB2/PSMC1/SEM1/PAK2/PSMA6/PSMA3/SKP1/PSMA5/PSMB8/PSMD2/PSMD3	patient_1
WP_METABOLIC_REPROGRAMMING_IN_COLON_CANCER	WP_METABOLIC_REPROGRAMMING_IN_COLON_CANCER	WP_METABOLIC_REPROGRAMMING_IN_COLON_CANCER	39	0.629696352862719	2.15036021612911	2.7952171045078e-05	0.000416805082602613	0.000318571596723459	2024	tags=59%, list=17%, signal=49%	GAPDH/PKM/PGK1/LDHA/TALDO1/GPI/PGAM1/MDH2/ACO2/TKT/ENO1/IDH2/SLC16A3/PFKL/SLC2A1/G6PD/RPIA/IDH3A/GOT2/GART/GLUD1/SDHB/PYCR1	patient_1
WP_CORI_CYCLE	WP_CORI_CYCLE	WP_CORI_CYCLE	12	0.855904244634114	2.14546372316946	2.80760233947278e-05	0.000416805082602613	0.000318571596723459	561	tags=75%, list=5%, signal=71%	ALDOA/GAPDH/TPI1/PGK1/LDHA/TALDO1/GPI/PGAM1/PFKP	patient_1
WP_SPINAL_CORD_INJURY	WP_SPINAL_CORD_INJURY	WP_SPINAL_CORD_INJURY	56	0.566383531120888	2.04962969971348	3.03764921811054e-05	0.00044766523878578	0.000342158567326166	1617	tags=38%, list=14%, signal=32%	MIF/FOS/CCL2/LGALS3/RAC1/CXCL8/ICAM1/EGR1/FKBP1A/RHOB/SOX9/TNF/RHOC/CD47/CXCL1/CCND1/CDK4/CDC42/RHOA/PTPRA/NR4A1	patient_1
REACTOME_INTERFERON_ALPHA_BETA_SIGNALING	REACTOME_INTERFERON_ALPHA_BETA_SIGNALING	REACTOME_INTERFERON_ALPHA_BETA_SIGNALING	50	0.571604331394456	2.04912363165832	3.79076994571415e-05	0.00055460612466644	0.000423895403540576	1530	tags=38%, list=13%, signal=33%	BST2/IFITM3/IFI6/IFI27/IFITM1/HLA-A/HLA-C/EGR1/GBP2/HLA-E/IFITM2/OAS1/PSMB8/HLA-B/ISG15/SOCS3/RSAD2/MX1/IRF1	patient_1
REACTOME_AUTOPHAGY	REACTOME_AUTOPHAGY	REACTOME_AUTOPHAGY	128	0.429012944231538	1.76185193200382	4.59734021159818e-05	0.000667771934332139	0.000510390060598481	1720	tags=34%, list=15%, signal=30%	UBC/TUBA1B/UBB/UBA52/HSP90AB1/HSPA8/TOMM7/RPS27A/PARK7/EEF1A1/DYNLL1/TUBA1C/VDAC1/TUBA1A/TUBB4B/HSP90AA1/CHMP4B/TUBB3/CSNK2B/MAP1LC3B/TOMM20/GABARAP/UBE2V1/TOMM5/LAMTOR2/CHMP4A/PLIN3/ATG5/LAMTOR1/RHEB/CHMP3/LAMP2/PLIN2/MTMR14/RRAGA/DYNC1I2/TOMM22/TUBB2A/ATG101/TUBA4A/ATG13/RRAGC/ATG9B/PINK1	patient_1
REACTOME_FC_EPSILON_RECEPTOR_FCERI_SIGNALING	REACTOME_FC_EPSILON_RECEPTOR_FCERI_SIGNALING	REACTOME_FC_EPSILON_RECEPTOR_FCERI_SIGNALING	107	0.450255553947767	1.77872630892625	4.70071973975765e-05	0.000677910939612193	0.000518139484096596	1298	tags=36%, list=11%, signal=32%	UBC/FOS/UBB/PSMB10/UBA52/PSMA7/PSME1/RAC1/PSMA1/RPS27A/PSMB1/PSMB9/JUN/NFKBIA/CALM1/PSMA4/PSME2/PSMC4/PSMD8/PSMB3/PSMD13/PSMB6/PSMB5/PSMB7/PSMA2/PSMC2/UBE2V1/PSMB2/PSMC1/SEM1/PAK2/PSMA6/PSMA3/SKP1/PSMA5/PSMB8/PSMD2/PSMD3	patient_1
WP_HISTONE_MODIFICATIONS	WP_HISTONE_MODIFICATIONS	WP_HISTONE_MODIFICATIONS	37	-0.676678425734247	-1.95082850346432	4.92196487869209e-05	0.00070478348156591	0.00053867864965753	1913	tags=43%, list=16%, signal=36%	KMT5B/AEBP2/EED/KMT2B/SETD2/KMT5C/SETDB1/KMT5A/KMT2D/PRDM2/NSD1/EHMT1/ASH1L/KMT2A/SETD5/KMT2C	patient_1
KEGG_GLUTATHIONE_METABOLISM	KEGG_GLUTATHIONE_METABOLISM	KEGG_GLUTATHIONE_METABOLISM	36	0.638564230727105	2.12905688694864	5.11225757753505e-05	0.000726876623172061	0.000555564833852215	1914	tags=44%, list=16%, signal=37%	SMS/GSTP1/MGST1/MGST3/IDH1/GPX4/GSTK1/IDH2/GCLM/GSTM3/SRM/G6PD/GGCT/GSTO2/LAP3/TXNDC12	patient_1
REACTOME_SEPARATION_OF_SISTER_CHROMATIDS	REACTOME_SEPARATION_OF_SISTER_CHROMATIDS	REACTOME_SEPARATION_OF_SISTER_CHROMATIDS	166	0.393186421994408	1.65588827797675	5.21547915383225e-05	0.000736367301509602	0.000562818729445571	1557	tags=31%, list=13%, signal=27%	UBC/TUBA1B/UBB/PSMB10/UBA52/PSMA7/PSME1/PSMA1/RPS27A/PSMB1/PSMB9/DYNLL1/MAPRE1/TUBA1C/PSMA4/TUBA1A/TUBB4B/PSME2/PSMC4/TUBB3/PSMD8/RPS27/PSMB3/PSMD13/PSMB6/PSMB5/PSMB7/PSMA2/PTTG1/PPP2R1A/PSMC2/ANAPC15/PSMB2/CDC20/PSMC1/SEM1/SEC13/PSMA6/PSMA3/PSMA5/PSMB8/PSMD2/PSMD3/ANAPC11/SKA2/DYNC1I2/MAD2L1/TUBB2A/PSMB4/TUBA4A/SGO2	patient_1
WP_AEROBIC_GLYCOLYSIS	WP_AEROBIC_GLYCOLYSIS	WP_AEROBIC_GLYCOLYSIS	11	0.851018915951463	2.07986148496062	5.45158223026981e-05	0.000764357258535746	0.000584211955378329	736	tags=73%, list=6%, signal=68%	ALDOA/GAPDH/TPI1/PKM/PGK1/LDHA/GPI/ENO1	patient_1
REACTOME_DISORDERS_OF_TRANSMEMBRANE_TRANSPORTERS	REACTOME_DISORDERS_OF_TRANSMEMBRANE_TRANSPORTERS	REACTOME_DISORDERS_OF_TRANSMEMBRANE_TRANSPORTERS	119	0.430420901075357	1.73369698584819	5.77529927243561e-05	0.000804160636623966	0.000614634390808756	1337	tags=32%, list=11%, signal=29%	UBC/UBB/PSMB10/BSG/UBA52/PSMA7/PSME1/PSMA1/RPS27A/PSMB1/PSMB9/PSMA4/PSME2/PSMC4/OS9/PSMD8/PSMB3/PSMD13/PSMB6/PSMB5/PSMB7/PSMA2/PSMC2/ERLEC1/SLC35A2/PSMB2/PSMC1/SEM1/SEC13/DERL1/PSMA6/PSMA3/PSMA5/ERLIN2/PSMB8/PSMD2/PSMD3/SLC2A1	patient_1
REACTOME_TP53_REGULATES_METABOLIC_GENES	REACTOME_TP53_REGULATES_METABOLIC_GENES	REACTOME_TP53_REGULATES_METABOLIC_GENES	80	0.491203652534051	1.88168453096078	6.00699137230821e-05	0.000830692847992484	0.000634913435602295	1728	tags=42%, list=15%, signal=36%	PRDX1/COX6C/COX6A1/COX6B1/TXN/COX5B/YWHAH/PRDX5/YWHAQ/COX8A/GPI/COX5A/NDUFA4/COX14/COX7C/COX4I1/YWHAG/COX7A2L/PRDX2/LAMTOR2/YWHAE/SFN/LAMTOR1/RHEB/MT-CO2/COX7B/DDIT4/COX20/RRAGA/G6PD/SCO2/MT-CO1/RRAGC/YWHAZ	patient_1
REACTOME_PROTEIN_FOLDING	REACTOME_PROTEIN_FOLDING	REACTOME_PROTEIN_FOLDING	70	0.516519158434453	1.93120908214311	6.35821820746249e-05	0.000873281806861685	0.000667464940360903	1547	tags=39%, list=13%, signal=34%	ACTB/TUBA1B/GNG5/CCT3/PFDN5/TUBA1C/TBCA/TUBA1A/TUBB4B/VBP1/TUBB3/GNB2/CSNK2B/CCT8/CCT6A/CCT5/PFDN2/PFDN1/FBXW5/CCT7/TBCB/PFDN4/FBXW9/TUBB2A/FBXO6/WRAP53/TUBA4A	patient_1
REACTOME_INTERLEUKIN_1_FAMILY_SIGNALING	REACTOME_INTERLEUKIN_1_FAMILY_SIGNALING	REACTOME_INTERLEUKIN_1_FAMILY_SIGNALING	109	0.443618151689091	1.74933059493346	8.96148681238497e-05	0.00122251634285171	0.000934391156967025	1492	tags=36%, list=13%, signal=32%	UBC/UBB/PSMB10/UBA52/PSMA7/PSME1/PSMA1/RPS27A/PSMB1/PSMB9/NFKBIA/HMGB1/PSMA4/PSME2/PSMC4/PSMD8/PSMB3/PSMD13/PSMB6/PSMB5/PSMB7/PSMA2/PSMC2/UBE2V1/PSMB2/PSMC1/SEM1/PSMA6/PSMA3/SKP1/PSMA5/PSMB8/PSMD2/PSMD3/RIPK2/RBX1/GSDMD/CASP1/PSMB4	patient_1
REACTOME_CELLULAR_RESPONSE_TO_HEAT_STRESS	REACTOME_CELLULAR_RESPONSE_TO_HEAT_STRESS	REACTOME_CELLULAR_RESPONSE_TO_HEAT_STRESS	91	0.461352318067133	1.81638955435402	9.75251152651648e-05	0.00132149803839173	0.00101004464131919	1289	tags=27%, list=11%, signal=25%	HSPA6/BAG3/HSPA1A/HSPA1B/HSPB1/SERPINH1/UBB/DNAJB1/HSP90AB1/HSPA8/EEF1A1/HSBP1/PTGES3/FKBP4/HSP90AA1/ST13/DEDD2/RPS19BP1/SEC13/YWHAE/HSPA5/HIKESHI/MRPL18/HSPA4/CRYAB	patient_1
WP_ANGIOPOIETINLIKE_PROTEIN_8_REGULATORY_PATHWAY	WP_ANGIOPOIETINLIKE_PROTEIN_8_REGULATORY_PATHWAY	WP_ANGIOPOIETINLIKE_PROTEIN_8_REGULATORY_PATHWAY	105	-0.507098471422764	-1.73228070074899	0.000101461769699636	0.00136567542015711	0.0010438102061731	3238	tags=46%, list=28%, signal=33%	MAP3K14/MAP3K4/EXOC7/RPTOR/MAP2K7/MAP3K7/CBL/MAP3K12/PRKAB2/MAPK1/INSR/PDPK1/AKT2/MAPK9/MAPK8/SESN3/RPS6KA4/MAP4K3/RPS6KA6/MAP3K2/PIK3R1/MAP3K3/MAP3K5/CRK/RXRA/MAP3K1/SOS2/MAP3K13/GSK3B/AKT1/SREBF1/TSC2/RHOQ/TSC1/MAP4K4/CBLB/MAP2K3/PRKAA2/MAP3K9/PRKAA1/PIK3C2A/RPS6KA5/SREBF2/RICTOR/RPS6KB1/PIK3R3/MAPK10/FASN	patient_1
REACTOME_S_PHASE	REACTOME_S_PHASE	REACTOME_S_PHASE	153	0.387621080855426	1.62834750293404	0.00010851384963621	0.00145092359215568	0.00110896691228082	1342	tags=27%, list=11%, signal=25%	UBC/UBB/PSMB10/UBA52/PSMA7/PSME1/PSMA1/RPS27A/PSMB1/PSMB9/PSMA4/PSME2/PSMC4/PSMD8/PSMB3/PSMD13/PSMB6/PSMB5/PSMB7/PSMA2/PSMC2/PCNA/ANAPC15/PSMB2/PSMC1/SEM1/CCND1/CDK4/MCM3/PSMA6/POLD2/FEN1/PSMA3/SKP1/PSMA5/PSMB8/PSMD2/CKS1B/PSMD3/ANAPC11/POLD4/RBX1	patient_1
REACTOME_MITOTIC_G2_G2_M_PHASES	REACTOME_MITOTIC_G2_G2_M_PHASES	REACTOME_MITOTIC_G2_G2_M_PHASES	176	0.381598189867503	1.61248264350212	0.000109253890325412	0.00145120792478294	0.00110918423280508	1358	tags=31%, list=12%, signal=28%	UBC/TUBA1B/UBB/PSMB10/UBA52/HSP90AB1/PSMA7/PSME1/TUBB/PSMA1/RPS27A/PSMB1/PSMB9/DYNLL1/MAPRE1/TUBA1C/PSMA4/TUBA1A/TUBB4B/PSME2/PSMC4/HSP90AA1/TUBB3/PSMD8/PSMB3/PSMD13/YWHAG/PSMB6/PSMB5/PSMB7/PSMA2/TUBG1/PPP2R1A/OPTN/PSMC2/MZT1/PRKACA/PSMB2/PSMC1/SEM1/MZT2B/LCMT1/YWHAE/SSNA1/PSMA6/PSMA3/SKP1/PSMA5/PSMB8/PSMD2/PSMD3/DCTN3/RBX1/DYNC1I2	patient_1
REACTOME_DETOXIFICATION_OF_REACTIVE_OXYGEN_SPECIES	REACTOME_DETOXIFICATION_OF_REACTIVE_OXYGEN_SPECIES	REACTOME_DETOXIFICATION_OF_REACTIVE_OXYGEN_SPECIES	25	0.683452318844635	2.06349351165193	0.000110358381962219	0.00145629786393281	0.00111307456454498	1409	tags=48%, list=12%, signal=42%	PRDX1/P4HB/SOD1/TXN/GSTP1/PRDX5/PRDX6/PRDX2/PRDX3/ATOX1/ERO1A/TXN2	patient_1
REACTOME_SELECTIVE_AUTOPHAGY	REACTOME_SELECTIVE_AUTOPHAGY	REACTOME_SELECTIVE_AUTOPHAGY	63	0.513995413800399	1.91546274964999	0.000112575676403275	0.00147591097830008	0.00112806521946139	1547	tags=43%, list=13%, signal=37%	UBC/TUBA1B/UBB/UBA52/HSPA8/TOMM7/RPS27A/PARK7/DYNLL1/TUBA1C/VDAC1/TUBA1A/TUBB4B/HSP90AA1/TUBB3/CSNK2B/MAP1LC3B/TOMM20/UBE2V1/TOMM5/PLIN3/ATG5/PLIN2/DYNC1I2/TOMM22/TUBB2A/TUBA4A	patient_1
REACTOME_EPH_EPHRIN_SIGNALING	REACTOME_EPH_EPHRIN_SIGNALING	REACTOME_EPH_EPHRIN_SIGNALING	73	0.478336578599137	1.79669580824575	0.000143909858417018	0.00187454196221909	0.00143274602675279	1307	tags=30%, list=11%, signal=27%	ACTB/ACTG1/MYL6/CFL1/MYL12B/RAC1/MYL12A/ARPC5/AP2S1/CLTB/ARPC1B/EFNA1/ARPC3/CLTA/ARPC2/EFNA3/SDCBP/PSENEN/PAK2/MYL9/CDC42/RHOA	patient_1
WP_MESODERMAL_COMMITMENT_PATHWAY	WP_MESODERMAL_COMMITMENT_PATHWAY	WP_MESODERMAL_COMMITMENT_PATHWAY	98	-0.501085165485517	-1.68812674541484	0.000193603523081673	0.00250567636603781	0.0019151333659766	2230	tags=35%, list=19%, signal=28%	NLK/TRIM5/CTBP2/SMAD2/ZFHX4/AEBP2/VAV3/PBX3/ZNF462/FGFR1/DNMT3B/ARID5B/JAK2/ARL4A/SETD2/EPB41L5/NCAPG2/GRHL2/MTF2/PARP8/YAP1/EMSY/WDFY2/ACACA/BHLHE40/ASCC3/HTT/TEAD1/KDM6A/DIP2A/MACF1/UBR5/PBX1/MBTD1	patient_1
REACTOME_MITOTIC_METAPHASE_AND_ANAPHASE	REACTOME_MITOTIC_METAPHASE_AND_ANAPHASE	REACTOME_MITOTIC_METAPHASE_AND_ANAPHASE	211	0.356439827266642	1.55268289557755	0.000200773615907156	0.00258192312430923	0.00197341013020376	1557	tags=28%, list=13%, signal=25%	UBC/TUBA1B/UBB/PSMB10/UBA52/RAN/PSMA7/PSME1/PSMA1/RPS27A/PSMB1/PSMB9/DYNLL1/MAPRE1/TUBA1C/PSMA4/TUBA1A/BANF1/TUBB4B/PSME2/PSMC4/CHMP4B/TUBB3/PSMD8/RPS27/EMD/PSMB3/PSMD13/PSMB6/PSMB5/PSMB7/PSMA2/PTTG1/PPP2R1A/PSMC2/ANAPC15/PSMB2/CDC20/PSMC1/SEM1/SEC13/SUMO1/CHMP4A/PSMA6/CHMP3/PSMA3/PSMA5/PSMB8/UBE2I/PSMD2/PSMD3/ANAPC11/SKA2/DYNC1I2/MAD2L1/TUBB2A/PSMB4/TUBA4A/SGO2	patient_1
REACTOME_HDMS_DEMETHYLATE_HISTONES	REACTOME_HDMS_DEMETHYLATE_HISTONES	REACTOME_HDMS_DEMETHYLATE_HISTONES	20	-0.738461600182044	-1.89888093033042	0.000202220377820152	0.00258406925834738	0.001975050458923	2364	tags=75%, list=20%, signal=60%	KDM4C/PHF2/KDM2B/ARID5B/KDM2A/RIOX2/KDM5B/KDM4B/PHF8/KDM4A/KDM5C/KDM5A/KDM7A/KDM6A/KDM6B	patient_1
REACTOME_TRANSPORT_OF_MATURE_TRANSCRIPT_TO_CYTOPLASM	REACTOME_TRANSPORT_OF_MATURE_TRANSCRIPT_TO_CYTOPLASM	REACTOME_TRANSPORT_OF_MATURE_TRANSCRIPT_TO_CYTOPLASM	80	-0.535845058646182	-1.74338030816907	0.000205649453781796	0.00261136004519149	0.00199590929655156	2666	tags=45%, list=23%, signal=35%	DHX38/NDC1/NUP62/SARNP/RNPS1/FYTTD1/NUP205/UPF3B/NXF1/TPR/NUP153/NUP88/CPSF3/SRSF7/NCBP1/SRRM1/NUP210/NUP160/NUP93/GLE1/SYMPK/NUP98/RANBP2/POM121C/U2AF1L4/SRSF5/NUP214/NUP107/DDX39B/POM121/SRSF6/SRSF4/POLDIP3/THOC2/SRSF1/SRSF11	patient_1
REACTOME_LATE_ENDOSOMAL_MICROAUTOPHAGY	REACTOME_LATE_ENDOSOMAL_MICROAUTOPHAGY	REACTOME_LATE_ENDOSOMAL_MICROAUTOPHAGY	29	0.645520985878091	2.03871732886501	0.000208207998826542	0.00262732468519243	0.00200811135710336	1333	tags=38%, list=11%, signal=34%	UBC/UBB/UBA52/HSPA8/RPS27A/PARK7/CHMP4B/CHMP4A/PLIN3/CHMP3/PLIN2	patient_1
REACTOME_RAS_PROCESSING	REACTOME_RAS_PROCESSING	REACTOME_RAS_PROCESSING	21	0.707884320761455	2.02722459903146	0.000212405526596045	0.00266364446085351	0.00203587121274797	349	tags=24%, list=3%, signal=23%	UBC/UBB/UBA52/RPS27A/CALM1	patient_1
REACTOME_BUDDING_AND_MATURATION_OF_HIV_VIRION	REACTOME_BUDDING_AND_MATURATION_OF_HIV_VIRION	REACTOME_BUDDING_AND_MATURATION_OF_HIV_VIRION	28	0.648753183901403	2.03249263267626	0.000229885364042782	0.00286505277779245	0.00218981120004366	1096	tags=32%, list=9%, signal=29%	UBC/UBB/UBA52/PPIA/RPS27A/CHMP5/CHMP4B/CHMP4A/CHMP3	patient_1
REACTOME_HEME_SIGNALING	REACTOME_HEME_SIGNALING	REACTOME_HEME_SIGNALING	34	-0.660692628859352	-1.89240736865183	0.000231748789275878	0.00287055708925151	0.00219401824396795	2171	tags=47%, list=18%, signal=38%	CREB1/CREBBP/RAI1/RXRA/HDAC3/SIRT1/MEF2D/CHD9/NCOA1/EP300/NRIP1/NCOA2/NCOR1/MED1/XPO1/TBL1XR1	patient_1
REACTOME_DISEASES_OF_CARBOHYDRATE_METABOLISM	REACTOME_DISEASES_OF_CARBOHYDRATE_METABOLISM	REACTOME_DISEASES_OF_CARBOHYDRATE_METABOLISM	25	0.667788463231495	2.01620087172088	0.000240137424929055	0.00295632598129123	0.00225957294573809	1564	tags=40%, list=13%, signal=35%	UBC/UBB/UBA52/TALDO1/RPS27A/DCXR/GYG1/GLB1/GNS/RPIA	patient_1
REACTOME_AMYLOID_FIBER_FORMATION	REACTOME_AMYLOID_FIBER_FORMATION	REACTOME_AMYLOID_FIBER_FORMATION	28	0.646922452852224	2.02675709647821	0.00024827581539126	0.00303799315924215	0.00232199263389849	895	tags=36%, list=8%, signal=33%	LTF/UBC/B2M/UBB/ITM2B/UBA52/RPS27A/UBE2L6/TSPAN15/PSENEN	patient_1
REACTOME_RHO_GTPASE_EFFECTORS	REACTOME_RHO_GTPASE_EFFECTORS	REACTOME_RHO_GTPASE_EFFECTORS	211	0.352721989306224	1.53648766999365	0.000265306111521695	0.00322682553712231	0.00246632060552191	1093	tags=18%, list=9%, signal=17%	S100A9/S100A8/ACTB/ACTG1/TUBA1B/MYL6/CFL1/MYL12B/PFN1/RAC1/YWHAH/YWHAQ/ARPC5/DYNLL1/BRK1/ARPC1B/CALM1/MAPRE1/TUBA1C/PFN2/RHOB/TUBA1A/TUBB4B/ARPC3/TUBB3/RPS27/RHOC/YWHAG/ARPC2/TAX1BP3/PPP2R1A/CDC20/SEC13/YWHAE/PIN1/SFN/PAK2/MYL9/RHOD	patient_1
KEGG_VIRAL_MYOCARDITIS	KEGG_VIRAL_MYOCARDITIS	KEGG_VIRAL_MYOCARDITIS	38	0.585750904904019	1.96067927335771	0.000267846501695473	0.00323821608936024	0.00247502660879649	2079	tags=50%, list=18%, signal=41%	ACTB/ACTG1/HLA-A/HLA-C/RAC1/ICAM1/HLA-DRA/HLA-DRB1/CD55/HLA-E/CCND1/HLA-DMA/HLA-B/RAC3/HLA-DQA1/DAG1/HLA-DPB1/HLA-F/HLA-DPA1	patient_1
REACTOME_GLUTATHIONE_CONJUGATION	REACTOME_GLUTATHIONE_CONJUGATION	REACTOME_GLUTATHIONE_CONJUGATION	24	0.667654682715322	1.99517620304608	0.00031880937227285	0.00383140549177907	0.00292841190320801	1629	tags=46%, list=14%, signal=40%	GSTP1/MGST1/MGST3/CNDP2/GSTK1/GCLM/GSTM3/ESD/CHAC2/GGCT/GSTO2	patient_1
REACTOME_RHO_GTPASES_ACTIVATE_NADPH_OXIDASES	REACTOME_RHO_GTPASES_ACTIVATE_NADPH_OXIDASES	REACTOME_RHO_GTPASES_ACTIVATE_NADPH_OXIDASES	14	0.783594217535064	2.04685339629327	0.000323789834342726	0.00386823476649683	0.00295656117811546	157	tags=21%, list=1%, signal=21%	S100A9/S100A8/RAC1	patient_1
WP_ALLOGRAFT_REJECTION	WP_ALLOGRAFT_REJECTION	WP_ALLOGRAFT_REJECTION	36	0.592265681752691	1.97469145304786	0.000468379640956885	0.00556269702995265	0.00425166906280367	2217	tags=50%, list=19%, signal=41%	TUBA1B/HLA-A/HLA-C/CXCL8/HLA-DRA/TNF/HLA-DRB1/CD55/HLA-E/HLA-DMA/HLA-B/HLA-DQA1/STAT1/FAS/HLA-DPB1/HLA-F/HLA-DPA1/MICA	patient_1
WP_PROSTAGLANDIN_SYNTHESIS_AND_REGULATION	WP_PROSTAGLANDIN_SYNTHESIS_AND_REGULATION	WP_PROSTAGLANDIN_SYNTHESIS_AND_REGULATION	18	0.713399797466635	1.96786270634709	0.000472820805706532	0.00558260354807888	0.00426688397147292	722	tags=50%, list=6%, signal=47%	S100A6/S100A10/SOX9/ANXA4/ANXA3/EDN1/ANXA2/ANXA5/CBR1	patient_1
KEGG_PROTEIN_EXPORT	KEGG_PROTEIN_EXPORT	KEGG_PROTEIN_EXPORT	23	0.680992488402071	2.00288149096511	0.000537147818791935	0.00630524096593557	0.0048192087047061	1251	tags=39%, list=11%, signal=35%	SRP14/SEC61G/SEC11A/SEC61B/SRP9/SPCS2/HSPA5/SPCS1/OXA1L	patient_1
REACTOME_CDC42_GTPASE_CYCLE	REACTOME_CDC42_GTPASE_CYCLE	REACTOME_CDC42_GTPASE_CYCLE	112	-0.485454462982058	-1.66701437477103	0.000559059072799665	0.00652451021955216	0.00498680012609863	2684	tags=38%, list=23%, signal=29%	WASL/DOCK10/ARHGEF5/ARHGAP39/ARHGAP4/VAV2/PLEKHG4B/GIT2/LBR/ARHGAP27/SH3PXD2A/PIK3R1/SRGAP1/PLEKHG3/VAV3/BCR/ARHGAP30/PLEKHG2/FMNL2/TIAM1/ARHGEF11/PAK4/ARFGAP2/DOCK6/ARHGEF7/ARHGAP10/MCF2L/SCRIB/DOCK7/DAAM1/FNBP1L/ARHGAP35/CDC42BPB/ARHGAP5/ARHGEF12/TRIO/ARFGAP3/FNBP1/CDC42BPA/ARHGAP32/FARP1/ARHGAP40	patient_1
WP_GLIOBLASTOMA_SIGNALING_PATHWAYS	WP_GLIOBLASTOMA_SIGNALING_PATHWAYS	WP_GLIOBLASTOMA_SIGNALING_PATHWAYS	64	-0.550233199821695	-1.74090619345137	0.000595646394184957	0.00691155212562889	0.00528262319343706	3057	tags=45%, list=26%, signal=34%	MAP2K7/PRKCI/CBL/ERRFI1/MAPK1/PDPK1/AKT2/ARAF/GRB2/ATM/PIK3R1/FGFR1/MDM2/ERBB3/GAB1/CDK6/BRCA2/AKT1/PTEN/EP300/TSC2/TSC1/MAP2K3/PIK3C2A/NF1/BRAF/PLCG1/MDM4/ERBB2	patient_1
WP_NRF2_PATHWAY	WP_NRF2_PATHWAY	WP_NRF2_PATHWAY	79	0.435886923393284	1.67003260965072	0.000627236821201416	0.0072365208114609	0.00553100258575203	722	tags=19%, list=6%, signal=18%	HSPA1A/DNAJB1/PRDX1/SERPINA1/BLVRB/HSP90AB1/TXN/GSTP1/FTH1/EGR1/MGST3/SLC39A1/HSP90AA1/PRDX6/CBR1	patient_1
REACTOME_REGULATION_OF_HSF1_MEDIATED_HEAT_SHOCK_RESPONSE	REACTOME_REGULATION_OF_HSF1_MEDIATED_HEAT_SHOCK_RESPONSE	REACTOME_REGULATION_OF_HSF1_MEDIATED_HEAT_SHOCK_RESPONSE	74	0.449380008043442	1.6981767115801	0.000647783941822175	0.00743111237806234	0.00567973240856046	909	tags=22%, list=8%, signal=20%	HSPA6/BAG3/HSPA1A/HSPA1B/HSPB1/SERPINH1/UBB/DNAJB1/HSPA8/FKBP4/ST13/DEDD2/RPS19BP1/SEC13/YWHAE/HSPA5	patient_1
REACTOME_PTEN_REGULATION	REACTOME_PTEN_REGULATION	REACTOME_PTEN_REGULATION	130	0.38611971834218	1.59059738544056	0.000670835292146532	0.00765207036634943	0.00584861456013569	1371	tags=32%, list=12%, signal=28%	UBC/UBB/PSMB10/UBA52/PSMA7/PSME1/PSMA1/RPS27A/EGR1/PSMB1/PSMB9/JUN/PSMA4/PSME2/PSMC4/CSNK2B/PSMD8/MAF1/PSMB3/PSMD13/PSMB6/PSMB5/PSMB7/PSMA2/STUB1/PSMC2/PSMB2/LAMTOR2/PSMC1/SEM1/LAMTOR1/RHEB/PSMA6/PSMA3/HDAC1/PSMA5/PSMB8/PSMD2/PSMD3/RRAGA/MKRN1	patient_1
WP_BURN_WOUND_HEALING	WP_BURN_WOUND_HEALING	WP_BURN_WOUND_HEALING	45	0.529301340829655	1.86147768986199	0.000691558164214679	0.00784413445814291	0.0059954125886382	659	tags=31%, list=6%, signal=29%	S100A9/S100A6/SERPINH1/S100A11/CCL2/PFN1/CXCL8/ICAM1/NFKBIA/CNN2/HMGB1/TNF/KLF4/CXCL1	patient_1
REACTOME_ANTIGEN_PRESENTATION_FOLDING_ASSEMBLY_AND_PEPTIDE_LOADING_OF_CLASS_I_MHC	REACTOME_ANTIGEN_PRESENTATION_FOLDING_ASSEMBLY_AND_PEPTIDE_LOADING_OF_CLASS_I_MHC	REACTOME_ANTIGEN_PRESENTATION_FOLDING_ASSEMBLY_AND_PEPTIDE_LOADING_OF_CLASS_I_MHC	24	0.643267743862854	1.92229984746403	0.000705201466653933	0.00791838960621779	0.00605216712948843	1184	tags=50%, list=10%, signal=45%	B2M/HLA-A/HLA-C/BCAP31/CALR/TAP1/PDIA3/HLA-E/SEC13/HSPA5/CANX/HLA-B	patient_1
REACTOME_ASSEMBLY_OF_THE_HIV_VIRION	REACTOME_ASSEMBLY_OF_THE_HIV_VIRION	REACTOME_ASSEMBLY_OF_THE_HIV_VIRION	15	0.737255804516326	1.99280707481926	0.000705948553303221	0.00791838960621779	0.00605216712948843	195	tags=33%, list=2%, signal=33%	UBC/UBB/UBA52/PPIA/RPS27A	patient_1
KEGG_PRION_DISEASES	KEGG_PRION_DISEASES	KEGG_PRION_DISEASES	17	0.723155262211885	1.98968630068313	0.000723948740866267	0.00807542821993919	0.00617219455719655	1919	tags=59%, list=16%, signal=49%	HSPA1A/SOD1/EGR1/PRKACA/CCL5/HSPA5/PRNP/STIP1/BAX/MAPK3	patient_1
REACTOME_RHO_GTPASES_ACTIVATE_IQGAPS	REACTOME_RHO_GTPASES_ACTIVATE_IQGAPS	REACTOME_RHO_GTPASES_ACTIVATE_IQGAPS	19	0.710603316686148	1.99418670264138	0.000733809722190261	0.00811798863751204	0.0062047242473307	455	tags=47%, list=4%, signal=46%	ACTB/ACTG1/TUBA1B/RAC1/CALM1/TUBA1C/TUBA1A/TUBB4B/TUBB3	patient_1
REACTOME_PLATELET_ACTIVATION_SIGNALING_AND_AGGREGATION	REACTOME_PLATELET_ACTIVATION_SIGNALING_AND_AGGREGATION	REACTOME_PLATELET_ACTIVATION_SIGNALING_AND_AGGREGATION	148	0.369727544736231	1.53421266365282	0.00073943694987845	0.00811798863751204	0.0062047242473307	1376	tags=24%, list=12%, signal=21%	ALDOA/CLU/CFL1/SERPINA1/TAGLN2/TMSB4X/SOD1/PFN1/RAC1/PPIA/GNG5/CD63/CD9/CALM1/VTI1B/RHOB/CD36/WDR1/GNB2/SCCPDH/SELENOP/ANXA5/HSPA5/PSAP/QSOX1/FAM3C/OLA1/ACTN1/CDC42/AAMP/SERPINA3/LAMP2/RHOA/CFD/TEX264	patient_1
REACTOME_MHC_CLASS_II_ANTIGEN_PRESENTATION	REACTOME_MHC_CLASS_II_ANTIGEN_PRESENTATION	REACTOME_MHC_CLASS_II_ANTIGEN_PRESENTATION	97	0.4104516614874	1.62981151962915	0.000739826601932747	0.00811798863751204	0.0062047242473307	2273	tags=43%, list=19%, signal=35%	TUBA1B/CD74/ARF1/AP2S1/DYNLL1/TUBA1C/TUBA1A/TUBB4B/HLA-DRA/TUBB3/CTSB/CLTA/CAPZB/HLA-DRB1/CTSD/CTSS/SEC13/AP1M2/CANX/AP1S1/HLA-DMA/DCTN6/CTSC/DCTN3/DYNC1I2/CTSH/TUBB2A/CTSF/TUBA4A/HLA-DQA1/CTSO/RACGAP1/OSBPL1A/KLC2/HLA-DPB1/HLA-DPA1/CTSL/DCTN2/IFI30/CTSA/AP1S3/CAPZA1	patient_1
REACTOME_SUMOYLATION	REACTOME_SUMOYLATION	REACTOME_SUMOYLATION	158	-0.441031726356818	-1.56784896269142	0.000750505509753166	0.00819065202265752	0.00626026217523835	3045	tags=43%, list=26%, signal=32%	RORA/INCENP/RING1/TDG/NSMCE3/AURKB/SEH1L/SMC1A/RARA/NDC1/SENP5/NUP62/SMC6/PIAS3/PML/CBX2/NUP205/CREBBP/NR2C1/SATB1/TPR/NOP58/NUP153/NUP88/NUP210/RXRA/CTBP1/HNRNPC/NUP160/DNMT3B/NUP93/HERC2/HDAC7/PHC1/NCOR2/SP100/MDM2/DNMT3A/STAG2/SIN3A/SMC5/NR4A2/NUP98/NCOA1/RANBP2/POM121C/VHL/EP300/TOP2B/TFAP2A/PIAS2/NRIP1/HIPK2/STAG1/NUP214/NCOA2/NUP107/UHRF2/TP53BP1/POM121/NFKB2/ZNF350/DDX5/CHD3/TFAP2B/AR/PHC3…	patient_1
REACTOME_CLASS_I_MHC_MEDIATED_ANTIGEN_PROCESSING_PRESENTATION	REACTOME_CLASS_I_MHC_MEDIATED_ANTIGEN_PROCESSING_PRESENTATION	REACTOME_CLASS_I_MHC_MEDIATED_ANTIGEN_PROCESSING_PRESENTATION	320	0.305258149455897	1.40163181724952	0.000766483902396298	0.00832005913407595	0.00635917035038468	1426	tags=22%, list=12%, signal=20%	S100A9/S100A8/UBC/B2M/UBB/HLA-A/HLA-C/PSMB10/SEC61G/UBA52/PSMA7/PSME1/PSMA1/RPS27A/BCAP31/SEC61B/ELOC/ELOB/PSMB1/PSMB9/UBE2L6/CALR/TAP1/HMGB1/CD36/PDIA3/PSMA4/PSME2/PSMC4/TRAF7/PSMD8/PSMB3/PSMD13/PSMB6/PSMB5/PSMB7/PSMA2/UBE2E3/STUB1/PSMC2/UBE2V1/UBE2L3/PSMB2/CDC20/PSMC1/VAMP8/HLA-E/CTSS/SEM1/SEC13/HSPA5/CANX/FBXW5/PSMA6/PSMA3/SKP1/RCHY1/PSMA5/PSMB8/SPSB1/RNF14/UBE2V2/HLA-B/LRRC41/PSMD2/SOCS3/PSMD…	patient_1
KEGG_ALLOGRAFT_REJECTION	KEGG_ALLOGRAFT_REJECTION	KEGG_ALLOGRAFT_REJECTION	17	0.719700006993276	1.98017952622809	0.000788013396826539	0.00846276089464246	0.00646823986420888	2079	tags=76%, list=18%, signal=63%	HLA-A/HLA-C/HLA-DRA/TNF/HLA-DRB1/HLA-E/HLA-DMA/HLA-B/HLA-DQA1/FAS/HLA-DPB1/HLA-F/HLA-DPA1	patient_1
KEGG_GRAFT_VERSUS_HOST_DISEASE	KEGG_GRAFT_VERSUS_HOST_DISEASE	KEGG_GRAFT_VERSUS_HOST_DISEASE	17	0.719700006993276	1.98017952622809	0.000788013396826539	0.00846276089464246	0.00646823986420888	2079	tags=76%, list=18%, signal=63%	HLA-A/HLA-C/HLA-DRA/TNF/HLA-DRB1/HLA-E/HLA-DMA/HLA-B/HLA-DQA1/FAS/HLA-DPB1/HLA-F/HLA-DPA1	patient_1
REACTOME_GLYCOGEN_STORAGE_DISEASES	REACTOME_GLYCOGEN_STORAGE_DISEASES	REACTOME_GLYCOGEN_STORAGE_DISEASES	12	0.78511586297107	1.96802108769701	0.000811069058577604	0.00864066607409047	0.00660421598217806	1011	tags=42%, list=9%, signal=38%	UBC/UBB/UBA52/RPS27A/GYG1	patient_1
REACTOME_GAP_JUNCTION_TRAFFICKING_AND_REGULATION	REACTOME_GAP_JUNCTION_TRAFFICKING_AND_REGULATION	REACTOME_GAP_JUNCTION_TRAFFICKING_AND_REGULATION	19	0.70678469813292	1.98347040261506	0.000813138461652892	0.00864066607409047	0.00660421598217806	488	tags=47%, list=4%, signal=45%	ACTB/ACTG1/TUBA1B/CLTB/TUBA1C/TUBA1A/TUBB4B/TUBB3/CLTA	patient_1
REACTOME_BMAL1_CLOCK_NPAS2_ACTIVATES_CIRCADIAN_GENE_EXPRESSION	REACTOME_BMAL1_CLOCK_NPAS2_ACTIVATES_CIRCADIAN_GENE_EXPRESSION	REACTOME_BMAL1_CLOCK_NPAS2_ACTIVATES_CIRCADIAN_GENE_EXPRESSION	22	-0.699398178314754	-1.8301634082472	0.000838951723016367	0.00886829072654474	0.00677819358468997	2325	tags=50%, list=20%, signal=40%	NOCT/CREBBP/RXRA/CHD9/NCOA1/F7/NCOA2/BHLHE40/MED1/TBL1XR1/NAMPT	patient_1
REACTOME_METABOLISM_OF_CARBOHYDRATES	REACTOME_METABOLISM_OF_CARBOHYDRATES	REACTOME_METABOLISM_OF_CARBOHYDRATES	195	0.334531449769326	1.43962656963143	0.000853259751723909	0.00896396558538529	0.00685131959447086	1595	tags=22%, list=14%, signal=19%	ALDOA/GAPDH/TPI1/UBC/PKM/UBB/PGK1/SDC1/UBA52/TALDO1/RPS27A/PGLS/GPI/PGAM1/MDH2/DCXR/CALM1/SLC25A1/PFKP/TKT/PPP2R1A/ENO1/PRKACA/ENO2/SEC13/GYG1/DERA/B3GNT3/ST3GAL4/GLB1/FBP1/PFKL/SLC35B2/SLC2A1/B3GAT3/GNS/G6PD/PGM1/TKFC/GOT1/RPIA/MDH1	patient_1
REACTOME_HATS_ACETYLATE_HISTONES	REACTOME_HATS_ACETYLATE_HISTONES	REACTOME_HATS_ACETYLATE_HISTONES	76	-0.507656549019757	-1.63989041410304	0.000856882297166598	0.00896396558538529	0.00685131959447086	2198	tags=34%, list=19%, signal=28%	TRRAP/KAT8/CREBBP/SAP130/HAT1/EPC1/ELP1/KANSL3/KANSL2/ELP2/NCOA1/KAT6B/KAT6A/RUVBL2/EP300/YEATS2/RBBP7/MSL1/NCOA2/KANSL1/BRD1/EP400/SUPT20H/USP22/KAT7/OGT	patient_1
KEGG_AUTOIMMUNE_THYROID_DISEASE	KEGG_AUTOIMMUNE_THYROID_DISEASE	KEGG_AUTOIMMUNE_THYROID_DISEASE	16	0.70996836775085	1.94224044206284	0.000943541399991447	0.00981963962156047	0.00750532660004048	2079	tags=75%, list=18%, signal=62%	HLA-A/HLA-C/HLA-DRA/HLA-DRB1/HLA-E/HLA-DMA/HLA-B/HLA-DQA1/FAS/HLA-DPB1/HLA-F/HLA-DPA1	patient_1
REACTOME_TRANSPORT_OF_SMALL_MOLECULES	REACTOME_TRANSPORT_OF_SMALL_MOLECULES	REACTOME_TRANSPORT_OF_SMALL_MOLECULES	409	0.289286388854996	1.35686516199182	0.000960714417751411	0.0098964855527787	0.00756406132289229	1356	tags=20%, list=12%, signal=18%	UBC/UBB/PIP/PHB/P4HB/PSMB10/BSG/AZGP1/SLC25A5/UBA52/ATP6V1G1/FXYD3/PSMA7/PSME1/ATP1B1/RAB11A/EIF2S2/PSMA1/RPS27A/GNG5/SLC25A6/ATP6V0C/FTH1/PSMB1/PSMB9/AP2S1/SLC39A1/CALM1/VDAC1/NPC2/PSMA4/PSME2/PSMC4/ATP6V0B/ATP6V1F/GNB2/AQP3/CLTA/OS9/PSMD8/ATP6AP1/PSMB3/PSMD13/PSMB6/PSMB5/PSMB7/PSMA2/ATP6V0E1/SMDT1/PSMC2/PRKACA/ERLEC1/SLC35A2/PSMB2/PSMC1/SEM1/APOD/GLRX3/DERL1/ATP2C1/ATP6V1H/LSR/VDAC2/SLC16A3/PSM…	patient_1
REACTOME_INTERLEUKIN_12_SIGNALING	REACTOME_INTERLEUKIN_12_SIGNALING	REACTOME_INTERLEUKIN_12_SIGNALING	34	0.575812396078182	1.89110622219603	0.00096072866188441	0.0098964855527787	0.00756406132289229	652	tags=38%, list=6%, signal=36%	MIF/CFL1/P4HB/RPLP0/SOD1/PPIA/TALDO1/ARF1/CNN2/PSME2/ANXA2/RALA/HNRNPF	patient_1
WP_CILIOPATHIES	WP_CILIOPATHIES	WP_CILIOPATHIES	130	-0.46286426958771	-1.60885819732618	0.000965936090808311	0.00989961912356335	0.00756645636721872	3809	tags=49%, list=32%, signal=34%	PKD1/IFT172/BBS2/GLI3/LCA5/OCRL/GALNT11/RAB23/IQCB1/PIBF1/CEP78/DNAAF1/RP2/NPHP3/RSPH1/TMEM107/ANKS6/CCNO/RPGRIP1L/NEK9/INTU/SPATA7/CFAP298/DNAH11/DYNC2LI1/TCTN2/SPAG1/NEK8/CCDC40/KIZ/CFAP53/DNAL1/TAPT1/TTC21B/ANKS3/TCTN1/SDCCAG8/NEK1/IFT80/IFT140/CEP290/IFT57/BBS4/OFD1/TTC8/DYNC2H1/ALMS1/CEP83/IFT81/POC1B/TMEM67/CSPP1/CEP164/MKS1/BBS1/KIAA0753/EFHC1/GAS8/USP9X/HYDIN/CPLANE1/ADCY6/AHI1/TTLL5	patient_1
REACTOME_PYRUVATE_METABOLISM_AND_CITRIC_ACID_TCA_CYCLE	REACTOME_PYRUVATE_METABOLISM_AND_CITRIC_ACID_TCA_CYCLE	REACTOME_PYRUVATE_METABOLISM_AND_CITRIC_ACID_TCA_CYCLE	46	0.52184377860545	1.84922799161903	0.00106642546368293	0.0108743081372517	0.0083114286536905	1737	tags=41%, list=15%, signal=35%	LDHA/BSG/MDH2/VDAC1/ACO2/LDHB/DLD/CS/IDH3G/IDH2/DLAT/MPC2/SLC16A3/GLO1/SDHC/IDH3A/PDK4/PDK1/SUCLG1	patient_1
WP_PHOSPHODIESTERASES_IN_NEURONAL_FUNCTION	WP_PHOSPHODIESTERASES_IN_NEURONAL_FUNCTION	WP_PHOSPHODIESTERASES_IN_NEURONAL_FUNCTION	16	-0.742219710870175	-1.79337756524401	0.00111541969166638	0.0113167455149469	0.00864959147306489	2171	tags=56%, list=18%, signal=46%	CREB1/ADCY5/GUCY1A1/PDE8A/PDE4D/ADCY6/PDE7A/PDE4B/ADCY2	patient_1
REACTOME_REGULATION_OF_LIPID_METABOLISM_BY_PPARALPHA	REACTOME_REGULATION_OF_LIPID_METABOLISM_BY_PPARALPHA	REACTOME_REGULATION_OF_LIPID_METABOLISM_BY_PPARALPHA	96	-0.479399885282646	-1.61032849148829	0.00116173829909183	0.0117277481293321	0.00896372813930857	2091	tags=33%, list=18%, signal=28%	CREBBP/MED27/CDK8/MED17/ACOX1/MED12/ESRRA/FAM120B/RXRA/HDAC3/NCOR2/SP1/SIN3A/HMGCS2/MED15/CHD9/NCOA1/MED13/SREBF1/EP300/NCOA2/MED25/NCOA3/GRHL1/NCOR1/MED23/MED1/AHR/MED13L/SREBF2/HMGCS1/TBL1XR1	patient_1
WP_BREAST_CANCER_PATHWAY	WP_BREAST_CANCER_PATHWAY	WP_BREAST_CANCER_PATHWAY	89	-0.483332235465758	-1.6042034981589	0.00121663918093518	0.012193287826327	0.00931954847548051	1477	tags=36%, list=13%, signal=32%	MAPK1/DVL2/AKT2/ARAF/MRE11/GRB2/ATM/PIK3R1/CTNNB1/FGFR1/LRP6/SOS2/DVL3/SP1/CDK6/BRCA2/NCOA1/GSK3B/AKT1/PTEN/E2F3/NCOA3/TCF7L2/ATR/NFKB2/NOTCH2/CSNK2A1/BRAF/CSNK1A1/RPS6KB1/PIK3R3/ERBB2	patient_1
REACTOME_GENE_AND_PROTEIN_EXPRESSION_BY_JAK_STAT_SIGNALING_AFTER_INTERLEUKIN_12_STIMULATION	REACTOME_GENE_AND_PROTEIN_EXPRESSION_BY_JAK_STAT_SIGNALING_AFTER_INTERLEUKIN_12_STIMULATION	REACTOME_GENE_AND_PROTEIN_EXPRESSION_BY_JAK_STAT_SIGNALING_AFTER_INTERLEUKIN_12_STIMULATION	29	0.602097248930381	1.90157426622864	0.00121993270971672	0.012193287826327	0.00931954847548051	1192	tags=48%, list=10%, signal=43%	MIF/CFL1/RPLP0/SOD1/PPIA/TALDO1/ARF1/CNN2/PSME2/ANXA2/RALA/HNRNPF/PAK2/CDC42	patient_1
REACTOME_NEDDYLATION	REACTOME_NEDDYLATION	REACTOME_NEDDYLATION	202	0.331364546070553	1.43511508214729	0.00133650502733242	0.0132926288186411	0.0101597945038596	1785	tags=28%, list=15%, signal=24%	UBC/UBB/PSMB10/UBA52/PSMA7/PSME1/PSMA1/RPS27A/ELOC/ELOB/PSMB1/PSMB9/PSMA4/PSME2/PSMC4/PSMD8/COMMD6/PSMB3/PSMD13/PSMB6/PSMB5/DDA1/PSMB7/PSMA2/PSMC2/PSMB2/PSMC1/SEM1/COMMD9/FBXW5/PSMA6/PSMA3/SKP1/NAE1/PSMA5/PSMB8/SPSB1/COPS5/LRRC41/COMMD5/PSMD2/SOCS3/PSMD3/RBX1/NEDD8/GPS1/FBXW9/PSMB4/FBXO6/DCAF16/COPS4/COMMD4/UBD/BTBD1/CUL2/PSMD10/UCHL3	patient_1
KEGG_PHOSPHATIDYLINOSITOL_SIGNALING_SYSTEM	KEGG_PHOSPHATIDYLINOSITOL_SIGNALING_SYSTEM	KEGG_PHOSPHATIDYLINOSITOL_SIGNALING_SYSTEM	57	-0.545232267943316	-1.68381060369056	0.00135230584545893	0.0133838504999097	0.0102295168701899	933	tags=40%, list=8%, signal=37%	INPP5K/CDS2/PI4KB/INPP5J/PIKFYVE/DGKZ/PIK3R1/SYNJ1/PLCD4/IPPK/PTEN/PLCB1/DGKD/SYNJ2/PIK3C2A/PLCB4/PI4KA/DGKH/ITPR2/PIP5K1A/PLCG1/INPPL1/PIK3R3	patient_1
BIOCARTA_SM_PATHWAY	BIOCARTA_SM_PATHWAY	BIOCARTA_SM_PATHWAY	14	0.748128402579776	1.95421192170213	0.00140577260005674	0.0138451457537296	0.0105820931023527	785	tags=57%, list=7%, signal=53%	SNRPD2/SNRPB2/SNRPG/SNRPF/SNRPE/SNRPD1/SNRPB/SNRPC	patient_1
KEGG_SYSTEMIC_LUPUS_ERYTHEMATOSUS	KEGG_SYSTEMIC_LUPUS_ERYTHEMATOSUS	KEGG_SYSTEMIC_LUPUS_ERYTHEMATOSUS	24	0.621202918371835	1.85636274572004	0.00146053589671699	0.0143146697838428	0.0109409587357543	2610	tags=54%, list=22%, signal=42%	HLA-DRA/TNF/SNRPD1/SNRPB/HLA-DRB1/HLA-DMA/ACTN1/HLA-DQA1/HLA-DPB1/HLA-DPA1/C1S/HLA-DQB1/C4A	patient_1
REACTOME_TRANSPORT_OF_INORGANIC_CATIONS_ANIONS_AND_AMINO_ACIDS_OLIGOPEPTIDES	REACTOME_TRANSPORT_OF_INORGANIC_CATIONS_ANIONS_AND_AMINO_ACIDS_OLIGOPEPTIDES	REACTOME_TRANSPORT_OF_INORGANIC_CATIONS_ANIONS_AND_AMINO_ACIDS_OLIGOPEPTIDES	52	-0.545765901683911	-1.65969208148838	0.00154620617497608	0.0150337473578637	0.0114905626165262	2051	tags=31%, list=17%, signal=26%	SLC4A2/SLC20A2/SLC4A3/SLC7A6/SLC7A2/SLC9A8/SLC36A4/SLC12A7/SLC9A7/SLC38A1/SLC7A8/SLC4A7/SLC15A2/SLC20A1/SLC25A29/SLC38A2	patient_1
WP_PHOSPHOINOSITIDES_METABOLISM	WP_PHOSPHOINOSITIDES_METABOLISM	WP_PHOSPHOINOSITIDES_METABOLISM	39	-0.593422323315884	-1.71774942282531	0.00154879616168184	0.0150337473578637	0.0114905626165262	1467	tags=31%, list=12%, signal=27%	PIKFYVE/MTMR3/PLCD4/SBF2/PTEN/PLCB1/PIK3C2A/MTMR12/PLCB4/PIP5K1A/MTMR4/PLCG1	patient_1
REACTOME_AMINO_ACID_TRANSPORT_ACROSS_THE_PLASMA_MEMBRANE	REACTOME_AMINO_ACID_TRANSPORT_ACROSS_THE_PLASMA_MEMBRANE	REACTOME_AMINO_ACID_TRANSPORT_ACROSS_THE_PLASMA_MEMBRANE	16	-0.732029857805249	-1.76875648120093	0.00163439503235609	0.0157887252168754	0.0120676057287033	1328	tags=44%, list=11%, signal=39%	SLC7A6/SLC7A2/SLC36A4/SLC38A1/SLC7A8/SLC25A29/SLC38A2	patient_1
REACTOME_INTERLEUKIN_12_FAMILY_SIGNALING	REACTOME_INTERLEUKIN_12_FAMILY_SIGNALING	REACTOME_INTERLEUKIN_12_FAMILY_SIGNALING	38	0.543076960926507	1.81783712532408	0.0016427492301274	0.0157938604553677	0.0120715306835427	1192	tags=42%, list=10%, signal=38%	MIF/CFL1/P4HB/RPLP0/SOD1/PPIA/TALDO1/ARF1/CNN2/PSME2/ANXA2/RALA/HNRNPF/CANX/PAK2/CDC42	patient_1
WP_MALIGNANT_PLEURAL_MESOTHELIOMA	WP_MALIGNANT_PLEURAL_MESOTHELIOMA	WP_MALIGNANT_PLEURAL_MESOTHELIOMA	271	-0.389887487541679	-1.4487867341372	0.00165575240967377	0.015843431825267	0.0121094189702257	2419	tags=30%, list=21%, signal=24%	MAPK9/LIMD1/MAPK8/HCFC1/GRB2/MDK/EFNA5/CD44/RBBP4/CREB1/COL4A5/FGF12/MAP4K3/CTBP2/ATM/MKNK2/MAP3K2/PLAU/MAP3K3/MCL1/MAP3K5/CTNNB1/MST1/MCU/BBC3/CTBP1/JAK1/CUL1/FGFR1/LRP6/MAP3K1/EED/ITGAV/CDH1/PHC1/CHD8/DVL3/MDM2/SP1/PAK4/SETD2/FGFR4/PTK2/MEF2D/GSK3B/ITGA2/SETDB1/AKT1/PTEN/TSC2/TSC1/YAP1/MAP4K4/VGLL4/LAMB2/MAP2K3/NFKB1/PRKAA2/MAP3K9/WWC1/LAMA5/PRKAA1/VEGFA/TCF7L2/RPS6KA5/STK3/PLCB4/TEAD1/BTRC/KDM…	patient_1
REACTOME_POST_CHAPERONIN_TUBULIN_FOLDING_PATHWAY	REACTOME_POST_CHAPERONIN_TUBULIN_FOLDING_PATHWAY	REACTOME_POST_CHAPERONIN_TUBULIN_FOLDING_PATHWAY	13	0.74946824262536	1.9001161214545	0.00169732781451479	0.0161646455542706	0.0123549283817214	1547	tags=69%, list=13%, signal=60%	TUBA1B/TUBA1C/TBCA/TUBA1A/TUBB4B/TUBB3/TBCB/TUBB2A/TUBA4A	patient_1
WP_MITOCHONDRIAL_COMPLEX_III_ASSEMBLY	WP_MITOCHONDRIAL_COMPLEX_III_ASSEMBLY	WP_MITOCHONDRIAL_COMPLEX_III_ASSEMBLY	16	0.686708324040312	1.87860859643305	0.00177081388072947	0.0167853203060695	0.0128293212213956	1498	tags=62%, list=13%, signal=55%	UQCRH/UQCR10/UQCRQ/UQCR11/UQCRB/UQCC3/UQCRC1/UQCRC2/CYC1/MT-CYB	patient_1
KEGG_ENDOMETRIAL_CANCER	KEGG_ENDOMETRIAL_CANCER	KEGG_ENDOMETRIAL_CANCER	41	-0.572743775656241	-1.67662599484646	0.0019156387993369	0.018073246429258	0.0138137062460792	2582	tags=41%, list=22%, signal=32%	MAPK1/PDPK1/AKT2/ARAF/GRB2/PIK3R1/CTNNB1/CDH1/SOS2/GSK3B/AKT1/PTEN/ILK/TCF7L2/BRAF/PIK3R3/ERBB2	patient_1
WP_VITAMIN_D_RECEPTOR_PATHWAY	WP_VITAMIN_D_RECEPTOR_PATHWAY	WP_VITAMIN_D_RECEPTOR_PATHWAY	83	0.417484174305364	1.59081525680579	0.00198371336701873	0.0185725749477569	0.0141953519842609	1781	tags=33%, list=15%, signal=28%	S100A9/S100A8/S100A6/CASP14/CD9/TPM1/CST6/KLF4/HLA-DRB1/CCND1/SERPINB1/JUNB/LGALS9/CDKN2A/SEMA3B/TNFAIP3/ATP2C2/IGFBP3/G6PD/NINJ1/CYP24A1/DUSP10/HLA-DQA1/CDKN1A/VDR/CDC34/ABCD1	patient_1
WP_EGFEGFR_SIGNALING_PATHWAY	WP_EGFEGFR_SIGNALING_PATHWAY	WP_EGFEGFR_SIGNALING_PATHWAY	139	-0.441248265326061	-1.54521937857781	0.00198696195577786	0.0185725749477569	0.0141953519842609	2432	tags=37%, list=21%, signal=29%	VAV2/MAPK9/MAPK8/PIAS3/GRB2/MEF2A/RASA1/PTK6/CREB1/MAP3K2/CRKL/PIK3R1/MAP3K3/USP8/STAM2/ASAP1/VAV3/CRK/AP2B1/EPS8/SYNJ1/JAK1/MAP3K1/JAK2/SOS2/SP1/USP6NL/ITCH/PXDN/RALGDS/PTK2/PTPN12/GAB1/MEF2D/AKT1/PTEN/RAB5A/EPS15/CBLB/NCOA3/LIMK2/RPS6KA5/ATXN2/BRAF/RICTOR/PLCG1/INPPL1/RPS6KB1/FOSB/TNK2/ERBB2	patient_1
BIOCARTA_INFLAM_PATHWAY	BIOCARTA_INFLAM_PATHWAY	BIOCARTA_INFLAM_PATHWAY	10	0.778758484612603	1.85405188520456	0.00199664356131196	0.0185770661303634	0.0141987846756407	699	tags=40%, list=6%, signal=38%	CXCL8/HLA-DRA/TNF/HLA-DRB1	patient_1
REACTOME_GLUCOSE_METABOLISM	REACTOME_GLUCOSE_METABOLISM	REACTOME_GLUCOSE_METABOLISM	75	0.424691972193654	1.6122623573523	0.00206003656318888	0.0190789624820107	0.0145823930547315	845	tags=20%, list=7%, signal=19%	ALDOA/GAPDH/TPI1/PKM/PGK1/GPI/PGAM1/MDH2/SLC25A1/PFKP/PPP2R1A/ENO1/PRKACA/ENO2/SEC13	patient_1
KEGG_ERBB_SIGNALING_PATHWAY	KEGG_ERBB_SIGNALING_PATHWAY	KEGG_ERBB_SIGNALING_PATHWAY	65	-0.510653056561238	-1.61563828195392	0.00208202999645426	0.019194605309777	0.0146707809411293	2589	tags=38%, list=22%, signal=30%	CAMK2G/MAPK1/AKT2/ARAF/MAPK9/MAPK8/GRB2/CRKL/PIK3R1/CRK/SOS2/PAK4/ERBB3/PTK2/GAB1/GSK3B/ABL2/AKT1/CBLB/BRAF/PLCG1/RPS6KB1/PIK3R3/MAPK10/ERBB2	patient_1
REACTOME_RORA_ACTIVATES_GENE_EXPRESSION	REACTOME_RORA_ACTIVATES_GENE_EXPRESSION	REACTOME_RORA_ACTIVATES_GENE_EXPRESSION	17	-0.705707610529263	-1.73526203142765	0.00238176496498406	0.0218581066559219	0.0167065427687399	2323	tags=59%, list=20%, signal=47%	CPT1A/CREBBP/RXRA/CHD9/NCOA1/SREBF1/EP300/NCOA2/MED1/TBL1XR1	patient_1
WP_ENDODERM_DIFFERENTIATION	WP_ENDODERM_DIFFERENTIATION	WP_ENDODERM_DIFFERENTIATION	100	-0.467896304522216	-1.58396100951638	0.00240639093435762	0.0219841778120726	0.0168029012134712	2230	tags=34%, list=19%, signal=28%	NLK/TRIM5/CTBP2/SMAD2/ZBTB17/ZFHX4/AEBP2/CTNNB1/VAV3/PBX3/CAND1/LEO1/ZNF462/DNMT3B/EPB41L5/NAA15/KDM4A/NCAPG2/GRHL2/MTF2/PARP8/MAP2K3/DUSP4/WWC1/EMSY/WDFY2/BTAF1/ACACA/ASCC3/DIP2A/UBR5/BPTF/PBX1/MBTD1	patient_1
REACTOME_REGULATION_OF_CHOLESTEROL_BIOSYNTHESIS_BY_SREBP_SREBF	REACTOME_REGULATION_OF_CHOLESTEROL_BIOSYNTHESIS_BY_SREBP_SREBF	REACTOME_REGULATION_OF_CHOLESTEROL_BIOSYNTHESIS_BY_SREBP_SREBF	53	-0.54626541477053	-1.66963174755091	0.0024526388304368	0.0223057558497833	0.0170486890726427	2091	tags=38%, list=18%, signal=31%	CREBBP/INSIG2/SEC23A/RXRA/SEC24C/SP1/SCAP/MBTPS2/MBTPS1/CHD9/NCOA1/SEC24D/SREBF1/NCOA2/ACACA/MED1/SREBF2/FASN/HMGCS1/TBL1XR1	patient_1
PID_TOLL_ENDOGENOUS_PATHWAY	PID_TOLL_ENDOGENOUS_PATHWAY	PID_TOLL_ENDOGENOUS_PATHWAY	15	0.701182749978434	1.89530138160792	0.00251052529399322	0.0227298231774543	0.0173728113334627	398	tags=20%, list=3%, signal=19%	S100A9/S100A8/HMGB1	patient_1
REACTOME_ACTIVATION_OF_GENE_EXPRESSION_BY_SREBF_SREBP	REACTOME_ACTIVATION_OF_GENE_EXPRESSION_BY_SREBF_SREBP	REACTOME_ACTIVATION_OF_GENE_EXPRESSION_BY_SREBF_SREBP	40	-0.587740913755125	-1.71082439470011	0.00258502093407822	0.0232998092227854	0.017808461886084	1567	tags=30%, list=13%, signal=26%	RXRA/SP1/CHD9/NCOA1/SREBF1/NCOA2/ACACA/MED1/SREBF2/FASN/HMGCS1/TBL1XR1	patient_1
REACTOME_RRNA_MODIFICATION_IN_THE_NUCLEUS_AND_CYTOSOL	REACTOME_RRNA_MODIFICATION_IN_THE_NUCLEUS_AND_CYTOSOL	REACTOME_RRNA_MODIFICATION_IN_THE_NUCLEUS_AND_CYTOSOL	59	0.462744082274831	1.6903089586625	0.00262679566058683	0.0235711130609991	0.0180158242733113	1006	tags=20%, list=9%, signal=19%	RPS2/TRMT112/RPS7/NHP2/RPS14/RPS9/FBL/RPS6/NOP10/SNU13/IMP3/UTP18	patient_1
PID_ERBB4_PATHWAY	PID_ERBB4_PATHWAY	PID_ERBB4_PATHWAY	29	-0.628686183319762	-1.73491613498805	0.00266803873571002	0.0238352664044183	0.0182177214091797	1393	tags=34%, list=12%, signal=30%	JAK2/MDM2/ITCH/ADAM17/YAP1/WWP1/NCOR1/PRLR/PIK3R3/ERBB2	patient_1
PID_FAK_PATHWAY	PID_FAK_PATHWAY	PID_FAK_PATHWAY	52	-0.531810104340278	-1.6172520421407	0.00269675988205403	0.0239445541135377	0.0183012519644672	2684	tags=56%, list=23%, signal=43%	WASL/MAPK1/MAPK9/MAPK8/GIT2/GRB2/RASA1/PXN/YES1/PIK3R1/ROCK2/ASAP1/CRK/ITGB5/MAPK8IP3/RAP1B/ITGAV/ARHGEF11/PTPN21/TLN1/PTK2/ARHGEF7/ITGA5/ARHGAP35/DOCK1/BRAF/VCL/PLCG1/GRB7	patient_1
REACTOME_ASPARAGINE_N_LINKED_GLYCOSYLATION	REACTOME_ASPARAGINE_N_LINKED_GLYCOSYLATION	REACTOME_ASPARAGINE_N_LINKED_GLYCOSYLATION	246	0.317461649525826	1.37893953043057	0.00270399125204884	0.0239445541135377	0.0183012519644672	1408	tags=24%, list=12%, signal=22%	UBC/TUBA1B/UBB/SERPINA1/UBA52/ARF5/RPS27A/ARF1/DAD1/DYNLL1/TMED2/CALR/TUBA1C/DDOST/PDIA3/TUBA1A/TUBB4B/TMED9/TUBB3/OS9/CAPZB/RAB1B/COPE/MVD/TMED10/CD59/RPN2/TMED3/KDELR2/GMDS/SRD5A3/COG2/KDELR1/ALG3/CD55/PPP6C/ARF3/PSMC1/SEC13/ALG12/DPAGT1/DERL1/ALG5/CANX/NAPG/LMAN2/DCTN6/COPZ1/CTSC/ST3GAL4/FUOM/GLB1/ALG2/DCTN3/TRAPPC5/DPM3/DYNC1I2/BET1/GANAB	patient_1
REACTOME_PHOSPHOLIPID_METABOLISM	REACTOME_PHOSPHOLIPID_METABOLISM	REACTOME_PHOSPHOLIPID_METABOLISM	160	-0.419902207951515	-1.4939038353964	0.00279389206768357	0.0246326117233761	0.0188271467305177	3040	tags=35%, list=26%, signal=26%	SLC44A2/INPP4B/CPNE1/MBOAT1/PITPNM3/MTMR9/RUFY1/INPP5K/CDS2/TMEM86B/PI4KB/MTMR1/ABHD4/PTPN13/INPP5J/PLA2G12A/PGS1/PLA2R1/PIKFYVE/PLEKHA6/LPIN2/OSBPL5/PITPNB/PIK3R1/MTMR3/LPIN3/GPD2/SYNJ1/PLEKHA8/FIG4/ETNK1/SLC44A5/PNPLA8/OSBPL10/SBF2/PITPNM1/DDHD1/SELENOI/PTEN/PISD/CPNE7/RAB5A/PNPLA2/LPGAT1/SYNJ2/PIK3C2A/MBOAT2/PLEKHA1/MTMR12/PI4KA/CSNK2A1/GPCPD1/PIP5K1A/MTMR4/INPPL1/PIK3R3	patient_1
WP_ERBB_SIGNALING_PATHWAY	WP_ERBB_SIGNALING_PATHWAY	WP_ERBB_SIGNALING_PATHWAY	70	-0.502595474421699	-1.61296669856067	0.00280941429050007	0.0246617715326941	0.0188494340955291	2589	tags=39%, list=22%, signal=30%	CAMK2G/MAPK1/PDPK1/AKT2/ARAF/MAPK9/MAPK8/GRB2/CRKL/PIK3R1/CRK/SOS2/MDM2/PAK4/ERBB3/PTK2/GAB1/GSK3B/ABL2/AKT1/CBLB/BRAF/PLCG1/RPS6KB1/PIK3R3/MAPK10/ERBB2	patient_1
REACTOME_JOSEPHIN_DOMAIN_DUBS	REACTOME_JOSEPHIN_DOMAIN_DUBS	REACTOME_JOSEPHIN_DOMAIN_DUBS	10	0.767673613613534	1.82766125655761	0.00287323363958184	0.0251128083043971	0.0191941695859056	195	tags=40%, list=2%, signal=39%	UBC/UBB/UBA52/RPS27A	patient_1
KEGG_UBIQUITIN_MEDIATED_PROTEOLYSIS	KEGG_UBIQUITIN_MEDIATED_PROTEOLYSIS	KEGG_UBIQUITIN_MEDIATED_PROTEOLYSIS	125	-0.44428935966801	-1.53889081039062	0.00291314355837738	0.0253518829498445	0.0193768986233269	2572	tags=39%, list=22%, signal=31%	SMURF1/CUL5/UBE2D1/PIAS3/FBXW7/PML/COP1/CDC23/FANCL/FBXW11/MID1/UBE2O/SYVN1/UBE3B/BIRC3/UBA3/UBE2E2/TRAF6/UBE2D3/UBA6/CUL1/ANAPC4/MAP3K1/HERC2/MDM2/ITCH/CUL3/ANAPC7/BIRC2/VHL/TRIM37/UBE4A/PIAS2/ANAPC5/MGRN1/CBLB/DDB1/UBE2G2/UBE2H/BIRC6/PPIL2/WWP1/HERC1/HUWE1/BTRC/UBR5/UBE2Z/HERC4/TRIP12	patient_1
WP_CIRCADIAN_RHYTHM_GENES	WP_CIRCADIAN_RHYTHM_GENES	WP_CIRCADIAN_RHYTHM_GENES	125	-0.444014597017219	-1.53793911143781	0.00295830767707334	0.0256344343348115	0.0195928577121731	1570	tags=38%, list=13%, signal=33%	MAPK9/MAPK8/PML/NOCT/CPT1A/MYBBP1A/CRY1/CREB1/FBXW11/GNAQ/ROCK2/RAI1/CUL1/HDAC3/CSNK1D/SIRT1/KLF9/SIN3A/SETX/GSK3B/PER2/PTEN/SREBF1/EP300/GFPT1/F7/NRIP1/DYRK1A/DHX9/NCOA2/PRKAA2/PRKAA1/KDM5A/BHLHE40/NCOR1/SFPQ/DDX5/KCNMA1/AHR/BTRC/PER1/CSNK1E/KMT2A/HNRNPU/MAPK10/OGT/NAMPT	patient_1
REACTOME_PYROPTOSIS	REACTOME_PYROPTOSIS	REACTOME_PYROPTOSIS	20	0.657746240232853	1.86368315851741	0.00305210823944137	0.0263342159633852	0.0201277133559202	2372	tags=50%, list=20%, signal=40%	HMGB1/CHMP4B/CHMP4A/CHMP3/GSDMD/CASP1/IRF1/BAX/CYCS/CASP4	patient_1
REACTOME_RAC1_GTPASE_CYCLE	REACTOME_RAC1_GTPASE_CYCLE	REACTOME_RAC1_GTPASE_CYCLE	139	-0.43350855571252	-1.51811547762407	0.00310114543326627	0.0266434579989983	0.0203640725875402	3229	tags=42%, list=28%, signal=31%	CHN1/OPHN1/ARAP1/FARP2/ALS2/MYO9B/MPP7/FAM13A/LEMD3/FAM13B/ESYT1/WASL/DOCK10/ARHGEF5/ARHGAP39/ARHGAP4/VAV2/GIT2/LBR/ARHGAP27/WASF3/PIK3R1/SRGAP1/PLEKHG3/VAV3/BCR/ARHGAP30/NCKAP1/PKN2/PLEKHG2/FERMT2/SOS2/TIAM1/ARHGEF11/PAK4/DOCK6/SYDE2/ABI2/ARHGEF7/ARHGAP12/ARHGAP10/MCF2L/KALRN/ABL2/DOCK7/ARHGAP35/SWAP70/ERBIN/DOCK1/NISCH/JAG1/ARHGAP5/TRIO/DOCK4/DOCK3/CDC42BPA/ARHGAP32/PIK3R3/FARP1	patient_1
KEGG_JAK_STAT_SIGNALING_PATHWAY	KEGG_JAK_STAT_SIGNALING_PATHWAY	KEGG_JAK_STAT_SIGNALING_PATHWAY	67	-0.499318672537816	-1.59174954620147	0.00342736446020107	0.0293213934116354	0.0224108666309312	3054	tags=45%, list=26%, signal=33%	OSMR/CBL/PTPN11/SPRY4/IL6R/AKT2/TYK2/PIAS3/IFNGR1/GRB2/CREBBP/IFNAR1/SPRED2/PIK3R1/CSF3R/STAM2/SOCS4/JAK1/JAK2/SOS2/AKT1/EP300/PIAS2/SOCS7/CBLB/STAT2/IL6ST/PRLR/STAT6/PIK3R3	patient_1
REACTOME_PROTEIN_METHYLATION	REACTOME_PROTEIN_METHYLATION	REACTOME_PROTEIN_METHYLATION	16	0.667627973268481	1.82641101890548	0.00345815068480814	0.0293536317488209	0.0224355069699807	420	tags=31%, list=4%, signal=30%	RPS2/HSPA8/EEF1A1/CALM1/EEF2	patient_1
REACTOME_UB_SPECIFIC_PROCESSING_PROTEASES	REACTOME_UB_SPECIFIC_PROCESSING_PROTEASES	REACTOME_UB_SPECIFIC_PROCESSING_PROTEASES	148	0.341772336143612	1.41821039211947	0.00346021018138651	0.0293536317488209	0.0224355069699807	1298	tags=27%, list=11%, signal=24%	UBC/UBB/PSMB10/UBA52/PSMA7/PSME1/PSMA1/RPS27A/PSMB1/PSMB9/NFKBIA/SNX3/VDAC1/PSMA4/PSME2/PSMC4/PSMD8/PSMB3/PSMD13/PSMB6/PSMB5/TOMM20/PSMB7/PSMA2/PTRH2/PSMC2/FKBP8/OTUB1/ADRM1/PSMB2/CDC20/PSMC1/SEM1/VDAC2/PSMA6/PSMA3/PSMA5/PSMB8/PSMD2/PSMD3	patient_1
REACTOME_PI_METABOLISM	REACTOME_PI_METABOLISM	REACTOME_PI_METABOLISM	68	-0.497995157041318	-1.58917477844418	0.00350731122343984	0.0296124437672575	0.0226333216354107	2885	tags=41%, list=25%, signal=31%	INPP4B/MTMR9/RUFY1/INPP5K/PI4KB/MTMR1/PTPN13/INPP5J/PIKFYVE/PLEKHA6/PITPNB/PIK3R1/MTMR3/SYNJ1/PLEKHA8/FIG4/SBF2/PTEN/RAB5A/SYNJ2/PIK3C2A/PLEKHA1/MTMR12/PI4KA/PIP5K1A/MTMR4/INPPL1/PIK3R3	patient_1
WP_LUNG_FIBROSIS	WP_LUNG_FIBROSIS	WP_LUNG_FIBROSIS	29	0.570493590392333	1.8017619785934	0.003520052750937	0.0296124437672575	0.0226333216354107	846	tags=31%, list=7%, signal=29%	DSP/SERPINA1/CCL2/CXCL8/EDN1/TNF/CEBPB/BMP7/CCL5	patient_1
REACTOME_RECYCLING_PATHWAY_OF_L1	REACTOME_RECYCLING_PATHWAY_OF_L1	REACTOME_RECYCLING_PATHWAY_OF_L1	31	0.551775063107656	1.76181967698013	0.00354359825428774	0.0296868252091575	0.0226901727048955	488	tags=29%, list=4%, signal=28%	ACTB/ACTG1/TUBA1B/AP2S1/TUBA1C/TUBA1A/TUBB4B/TUBB3/CLTA	patient_1
PID_PRL_SIGNALING_EVENTS_PATHWAY	PID_PRL_SIGNALING_EVENTS_PATHWAY	PID_PRL_SIGNALING_EVENTS_PATHWAY	21	0.632350512485253	1.81091242809464	0.00358461302944615	0.029906337629966	0.0228579499833321	1919	tags=43%, list=16%, signal=36%	TUBA1B/RAC1/EGR1/RHOC/PTP4A2/RHOA/ITGB1/CDKN1A/MAPK3	patient_1
WP_AMINO_ACID_METABOLISM	WP_AMINO_ACID_METABOLISM	WP_AMINO_ACID_METABOLISM	58	0.447276315798397	1.62361272197802	0.00362323878624917	0.0300617479955177	0.0229767329117744	2024	tags=34%, list=17%, signal=29%	PKM/ASS1/LDHA/SMS/IDH1/MDH2/ACO2/DLD/CS/ADH5/GLUL/GCLM/SRM/GOT1/MDH1/PDK4/SUCLG1/GOT2/GLUD1/PYCR1	patient_1
REACTOME_PYRUVATE_METABOLISM	REACTOME_PYRUVATE_METABOLISM	REACTOME_PYRUVATE_METABOLISM	24	0.594252271780229	1.77582517123979	0.00363301956954251	0.0300617479955177	0.0229767329117744	1722	tags=46%, list=15%, signal=39%	LDHA/BSG/VDAC1/LDHB/DLD/DLAT/MPC2/SLC16A3/GLO1/PDK4/PDK1	patient_1
REACTOME_NUCLEOTIDE_EXCISION_REPAIR	REACTOME_NUCLEOTIDE_EXCISION_REPAIR	REACTOME_NUCLEOTIDE_EXCISION_REPAIR	110	0.376668662951852	1.49822999907706	0.00395535166210517	0.0325953265542463	0.0249131924238289	1958	tags=35%, list=17%, signal=29%	ACTB/UBC/UBB/UBA52/SUMO2/RPS27A/HMGN1/POLR2K/SUMO3/POLR2J/PCNA/YY1/POLR2F/PRPF19/SUMO1/POLR2L/POLD2/UBE2V2/COPS5/UBE2I/POLR2D/PPIE/POLD4/RAD23A/RBX1/GPS1/XAB2/TCEA1/POLR2I/COPS4/POLR2H/POLR2G/CETN2/RUVBL1/ERCC3/MCRS1/COPS8/POLE3	patient_1
WP_HEAD_AND_NECK_SQUAMOUS_CELL_CARCINOMA	WP_HEAD_AND_NECK_SQUAMOUS_CELL_CARCINOMA	WP_HEAD_AND_NECK_SQUAMOUS_CELL_CARCINOMA	65	-0.494939887301416	-1.56592390648744	0.00398416419820682	0.0326992988462584	0.0249926603105314	1905	tags=35%, list=16%, signal=30%	PIK3R1/FAT1/CTNNB1/IRF6/FGFR1/NUMB/GAB1/CUL3/CDK6/BIRC2/AKT1/PTEN/TSC2/TSC1/NFKB1/PRKAA2/PRKAA1/VEGFA/NFKB2/NOTCH2/REL/RICTOR/ERBB2	patient_1
REACTOME_CIRCADIAN_CLOCK	REACTOME_CIRCADIAN_CLOCK	REACTOME_CIRCADIAN_CLOCK	61	-0.505900552728785	-1.58695459054734	0.00408961871593742	0.0334208370807263	0.0255441449181954	1570	tags=38%, list=13%, signal=33%	RAI1/RXRA/CUL1/HDAC3/CSNK1D/SIRT1/MEF2D/CHD9/NCOA1/PER2/SREBF1/EP300/F7/NRIP1/NCOA2/BHLHE40/NCOR1/MED1/BTRC/PER1/CSNK1E/TBL1XR1/NAMPT	patient_1
WP_SREBF_AND_MIR33_IN_CHOLESTEROL_AND_LIPID_HOMEOSTASIS	WP_SREBF_AND_MIR33_IN_CHOLESTEROL_AND_LIPID_HOMEOSTASIS	WP_SREBF_AND_MIR33_IN_CHOLESTEROL_AND_LIPID_HOMEOSTASIS	14	-0.739663839697303	-1.73490020569112	0.00410518454483414	0.0334208370807263	0.0255441449181954	1240	tags=57%, list=11%, signal=51%	SIRT1/MED15/SREBF1/PRKAA1/SREBF2/LDLR/FASN/HMGCS1	patient_1
REACTOME_SIGNALING_BY_PDGF	REACTOME_SIGNALING_BY_PDGF	REACTOME_SIGNALING_BY_PDGF	35	-0.585676744778825	-1.68056189193271	0.00420498172626006	0.0340958156840123	0.0260600431650697	2305	tags=34%, list=20%, signal=28%	GRB2/RASA1/COL4A5/CRKL/PIK3R1/CRK/PTPN12/THBS1/COL9A2/STAT6/PLCG1/GRB7	patient_1
WP_FOXA2_PATHWAY	WP_FOXA2_PATHWAY	WP_FOXA2_PATHWAY	10	-0.779361761713319	-1.66641595319394	0.00425241911604254	0.0343425367811596	0.0262486165226036	909	tags=40%, list=8%, signal=37%	SREBF1/ACACA/FASN/ABCC3	patient_1
KEGG_CELL_ADHESION_MOLECULES_CAMS	KEGG_CELL_ADHESION_MOLECULES_CAMS	KEGG_CELL_ADHESION_MOLECULES_CAMS	57	0.448939476645349	1.62510826368597	0.00435355230809633	0.0350192115938107	0.0267658112127038	1651	tags=30%, list=14%, signal=26%	HLA-A/HLA-C/CLDN4/SDC1/CD99/ICAM1/CLDN3/HLA-DRA/CLDN7/HLA-DRB1/HLA-E/HLA-DMA/HLA-B/ITGB1/NECTIN2/ITGA6/HLA-DQA1	patient_1
REACTOME_GLYCOLYSIS	REACTOME_GLYCOLYSIS	REACTOME_GLYCOLYSIS	60	0.437456263241795	1.59736044228536	0.0044321723061706	0.0355101424053907	0.0271410384329411	845	tags=22%, list=7%, signal=20%	ALDOA/GAPDH/TPI1/PKM/PGK1/GPI/PGAM1/PFKP/PPP2R1A/ENO1/PRKACA/ENO2/SEC13	patient_1
REACTOME_E3_UBIQUITIN_LIGASES_UBIQUITINATE_TARGET_PROTEINS	REACTOME_E3_UBIQUITIN_LIGASES_UBIQUITINATE_TARGET_PROTEINS	REACTOME_E3_UBIQUITIN_LIGASES_UBIQUITINATE_TARGET_PROTEINS	43	0.488555749548904	1.69518367332742	0.0044641843280056	0.035565175115206	0.0271831009196277	1362	tags=35%, list=12%, signal=31%	UBC/UBB/HLA-A/UBA52/RPS27A/RNF181/UBE2L3/PCNA/RTF1/DERL1/PAF1/UBE2V2/RRAGA/CTR9/WDR61	patient_1
PID_HIF1A_PATHWAY	PID_HIF1A_PATHWAY	PID_HIF1A_PATHWAY	18	0.637736086383426	1.75914972970592	0.00447427165887188	0.035565175115206	0.0271831009196277	1726	tags=50%, list=15%, signal=43%	ELOC/RACK1/ELOB/HSP90AA1/OS9/CDKN2A/COPS5/RBX1/CUL2	patient_1
REACTOME_RND2_GTPASE_CYCLE	REACTOME_RND2_GTPASE_CYCLE	REACTOME_RND2_GTPASE_CYCLE	36	-0.583351327283937	-1.67234285650082	0.00455048347960264	0.0360291221385009	0.0275377039467388	2073	tags=47%, list=18%, signal=39%	PTPN13/FRS2/LRRC1/PIK3R1/UBXN11/PLXND1/SCRIB/ARHGAP35/PKP4/RBMX/KIDINS220/NISCH/ARHGAP5/GOLGA3/FNBP1/DST/WDR6	patient_1
REACTOME_RHO_GTPASES_ACTIVATE_WASPS_AND_WAVES	REACTOME_RHO_GTPASES_ACTIVATE_WASPS_AND_WAVES	REACTOME_RHO_GTPASES_ACTIVATE_WASPS_AND_WAVES	31	0.54324884826981	1.73459544363607	0.004652873952755	0.0365884843732118	0.0279652345304494	2000	tags=45%, list=17%, signal=38%	ACTB/ACTG1/RAC1/ARPC5/BRK1/ARPC1B/ARPC3/ARPC2/CDC42/ACTR3/MAPK3/WASF1/CYFIP2/ARPC4	patient_1
REACTOME_MAPK_FAMILY_SIGNALING_CASCADES	REACTOME_MAPK_FAMILY_SIGNALING_CASCADES	REACTOME_MAPK_FAMILY_SIGNALING_CASCADES	218	0.305114268944779	1.33183254768436	0.00465737517776891	0.0365884843732118	0.0279652345304494	1192	tags=21%, list=10%, signal=19%	HSPB1/ACTB/UBC/ACTG1/UBB/PHB/DNAJB1/PSMB10/UBA52/PSMA7/PSME1/RAC1/PSMA1/RPS27A/PSMB1/PSMB9/JUN/CALM1/PSMA4/PSME2/PSMC4/PEBP1/PSMD8/PSMB3/PSMD13/PSMB6/PSMB5/PSMB7/PSMA2/PPP2R1A/PSMC2/PRKACA/PSMB2/DUSP1/LAMTOR2/PSMC1/SEM1/PEA15/ERBB4/PAK2/PSMA6/PSMA3/PSMA5/PSMB8/CDC42	patient_1
WP_WNT_SIGNALING_PATHWAY_AND_PLURIPOTENCY	WP_WNT_SIGNALING_PATHWAY_AND_PLURIPOTENCY	WP_WNT_SIGNALING_PATHWAY_AND_PLURIPOTENCY	65	-0.489638678397257	-1.54915158732447	0.00478599887882929	0.0372032235877255	0.0284350907325698	2604	tags=42%, list=22%, signal=33%	MAP3K7/FZD6/PRKCI/PTPA/DVL2/MAPK9/PPP2R2A/NLK/CD44/CREBBP/CTBP2/PLAU/PRKCE/CTNNB1/FBXW2/CTBP1/LRP6/DVL3/GSK3B/PAFAH1B1/EP300/PPP2R1B/TCF7L2/CSNK1E/CTNND1/LDLR/MAPK10	patient_1
WP_ECTODERM_DIFFERENTIATION	WP_ECTODERM_DIFFERENTIATION	WP_ECTODERM_DIFFERENTIATION	92	-0.457279261959145	-1.51754789009656	0.00479025364264827	0.0372032235877255	0.0284350907325698	2379	tags=35%, list=20%, signal=28%	TCF3/PTPN13/WDR44/NLK/HDAC6/ZFHX4/CTNNB1/MZF1/RHPN1/KIFC3/CTBP1/SERPINB6/RRBP1/CAP2/CTNND2/ANKS1B/PHF8/ARHGAP10/MKS1/TFAP2A/BAZ1A/TRIM33/NUMA1/ZBTB16/PDE7A/PI4KA/SKIL/TTC14/AHI1/PPFIBP2/STX16/OGT	patient_1
WP_IL1_AND_MEGAKARYOCYTES_IN_OBESITY	WP_IL1_AND_MEGAKARYOCYTES_IN_OBESITY	WP_IL1_AND_MEGAKARYOCYTES_IN_OBESITY	14	0.701269204135368	1.83180939838434	0.00479090546449164	0.0372032235877255	0.0284350907325698	280	tags=21%, list=2%, signal=21%	S100A9/CCL2/ICAM1	patient_1
REACTOME_IRON_UPTAKE_AND_TRANSPORT	REACTOME_IRON_UPTAKE_AND_TRANSPORT	REACTOME_IRON_UPTAKE_AND_TRANSPORT	48	0.466861377694197	1.65992783107899	0.00485432484276412	0.0375512714848305	0.0287011099798032	1356	tags=33%, list=12%, signal=30%	UBC/UBB/UBA52/ATP6V1G1/RPS27A/ATP6V0C/FTH1/ATP6V0B/ATP6V1F/ATP6AP1/ATP6V0E1/GLRX3/ATP6V1H/SKP1/HMOX2/NEDD8	patient_1
REACTOME_RHO_GTPASE_CYCLE	REACTOME_RHO_GTPASE_CYCLE	REACTOME_RHO_GTPASE_CYCLE	355	-0.365141723344862	-1.37870590279392	0.00489085797834933	0.0376894742682721	0.0288067408447574	2030	tags=27%, list=17%, signal=23%	SLK/LRRC1/WASF3/RTKN/SH3PXD2A/PIK3R1/GOPC/SRGAP1/ROCK2/STAM2/PLEKHG3/UBXN11/VAV3/RHPN1/WDR11/AKAP13/PLXND1/BCR/SRRM1/ARHGAP30/HNRNPC/NCKAP1/PKN2/PLEKHG2/RNF20/ADD3/FAF2/FERMT2/ANKFY1/COPS2/SOS2/FMNL2/RASAL2/TIAM1/ARHGEF11/PAK4/ARFGAP2/DOCK6/SYDE2/CUL3/FAM91A1/ABI2/CPD/ARHGEF7/ARHGAP12/ARHGAP10/MCF2L/KALRN/SCRIB/ABL2/DOCK7/DAAM1/MTR/FNBP1L/ARHGAP35/TRA2B/RHOQ/MYO6/SWAP70/PKP4/CDC42BPB/ERBIN/RBMX/S…	patient_1
REACTOME_TRANSLOCATION_OF_SLC2A4_GLUT4_TO_THE_PLASMA_MEMBRANE	REACTOME_TRANSLOCATION_OF_SLC2A4_GLUT4_TO_THE_PLASMA_MEMBRANE	REACTOME_TRANSLOCATION_OF_SLC2A4_GLUT4_TO_THE_PLASMA_MEMBRANE	58	0.438696541502121	1.59246814712105	0.0049344717822709	0.0378809829977374	0.0289531143998765	927	tags=29%, list=8%, signal=27%	ACTB/ACTG1/TUBA1B/RAC1/RAB11A/YWHAH/YWHAQ/CALM1/TUBA1C/TUBA1A/TUBB4B/TUBB3/RAB13/RALA/YWHAG/YWHAE/SFN	patient_1
REACTOME_PINK1_PRKN_MEDIATED_MITOPHAGY	REACTOME_PINK1_PRKN_MEDIATED_MITOPHAGY	REACTOME_PINK1_PRKN_MEDIATED_MITOPHAGY	20	0.642858373523453	1.8214993119891	0.00499172031557838	0.0381753155952756	0.0291780780806934	939	tags=50%, list=8%, signal=46%	UBC/UBB/UBA52/TOMM7/RPS27A/VDAC1/MAP1LC3B/TOMM20/TOMM5/ATG5	patient_1
REACTOME_RUNX1_INTERACTS_WITH_CO_FACTORS_WHOSE_PRECISE_EFFECT_ON_RUNX1_TARGETS_IS_NOT_KNOWN	REACTOME_RUNX1_INTERACTS_WITH_CO_FACTORS_WHOSE_PRECISE_EFFECT_ON_RUNX1_TARGETS_IS_NOT_KNOWN	REACTOME_RUNX1_INTERACTS_WITH_CO_FACTORS_WHOSE_PRECISE_EFFECT_ON_RUNX1_TARGETS_IS_NOT_KNOWN	36	-0.58015320352551	-1.66317452316298	0.00507654537864719	0.0386024196865764	0.0295045213943959	2488	tags=53%, list=21%, signal=42%	SMARCA4/CBX2/SMARCC1/RYBP/SMARCD1/CBX6/PHC1/RUNX1/SMARCA2/EP300/PBRM1/AUTS2/HIPK2/ARID2/ARID1A/SMARCC2/CSNK2A1/PHC3/ARID1B	patient_1
REACTOME_NR1H2_AND_NR1H3_MEDIATED_SIGNALING	REACTOME_NR1H2_AND_NR1H3_MEDIATED_SIGNALING	REACTOME_NR1H2_AND_NR1H3_MEDIATED_SIGNALING	34	-0.592886249811618	-1.69819104816243	0.00508580665509129	0.0386024196865764	0.0295045213943959	1567	tags=41%, list=13%, signal=36%	RXRA/HDAC3/NCOR2/AGO3/NCOA1/KDM4A/SREBF1/EP300/NRIP1/TNRC6A/NCOR1/AGO2/FASN/TBL1XR1	patient_1
WP_UREA_CYCLE_AND_ASSOCIATED_PATHWAYS	WP_UREA_CYCLE_AND_ASSOCIATED_PATHWAYS	WP_UREA_CYCLE_AND_ASSOCIATED_PATHWAYS	14	0.696254497453745	1.81871031065118	0.00518497033322922	0.039207697014194	0.0299671457067378	2024	tags=57%, list=17%, signal=47%	ASS1/MDH2/LDHB/GOT1/MDH1/GOT2/GLUD1/PYCR1	patient_1
REACTOME_COHESIN_LOADING_ONTO_CHROMATIN	REACTOME_COHESIN_LOADING_ONTO_CHROMATIN	REACTOME_COHESIN_LOADING_ONTO_CHROMATIN	10	-0.770359961568872	-1.64716848160232	0.0053381267941489	0.0402152164081591	0.0307372108414073	1265	tags=60%, list=11%, signal=54%	NIPBL/MAU2/STAG2/STAG1/PDS5A/PDS5B	patient_1
REACTOME_INTERLEUKIN_10_SIGNALING	REACTOME_INTERLEUKIN_10_SIGNALING	REACTOME_INTERLEUKIN_10_SIGNALING	18	0.628060173067624	1.73245940959141	0.00548083190531354	0.0408510396081968	0.0312231819116376	846	tags=33%, list=7%, signal=31%	CCL2/CXCL8/ICAM1/TNF/CXCL1/CCL5	patient_1
WP_TCA_CYCLE_AKA_KREBS_OR_CITRIC_ACID_CYCLE	WP_TCA_CYCLE_AKA_KREBS_OR_CITRIC_ACID_CYCLE	WP_TCA_CYCLE_AKA_KREBS_OR_CITRIC_ACID_CYCLE	18	0.627789459025025	1.73171266411936	0.00548083190531354	0.0408510396081968	0.0312231819116376	1998	tags=56%, list=17%, signal=46%	MDH2/ACO2/DLD/CS/IDH3G/IDH2/SDHC/IDH3A/SUCLG1/SDHB	patient_1
PID_MYC_ACTIV_PATHWAY	PID_MYC_ACTIV_PATHWAY	PID_MYC_ACTIV_PATHWAY	68	0.405311729379663	1.50781766314738	0.00548322522725178	0.0408510396081968	0.0312231819116376	1809	tags=29%, list=15%, signal=25%	GAPDH/NME2/LDHA/PTMA/HMGA1/NCL/HSP90AA1/RPL11/PRDX3/NME1/ENO1/MTDH/NPM1/CDK4/HSPA4/SLC2A1/TAF12/EIF2S1/BAX/RUVBL1	patient_1
REACTOME_SIGNALING_BY_NOTCH	REACTOME_SIGNALING_BY_NOTCH	REACTOME_SIGNALING_BY_NOTCH	150	0.331713894534416	1.38044056595108	0.00560267298326575	0.0415874880632851	0.0317860626682182	1342	tags=27%, list=11%, signal=25%	UBC/UBB/YBX1/PSMB10/UBA52/DLK1/PSMA7/PSME1/PSMA1/RPS27A/PSMB1/PSMB9/JUN/TMED2/PSMA4/PSME2/PSMC4/PSMD8/PSMB3/PSMD13/PSMB6/PSMB5/PSMB7/PSMA2/PSMC2/PSMB2/PSMC1/SEM1/CCND1/PSENEN/POFUT1/PSMA6/PSMA3/SKP1/HDAC1/ST3GAL4/PSMA5/PSMB8/PSMD2/PSMD3/RBX1	patient_1
NABA_ECM_REGULATORS	NABA_ECM_REGULATORS	NABA_ECM_REGULATORS	72	0.420927182976021	1.58147795290807	0.00565532240599083	0.0418245272443058	0.0319672359636883	2232	tags=35%, list=19%, signal=28%	SERPINH1/CSTB/SERPINA1/SLPI/CST6/CTSB/CTSD/CTSS/SERPINB1/ADAM15/ST14/C17orf58/CTSC/SERPINA3/CTSH/CTSF/MMP7/CTSO/MMP13/A2ML1/CTSL/EGLN1/F12/P4HA2/CTSA	patient_1
REACTOME_DNA_DAMAGE_RECOGNITION_IN_GG_NER	REACTOME_DNA_DAMAGE_RECOGNITION_IN_GG_NER	REACTOME_DNA_DAMAGE_RECOGNITION_IN_GG_NER	38	0.509293907454032	1.70475538327355	0.00569148398371011	0.041938343660988	0.0320542278913524	1916	tags=39%, list=16%, signal=33%	ACTB/UBC/UBB/UBA52/RPS27A/YY1/COPS5/RAD23A/RBX1/GPS1/COPS4/CETN2/RUVBL1/MCRS1/COPS8	patient_1
REACTOME_IRAK2_MEDIATED_ACTIVATION_OF_TAK1_COMPLEX	REACTOME_IRAK2_MEDIATED_ACTIVATION_OF_TAK1_COMPLEX	REACTOME_IRAK2_MEDIATED_ACTIVATION_OF_TAK1_COMPLEX	10	0.740177049804971	1.76219801349417	0.00587029396167781	0.0428474672514367	0.0327490873494467	195	tags=40%, list=2%, signal=39%	UBC/UBB/UBA52/RPS27A	patient_1
REACTOME_CELL_CYCLE_CHECKPOINTS	REACTOME_CELL_CYCLE_CHECKPOINTS	REACTOME_CELL_CYCLE_CHECKPOINTS	240	0.300423902416691	1.31925732887324	0.00587588242242051	0.0428474672514367	0.0327490873494467	1405	tags=21%, list=12%, signal=19%	UBC/UBB/PSMB10/UBA52/PSMA7/PSME1/YWHAH/PSMA1/RPS27A/YWHAQ/PSMB1/PSMB9/DYNLL1/MAPRE1/PSMA4/PSME2/PSMC4/ZNF385A/PSMD8/RPS27/PSMB3/PSMD13/YWHAG/PSMB6/PSMB5/PSMB7/PSMA2/PPP2R1A/PSMC2/ANAPC15/PSMB2/CDC20/PSMC1/SEM1/SEC13/SUMO1/YWHAE/SFN/MCM3/CDKN2A/PSMA6/PSMA3/PSMA5/PSMB8/UBE2V2/PSMD2/PSMD3/ANAPC11/SKA2/DYNC1I2/MAD2L1	patient_1
REACTOME_HEMOSTASIS	REACTOME_HEMOSTASIS	REACTOME_HEMOSTASIS	336	0.271302477307156	1.24486477884023	0.00587852819645763	0.0428474672514367	0.0327490873494467	744	tags=13%, list=6%, signal=12%	ALDOA/CLU/ACTB/MIF/TUBA1B/CFL1/SDC1/SERPINA1/BSG/CD74/TAGLN2/CEACAM6/CD99/TMSB4X/S100A10/SOD1/PFN1/RAC1/ATP1B1/PPIA/GNG5/EPCAM/CD63/CD9/CALM1/TUBA1C/VTI1B/RHOB/CD36/TUBA1A/TUBB4B/WDR1/TUBB3/GNB2/C1QBP/CAPZB/ANXA2/SCCPDH/CD47/SELENOP/PPP2R1A/ANXA5/PRKACA	patient_1
REACTOME_INTERFERON_SIGNALING	REACTOME_INTERFERON_SIGNALING	REACTOME_INTERFERON_SIGNALING	159	0.331419804632802	1.391285342482	0.00595920443600899	0.0432792581161947	0.0330791128481226	1295	tags=19%, list=11%, signal=18%	BST2/IFITM3/IFI6/IFI27/UBC/B2M/IFITM1/UBB/HLA-A/HLA-C/UBA52/RPS27A/ICAM1/EGR1/UBE2L6/GBP2/HLA-DRA/EIF4E2/HLA-DRB1/HLA-E/SEC13/SUMO1/PIN1/IFITM2/IFNGR2/OAS1/PSMB8/HLA-B/ISG15/SOCS3/RSAD2	patient_1
KEGG_CITRATE_CYCLE_TCA_CYCLE	KEGG_CITRATE_CYCLE_TCA_CYCLE	KEGG_CITRATE_CYCLE_TCA_CYCLE	27	0.5720436774914	1.77482973274241	0.00599310275171512	0.0433694424935943	0.0331480423845099	1998	tags=48%, list=17%, signal=40%	IDH1/MDH2/ACO2/DLD/CS/IDH3G/IDH2/DLAT/MDH1/SDHC/IDH3A/SUCLG1/SDHB	patient_1
REACTOME_COPI_MEDIATED_ANTEROGRADE_TRANSPORT	REACTOME_COPI_MEDIATED_ANTEROGRADE_TRANSPORT	REACTOME_COPI_MEDIATED_ANTEROGRADE_TRANSPORT	78	0.391310805106412	1.49007217886623	0.00602703483091957	0.0434592261558094	0.0332166656470981	1570	tags=38%, list=13%, signal=34%	TUBA1B/ARF5/ARF1/DYNLL1/TMED2/TUBA1C/TUBA1A/TUBB4B/TMED9/TUBB3/CAPZB/RAB1B/COPE/TMED10/CD59/TMED3/KDELR2/COG2/KDELR1/CD55/ARF3/NAPG/DCTN6/COPZ1/DCTN3/DYNC1I2/BET1/TUBB2A/TUBA4A/YKT6	patient_1
BIOCARTA_MTA3_PATHWAY	BIOCARTA_MTA3_PATHWAY	BIOCARTA_MTA3_PATHWAY	13	0.711577600478121	1.80405251808682	0.00605578251152782	0.043511120607739	0.033256329507023	1142	tags=46%, list=10%, signal=42%	ALDOA/GAPDH/HSPB1/TUBA1A/CTSD/HDAC1	patient_1
REACTOME_RHOA_GTPASE_CYCLE	REACTOME_RHOA_GTPASE_CYCLE	REACTOME_RHOA_GTPASE_CYCLE	115	-0.437282633096503	-1.49964737083378	0.00616497239450712	0.0441385789521627	0.0337359071681502	3357	tags=44%, list=29%, signal=32%	ARHGEF18/ARAP2/TJP2/ARHGEF3/OPHN1/ARAP1/MYO9B/SCFD1/ARHGAP8/RHPN2/FAM13A/NET1/ARHGEF17/ABCD3/ARHGEF2/LMAN1/ARHGEF5/ARHGAP39/ARHGAP4/VAV2/LBR/SLK/RTKN/PIK3R1/SRGAP1/ROCK2/PLEKHG3/VAV3/RHPN1/AKAP13/BCR/ARHGAP30/PKN2/FAF2/TIAM1/ARHGEF11/ARHGEF7/ARHGAP10/MCF2L/KALRN/DAAM1/ARHGAP35/ERBIN/ARHGAP5/MYO9A/ARHGEF12/TRIO/OBSCN/ARHGAP32/FARP1/ARHGAP40	patient_1
WP_AMPLIFICATION_AND_EXPANSION_OF_ONCOGENIC_PATHWAYS_AS_METASTATIC_TRAITS	WP_AMPLIFICATION_AND_EXPANSION_OF_ONCOGENIC_PATHWAYS_AS_METASTATIC_TRAITS	WP_AMPLIFICATION_AND_EXPANSION_OF_ONCOGENIC_PATHWAYS_AS_METASTATIC_TRAITS	10	-0.763618986748128	-1.63275506214398	0.00636470820476094	0.0454075825632945	0.0347058293776438	1294	tags=50%, list=11%, signal=45%	EPAS1/VHL/JAG1/VEGFA/TCF7L2	patient_1
WP_SELENIUM_MICRONUTRIENT_NETWORK	WP_SELENIUM_MICRONUTRIENT_NETWORK	WP_SELENIUM_MICRONUTRIENT_NETWORK	52	0.438536565155162	1.57896653477731	0.00645913148739778	0.045918966454423	0.0350966892532437	1674	tags=40%, list=14%, signal=35%	PRDX1/CCL2/SOD1/TXN/PRDX5/SELENOM/ICAM1/SEPHS2/TNF/SELENOP/SELENOH/PRDX2/PRDX4/PRDX3/GPX4/RFK/SERPINA3/MSRB1/FLAD1/ABCA1/SELENOF	patient_1
WP_FOCAL_ADHESION	WP_FOCAL_ADHESION	WP_FOCAL_ADHESION	120	-0.42586632284056	-1.47379468958804	0.00662356255088961	0.0466684011881229	0.035669495655373	2582	tags=39%, list=22%, signal=31%	MAPK1/PDPK1/AKT2/VAV2/MAPK9/MAPK8/GRB2/PTK6/PPP1R12A/PXN/PARVA/BIRC3/CRKL/PIK3R1/ROCK2/CTNNB1/VAV3/CRK/ITGB5/RAP1B/ITGAV/PAK4/TLN1/PTK2/BIRC2/GSK3B/THBS1/ITGA2/AKT1/PTEN/PPP1R12B/ITGA5/ARHGAP35/ILK/LAMB2/DOCK1/ARHGAP5/ITGB6/FLNB/LAMA5/VEGFA/BRAF/VCL/PIK3R3/MAPK10/TNK2/ERBB2	patient_1
WP_RETT_SYNDROME_CAUSING_GENES	WP_RETT_SYNDROME_CAUSING_GENES	WP_RETT_SYNDROME_CAUSING_GENES	32	-0.585980364044201	-1.65422045233202	0.0066271765151144	0.0466684011881229	0.035669495655373	2198	tags=44%, list=19%, signal=36%	TRRAP/SCN8A/CRK/NCOR2/KDM5B/TAF1B/SMARCA2/HDAC8/NCOR1/HAP1/HTT/BRAF/SYNE2/TBL1XR1	patient_1
REACTOME_SUPPRESSION_OF_PHAGOSOMAL_MATURATION	REACTOME_SUPPRESSION_OF_PHAGOSOMAL_MATURATION	REACTOME_SUPPRESSION_OF_PHAGOSOMAL_MATURATION	10	0.733727660959953	1.7468434436464	0.00663389358147166	0.0466684011881229	0.035669495655373	942	tags=50%, list=8%, signal=46%	UBC/UBB/UBA52/RPS27A/ATP6V1H	patient_1
REACTOME_TICAM1_TRAF6_DEPENDENT_INDUCTION_OF_TAK1_COMPLEX	REACTOME_TICAM1_TRAF6_DEPENDENT_INDUCTION_OF_TAK1_COMPLEX	REACTOME_TICAM1_TRAF6_DEPENDENT_INDUCTION_OF_TAK1_COMPLEX	10	0.733134175056941	1.74543048484202	0.00672934365270649	0.0471755028986612	0.0360570825835809	195	tags=40%, list=2%, signal=39%	UBC/UBB/UBA52/RPS27A	patient_1
REACTOME_NCAM_SIGNALING_FOR_NEURITE_OUT_GROWTH	REACTOME_NCAM_SIGNALING_FOR_NEURITE_OUT_GROWTH	REACTOME_NCAM_SIGNALING_FOR_NEURITE_OUT_GROWTH	27	-0.615812985489472	-1.67515944581798	0.00682065336925469	0.0476501700779419	0.0364198792180928	2582	tags=56%, list=22%, signal=43%	MAPK1/GRB2/SPTAN1/CREB1/COL4A5/FGFR1/CACNB3/PTK2/SPTBN2/CACNB4/RPS6KA5/COL9A2/CACNA1H/AGRN/CACNA1D	patient_1
REACTOME_TRAF6_MEDIATED_INDUCTION_OF_TAK1_COMPLEX_WITHIN_TLR4_COMPLEX	REACTOME_TRAF6_MEDIATED_INDUCTION_OF_TAK1_COMPLEX_WITHIN_TLR4_COMPLEX	REACTOME_TRAF6_MEDIATED_INDUCTION_OF_TAK1_COMPLEX_WITHIN_TLR4_COMPLEX	12	0.720055774603553	1.80493735456471	0.00688222114869252	0.0479144982731386	0.0366219099963094	195	tags=33%, list=2%, signal=33%	UBC/UBB/UBA52/RPS27A	patient_1
REACTOME_DISEASES_OF_IMMUNE_SYSTEM	REACTOME_DISEASES_OF_IMMUNE_SYSTEM	REACTOME_DISEASES_OF_IMMUNE_SYSTEM	20	0.631159056636989	1.78835002353442	0.00693696448688945	0.0480581121041753	0.0367316766219446	407	tags=25%, list=3%, signal=24%	S100A9/S100A8/NFKBIA/HMGB1/CD36	patient_1
REACTOME_TGF_BETA_RECEPTOR_SIGNALING_IN_EMT_EPITHELIAL_TO_MESENCHYMAL_TRANSITION	REACTOME_TGF_BETA_RECEPTOR_SIGNALING_IN_EMT_EPITHELIAL_TO_MESENCHYMAL_TRANSITION	REACTOME_TGF_BETA_RECEPTOR_SIGNALING_IN_EMT_EPITHELIAL_TO_MESENCHYMAL_TRANSITION	16	0.645390021264586	1.76557528073387	0.00695045504428884	0.0480581121041753	0.0367316766219446	379	tags=31%, list=3%, signal=30%	UBC/UBB/UBA52/RPS27A/FKBP1A	patient_1
REACTOME_ENDOSOMAL_SORTING_COMPLEX_REQUIRED_FOR_TRANSPORT_ESCRT	REACTOME_ENDOSOMAL_SORTING_COMPLEX_REQUIRED_FOR_TRANSPORT_ESCRT	REACTOME_ENDOSOMAL_SORTING_COMPLEX_REQUIRED_FOR_TRANSPORT_ESCRT	31	0.531052346513254	1.69565197151901	0.00712219408762225	0.0490775080645369	0.037510819229223	1096	tags=26%, list=9%, signal=23%	UBC/UBB/UBA52/RPS27A/CHMP5/CHMP4B/CHMP4A/CHMP3	patient_1
WP_PURINE_METABOLISM	WP_PURINE_METABOLISM	WP_PURINE_METABOLISM	10	0.729142533035692	1.73592726714258	0.00720659433135193	0.0494901835204066	0.0378262344782024	2329	tags=80%, list=20%, signal=64%	APRT/ITPA/DGUOK/IMPDH1/ATIC/PRPS1/ADSL/PNP	patient_1
REACTOME_METABOLISM_OF_NUCLEOTIDES	REACTOME_METABOLISM_OF_NUCLEOTIDES	REACTOME_METABOLISM_OF_NUCLEOTIDES	76	0.38944329876715	1.47132290975137	0.00726955262103592	0.0497171279385082	0.0379996921654039	2884	tags=42%, list=25%, signal=32%	NME2/APRT/TXN/NME4/GUK1/DCTPP1/NME1/ITPA/IMPDH2/DNPH1/AK4/NUDT5/DGUOK/NUDT9/IMPDH1/GMPR/DUT/GART/GMPR2/ATIC/TXNRD1/AK2/AK1/ADSL/PNP/PAICS/UCK2/ENTPD7/GMPS/TYMP/NUDT1/NME3	patient_1
WP_TRANSLATION_FACTORS	WP_TRANSLATION_FACTORS	WP_TRANSLATION_FACTORS	47	0.462860233934589	1.64291105813137	0.00728889047538307	0.0497171279385082	0.0379996921654039	1103	tags=36%, list=9%, signal=33%	EEF1G/EIF2S2/EEF1A1/EIF5A/EIF1/EIF3D/EEF2/EIF6/EIF5/EIF4EBP1/PAIP1/EIF3E/PABPC1/EEF1D/EIF4H/EEF1B2/EIF3J	patient_1
KEGG_RIBOSOME	KEGG_RIBOSOME	KEGG_RIBOSOME	84	-0.797594272787484	-2.88606637754293	1e-10	1.32333333333333e-08	1.14245614035088e-08	1359	tags=70%, list=12%, signal=63%	RPL19/RPL22L1/RPS26/RPS8/RPL30/RPL35/RPL6/RPL15/RPLP0/RPL23A/RPL13/RPL11/RPS25/RPS7/RPS5/RPS20/RPL12/RPL8/RPS27/RPL32/RPL36/RPS15A/RPSA/RPL22/RPS24/RPL34/RPL29/RPL27/RPL35A/RPL14/RPS17/RPL9/RPL4/RPS23/RPS18/RPS21/RPL10A/RPS2/RPL5/RPL3/RPL21/RPL17/RPL31/RPL39/RPS4X/RPL7A/RPS3/RPL37/RPL41/RPS29/RPL38/RPL37A/RPS3A/RPL26/RPS6/RPS28/RPL7/RPS10/RPL36A	patient_5
REACTOME_CELLULAR_RESPONSE_TO_STARVATION	REACTOME_CELLULAR_RESPONSE_TO_STARVATION	REACTOME_CELLULAR_RESPONSE_TO_STARVATION	145	-0.678190200206573	-2.69247157927657	1e-10	1.32333333333333e-08	1.14245614035088e-08	1359	tags=52%, list=12%, signal=46%	RPL19/NPRL3/RPL22L1/RPS26/LAMTOR5/LAMTOR3/RPS8/RPL30/TRIB3/RPL35/RPL6/RPL15/SEC13/ATP6V1H/RPLP0/RPL23A/RPL13/ITFG2/RPL11/RPS25/SH3BP4/RPS7/RPS5/RPS20/SESN1/RPL12/RPL8/RPS27/EIF2AK4/LAMTOR1/ATP6V0E2/RPL32/RPL36/RPS15A/RPSA/RPL22/RPS24/RPL34/RPL29/RPL27/RPL35A/RPL14/RPS17/EIF2S3/RPL9/RPL4/RPS23/RPS18/RPS21/RPL10A/RPS2/RPL5/RPL3/RPL21/RPL17/RPL31/RPL39/RPS4X/RPS14/RPL7A/RPS3/RPL37/RPL41/RPS29/RPL38/…	patient_5
REACTOME_EUKARYOTIC_TRANSLATION_ELONGATION	REACTOME_EUKARYOTIC_TRANSLATION_ELONGATION	REACTOME_EUKARYOTIC_TRANSLATION_ELONGATION	90	-0.813125409618756	-2.96199632153101	1e-10	1.32333333333333e-08	1.14245614035088e-08	1359	tags=73%, list=12%, signal=65%	RPL19/RPL22L1/RPS26/EEF1D/RPS8/RPL30/RPL35/RPL6/RPL15/RPLP0/RPL23A/RPL13/RPL11/RPS25/RPS7/RPS5/RPS20/RPL12/RPL8/RPS27/RPL32/RPL36/RPS15A/RPSA/RPL22/RPS24/RPL34/RPL29/RPL27/RPL35A/RPL14/RPS17/RPL9/RPL4/RPS23/RPS18/RPS21/EEF1A2/RPL10A/RPS2/RPL5/RPL3/RPL21/RPL17/RPL31/RPL39/RPS4X/RPS14/EEF1B2/RPL7A/EEF1A1/RPS3/RPL37/RPL41/RPS29/RPL38/RPL37A/RPS3A/EEF1G/EEF2/RPL26/RPS6/RPS28/RPL7/RPS10/RPL36A	patient_5
REACTOME_EUKARYOTIC_TRANSLATION_INITIATION	REACTOME_EUKARYOTIC_TRANSLATION_INITIATION	REACTOME_EUKARYOTIC_TRANSLATION_INITIATION	116	-0.72918359990092	-2.77560378321252	1e-10	1.32333333333333e-08	1.14245614035088e-08	1359	tags=60%, list=12%, signal=54%	RPL19/EIF3L/RPL22L1/RPS26/RPS8/RPL30/EIF3J/RPL35/RPL6/EIF3G/EIF3F/RPL15/RPLP0/RPL23A/RPL13/RPL11/RPS25/RPS7/RPS5/RPS20/RPL12/RPL8/EIF3H/EIF4B/RPS27/RPL32/RPL36/RPS15A/RPSA/RPL22/RPS24/RPL34/RPL29/EIF4G1/RPL27/RPL35A/RPL14/RPS17/EIF2S3/RPL9/RPL4/RPS23/RPS18/RPS21/RPL10A/RPS2/RPL5/RPL3/RPL21/RPL17/RPL31/RPL39/RPS4X/RPS14/RPL7A/EIF3E/RPS3/RPL37/RPL41/RPS29/RPL38/RPL37A/RPS3A/RPL26/RPS6/PABPC1/RPS28/…	patient_5
REACTOME_INFLUENZA_INFECTION	REACTOME_INFLUENZA_INFECTION	REACTOME_INFLUENZA_INFECTION	150	-0.609335464301368	-2.41935027916177	1e-10	1.32333333333333e-08	1.14245614035088e-08	1359	tags=47%, list=12%, signal=42%	RPL19/RPL22L1/RPS26/RPS8/RPL30/RPL35/RPL6/SLC25A6/RPL15/NUP133/SEC13/RPLP0/RPL23A/RPL13/RPL11/RPS25/KPNA4/RPS7/RPS5/POLR2C/RPS20/RPL12/RPL8/RAN/RPS27/RPL32/RPL36/RPS15A/GRSF1/RPSA/GTF2F1/RPL22/RPS24/RPL34/RPL29/RPL27/RPL35A/RPL14/RPS17/RPL9/RPL4/RPS23/RPS18/RPS21/CLTA/RPL10A/RPS2/RPL5/RPL3/RPL21/RPL17/RPL31/RPL39/RPS4X/RPS14/RPL7A/RPS3/RPL37/HSP90AA1/RPL41/RPS29/RPL38/RPL37A/RPS3A/HSPA1A/RPL26/RP…	patient_5
REACTOME_NERVOUS_SYSTEM_DEVELOPMENT	REACTOME_NERVOUS_SYSTEM_DEVELOPMENT	REACTOME_NERVOUS_SYSTEM_DEVELOPMENT	392	-0.43671420340458	-1.90775811806506	1e-10	1.32333333333333e-08	1.14245614035088e-08	914	tags=24%, list=8%, signal=23%	PSMA1/RPLP0/PSMA5/ABLIM1/RPL23A/RPL13/ACTR2/RPL11/ERBB2/ARPC5/RPS25/RNPS1/PTK2/SDCBP/RPS7/RPS5/PFN1/PSEN2/RPS20/EZR/RPL12/RPL8/CACNB3/UBC/ALCAM/DAG1/RPS27/PAK6/RPL32/DNM2/PSMF1/HSP90AB1/RPL36/RPS15A/RPSA/ARPC3/TUBA4A/NCSTN/RPL22/RPS24/RPL34/RPL29/SHTN1/RAC1/PSMD9/EIF4G1/RPL27/RHOA/RPL35A/RPL14/RPS17/ENAH/EFNA1/RPL9/RPL4/RPS23/RPS18/RPS21/CLTA/ACTB/RPL10A/RPS2/RPL5/RPL3/RPL21/RPL17/RPL31/HSPA8/RPL…	patient_5
REACTOME_NONSENSE_MEDIATED_DECAY_NMD	REACTOME_NONSENSE_MEDIATED_DECAY_NMD	REACTOME_NONSENSE_MEDIATED_DECAY_NMD	111	-0.714195979082745	-2.71350573454219	1e-10	1.32333333333333e-08	1.14245614035088e-08	1359	tags=59%, list=12%, signal=52%	RPL19/RPL22L1/RPS26/RPS8/RPL30/RPL35/RPL6/RPL15/PPP2R1A/RPLP0/RPL23A/RPL13/RPL11/RPS25/RNPS1/RPS7/RPS5/RPS20/RPL12/RPL8/RPS27/RPL32/RPL36/RPS15A/RPSA/RPL22/RPS24/RPL34/RPL29/EIF4G1/RPL27/RPL35A/RPL14/RPS17/RPL9/RPL4/RPS23/RPS18/RPS21/RPL10A/RPS2/RPL5/RPL3/RPL21/RPL17/RPL31/RPL39/RPS4X/RPS14/RPL7A/RPS3/RPL37/RPL41/RPS29/RPL38/RPL37A/RPS3A/RPL26/RPS6/PABPC1/RPS28/EIF4A3/RPL7/RPS10/RPL36A	patient_5
REACTOME_REGULATION_OF_EXPRESSION_OF_SLITS_AND_ROBOS	REACTOME_REGULATION_OF_EXPRESSION_OF_SLITS_AND_ROBOS	REACTOME_REGULATION_OF_EXPRESSION_OF_SLITS_AND_ROBOS	154	-0.625360099366497	-2.49834079473519	1e-10	1.32333333333333e-08	1.14245614035088e-08	914	tags=40%, list=8%, signal=38%	PSMA1/RPLP0/PSMA5/RPL23A/RPL13/RPL11/RPS25/RNPS1/RPS7/RPS5/RPS20/RPL12/RPL8/UBC/DAG1/RPS27/RPL32/PSMF1/RPL36/RPS15A/RPSA/RPL22/RPS24/RPL34/RPL29/PSMD9/EIF4G1/RPL27/RPL35A/RPL14/RPS17/RPL9/RPL4/RPS23/RPS18/RPS21/RPL10A/RPS2/RPL5/RPL3/RPL21/RPL17/RPL31/RPL39/RPS4X/RPS14/RPL7A/RPS3/RPL37/RPL41/RPS29/RPL38/RPL37A/RPS3A/RPL26/RPS6/PABPC1/RPS28/EIF4A3/RPL7/RPS10/RPL36A	patient_5
REACTOME_RESPONSE_OF_EIF2AK4_GCN2_TO_AMINO_ACID_DEFICIENCY	REACTOME_RESPONSE_OF_EIF2AK4_GCN2_TO_AMINO_ACID_DEFICIENCY	REACTOME_RESPONSE_OF_EIF2AK4_GCN2_TO_AMINO_ACID_DEFICIENCY	98	-0.77040168950734	-2.86937930020238	1e-10	1.32333333333333e-08	1.14245614035088e-08	1359	tags=66%, list=12%, signal=59%	RPL19/RPL22L1/RPS26/RPS8/RPL30/TRIB3/RPL35/RPL6/RPL15/RPLP0/RPL23A/RPL13/RPL11/RPS25/RPS7/RPS5/RPS20/RPL12/RPL8/RPS27/EIF2AK4/RPL32/RPL36/RPS15A/RPSA/RPL22/RPS24/RPL34/RPL29/RPL27/RPL35A/RPL14/RPS17/EIF2S3/RPL9/RPL4/RPS23/RPS18/RPS21/RPL10A/RPS2/RPL5/RPL3/RPL21/RPL17/RPL31/RPL39/RPS4X/RPS14/RPL7A/RPS3/RPL37/RPL41/RPS29/RPL38/RPL37A/RPS3A/RPL26/RPS6/RPS28/RPL7/CEBPB/ATF3/RPS10/RPL36A	patient_5
REACTOME_RRNA_PROCESSING	REACTOME_RRNA_PROCESSING	REACTOME_RRNA_PROCESSING	197	-0.571662063457001	-2.32018031345743	1e-10	1.32333333333333e-08	1.14245614035088e-08	1594	tags=40%, list=14%, signal=35%	EXOSC2/FTSJ3/UTP20/ERI1/EXOSC6/RRP9/RPL23/RPS12/WDR18/WDR75/NOP14/PDCD11/RPL19/RPL22L1/RPS26/RPS8/RPL30/RPL35/PES1/UTP15/RPL6/EMG1/RPL15/NOL9/RPLP0/RPL23A/RPL13/RPL11/RPS25/RPS7/RPS5/ISG20L2/RPS20/RPL12/RPL8/TSR3/NCL/RPS27/RPL32/RPL36/RPS15A/RPSA/RPL22/RPS24/RPL34/RPL29/RPL27/RPL35A/RPL14/RPS17/RPL9/RPL4/RPS23/RPS18/RPS21/RPL10A/RPS2/RPL5/RPL3/RPL21/RPL17/RPL31/RPL39/RPS4X/RPS14/RPL7A/RPS3/RPL37/…	patient_5
REACTOME_SELENOAMINO_ACID_METABOLISM	REACTOME_SELENOAMINO_ACID_METABOLISM	REACTOME_SELENOAMINO_ACID_METABOLISM	100	-0.744260455424029	-2.78313869965449	1e-10	1.32333333333333e-08	1.14245614035088e-08	1359	tags=62%, list=12%, signal=55%	RPL19/RPL22L1/RPS26/RPS8/RPL30/RPL35/RPL6/RPL15/RPLP0/RPL23A/RPL13/RPL11/RPS25/RPS7/RPS5/RPS20/RPL12/RPL8/RPS27/RPL32/RPL36/RPS15A/RPSA/RPL22/RPS24/RPL34/RPL29/AHCY/RPL27/GSR/RPL35A/RPL14/RPS17/RPL9/RPL4/RPS23/RPS18/RPS21/RPL10A/RPS2/RPL5/RPL3/RPL21/RPL17/RPL31/RPL39/RPS4X/RPS14/RPL7A/RPS3/RPL37/RPL41/RPS29/RPL38/RPL37A/RPS3A/RPL26/RPS6/RPS28/RPL7/RPS10/RPL36A	patient_5
REACTOME_SIGNALING_BY_ROBO_RECEPTORS	REACTOME_SIGNALING_BY_ROBO_RECEPTORS	REACTOME_SIGNALING_BY_ROBO_RECEPTORS	190	-0.578334283227298	-2.33576719007209	1e-10	1.32333333333333e-08	1.14245614035088e-08	914	tags=35%, list=8%, signal=33%	PSMA1/RPLP0/PSMA5/RPL23A/RPL13/RPL11/RPS25/RNPS1/RPS7/RPS5/PFN1/RPS20/RPL12/RPL8/UBC/DAG1/RPS27/PAK6/RPL32/PSMF1/RPL36/RPS15A/RPSA/RPL22/RPS24/RPL34/RPL29/RAC1/PSMD9/EIF4G1/RPL27/RHOA/RPL35A/RPL14/RPS17/ENAH/RPL9/RPL4/RPS23/RPS18/RPS21/RPL10A/RPS2/RPL5/RPL3/RPL21/RPL17/RPL31/RPL39/RPS4X/RPS14/RPL7A/RPS3/RPL37/RPL41/RPS29/RPL38/RPL37A/RPS3A/RPL26/RPS6/PABPC1/RPS28/EIF4A3/RPL7/RPS10/RPL36A	patient_5
REACTOME_SRP_DEPENDENT_COTRANSLATIONAL_PROTEIN_TARGETING_TO_MEMBRANE	REACTOME_SRP_DEPENDENT_COTRANSLATIONAL_PROTEIN_TARGETING_TO_MEMBRANE	REACTOME_SRP_DEPENDENT_COTRANSLATIONAL_PROTEIN_TARGETING_TO_MEMBRANE	109	-0.697996716671493	-2.66576207663364	1e-10	1.32333333333333e-08	1.14245614035088e-08	1381	tags=57%, list=12%, signal=51%	DDOST/RPL19/RPL22L1/RPS26/RPS8/RPL30/RPL35/RPL6/RPL15/RPLP0/RPL23A/RPL13/RPL11/RPS25/RPS7/RPS5/RPS20/RPL12/RPL8/RPS27/RPL32/RPL36/RPS15A/RPSA/RPL22/RPS24/RPL34/RPL29/RPL27/RPL35A/RPL14/RPS17/SRP9/RPL9/RPL4/RPS23/RPS18/RPS21/RPL10A/RPS2/RPL5/RPL3/RPL21/RPL17/RPL31/RPL39/RPS4X/RPS14/RPL7A/RPS3/RPL37/RPL41/RPS29/RPL38/RPL37A/RPS3A/RPL26/RPS6/RPS28/RPL7/RPS10/RPL36A	patient_5
REACTOME_TRANSLATION	REACTOME_TRANSLATION	REACTOME_TRANSLATION	270	-0.564766647194119	-2.37910095563277	1e-10	1.32333333333333e-08	1.14245614035088e-08	1543	tags=39%, list=13%, signal=35%	RPL23/RPS12/SSR2/MRPL41/MRPS25/MRPS33/EIF2B1/DDOST/CHCHD1/RPL19/EIF3L/RPL22L1/AARS2/RPS26/EEF1D/RPS8/GFM1/RPL30/EIF3J/MTFMT/RPL35/RPL6/MRPL37/EIF3G/EIF3F/RPL15/MRPL3/RPLP0/RPL23A/RPL13/MRPL18/RPL11/RPS25/RPS7/RPS5/IARS2/RPS20/MRPS27/RPL12/RPL8/MRPS35/MTIF3/EIF3H/MRPL43/APEH/EIF4B/MRPL9/RPS27/RPL32/RPL36/MRPL19/RPS15A/RPSA/RPL22/RPS24/RPL34/RPL29/MRPL2/EIF4G1/RPL27/MRPL21/PPA1/RPL35A/RPL14/PPA2/RP…	patient_5
WP_CYTOPLASMIC_RIBOSOMAL_PROTEINS	WP_CYTOPLASMIC_RIBOSOMAL_PROTEINS	WP_CYTOPLASMIC_RIBOSOMAL_PROTEINS	84	-0.794950295721288	-2.87649924099984	1e-10	1.32333333333333e-08	1.14245614035088e-08	911	tags=71%, list=8%, signal=66%	RPL19/RPS26/RPS8/RPL30/RPL35/RPL6/RPL15/RPLP0/RPL23A/RPL13/RPL11/RPS25/RPS7/RPS5/RPS20/RPL12/RPL8/RPS27/RPL32/RPL36/MRPL19/RPS15A/RPSA/RPL22/RPS24/RPL34/RPL29/RPL27/RPL35A/RPL14/RPS17/RPL9/RPL4/RPS23/RPS18/RPS21/RPL10A/RPS2/RPL5/RPL3/RPL21/RPL17/RPL31/RPL39/RPS4X/RPS14/RPL7A/RPS3/RPL37/RPL41/RPS29/RPL38/RPL37A/RPS3A/RPL26/RPS6/RPS28/RPL7/RPS10/RPL36A	patient_5
REACTOME_METABOLISM_OF_AMINO_ACIDS_AND_DERIVATIVES	REACTOME_METABOLISM_OF_AMINO_ACIDS_AND_DERIVATIVES	REACTOME_METABOLISM_OF_AMINO_ACIDS_AND_DERIVATIVES	271	-0.48447113107184	-2.04225005272179	7.66581577128387e-10	9.51040269124905e-08	8.21049215503299e-08	914	tags=28%, list=8%, signal=26%	PSMA1/RPLP0/QDPR/PSMA5/OAZ2/ALDH6A1/AUH/RPL23A/RPL13/BCKDK/PSPH/RPL11/RPS25/APIP/PCBD1/SERINC3/RPS7/RPS5/RPS20/RPL12/RPL8/SUOX/ALDH4A1/RPS27/RPL32/PSMF1/RPL36/RPS15A/RPSA/KYNU/GLUD1/RPL22/RPS24/RPL34/RPL29/AHCY/PSMD9/RPL27/GSR/RPL35A/RPL14/RPS17/RPL9/RPL4/RPS23/RPS18/RPS21/RPL10A/HIBADH/RPS2/RPL5/RPL3/RPL21/RPL17/RPL31/RPL39/AFMID/SERINC2/RPS4X/RPS14/RPL7A/RPS3/RPL37/RPL41/RPS29/SMS/RPL38/RPL37A/…	patient_5
REACTOME_CYTOKINE_SIGNALING_IN_IMMUNE_SYSTEM	REACTOME_CYTOKINE_SIGNALING_IN_IMMUNE_SYSTEM	REACTOME_CYTOKINE_SIGNALING_IN_IMMUNE_SYSTEM	441	0.449880936580644	1.69593832537719	6.50424864303296e-08	7.59466679789436e-06	6.55660482406047e-06	1932	tags=32%, list=17%, signal=28%	HLA-B/HLA-C/CXCL2/HLA-A/IFITM1/IFI6/SOD2/CCND1/B2M/SQSTM1/IL6ST/GATA3/IFITM2/PELI1/ISG15/IFITM3/TNFRSF12A/BST2/PSME4/TIMP1/HLA-E/IRF7/CRKL/BCL2/KPNB1/ICAM1/ANXA1/FBXW11/MX1/IRS2/RELB/PSMD1/TGFB1/MAP2K3/ARIH1/STAT3/RBX1/OAS1/HLA-DRB1/MAP2K4/RIPK2/LCN2/APP/STAT6/HMOX1/PSMB8/KPNA2/EIF4A2/PIK3R1/HNRNPF/FLNB/PSMC6/FOXO3/NUP153/CUL5/UBE2D1/GRB2/HLA-F/NFKBIB/NFKBIA/PSMC4/PTPN1/BIRC3/VEGFA/RAP1B/IL6R/UBE…	patient_5
REACTOME_ACTIVATION_OF_THE_MRNA_UPON_BINDING_OF_THE_CAP_BINDING_COMPLEX_AND_EIFS_AND_SUBSEQUENT_BINDING_TO_43S	REACTOME_ACTIVATION_OF_THE_MRNA_UPON_BINDING_OF_THE_CAP_BINDING_COMPLEX_AND_EIFS_AND_SUBSEQUENT_BINDING_TO_43S	REACTOME_ACTIVATION_OF_THE_MRNA_UPON_BINDING_OF_THE_CAP_BINDING_COMPLEX_AND_EIFS_AND_SUBSEQUENT_BINDING_TO_43S	58	-0.701728687642592	-2.35482313907165	8.82618935511965e-08	9.73332548328473e-06	8.40294518721333e-06	1351	tags=57%, list=12%, signal=51%	EIF3L/RPS26/RPS8/EIF3J/EIF3G/EIF3F/RPS25/RPS7/RPS5/RPS20/EIF3H/EIF4B/RPS27/RPS15A/RPSA/RPS24/EIF4G1/RPS17/EIF2S3/RPS23/RPS18/RPS21/RPS2/RPS4X/RPS14/EIF3E/RPS3/RPS29/RPS3A/RPS6/PABPC1/RPS28/RPS10	patient_5
REACTOME_IMMUNOREGULATORY_INTERACTIONS_BETWEEN_A_LYMPHOID_AND_A_NON_LYMPHOID_CELL	REACTOME_IMMUNOREGULATORY_INTERACTIONS_BETWEEN_A_LYMPHOID_AND_A_NON_LYMPHOID_CELL	REACTOME_IMMUNOREGULATORY_INTERACTIONS_BETWEEN_A_LYMPHOID_AND_A_NON_LYMPHOID_CELL	26	0.79068272203522	2.0697061428133	2.72092164809904e-06	0.000276664969811143	0.00023884956693758	716	tags=35%, list=6%, signal=33%	HLA-B/HLA-C/HLA-A/IFITM1/B2M/HLA-E/ICAM1/HLA-F/PILRB	patient_5
KEGG_AUTOIMMUNE_THYROID_DISEASE	KEGG_AUTOIMMUNE_THYROID_DISEASE	KEGG_AUTOIMMUNE_THYROID_DISEASE	11	0.914954114725152	1.97700997422011	2.78755637089313e-06	0.000276664969811143	0.00023884956693758	680	tags=64%, list=6%, signal=60%	HLA-B/HLA-C/CGA/HLA-A/HLA-E/HLA-DRB1/HLA-F	patient_5
REACTOME_INTERFERON_ALPHA_BETA_SIGNALING	REACTOME_INTERFERON_ALPHA_BETA_SIGNALING	REACTOME_INTERFERON_ALPHA_BETA_SIGNALING	48	0.689695318960214	2.04522503568234	4.85908182420215e-06	0.000459298924811489	0.000396520561894792	1163	tags=46%, list=10%, signal=41%	HLA-B/HLA-C/HLA-A/IFITM1/IFI6/IFITM2/ISG15/IFITM3/BST2/HLA-E/IRF7/MX1/OAS1/PSMB8/HLA-F/PTPN1/STAT1/IFIT1/OASL/OAS3/ISG20/JAK1	patient_5
REACTOME_INTERFERON_SIGNALING	REACTOME_INTERFERON_SIGNALING	REACTOME_INTERFERON_SIGNALING	142	0.536733929986437	1.83331466422247	5.84707616477718e-06	0.000503000647413174	0.000434249001187139	1919	tags=37%, list=16%, signal=32%	HLA-B/HLA-C/HLA-A/IFITM1/IFI6/B2M/IFITM2/ISG15/IFITM3/BST2/HLA-E/IRF7/KPNB1/ICAM1/MX1/ARIH1/OAS1/HLA-DRB1/PSMB8/KPNA2/EIF4A2/FLNB/NUP153/HLA-F/PTPN1/STAT1/KPNA1/IFIT1/OASL/PIAS1/EIF2AK2/NUP107/OAS3/ISG20/JAK1/SUMO1/NUP88/PLCG1/EIF4A1/IRF6/RAE1/IRF1/NUP210/TRIM45/IFNGR1/OAS2/NUP98/GBP2/SP100/ABCE1/IFIT3/UBE2N/UBE2E1	patient_5
WP_SARSCOV2_INNATE_IMMUNITY_EVASION_AND_CELLSPECIFIC_IMMUNE_RESPONSE	WP_SARSCOV2_INNATE_IMMUNITY_EVASION_AND_CELLSPECIFIC_IMMUNE_RESPONSE	WP_SARSCOV2_INNATE_IMMUNITY_EVASION_AND_CELLSPECIFIC_IMMUNE_RESPONSE	36	0.728215670460746	2.04740383377706	6.08164624286408e-06	0.000503000647413174	0.000434249001187139	2039	tags=53%, list=17%, signal=44%	CXCL2/IFITM1/IRF7/MX1/TGFB1/CXCL12/IL6R/STAT1/JAK1/SMAD3/AP1G1/TANK/RAE1/TRAF6/NFKB1/NUP98/FADD/TRAF5/STAT2	patient_5
WP_SREBF_AND_MIR33_IN_CHOLESTEROL_AND_LIPID_HOMEOSTASIS	WP_SREBF_AND_MIR33_IN_CHOLESTEROL_AND_LIPID_HOMEOSTASIS	WP_SREBF_AND_MIR33_IN_CHOLESTEROL_AND_LIPID_HOMEOSTASIS	15	0.865335278182602	2.01831900761029	6.22445655168124e-06	0.000503000647413174	0.000434249001187139	896	tags=53%, list=8%, signal=49%	LDLR/SREBF1/SCD/FASN/HMGCS1/SREBF2/PRKAA1/HMGCR	patient_5
REACTOME_ANTIGEN_PRESENTATION_FOLDING_ASSEMBLY_AND_PEPTIDE_LOADING_OF_CLASS_I_MHC	REACTOME_ANTIGEN_PRESENTATION_FOLDING_ASSEMBLY_AND_PEPTIDE_LOADING_OF_CLASS_I_MHC	REACTOME_ANTIGEN_PRESENTATION_FOLDING_ASSEMBLY_AND_PEPTIDE_LOADING_OF_CLASS_I_MHC	24	0.800021947238668	2.06861743108645	6.33502074827675e-06	0.000503000647413174	0.000434249001187139	1397	tags=62%, list=12%, signal=55%	HLA-B/HLA-C/HLA-A/B2M/HLA-E/TAPBP/SEC31A/TAP1/SEC24D/HLA-F/SEC24B/CANX/SEC24A/SAR1B/PDIA3	patient_5
WP_STEROL_REGULATORY_ELEMENTBINDING_PROTEINS_SREBP_SIGNALING	WP_STEROL_REGULATORY_ELEMENTBINDING_PROTEINS_SREBP_SIGNALING	WP_STEROL_REGULATORY_ELEMENTBINDING_PROTEINS_SREBP_SIGNALING	60	0.658542354475572	1.99845120472356	6.62942913133476e-06	0.000506131416373058	0.000436951847198906	1386	tags=42%, list=12%, signal=37%	LDLR/INSIG1/SREBF1/IDI1/SCD/FASN/KPNB1/HMGCS1/FDPS/CYP51A1/SREBF2/PRKAA1/SEC31A/LPIN1/SEC24D/RNF139/SP1/HMGCR/CREB1/NR1H2/SEC24B/SEC24A/MDH1/ATF6/SAR1B	patient_5
REACTOME_SIGNALING_BY_NUCLEAR_RECEPTORS	REACTOME_SIGNALING_BY_NUCLEAR_RECEPTORS	REACTOME_SIGNALING_BY_NUCLEAR_RECEPTORS	176	0.503883402932251	1.77538760973437	2.29821674357675e-05	0.00168961490222217	0.00145867323919803	1656	tags=34%, list=14%, signal=30%	TFF1/CCND1/JUND/AREG/RUNX1/SREBF1/GATA3/TFF3/IGF1R/ESR1/AGO2/SCD/CHD1/FASN/BCL2/PDK4/ERBB4/FOXA1/PGR/ALDH1A3/NRIP1/CXCL12/DDX5/SRF/KPNA2/PIK3R1/SP1/POLR2A/NCOA3/POLR2J/FOXO3/NCOR2/TBL1XR1/PRMT1/STAG1/XPO1/PDPK1/CREB1/NR1H2/CREBBP/RXRA/STAG2/TNRC6B/HBEGF/SMC1A/USF2/CCNT1/HDAC1/TLE3/KDM3A/CPT1A/CDKN1B/POLR2B/TNRC6A/CTSD/PIK3R3/PDK3/KRAS/POLR2K/RARA	patient_5
KEGG_NATURAL_KILLER_CELL_MEDIATED_CYTOTOXICITY	KEGG_NATURAL_KILLER_CELL_MEDIATED_CYTOTOXICITY	KEGG_NATURAL_KILLER_CELL_MEDIATED_CYTOTOXICITY	57	0.640184081601894	1.92500999736947	4.47086431755462e-05	0.00316952345369497	0.00273630342442817	1932	tags=35%, list=17%, signal=29%	HLA-B/HLA-C/HLA-A/NFAT5/TNFSF10/HLA-E/ICAM1/TNFRSF10B/PIK3R1/GRB2/SOS2/PLCG1/BRAF/PAK1/PIK3R3/IFNGR1/KRAS/TNFRSF10A/SHC1/CASP3	patient_5
WP_PHOTODYNAMIC_THERAPYINDUCED_NFKB_SURVIVAL_SIGNALING	WP_PHOTODYNAMIC_THERAPYINDUCED_NFKB_SURVIVAL_SIGNALING	WP_PHOTODYNAMIC_THERAPYINDUCED_NFKB_SURVIVAL_SIGNALING	19	0.805150653962566	1.97512064388195	4.98104249584574e-05	0.00340943770836338	0.00294342547485912	1616	tags=68%, list=14%, signal=59%	CXCL2/CCND1/REL/ICAM1/RELB/CFLAR/EGLN2/BIRC3/VEGFA/NFKB2/RELA/TRAF6/NFKB1	patient_5
KEGG_TGF_BETA_SIGNALING_PATHWAY	KEGG_TGF_BETA_SIGNALING_PATHWAY	KEGG_TGF_BETA_SIGNALING_PATHWAY	52	-0.611614135721767	-2.01544150942452	6.77792342531613e-05	0.00448472599975084	0.00387174011804023	315	tags=12%, list=3%, signal=11%	RHOA/THBS1/MYC/ID3/ID2/ID1	patient_5
REACTOME_REGULATION_OF_CHOLESTEROL_BIOSYNTHESIS_BY_SREBP_SREBF	REACTOME_REGULATION_OF_CHOLESTEROL_BIOSYNTHESIS_BY_SREBP_SREBF	REACTOME_REGULATION_OF_CHOLESTEROL_BIOSYNTHESIS_BY_SREBP_SREBF	55	0.632018799656367	1.89995784743818	8.16768736287381e-05	0.00522995465009823	0.00451510866782973	1977	tags=45%, list=17%, signal=38%	INSIG1/SREBF1/IDI1/SCD/FASN/KPNB1/HMGCS1/FDPS/CYP51A1/SREBF2/SEC24D/DHCR7/SP1/TBL1XR1/HMGCR/SEC24B/CREBBP/RXRA/SEC24A/SAR1B/PMVK/CHD9/SCAP/NFYA/HELZ2	patient_5
REACTOME_ESR_MEDIATED_SIGNALING	REACTOME_ESR_MEDIATED_SIGNALING	REACTOME_ESR_MEDIATED_SIGNALING	131	0.51535504934507	1.74416156174159	8.96072698530747e-05	0.00553197534409953	0.00477584826206763	2037	tags=41%, list=17%, signal=34%	TFF1/CCND1/JUND/AREG/RUNX1/GATA3/TFF3/IGF1R/ESR1/AGO2/CHD1/BCL2/ERBB4/FOXA1/PGR/NRIP1/CXCL12/DDX5/SRF/KPNA2/PIK3R1/SP1/POLR2A/NCOA3/POLR2J/FOXO3/PRMT1/STAG1/XPO1/PDPK1/CREB1/CREBBP/STAG2/TNRC6B/HBEGF/SMC1A/USF2/CCNT1/HDAC1/TLE3/CDKN1B/POLR2B/TNRC6A/CTSD/PIK3R3/KRAS/POLR2K/SMC3/AGO3/SHC1/GTF2A2/GNB1/GNG10/GNAI2	patient_5
WP_PROTEASOME_DEGRADATION	WP_PROTEASOME_DEGRADATION	WP_PROTEASOME_DEGRADATION	56	0.627221407722072	1.88104598445094	9.19673482898159e-05	0.00553197534409953	0.00477584826206763	1682	tags=34%, list=14%, signal=29%	HLA-B/HLA-C/HLA-A/HLA-E/PSMD1/PSMB8/PSMC6/UBE2D1/HLA-F/PSMC4/UBE2D3/UBE2B/PSMD11/PSMD13/PSMB9/PSMD12/PSME2/PSMA2/PSMD6	patient_5
WP_CHOLESTEROL_METABOLISM_WITH_BLOCH_AND_KANDUTSCHRUSSELL_PATHWAYS	WP_CHOLESTEROL_METABOLISM_WITH_BLOCH_AND_KANDUTSCHRUSSELL_PATHWAYS	WP_CHOLESTEROL_METABOLISM_WITH_BLOCH_AND_KANDUTSCHRUSSELL_PATHWAYS	39	0.676091459696426	1.91947964914056	0.000113255089636132	0.00661209861552124	0.00570833702562301	1829	tags=49%, list=16%, signal=41%	SREBF1/IDI1/ACSL3/ELOVL5/SCD/FASN/HMGCS1/FDPS/CYP51A1/SREBF2/EBP/DHCR7/HMGCR/NR1H2/FADS2/FADS1/MSMO1/PMVK/HSD17B7	patient_5
WP_ALLOGRAFT_REJECTION	WP_ALLOGRAFT_REJECTION	WP_ALLOGRAFT_REJECTION	27	0.738790296510362	1.97370114493818	0.000131564938868405	0.00746161153296527	0.00644173595421846	857	tags=41%, list=7%, signal=38%	HLA-B/HLA-C/HLA-A/HLA-E/TGFB1/CXCL12/HLA-DRB1/HLA-F/TUBA1B/VEGFA/STAT1	patient_5
KEGG_PATHWAYS_IN_CANCER	KEGG_PATHWAYS_IN_CANCER	KEGG_PATHWAYS_IN_CANCER	207	0.45491729975532	1.6261514691769	0.000137555814520339	0.0075846747728576	0.00654797853915533	1960	tags=32%, list=17%, signal=27%	CCND1/ITGA2/RUNX1/LAMC2/IGF1R/ITGAV/GSTP1/CRKL/BCL2/RASSF1/TPM3/TGFB1/RALGDS/STAT3/CYCS/RBX1/FGFR1/DAPK3/PIK3R1/GRB2/TRAF4/NFKBIA/EGLN2/BIRC3/VEGFA/TGFBR1/HSP90B1/GLI3/STAT1/CTBP2/SOS2/LAMC1/CTNNB1/PIAS1/EPAS1/NFKB2/CREBBP/RXRA/JAK1/SMAD3/ITGA6/PLCG1/LAMB2/HDAC1/TCF7L2/BRAF/LAMA5/CDKN1B/RELA/PIK3R3/TRAF6/CBL/FZD7/KRAS/NFKB1/RARA/PIAS3/FADD/CKS1B/MAPK8/DVL1/LAMA3/CBLB/CRK/CASP3/TRAF5	patient_5
REACTOME_ESTROGEN_DEPENDENT_GENE_EXPRESSION	REACTOME_ESTROGEN_DEPENDENT_GENE_EXPRESSION	REACTOME_ESTROGEN_DEPENDENT_GENE_EXPRESSION	86	0.55324860269001	1.78812615446251	0.000146209836376176	0.00784396014072189	0.0067718240005808	1484	tags=40%, list=13%, signal=35%	TFF1/CCND1/JUND/RUNX1/GATA3/TFF3/ESR1/AGO2/CHD1/BCL2/ERBB4/FOXA1/PGR/NRIP1/CXCL12/DDX5/KPNA2/SP1/POLR2A/NCOA3/POLR2J/PRMT1/STAG1/CREBBP/STAG2/TNRC6B/SMC1A/USF2/CCNT1/HDAC1/TLE3/POLR2B/TNRC6A/CTSD	patient_5
REACTOME_CARDIAC_CONDUCTION	REACTOME_CARDIAC_CONDUCTION	REACTOME_CARDIAC_CONDUCTION	41	0.666221189588315	1.91665276377172	0.00016072409750549	0.00839571930390521	0.00724816705648028	676	tags=29%, list=6%, signal=28%	KCNE4/KCNK6/ASPH/ITPR2/ATP2A2/ATP1B3/ATP1A1/HIPK1/FXYD3/AHCYL1/HIPK2/ATP1B1	patient_5
REACTOME_ANTIGEN_PROCESSING_CROSS_PRESENTATION	REACTOME_ANTIGEN_PROCESSING_CROSS_PRESENTATION	REACTOME_ANTIGEN_PROCESSING_CROSS_PRESENTATION	84	0.561140162162962	1.80121557790847	0.000178212947940082	0.00907058209387339	0.00783078756400683	1682	tags=31%, list=14%, signal=27%	HLA-B/HLA-C/HLA-A/B2M/ITGAV/PSME4/HLA-E/PSMD1/TAPBP/PSMB8/TAP1/PSMC6/HLA-F/PSMC4/PSMD11/PSMD13/CYBA/SEC61G/SEC22B/PSMB9/SEC61B/PDIA3/PSMD12/PSME2/PSMA2/PSMD6	patient_5
REACTOME_CLASS_I_MHC_MEDIATED_ANTIGEN_PROCESSING_PRESENTATION	REACTOME_CLASS_I_MHC_MEDIATED_ANTIGEN_PROCESSING_PRESENTATION	REACTOME_CLASS_I_MHC_MEDIATED_ANTIGEN_PROCESSING_PRESENTATION	312	0.423080457262294	1.56264663405129	0.000210429116333174	0.0104425448980338	0.00901522635237913	2248	tags=30%, list=19%, signal=25%	HLA-B/HLA-C/HLA-A/B2M/NEDD4L/ITGAV/PSME4/HLA-E/UBE2S/FBXW11/RNF114/PSMD1/HECTD1/TAPBP/KLHL21/SH3RF1/RBX1/NPEPPS/SIAH2/PSMB8/SEC31A/TAP1/SEC24D/PSMC6/UBA6/CUL5/UBE2D1/HLA-F/PSMC4/RNF19A/PJA2/UBE2D3/UBE2B/PSMD11/PSMD13/UBE3C/MIB2/DTX3L/CYBA/SEC24B/SEC61G/RNF144B/CANX/SMURF2/WSB1/SEC24A/TRIM69/LTN1/SEC22B/PSMB9/FBXL3/RNF130/UBE3A/SEC61B/FBXL12/RCHY1/SAR1B/CUL3/PDIA3/UBE2Z/UBE2L3/ANAPC11/SKP1/PSMD12/…	patient_5
REACTOME_DAP12_INTERACTIONS	REACTOME_DAP12_INTERACTIONS	REACTOME_DAP12_INTERACTIONS	20	0.768045888055019	1.90608976202738	0.000225887348489874	0.0109362533354244	0.00944145323084761	655	tags=30%, list=6%, signal=28%	HLA-B/HLA-C/B2M/HLA-E/PIK3R1/GRB2	patient_5
REACTOME_HSF1_ACTIVATION	REACTOME_HSF1_ACTIVATION	REACTOME_HSF1_ACTIVATION	26	-0.702774486763268	-2.01206328358539	0.00024108108549369	0.0112301398537548	0.00969517045308911	1314	tags=50%, list=11%, signal=44%	YWHAE/DNAJB1/MRPL18/SERPINH1/HSP90AB1/FKBP4/HSPH1/HSPA6/HSPB1/EEF1A1/HSP90AA1/HSPA1A/HSPA1B	patient_5
REACTOME_REGULATION_OF_LIPID_METABOLISM_BY_PPARALPHA	REACTOME_REGULATION_OF_LIPID_METABOLISM_BY_PPARALPHA	REACTOME_REGULATION_OF_LIPID_METABOLISM_BY_PPARALPHA	94	0.541517670635028	1.76526630068142	0.000243272550988139	0.0112301398537548	0.00969517045308911	2180	tags=35%, list=19%, signal=29%	FHL2/SREBF1/MED13L/AHR/HMGCS1/MED13/SREBF2/SP1/NCOA3/NCOR2/TBL1XR1/NR1D1/SIN3A/HMGCR/NR1H2/CREBBP/RXRA/TXNRD1/CPT1A/FADS1/MED23/CCNC/CDK8/AGT/CHD9/MED9/ACADM/NFYA/CLOCK/HELZ2/ANGPTL4/MED25/TBL1X	patient_5
REACTOME_PRE_NOTCH_EXPRESSION_AND_PROCESSING	REACTOME_PRE_NOTCH_EXPRESSION_AND_PROCESSING	REACTOME_PRE_NOTCH_EXPRESSION_AND_PROCESSING	41	0.656618345144438	1.8890263258393	0.000263398801007119	0.011882877727253	0.0102586901444878	1902	tags=41%, list=16%, signal=35%	CCND1/RUNX1/AGO2/ATP2A2/ELF3/RBPJ/NOTCH3/NOTCH2/CREBBP/TNRC6B/MAML2/NOTCH1/TNRC6A/PRKCI/KAT2A/AGO3/TFDP2	patient_5
REACTOME_NOTCH_HLH_TRANSCRIPTION_PATHWAY	REACTOME_NOTCH_HLH_TRANSCRIPTION_PATHWAY	REACTOME_NOTCH_HLH_TRANSCRIPTION_PATHWAY	24	0.732127691074984	1.89306319503629	0.000285911871349127	0.0126118903250671	0.010888059100734	2295	tags=62%, list=20%, signal=50%	HDAC5/NCOR2/RBPJ/NOTCH3/TBL1XR1/NOTCH2/CREBBP/MAML2/HDAC1/HDAC7/NOTCH1/KAT2A/HDAC11/TBL1X/HDAC8	patient_5
WP_EBOLA_VIRUS_INFECTION_IN_HOST	WP_EBOLA_VIRUS_INFECTION_IN_HOST	WP_EBOLA_VIRUS_INFECTION_IN_HOST	86	0.53687865921573	1.73521770800443	0.000354380548670143	0.0152922910676138	0.0132020945820364	1634	tags=38%, list=14%, signal=33%	HLA-B/HLA-C/HLA-A/ITGA2/IGF1R/BST2/ITGAV/HLA-E/IRF7/REL/ACTN1/RELB/NPC1/HLA-DRB1/PIK3R1/FLNB/HLA-F/STAT1/KPNA1/ITGA5/EIF2AK2/NFKB2/CREBBP/TOP1/IQGAP1/ITGA6/PAK1/CLTB/RELA/ADAM17/PIK3R3/NFKB1/CLTC	patient_5
REACTOME_ATTENUATION_PHASE	REACTOME_ATTENUATION_PHASE	REACTOME_ATTENUATION_PHASE	23	-0.721044214384956	-1.99826568144051	0.000362755863976396	0.0153206465955989	0.0132265743908975	1054	tags=52%, list=9%, signal=48%	DNAJB1/MRPL18/SERPINH1/HSP90AB1/FKBP4/HSPH1/HSPA6/HSPB1/HSPA8/HSP90AA1/HSPA1A/HSPA1B	patient_5
WP_ID_SIGNALING_PATHWAY	WP_ID_SIGNALING_PATHWAY	WP_ID_SIGNALING_PATHWAY	13	-0.824791642498716	-2.01347782975052	0.000392805455402437	0.0161507711071491	0.0139432349794187	6	tags=31%, list=0%, signal=31%	PAX2/ID3/ID2/ID1	patient_5
BIOCARTA_CARM_ER_PATHWAY	BIOCARTA_CARM_ER_PATHWAY	BIOCARTA_CARM_ER_PATHWAY	22	0.755113272683789	1.90678113999367	0.000398684022292347	0.0161507711071491	0.0139432349794187	1284	tags=36%, list=11%, signal=32%	CCND1/ESR1/NRIP1/HDAC5/NCOR2/SPEN/CREBBP/HDAC1	patient_5
WP_MALIGNANT_PLEURAL_MESOTHELIOMA	WP_MALIGNANT_PLEURAL_MESOTHELIOMA	WP_MALIGNANT_PLEURAL_MESOTHELIOMA	258	0.420985141618115	1.53582104279617	0.000408133375774955	0.0162028950182657	0.0139882344370869	1933	tags=27%, list=17%, signal=23%	PRSS23/OGT/CCND1/MDK/AREG/ITGA2/LAMC2/IGF1R/MKNK2/ITGAV/BCL2/DDIT3/EZH2/RASSF1/BBC3/RASSF6/TGFB1/CXCL12/MAP2K3/CYCS/MAP2K4/TEAD1/FGFR1/PRKAA1/RPS6KB1/FOSL1/SP1/GRB2/VEGFA/KDM6A/INSR/SLC3A2/STAT1/EPHA2/MAPKAPK2/CTBP2/STK3/MDM4/LAMC1/CSNK1A1/CTNNB1/CREB1/SUZ12/JAK1/ASXL1/ITGA6/LATS2/HBEGF/LAMB2/MOB1B/TCF7L2/LAMA5/ITPR3/PAK1/NDRG1/SLC7A5/SAV1/LRP6/FZD7/NFKB1/BARD1/RING1/MAP3K2/MAPK8/DVL1/LAMA3/MAPK7…	patient_5
SIG_PIP3_SIGNALING_IN_B_LYMPHOCYTES	SIG_PIP3_SIGNALING_IN_B_LYMPHOCYTES	SIG_PIP3_SIGNALING_IN_B_LYMPHOCYTES	24	0.720301396119639	1.86248393408696	0.00044615677312089	0.0173651214636268	0.0149916042650322	1411	tags=42%, list=12%, signal=37%	ITPR2/PREX1/FLOT1/RPS6KB1/DAPP1/FOXO3/PDPK1/PHF11/ITPR1/ITPR3	patient_5
PID_TCPTP_PATHWAY	PID_TCPTP_PATHWAY	PID_TCPTP_PATHWAY	31	0.681032364270469	1.85336751401303	0.00051961955135998	0.0198354771047992	0.0171243042431993	1163	tags=48%, list=10%, signal=44%	KPNB1/STAT3/LMAN1/STAT6/KPNA2/PIK3R1/GRB2/PTPN1/VEGFA/INSR/STAT1/PIAS1/EIF2AK2/CREBBP/JAK1	patient_5
REACTOME_MUSCLE_CONTRACTION	REACTOME_MUSCLE_CONTRACTION	REACTOME_MUSCLE_CONTRACTION	64	0.557537122709977	1.71062712105083	0.000633365087906001	0.0235722593714143	0.0203503318343696	1581	tags=39%, list=14%, signal=34%	KCNE4/KCNK6/VCL/ASPH/ITPR2/ATP2A2/ATP1B3/ANXA1/TPM3/ATP1A1/HIPK1/TPM4/FXYD3/TMOD3/AHCYL1/HIPK2/ATP1B1/TLN1/ITPR1/KCNK1/ITPR3/MYL6B/PAK1/SORBS1/MYLK	patient_5
REACTOME_NUCLEAR_EVENTS_KINASE_AND_TRANSCRIPTION_FACTOR_ACTIVATION	REACTOME_NUCLEAR_EVENTS_KINASE_AND_TRANSCRIPTION_FACTOR_ACTIVATION	REACTOME_NUCLEAR_EVENTS_KINASE_AND_TRANSCRIPTION_FACTOR_ACTIVATION	46	-0.585335576337239	-1.87344840155171	0.000645772156509627	0.0235722593714143	0.0203503318343696	200	tags=20%, list=2%, signal=19%	DNM2/F3/DUSP4/EGR1/FOS/JUNB/ID3/ID2/ID1	patient_5
WP_GLIOBLASTOMA_SIGNALING_PATHWAYS	WP_GLIOBLASTOMA_SIGNALING_PATHWAYS	WP_GLIOBLASTOMA_SIGNALING_PATHWAYS	65	0.561214495728313	1.72770316445204	0.000655756845268839	0.0235722593714143	0.0203503318343696	1668	tags=31%, list=14%, signal=27%	CCND1/ERRFI1/IGF1R/MAP2K3/MAP2K4/NF1/FGFR1/PIK3R1/FOXO3/GRB2/PIK3C2G/PDPK1/MDM4/PLCG1/BRAF/CDKN1B/CBL/PRKCI/KRAS/CDKN2C	patient_5
REACTOME_INTERFERON_GAMMA_SIGNALING	REACTOME_INTERFERON_GAMMA_SIGNALING	REACTOME_INTERFERON_GAMMA_SIGNALING	57	0.588964780463154	1.77099544189406	0.000665010843727556	0.0235722593714143	0.0203503318343696	1793	tags=42%, list=15%, signal=36%	HLA-B/HLA-C/HLA-A/B2M/HLA-E/IRF7/ICAM1/OAS1/HLA-DRB1/HLA-F/PTPN1/STAT1/OASL/PIAS1/OAS3/JAK1/SUMO1/IRF6/IRF1/TRIM45/IFNGR1/OAS2/GBP2/SP100	patient_5
WP_MIRNAS_INVOLVEMENT_IN_THE_IMMUNE_RESPONSE_IN_SEPSIS	WP_MIRNAS_INVOLVEMENT_IN_THE_IMMUNE_RESPONSE_IN_SEPSIS	WP_MIRNAS_INVOLVEMENT_IN_THE_IMMUNE_RESPONSE_IN_SEPSIS	24	0.704738413971325	1.82224271787682	0.000796289563548752	0.0277304348007767	0.0239401552993051	2247	tags=62%, list=19%, signal=51%	IRF7/REL/ICAM1/RELB/LCN2/NFKBIA/NFKB2/IRF1/RELA/TRAF6/NFKB1/MAPK8/MAP3K7/IKBKB/IRAK1	patient_5
WP_NEOVASCULARISATION_PROCESSES	WP_NEOVASCULARISATION_PROCESSES	WP_NEOVASCULARISATION_PROCESSES	28	0.666929025077901	1.79303433188359	0.000852025031584699	0.0291598222016487	0.0251741697172394	1826	tags=46%, list=16%, signal=39%	REL/RELB/TGFB1/CXCL12/NOTCH3/TGFBR1/NFKB2/SMAD3/NOTCH1/JAG1/RELA/NFKB1/MAPK8	patient_5
REACTOME_SEMA4D_IN_SEMAPHORIN_SIGNALING	REACTOME_SEMA4D_IN_SEMAPHORIN_SIGNALING	REACTOME_SEMA4D_IN_SEMAPHORIN_SIGNALING	22	-0.695215112711989	-1.91825009957541	0.000950828436750917	0.0319897363889927	0.0276172826945672	347	tags=32%, list=3%, signal=31%	ERBB2/RAC1/RHOA/MYL12B/MYL9/RHOB/RND1	patient_5
REACTOME_METABOLISM_OF_STEROIDS	REACTOME_METABOLISM_OF_STEROIDS	REACTOME_METABOLISM_OF_STEROIDS	100	0.505746399106121	1.66513051651642	0.000991299971286589	0.032795507383398	0.0283129184781503	1992	tags=32%, list=17%, signal=27%	CGA/INSIG1/SREBF1/IDI1/SCD/FASN/KPNB1/HMGCS1/FDPS/CYP51A1/SREBF2/SEC24D/EBP/DHCR7/SP1/TBL1XR1/HMGCR/SEC24B/CREBBP/RXRA/SEC24A/SUMO2/CYP21A2/SAR1B/MSMO1/PMVK/CHD9/SCAP/HSD17B7/NFYA/HELZ2/OSBP	patient_5
WP_NOVEL_INTRACELLULAR_COMPONENTS_OF_RIGILIKE_RECEPTOR_RLR_PATHWAY	WP_NOVEL_INTRACELLULAR_COMPONENTS_OF_RIGILIKE_RECEPTOR_RLR_PATHWAY	WP_NOVEL_INTRACELLULAR_COMPONENTS_OF_RIGILIKE_RECEPTOR_RLR_PATHWAY	48	0.603258634440121	1.788905373475	0.00102083723042214	0.0327973874382669	0.0283145415614469	2194	tags=40%, list=19%, signal=32%	ISG15/DDX17/IRF7/CXCL12/CYLD/NFKBIB/NFKBIA/ATG12/TANK/DDX3X/RELA/TRAF6/IFIH1/NFKB1/FADD/MAPK8/MAP3K7/AZI2/IKBKB	patient_5
REACTOME_NGF_STIMULATED_TRANSCRIPTION	REACTOME_NGF_STIMULATED_TRANSCRIPTION	REACTOME_NGF_STIMULATED_TRANSCRIPTION	27	-0.657104118998152	-1.89039104432074	0.00102440202577962	0.0327973874382669	0.0283145415614469	200	tags=30%, list=2%, signal=29%	DNM2/F3/EGR1/FOS/JUNB/ID3/ID2/ID1	patient_5
PID_P38_GAMMA_DELTA_PATHWAY	PID_P38_GAMMA_DELTA_PATHWAY	PID_P38_GAMMA_DELTA_PATHWAY	10	0.840122894032458	1.78341605567346	0.00113427107557816	0.0355979307665962	0.0307322981773928	563	tags=40%, list=5%, signal=38%	CCND1/STMN1/MAP2K3/MAPT	patient_5
REACTOME_TRANSCRIPTIONAL_REGULATION_BY_MECP2	REACTOME_TRANSCRIPTIONAL_REGULATION_BY_MECP2	REACTOME_TRANSCRIPTIONAL_REGULATION_BY_MECP2	34	0.639868168302187	1.77865840121289	0.00114774184839403	0.0355979307665962	0.0307322981773928	2247	tags=50%, list=19%, signal=41%	AGO2/HIPK2/NCOR2/TBL1XR1/PTPN1/SIN3A/MECP2/CREB1/TNRC6B/HDAC1/NOTCH1/TNRC6A/AGO3/PRKACA/PTEN/TBL1X/IRAK1	patient_5
WP_MRNA_PROCESSING	WP_MRNA_PROCESSING	WP_MRNA_PROCESSING	123	0.481141585450997	1.61980205228007	0.00120071274525491	0.0366679199897078	0.0316560380449393	2677	tags=41%, list=23%, signal=32%	DICER1/SRSF5/CLK1/SRSF1/SREK1/HNRNPH1/SRSF2/TRA2B/RBM5/SRSF10/FUS/SRSF6/HNRNPD/RBM39/SPOP/POLR2A/HNRNPC/CLK4/PRMT1/PABPN1/TXNL4A/SNRPA/SRP54/SF3B1/NCBP2/SF3B4/HNRNPA2B1/U2AF2/SMC1A/PAPOLA/DNAJC8/SFPQ/PRPF4B/CELF1/DHX15/SRSF4/NXF1/CDC40/SRPK1/HNRNPR/DHX38/TMED10/CLK2/SUGP2/SNU13/SNRNP70/DHX8/SNRPA1/PTBP2/PRMT2	patient_5
REACTOME_ACTIVATION_OF_GENE_EXPRESSION_BY_SREBF_SREBP	REACTOME_ACTIVATION_OF_GENE_EXPRESSION_BY_SREBF_SREBP	REACTOME_ACTIVATION_OF_GENE_EXPRESSION_BY_SREBF_SREBP	42	0.61674191395274	1.77940538090106	0.00123441199994764	0.0371258760590314	0.0320513992968862	1977	tags=43%, list=17%, signal=36%	SREBF1/IDI1/SCD/FASN/HMGCS1/FDPS/CYP51A1/SREBF2/DHCR7/SP1/TBL1XR1/HMGCR/CREBBP/RXRA/PMVK/CHD9/NFYA/HELZ2	patient_5
REACTOME_PROGRAMMED_CELL_DEATH	REACTOME_PROGRAMMED_CELL_DEATH	REACTOME_PROGRAMMED_CELL_DEATH	171	0.448468367777707	1.57377193682822	0.00126964589708638	0.0376156284435293	0.0324742108477082	1932	tags=27%, list=17%, signal=23%	PMAIP1/OGT/SFN/HMGB2/PELI1/TNFSF10/PSME4/BCL2/DYNLL1/KPNB1/BBC3/DSP/PSMD1/TNFRSF10B/FLOT1/STAT3/CYCS/CFLAR/PSMB8/DAPK3/MAPT/DNM1L/PSMC6/PDCD6IP/PSMC4/BIRC3/STK24/KPNA1/GSDMD/PSMD11/PSMD13/CTNNB1/PSMB9/IRF1/CHMP2B/PSMD12/PSME2/PSMA2/PSMD6/SPTAN1/TNFRSF10A/YWHAG/FADD/MAPK8/TFDP2/CASP3	patient_5
WP_ANGIOPOIETINLIKE_PROTEIN_8_REGULATORY_PATHWAY	WP_ANGIOPOIETINLIKE_PROTEIN_8_REGULATORY_PATHWAY	WP_ANGIOPOIETINLIKE_PROTEIN_8_REGULATORY_PATHWAY	107	0.495441348204812	1.62612622250083	0.00130228660678938	0.0380152781540724	0.0328192352299244	2246	tags=33%, list=19%, signal=27%	SREBF1/SCD/FASN/IRS2/FLOT1/MAP2K3/MAP2K4/SREBF2/PRKAA1/RPS6KB1/PIK3R1/FOXO3/TRIP10/PTPN1/INSR/MAPK6/PIK3C2G/PDPK1/SOS2/RXRA/SESN3/PIK3R3/CBL/MAP3K13/MAP3K2/MAPK8/MAPK7/CBLB/CRK/SHC1/MAP3K7/SLC2A1/EIF4E/RPS6KA1/PRKAA2	patient_5
WP_BURN_WOUND_HEALING	WP_BURN_WOUND_HEALING	WP_BURN_WOUND_HEALING	38	0.627903217956913	1.77467640461575	0.00138269298302015	0.0397774720477535	0.0343405671450313	775	tags=32%, list=7%, signal=30%	XIST/S100A6/TIMP1/BCL2/ICAM1/TGFB1/CXCL12/FGFR1/BRD4/KLF4/NFKBIA/VEGFA	patient_5
KEGG_PROSTATE_CANCER	KEGG_PROSTATE_CANCER	KEGG_PROSTATE_CANCER	64	0.541308790050694	1.66083559175953	0.00144943348567994	0.0411017924153526	0.0354838754088262	1616	tags=36%, list=14%, signal=31%	CCND1/IGF1R/GSTP1/BCL2/ATF4/FGFR1/PIK3R1/GRB2/NFKBIA/CREB3/HSP90B1/PDPK1/SOS2/CTNNB1/CREB1/CREBBP/TCF7L2/BRAF/CDKN1B/RELA/PIK3R3/KRAS/NFKB1	patient_5
KEGG_VIRAL_MYOCARDITIS	KEGG_VIRAL_MYOCARDITIS	KEGG_VIRAL_MYOCARDITIS	32	0.642089109497065	1.76544561896793	0.00163327595231904	0.0456627150049759	0.039421397336922	680	tags=28%, list=6%, signal=27%	HLA-B/HLA-C/HLA-A/CCND1/HLA-E/ICAM1/CYCS/HLA-DRB1/HLA-F	patient_5
BIOCARTA_HER2_PATHWAY	BIOCARTA_HER2_PATHWAY	BIOCARTA_HER2_PATHWAY	20	0.729253932532123	1.80981823656103	0.00166071454236996	0.0457849773139496	0.039526948464595	784	tags=35%, list=7%, signal=33%	IL6ST/ESR1/ERBB4/STAT3/PIK3R1/GRB2/IL6R	patient_5
BIOCARTA_MHC_PATHWAY	BIOCARTA_MHC_PATHWAY	BIOCARTA_MHC_PATHWAY	10	0.828858662340007	1.75950430205047	0.00180808170312634	0.0486499127268945	0.0420002958607367	554	tags=50%, list=5%, signal=48%	HLA-A/B2M/HLA-DRB1/PSMB8/TAP1	patient_5
WP_IMMUNE_RESPONSE_TO_TUBERCULOSIS	WP_IMMUNE_RESPONSE_TO_TUBERCULOSIS	WP_IMMUNE_RESPONSE_TO_TUBERCULOSIS	22	0.712496664342174	1.79916742430904	0.0018136491394409	0.0486499127268945	0.0420002958607367	2039	tags=59%, list=17%, signal=49%	IFITM1/MX1/OAS1/PSMB8/TAP1/STAT1/IFIT1/PIAS1/JAK1/IRF1/IFNGR1/IFIT3/STAT2	patient_5
WP_VITAMIN_B12_METABOLISM	WP_VITAMIN_B12_METABOLISM	WP_VITAMIN_B12_METABOLISM	24	0.68860413161915	1.78052429024246	0.00185996835698012	0.0492271625147405	0.0424986454058054	1616	tags=46%, list=14%, signal=40%	LDLR/PLAT/SOD2/SERPINA3/ICAM1/MTHFR/INSR/NFKB2/MTR/RELA/NFKB1	patient_5
WP_OREXIN_RECEPTOR_PATHWAY	WP_OREXIN_RECEPTOR_PATHWAY	WP_OREXIN_RECEPTOR_PATHWAY	76	-0.562545407213556	-2.19614484583193	1.1184775425829e-06	0.00223695508516581	0.00189434775370094	1366	tags=38%, list=12%, signal=34%	MAFF/CEBPA/MAPK1/EGR3/PDHB/SLC2A1/SRF/RARA/DDX52/GADD45B/KLF10/NOCT/CXXC5/KLF4/EGR2/FOS/EGR1/JUNB/FOSB/ID3/ARC/VEGFA/TNF/HES1/HSPA5/DUSP4/CLDN4/NR4A1/CGA	patient_6
KEGG_INTESTINAL_IMMUNE_NETWORK_FOR_IGA_PRODUCTION	KEGG_INTESTINAL_IMMUNE_NETWORK_FOR_IGA_PRODUCTION	KEGG_INTESTINAL_IMMUNE_NETWORK_FOR_IGA_PRODUCTION	18	0.811156739033141	2.07053146751286	3.45359583628777e-06	0.00257008396155991	0.00217645531271047	744	tags=50%, list=6%, signal=47%	HLA-DRB1/HLA-DQA1/HLA-DPB1/HLA-DPA1/HLA-DRA/HLA-DRB5/CXCR4/LTBR/HLA-DQB1	patient_6
REACTOME_DISEASES_OF_SIGNAL_TRANSDUCTION_BY_GROWTH_FACTOR_RECEPTORS_AND_SECOND_MESSENGERS	REACTOME_DISEASES_OF_SIGNAL_TRANSDUCTION_BY_GROWTH_FACTOR_RECEPTORS_AND_SECOND_MESSENGERS	REACTOME_DISEASES_OF_SIGNAL_TRANSDUCTION_BY_GROWTH_FACTOR_RECEPTORS_AND_SECOND_MESSENGERS	334	0.424557784040368	1.63430836199622	4.40821681629441e-06	0.00257008396155991	0.00217645531271047	2178	tags=35%, list=19%, signal=29%	PSMB9/PAPSS1/GSK3B/RAP1B/FRS2/POLR2G/CDC37/STAT3/PSMC3/POLR2F/RAC2/TRIP11/PSMA2/RPS27A/SMAD2/PSMB10/CBL/PSMB1/PSMA5/UBA52/PSMA6/PPP2R5E/PSMB8/PSMD4/STAT1/PSMD6/ERBB4/PPP1CB/CSNK1A1/ETV6/HDAC8/PSME4/PTEN/PIK3R1/PSMD13/RAC1/PSMB7/KITLG/MAML2/MARK3/IQGAP1/ZC3HAV1/RAP1A/KRAS/MIB2/PIK3CB/PSMC2/PSMD12/BRAP/TLN1/RBX1/GRB2/MTOR/PSMD9/PPM1B/CNKSR1/HDAC2/CALM1/RAF1/KDM7A/NCOR1/PPP2R5D/ESR1/CTBP1/HIP1/PSME3…	patient_6
REACTOME_TCR_SIGNALING	REACTOME_TCR_SIGNALING	REACTOME_TCR_SIGNALING	96	0.551633343920442	1.89907236154139	5.14016792311983e-06	0.00257008396155991	0.00217645531271047	868	tags=35%, list=8%, signal=33%	HLA-DRB1/PSMB9/HLA-DQA1/HLA-DPB1/HLA-DPA1/HLA-DRA/PSMC3/HLA-DRB5/PSMA2/RPS27A/PSMB10/FYB1/PSMB1/PSMA5/UBA52/PSMA6/PSMB8/PSMD4/PSMD6/PSME4/PTEN/PIK3R1/PSMD13/MALT1/PSMB7/PIK3CB/PSMC2/PSMD12/UBE2N/PTPRC/INPP5D/PSMD9/HLA-DQB1/MAP3K7	patient_6
WP_QUERCETIN_AND_NFKB_AP1_INDUCED_APOPTOSIS	WP_QUERCETIN_AND_NFKB_AP1_INDUCED_APOPTOSIS	WP_QUERCETIN_AND_NFKB_AP1_INDUCED_APOPTOSIS	11	-0.872856657321206	-2.17552602145134	9.02203903975568e-06	0.00328724552014068	0.00278377791679282	561	tags=64%, list=5%, signal=61%	MAFG/NFKB1/MT-CO1/FOS/VEGFA/JUN/NFKBIA	patient_6
REACTOME_SIGNALING_BY_PDGFR_IN_DISEASE	REACTOME_SIGNALING_BY_PDGFR_IN_DISEASE	REACTOME_SIGNALING_BY_PDGFR_IN_DISEASE	16	0.81378694210292	2.00502071214775	9.86173656042205e-06	0.00328724552014068	0.00278377791679282	1209	tags=56%, list=11%, signal=50%	STAT3/STAT1/ETV6/PIK3R1/KRAS/PIK3CB/GRB2/FIP1L1/NRAS	patient_6
REACTOME_PD_1_SIGNALING	REACTOME_PD_1_SIGNALING	REACTOME_PD_1_SIGNALING	13	0.855412261847175	2.01698316981045	1.57170308909331e-05	0.00449058025455232	0.00380281243661826	744	tags=54%, list=6%, signal=50%	HLA-DRB1/HLA-DQA1/HLA-DPB1/HLA-DPA1/HLA-DRA/HLA-DRB5/HLA-DQB1	patient_6
REACTOME_RAB_REGULATION_OF_TRAFFICKING	REACTOME_RAB_REGULATION_OF_TRAFFICKING	REACTOME_RAB_REGULATION_OF_TRAFFICKING	104	0.520414994743188	1.80354836201326	4.30288834974078e-05	0.0106417146506037	0.00901185203832704	2366	tags=39%, list=21%, signal=32%	RAB18/RAB11A/GABARAP/ANKRD27/TBC1D10A/RAB6A/RAB5C/ULK1/TBC1D10B/TRAPPC2L/GGA1/RAB3IP/DENND4C/RAB11B/RIN2/TRAPPC8/CHM/RAB32/RAB27B/RAB8B/RAB35/TRAPPC3/RAB21/TRAPPC2/TRAPPC5/TSC1/RABEP1/TRAPPC12/SBF2/TRAPPC10/TBC1D7/MADD/TRAPPC6A/AKT1/GAPVD1/TSC2/RAB3GAP1/GDI2/GGA2/MAP1LC3B/OPTN	patient_6
REACTOME_GENERATION_OF_SECOND_MESSENGER_MOLECULES	REACTOME_GENERATION_OF_SECOND_MESSENGER_MOLECULES	REACTOME_GENERATION_OF_SECOND_MESSENGER_MOLECULES	19	0.765287795228455	1.9809671771237	5.0877335420077e-05	0.0106417146506037	0.00901185203832704	744	tags=42%, list=6%, signal=39%	HLA-DRB1/HLA-DQA1/HLA-DPB1/HLA-DPA1/HLA-DRA/HLA-DRB5/FYB1/HLA-DQB1	patient_6
WP_IL18_SIGNALING_PATHWAY	WP_IL18_SIGNALING_PATHWAY	WP_IL18_SIGNALING_PATHWAY	176	-0.386857525853816	-1.70383148466053	5.32085732530186e-05	0.0106417146506037	0.00901185203832704	1021	tags=22%, list=9%, signal=21%	ABHD16A/UCK1/CASP8/RUSC1/HSPB1/TSHZ1/TNFAIP2/RXRB/NFKB1/BTG2/PTMS/CD81/RFX5/ENO1/CCNB2/RPS11/HSPB8/FOS/KLF2/SOCS3/PARP1/STMN1/ATF3/ZC3H12A/ARF6/RGS16/GPAT4/VEGFA/TNF/JUN/CD83/CLDN3/CLDN4/CEBPB/CD36/NR4A1/NFKBIA/IRF1/IER3	patient_6
KEGG_LONG_TERM_POTENTIATION	KEGG_LONG_TERM_POTENTIATION	KEGG_LONG_TERM_POTENTIATION	43	0.622036445273973	1.87740840904512	6.7209299792925e-05	0.0122198726896227	0.0103483027145279	1659	tags=42%, list=14%, signal=36%	RAP1B/ITPR2/ATF4/PPP3CC/PPP1R12A/PPP1CB/RAP1A/KRAS/PLCB3/ITPR1/CALM3/CALM2/CALM1/RAF1/NRAS/RPS6KA2/MAP2K2/PPP1CC	patient_6
WP_TRANSCRIPTIONAL_CASCADE_REGULATING_ADIPOGENESIS	WP_TRANSCRIPTIONAL_CASCADE_REGULATING_ADIPOGENESIS	WP_TRANSCRIPTIONAL_CASCADE_REGULATING_ADIPOGENESIS	11	-0.825476238998193	-2.05743408492959	0.000117342472300317	0.0195570787167195	0.016561757713264	670	tags=73%, list=6%, signal=69%	CEBPA/CEBPD/DDIT3/EGR2/KLF2/GATA3/CEBPG/CEBPB	patient_6
REACTOME_SIGNALING_BY_WNT	REACTOME_SIGNALING_BY_WNT	REACTOME_SIGNALING_BY_WNT	194	0.434453584116465	1.60687671553733	0.000127385903424152	0.0195978312960234	0.0165962687133166	2238	tags=36%, list=19%, signal=30%	PSMB9/GSK3B/ITPR2/USP34/PSMC3/RAC2/PSMA2/RPS27A/PSMB10/PSMB1/PSMA5/UBA52/PSMA6/PPP2R5E/PSMB8/RNF146/PFN1/PSMD4/PSMD6/CSNK1A1/PSME4/USP8/PSMD13/RAC1/PSMB7/KRAS/PSMC2/GNB2/PSMD12/PLCB3/CHD8/ITPR1/RBX1/PSMD9/TRRAP/AGO1/CALM1/MAP3K7/GNB4/PPP2R5D/CTBP1/PSME3/CLTB/ZRANB1/DVL2/GNB1/LEO1/PSMB6/DKK1/PPP2R1B/TLE2/AP2S1/TNKS2/PSMD2/MOV10/PSMC4/CTNNB1/PSMD14/AP2A2/PSMB3/PPP2CB/SNX3/AKT1/GNG7/PPP2CA/PSMA4/CDC…	patient_6
WP_ALZHEIMERS_DISEASE	WP_ALZHEIMERS_DISEASE	WP_ALZHEIMERS_DISEASE	184	0.436079978416113	1.60376154180982	0.000196052808003006	0.0280075440004294	0.0237179675245742	2021	tags=33%, list=18%, signal=28%	APOE/GSK3B/ITPR2/NRBF2/PSMC3/PSMA2/PSMB1/PSMA5/ULK1/PSMA6/ATG13/ATF4/PSMD4/PPP3CC/PSMD6/INSR/CSNK1A1/ADRM1/PIK3R1/MAPK10/PSMD13/PSMB7/KRAS/PIK3CB/PSMC2/PSMD12/PLCB3/SLC25A6/ITPR1/CALM3/CALM2/ATG2A/MTOR/PSMD9/PPIF/CALM1/RAF1/CAPN1/EIF2AK2/ADAM10/DVL2/NRAS/ADAM17/HSD17B10/CYCS/VDAC1/PSMB6/DKK1/TUBA1C/GAPDH/TUBB/CDK5/PSMD2/MAP2K2/WIPI1/PSMC4/TUBA1B/BAD/CTNNB1/PSMD14/PSMB3	patient_6
PID_CXCR4_PATHWAY	PID_CXCR4_PATHWAY	PID_CXCR4_PATHWAY	70	0.544201722817569	1.8004151088023	0.000224604993144509	0.0299473324192679	0.0253606620329484	1938	tags=37%, list=17%, signal=31%	RAP1B/HLA-DRA/STAT3/CFL1/PXN/ITGAV/STAT1/PTEN/PIK3R1/CXCR4/RAC1/ITGA9/PIK3CB/PLCB3/PTPRC/ITCH/MTOR/GNB1/UBQLN1/STAT2/ITGA4/PDPK1/JAK2/BCAR1/GRK6/BAD	patient_6
KEGG_VASCULAR_SMOOTH_MUSCLE_CONTRACTION	KEGG_VASCULAR_SMOOTH_MUSCLE_CONTRACTION	KEGG_VASCULAR_SMOOTH_MUSCLE_CONTRACTION	56	0.572927564903641	1.82042206232424	0.000262452855052041	0.030679122923694	0.0259803730443282	1659	tags=34%, list=14%, signal=29%	ITPR2/ACTA2/PPP1R12A/PPP1CB/ROCK1/PLA2G12A/ARHGEF12/PLCB3/ITPR1/PRKCH/MYL9/CALM3/CALM2/CALM1/RAF1/RAMP1/PRKCD/MAP2K2/PPP1CC	patient_6
KEGG_CHEMOKINE_SIGNALING_PATHWAY	KEGG_CHEMOKINE_SIGNALING_PATHWAY	KEGG_CHEMOKINE_SIGNALING_PATHWAY	91	0.504597359084266	1.71434635718859	0.000283331894713938	0.030679122923694	0.0259803730443282	1366	tags=31%, list=12%, signal=27%	GSK3B/RAP1B/CCL5/CCL4L2/STAT3/RAC2/PXN/WASL/STAT1/PIK3R1/CXCR4/RAC1/ROCK1/PREX1/CX3CL1/RAP1A/KRAS/PIK3CB/GNB2/PLCB3/GRB2/RAF1/GNB4/NRAS/GRK3/GNB1/PRKCD/STAT2	patient_6
REACTOME_NGF_STIMULATED_TRANSCRIPTION	REACTOME_NGF_STIMULATED_TRANSCRIPTION	REACTOME_NGF_STIMULATED_TRANSCRIPTION	28	-0.632529445813742	-1.98402879479779	0.000289399822945569	0.030679122923694	0.0259803730443282	215	tags=46%, list=2%, signal=46%	MEF2D/EGR3/FOSL1/SRF/EGR2/FOS/EGR1/JUNB/FOSB/ID3/ARC/ID2/TRIB1	patient_6
REACTOME_RAB_GEFS_EXCHANGE_GTP_FOR_GDP_ON_RABS	REACTOME_RAB_GEFS_EXCHANGE_GTP_FOR_GDP_ON_RABS	REACTOME_RAB_GEFS_EXCHANGE_GTP_FOR_GDP_ON_RABS	75	0.527389744099634	1.75234270242155	0.000295709117056452	0.030679122923694	0.0259803730443282	2288	tags=37%, list=20%, signal=30%	RAB18/ANKRD27/RAB6A/RAB5C/ULK1/TRAPPC2L/RAB3IP/DENND4C/RIN2/TRAPPC8/CHM/RAB32/RAB27B/RAB8B/RAB35/TRAPPC3/RAB21/TRAPPC2/TRAPPC5/TRAPPC12/SBF2/TRAPPC10/MADD/TRAPPC6A/AKT1/GAPVD1/RAB3GAP1/GDI2	patient_6
REACTOME_SIGNALING_BY_PDGFRA_TRANSMEMBRANE_JUXTAMEMBRANE_AND_KINASE_DOMAIN_MUTANTS	REACTOME_SIGNALING_BY_PDGFRA_TRANSMEMBRANE_JUXTAMEMBRANE_AND_KINASE_DOMAIN_MUTANTS	REACTOME_SIGNALING_BY_PDGFRA_TRANSMEMBRANE_JUXTAMEMBRANE_AND_KINASE_DOMAIN_MUTANTS	10	0.839899545795724	1.86053229670774	0.000318629271735718	0.030679122923694	0.0259803730443282	1209	tags=70%, list=11%, signal=63%	STAT3/STAT1/PIK3R1/KRAS/PIK3CB/GRB2/NRAS	patient_6
REACTOME_REGULATION_OF_RUNX2_EXPRESSION_AND_ACTIVITY	REACTOME_REGULATION_OF_RUNX2_EXPRESSION_AND_ACTIVITY	REACTOME_REGULATION_OF_RUNX2_EXPRESSION_AND_ACTIVITY	65	0.541417012071497	1.76227955278114	0.000328784875526805	0.030679122923694	0.0259803730443282	1035	tags=37%, list=9%, signal=34%	PSMB9/GSK3B/PSMC3/PSMA2/RPS27A/PSMB10/PSMB1/PSMA5/UBA52/PSMA6/PSMB8/PSMD4/STAT1/PSMD6/PSME4/PSMD13/PSMB7/PSMC2/PSMD12/RBX1/PSMD9/NR3C1/ESR1/PSME3	patient_6
REACTOME_ANTIGEN_PROCESSING_UBIQUITINATION_PROTEASOME_DEGRADATION	REACTOME_ANTIGEN_PROCESSING_UBIQUITINATION_PROTEASOME_DEGRADATION	REACTOME_ANTIGEN_PROCESSING_UBIQUITINATION_PROTEASOME_DEGRADATION	262	0.402748484719574	1.52041123737721	0.000373440864383986	0.030679122923694	0.0259803730443282	1647	tags=26%, list=14%, signal=23%	PSMB9/HERC4/FBXO7/FBXL5/UBE2G1/PJA2/PSMC3/PSMA2/RPS27A/PSMB10/NPEPPS/PSMB1/PSMA5/UBA52/HECTD2/PSMA6/WSB1/PSMB8/PSMD4/RNF111/RBCK1/PSMD6/RNF6/PSME4/PSMD13/PSMB7/MIB2/PSMC2/PSMD12/UBE2N/RBX1/UBE2L3/HUWE1/ITCH/PSMD9/FBXO21/ANAPC4/TPP2/FBXW8/ANAPC13/CCNF/KCTD6/KBTBD7/CUL5/TRIM39/UBA1/PSME3/UBA7/RNF4/UBE2B/KLHL11/UBA3/LRR1/TRIP12/UBE2D3/UBE2O/UBAC1/RNF34/UBE2V2/UBE4A/PSMB6/RCHY1/HERC2/RLIM/RNF213/PSMD…	patient_6
WP_ALZHEIMERS_DISEASE_AND_MIRNA_EFFECTS	WP_ALZHEIMERS_DISEASE_AND_MIRNA_EFFECTS	WP_ALZHEIMERS_DISEASE_AND_MIRNA_EFFECTS	186	0.433186786581646	1.59647946088889	0.000376660980148605	0.030679122923694	0.0259803730443282	2021	tags=33%, list=18%, signal=27%	APOE/GSK3B/ITPR2/NRBF2/PSMC3/PSMA2/PSMB1/PSMA5/ULK1/PSMA6/ATG13/ATF4/PSMD4/PPP3CC/PSMD6/INSR/CSNK1A1/ADRM1/PIK3R1/MAPK10/PSMD13/PSMB7/KRAS/PIK3CB/PSMC2/PSMD12/PLCB3/SLC25A6/ITPR1/CALM3/CALM2/ATG2A/MTOR/PSMD9/PPIF/CALM1/RAF1/CAPN1/EIF2AK2/ADAM10/DVL2/NRAS/ADAM17/HSD17B10/CYCS/VDAC1/PSMB6/DKK1/TUBA1C/GAPDH/TUBB/CDK5/PSMD2/MAP2K2/WIPI1/PSMC4/TUBA1B/BAD/CTNNB1/PSMD14/PSMB3	patient_6
KEGG_SYSTEMIC_LUPUS_ERYTHEMATOSUS	KEGG_SYSTEMIC_LUPUS_ERYTHEMATOSUS	KEGG_SYSTEMIC_LUPUS_ERYTHEMATOSUS	21	0.703947998356869	1.86668326942612	0.000378391109264042	0.030679122923694	0.0259803730443282	1137	tags=43%, list=10%, signal=39%	HLA-DRB1/HLA-DQA1/HLA-DPB1/HLA-DPA1/HLA-DRA/HLA-DRB5/HLA-DQB1/SNRPD3/SNRPB	patient_6
WP_CHEMOKINE_SIGNALING_PATHWAY	WP_CHEMOKINE_SIGNALING_PATHWAY	WP_CHEMOKINE_SIGNALING_PATHWAY	84	0.501347063677409	1.68480795813786	0.000383489036546174	0.030679122923694	0.0259803730443282	1366	tags=31%, list=12%, signal=27%	GSK3B/RAP1B/CCL5/STAT3/RAC2/PXN/WASL/STAT1/PIK3R1/CXCR4/RAC1/ROCK1/PREX1/CX3CL1/RAP1A/KRAS/PIK3CB/GNB2/PLCB3/GRB2/RAF1/GNB4/NRAS/GNB1/PRKCD/STAT2	patient_6
REACTOME_ATTENUATION_PHASE	REACTOME_ATTENUATION_PHASE	REACTOME_ATTENUATION_PHASE	23	-0.681258674073592	-2.03040125638454	0.000412960675622903	0.0310560106780228	0.0262995374636519	1010	tags=52%, list=9%, signal=48%	FKBP4/SERPINH1/HSPB1/HSPA8/HSP90AA1/HSP90AB1/DNAJB1/DNAJB6/MRPL18/HSPA1B/HSPA6/HSPA1A	patient_6
PID_ERBB1_INTERNALIZATION_PATHWAY	PID_ERBB1_INTERNALIZATION_PATHWAY	PID_ERBB1_INTERNALIZATION_PATHWAY	33	0.626290979867568	1.8248233070296	0.000419256144153307	0.0310560106780228	0.0262995374636519	1279	tags=36%, list=11%, signal=32%	LRIG1/CBL/USP8/PIK3R1/KRAS/PIK3CB/GRB2/EPS15/RAF1/ITSN1/NRAS/UBE2D3	patient_6
REACTOME_HSF1_DEPENDENT_TRANSACTIVATION	REACTOME_HSF1_DEPENDENT_TRANSACTIVATION	REACTOME_HSF1_DEPENDENT_TRANSACTIVATION	31	-0.60615275456271	-1.96002483843937	0.000504740169180055	0.0360528692271468	0.0305310876770943	1010	tags=48%, list=9%, signal=44%	FKBP4/SERPINH1/HSPB1/HSPA8/MLST8/HSP90AA1/AKT1S1/HSP90AB1/DNAJB1/DNAJB6/HSPB8/MRPL18/HSPA1B/HSPA6/HSPA1A	patient_6
REACTOME_TCF_DEPENDENT_SIGNALING_IN_RESPONSE_TO_WNT	REACTOME_TCF_DEPENDENT_SIGNALING_IN_RESPONSE_TO_WNT	REACTOME_TCF_DEPENDENT_SIGNALING_IN_RESPONSE_TO_WNT	131	0.447861301900459	1.59315016162927	0.000695545874816145	0.0466010197268337	0.0394637056528818	2238	tags=37%, list=19%, signal=30%	PSMB9/GSK3B/USP34/PSMC3/PSMA2/RPS27A/PSMB10/PSMB1/PSMA5/UBA52/PSMA6/PPP2R5E/PSMB8/RNF146/PSMD4/PSMD6/CSNK1A1/PSME4/USP8/PSMD13/PSMB7/PSMC2/PSMD12/CHD8/RBX1/PSMD9/TRRAP/PPP2R5D/CTBP1/PSME3/DVL2/LEO1/PSMB6/DKK1/PPP2R1B/TLE2/TNKS2/PSMD2/PSMC4/CTNNB1/PSMD14/PSMB3/PPP2CB/AKT1/PPP2CA/PSMA4/CDC73/RYK/RBBP5	patient_6
REACTOME_CYTOKINE_SIGNALING_IN_IMMUNE_SYSTEM	REACTOME_CYTOKINE_SIGNALING_IN_IMMUNE_SYSTEM	REACTOME_CYTOKINE_SIGNALING_IN_IMMUNE_SYSTEM	468	0.36173234649132	1.41493948148168	0.000699015295902506	0.0466010197268337	0.0394637056528818	1674	tags=25%, list=15%, signal=22%	HLA-DRB1/IL32/PSMB9/HLA-DQA1/DDX58/HLA-DPB1/HLA-DPA1/RAP1B/GBP5/HLA-DRA/TIMP1/CCL5/ANXA1/IRF6/STAT3/GSDMD/IFITM2/PSMC3/SH2B1/SDC1/PELI1/NUP98/HLA-DRB5/CASP1/PSMA2/RPS27A/CFL1/PSMB10/CBL/PSMB1/PSMA5/UBA52/PSMA6/HNRNPDL/PSMB8/FLNA/BATF/PSMD4/XAF1/STAT1/PSMD6/CD27/PSME4/PIK3R1/IFITM3/MAPK10/PSMD13/PSMB7/NUP107/PELI3/LCP1/JAK1/KRAS/MEF2A/SOD2/STX3/ABCE1/PIK3CB/PSMC2/NUP58/PSMD12/UBE2N/LTBR/IFNGR2/RBX…	patient_6
WP_G13_SIGNALING_PATHWAY	WP_G13_SIGNALING_PATHWAY	WP_G13_SIGNALING_PATHWAY	33	0.608178442229161	1.77204882696443	0.000748277986923019	0.0475714361570476	0.0402854951456261	1313	tags=42%, list=11%, signal=38%	ARHGDIB/CFL1/WASL/PFN1/PPP1CB/MAPK10/RAC1/ROCK1/IQGAP1/PIK3CB/CALM2/CALM1/CYFIP1/TNK2	patient_6
REACTOME_TRANSCRIPTIONAL_REGULATION_BY_RUNX2	REACTOME_TRANSCRIPTIONAL_REGULATION_BY_RUNX2	REACTOME_TRANSCRIPTIONAL_REGULATION_BY_RUNX2	96	0.490537158222077	1.6887404827054	0.000761142978512762	0.0475714361570476	0.0402854951456261	2178	tags=43%, list=19%, signal=35%	PSMB9/GSK3B/LGALS3/PSMC3/PSMA2/RPS27A/PSMB10/PSMB1/PSMA5/UBA52/PSMA6/PSMB8/RUNX1/PSMD4/STAT1/PSMD6/AR/PSME4/PSMD13/PSMB7/PSMC2/PSMD12/RBX1/COL1A1/PSMD9/NR3C1/GLI3/ESR1/PSME3/RB1/PSMB6/PSMD2/SMAD4/BAX/CDK1/PSMC4/ABL1/PSMD14/PSMB3/AKT1/PSMA4	patient_6
BIOCARTA_MHC_PATHWAY	BIOCARTA_MHC_PATHWAY	BIOCARTA_MHC_PATHWAY	12	0.784771926607531	1.81427149757123	0.000803313811475848	0.0482492584701594	0.0408595036202561	266	tags=42%, list=2%, signal=41%	HLA-DRB1/PSMB9/HLA-DRA/HLA-DRB5/PSMB8	patient_6
WP_EBOLA_VIRUS_INFECTION_IN_HOST	WP_EBOLA_VIRUS_INFECTION_IN_HOST	WP_EBOLA_VIRUS_INFECTION_IN_HOST	92	0.495811145885737	1.68779988671969	0.00082023739399271	0.0482492584701594	0.0408595036202561	1436	tags=30%, list=13%, signal=27%	HLA-DRB1/HLA-DQA1/DDX58/HLA-DPB1/HLA-DPA1/HLA-DRA/VPS33A/TOP1/HLA-DRB5/ITGAV/FLNA/STAT1/SCIN/PIK3R1/RAC1/IQGAP1/PIK3CB/HLA-DQB1/VPS41/EPS15/IRF3/EIF2AK2/GSN/CLTB/FLNB/ADAM17/ITGA4/HLA-E	patient_6
KEGG_RIBOSOME	KEGG_RIBOSOME	KEGG_RIBOSOME	84	-0.77404926470792	-2.95769986598101	1e-10	1.54769230769231e-08	1.30688259109312e-08	1487	tags=71%, list=12%, signal=63%	RPS12/RPL31/RPS6/RPLP2/RPS18/RPL37A/RPL22/RPL26L1/RSL24D1/RPL18/RPL14/RPL7/RPL39/RPS23/RPL28/RPSA/RPS21/RPL4/RPL10A/RPL15/RPL9/RPL32/RPS9/RPL26/RPL8/RPL6/RPS8/RPS5/RPS27A/RPLP0/RPL3/RPL30/RPS4X/RPL21/RPS26/RPS15A/RPS3/UBA52/RPS28/RPL36/RPL13/RPL23A/RPS24/MRPL13/RPL35A/RPL10/RPLP1/RPL24/RPL5/RPS15/RPS13/RPL11/RPS3A/RPS25/RPS27/RPL34/RPL17/RPL41/RPL18A/FAU	patient_7
REACTOME_CELLULAR_RESPONSE_TO_STARVATION	REACTOME_CELLULAR_RESPONSE_TO_STARVATION	REACTOME_CELLULAR_RESPONSE_TO_STARVATION	147	-0.643904610190458	-2.61415247544498	1e-10	1.54769230769231e-08	1.30688259109312e-08	1492	tags=52%, list=12%, signal=46%	WDR24/RPS12/RPL31/RPS6/DDIT3/RPLP2/RPS18/ATP6V1F/RPL37A/RPL22/RPL26L1/RPL18/RPL14/NPRL3/RPL7/LAMTOR1/RPL39/MLST8/LAMTOR4/RPS23/RPL28/ATP6V1E2/RPSA/RPS21/LAMTOR2/RPS14/RPL4/RPL10A/RPL15/RPL9/SEC13/RPL32/RPS9/RPL26/RPL8/KPTN/RPL6/RPS8/RPS5/RPS27A/RPLP0/RPL3/RPL30/RPS4X/RPL21/RPS26/RHEB/RPS15A/RPS3/UBA52/RPS28/RPL36/RPL13/RRAGC/ATF4/ATP6V0E2/MIOS/RPL23A/RPS24/RPL35A/RPL10/RPLP1/RPL24/RPL5/RPS15/RPS1…	patient_7
REACTOME_EUKARYOTIC_TRANSLATION_ELONGATION	REACTOME_EUKARYOTIC_TRANSLATION_ELONGATION	REACTOME_EUKARYOTIC_TRANSLATION_ELONGATION	90	-0.773141367922105	-3.0087805210705	1e-10	1.54769230769231e-08	1.30688259109312e-08	1487	tags=70%, list=12%, signal=62%	RPS12/RPL31/RPS6/RPLP2/RPS18/RPL37A/RPL22/RPL26L1/RPL18/RPL14/RPL7/RPL39/EEF1B2/RPS23/RPL28/RPSA/RPS21/RPS14/RPL4/RPL10A/RPL15/RPL9/RPL32/RPS9/RPL26/RPL8/RPL6/RPS8/RPS5/RPS27A/RPLP0/RPL3/RPL30/RPS4X/RPL21/RPS26/RPS15A/RPS3/UBA52/RPS28/RPL36/RPL13/RPL23A/RPS24/RPL35A/RPL10/RPLP1/RPL24/RPL5/RPS15/RPS13/EEF1A1/RPL11/EEF1G/RPS3A/RPS25/RPS27/RPL34/EEF1D/RPL17/RPL41/RPL18A/FAU	patient_7
REACTOME_EUKARYOTIC_TRANSLATION_INITIATION	REACTOME_EUKARYOTIC_TRANSLATION_INITIATION	REACTOME_EUKARYOTIC_TRANSLATION_INITIATION	116	-0.680333701190553	-2.69669555406949	1e-10	1.54769230769231e-08	1.30688259109312e-08	1487	tags=59%, list=12%, signal=53%	RPS12/RPL31/RPS6/RPLP2/RPS18/RPL37A/RPL22/RPL26L1/EIF3M/EIF3J/EIF3E/RPL18/RPL14/EIF3G/RPL7/RPL39/EIF2B4/EIF3I/RPS23/EIF3H/EIF4E/RPL28/RPSA/RPS21/RPS14/RPL4/RPL10A/RPL15/RPL9/RPL32/RPS9/RPL26/RPL8/RPL6/RPS8/RPS5/RPS27A/RPLP0/RPL3/RPL30/RPS4X/EIF3L/RPL21/RPS26/EIF3F/RPS15A/RPS3/UBA52/RPS28/RPL36/RPL13/RPL23A/RPS24/RPL35A/RPL10/RPLP1/RPL24/RPL5/RPS15/RPS13/RPL11/RPS3A/RPS25/RPS27/RPL34/RPL17/RPL41/R…	patient_7
REACTOME_METABOLISM_OF_AMINO_ACIDS_AND_DERIVATIVES	REACTOME_METABOLISM_OF_AMINO_ACIDS_AND_DERIVATIVES	REACTOME_METABOLISM_OF_AMINO_ACIDS_AND_DERIVATIVES	278	-0.506564180950419	-2.25259258991967	1e-10	1.54769230769231e-08	1.30688259109312e-08	1495	tags=39%, list=12%, signal=35%	HNMT/RPS12/RPL31/RPS6/PSMD3/RPLP2/RPS18/RPL37A/RPL22/RPL26L1/OAZ3/ALDH7A1/OAT/RPL18/SEM1/RPL14/PSMD13/PYCR2/NDUFAB1/AUH/PSMA6/PDHX/PSMA5/PSMB3/NQO1/SECISBP2/PSMC3/RPL7/GNMT/RPL39/PSMD11/RPS23/PSMF1/RPL28/APIP/RPSA/RPS21/RPS14/PSME1/PSMA1/PRODH/RPL4/RPL10A/RPL15/RPL9/GAMT/RPL32/RPS9/RPL26/RPL8/PSMB8/RPL6/PSMD2/RPS8/ALDH9A1/GCAT/MPST/RPS5/RPS27A/PSMB4/RPLP0/SERINC2/EEF1E1/RPL3/RPL30/PSMD14/PSME2/RP…	patient_7
REACTOME_NONSENSE_MEDIATED_DECAY_NMD	REACTOME_NONSENSE_MEDIATED_DECAY_NMD	REACTOME_NONSENSE_MEDIATED_DECAY_NMD	111	-0.615824844486094	-2.43083630487908	1e-10	1.54769230769231e-08	1.30688259109312e-08	1487	tags=55%, list=12%, signal=49%	RPS12/RPL31/RPS6/RPLP2/RPS18/RPL37A/RPL22/RPL26L1/RPL18/RPL14/RPL7/RPL39/RPS23/RPL28/RPSA/RPS21/MAGOH/RPS14/RPL4/RPL10A/RPL15/RPL9/RPL32/RPS9/RPL26/RPL8/RBM8A/RPL6/RPS8/RPS5/RPS27A/RPLP0/RPL3/RPL30/RPS4X/RPL21/RPS26/RPS15A/RPS3/UBA52/RPS28/RPL36/RPL13/RPL23A/RPS24/RPL35A/RPL10/RPLP1/RPL24/RPL5/RPS15/RPS13/RPL11/RPS3A/RPS25/RPS27/RPL34/RPL17/RPL41/RPL18A/FAU	patient_7
REACTOME_REGULATION_OF_EXPRESSION_OF_SLITS_AND_ROBOS	REACTOME_REGULATION_OF_EXPRESSION_OF_SLITS_AND_ROBOS	REACTOME_REGULATION_OF_EXPRESSION_OF_SLITS_AND_ROBOS	154	-0.637350215271073	-2.62986975666415	1e-10	1.54769230769231e-08	1.30688259109312e-08	1487	tags=55%, list=12%, signal=48%	RPS12/RPL31/RPS6/PSMD3/RPLP2/RPS18/RPL37A/RPL22/RPL26L1/RPL18/SEM1/RPL14/PSMD13/PSMA6/PSMA5/PSMB3/PSMC3/RPL7/RPL39/PSMD11/RPS23/PSMF1/RPL28/RPSA/RPS21/MAGOH/RPS14/PSME1/PSMA1/RPL4/RPL10A/RPL15/RPL9/RPL32/RPS9/RPL26/RPL8/RBM8A/ELOC/PSMB8/RPL6/PSMD2/RPS8/RPS5/RPS27A/PSMB4/RPLP0/RPL3/RPL30/PSMD14/PSME2/RPS4X/RPL21/RPS26/RPS15A/RPS3/UBA52/PSMD4/RBX1/RPS28/RPL36/RPL13/PSMB5/PSMA2/PSMB2/RPL23A/RPS24/PS…	patient_7
REACTOME_RESPONSE_OF_EIF2AK4_GCN2_TO_AMINO_ACID_DEFICIENCY	REACTOME_RESPONSE_OF_EIF2AK4_GCN2_TO_AMINO_ACID_DEFICIENCY	REACTOME_RESPONSE_OF_EIF2AK4_GCN2_TO_AMINO_ACID_DEFICIENCY	98	-0.716302439005378	-2.80902114135315	1e-10	1.54769230769231e-08	1.30688259109312e-08	1487	tags=63%, list=12%, signal=56%	RPS12/RPL31/RPS6/DDIT3/RPLP2/RPS18/RPL37A/RPL22/RPL26L1/RPL18/RPL14/RPL7/RPL39/RPS23/RPL28/RPSA/RPS21/RPS14/RPL4/RPL10A/RPL15/RPL9/RPL32/RPS9/RPL26/RPL8/RPL6/RPS8/RPS5/RPS27A/RPLP0/RPL3/RPL30/RPS4X/RPL21/RPS26/RPS15A/RPS3/UBA52/RPS28/RPL36/RPL13/ATF4/RPL23A/RPS24/RPL35A/RPL10/RPLP1/RPL24/RPL5/RPS15/RPS13/RPL11/RPS3A/RPS25/RPS27/IMPACT/RPL34/RPL17/RPL41/RPL18A/FAU	patient_7
REACTOME_SELENOAMINO_ACID_METABOLISM	REACTOME_SELENOAMINO_ACID_METABOLISM	REACTOME_SELENOAMINO_ACID_METABOLISM	100	-0.726450386473252	-2.84886167173958	1e-10	1.54769230769231e-08	1.30688259109312e-08	1495	tags=64%, list=12%, signal=57%	HNMT/RPS12/RPL31/RPS6/RPLP2/RPS18/RPL37A/RPL22/RPL26L1/RPL18/RPL14/SECISBP2/RPL7/GNMT/RPL39/RPS23/RPL28/RPSA/RPS21/RPS14/RPL4/RPL10A/RPL15/RPL9/RPL32/RPS9/RPL26/RPL8/RPL6/RPS8/RPS5/RPS27A/RPLP0/EEF1E1/RPL3/RPL30/RPS4X/RPL21/RPS26/RPS15A/RPS3/UBA52/RPS28/RPL36/RPL13/RPL23A/RPS24/RPL35A/RPL10/RPLP1/RPL24/RPL5/RPS15/RPS13/RPL11/RPS3A/RPS25/RPS27/RPL34/RPL17/PAPSS2/RPL41/RPL18A/FAU	patient_7
REACTOME_SIGNALING_BY_ROBO_RECEPTORS	REACTOME_SIGNALING_BY_ROBO_RECEPTORS	REACTOME_SIGNALING_BY_ROBO_RECEPTORS	190	-0.568650904491622	-2.39232771847447	1e-10	1.54769230769231e-08	1.30688259109312e-08	1487	tags=47%, list=12%, signal=42%	RPS12/RPL31/RPS6/PSMD3/RPLP2/RPS18/RPL37A/RPL22/RPL26L1/ENAH/RPL18/SEM1/RPL14/PSMD13/PSMA6/PSMA5/PSMB3/PSMC3/RPL7/RPL39/PSMD11/CXCR4/RPS23/PSMF1/PFN1/MYO9B/RPL28/RPSA/RPS21/MAGOH/RPS14/PSME1/PSMA1/RPL4/RPL10A/RPL15/RPL9/RPL32/RPS9/RPL26/RPL8/RBM8A/ELOC/PSMB8/RPL6/PSMD2/RPS8/RPS5/RPS27A/PSMB4/RPLP0/RPL3/RPL30/PSMD14/PSME2/RPS4X/RPL21/RPS26/RPS15A/RPS3/UBA52/PSMD4/RBX1/RPS28/RPL36/RPL13/PSMB5/PSMA2…	patient_7
REACTOME_SRP_DEPENDENT_COTRANSLATIONAL_PROTEIN_TARGETING_TO_MEMBRANE	REACTOME_SRP_DEPENDENT_COTRANSLATIONAL_PROTEIN_TARGETING_TO_MEMBRANE	REACTOME_SRP_DEPENDENT_COTRANSLATIONAL_PROTEIN_TARGETING_TO_MEMBRANE	109	-0.662318537909838	-2.62027549799714	1e-10	1.54769230769231e-08	1.30688259109312e-08	1487	tags=60%, list=12%, signal=53%	RPS12/RPL31/SEC11C/RPS6/RPLP2/RPS18/RPL37A/RPL22/RPL26L1/SPCS1/SRP14/SRP72/RPL18/RPL14/RPL7/RPL39/RPS23/RPL28/RPSA/RPS21/RPS14/RPL4/RPL10A/RPL15/RPL9/RPL32/RPS9/RPL26/RPL8/SSR2/RPL6/RPS8/RPS5/RPS27A/RPLP0/RPL3/RPL30/RPS4X/RPL21/RPS26/RPS15A/SEC61G/RPS3/UBA52/RPS28/RPL36/RPL13/RPL23A/RPS24/RPL35A/RPL10/RPLP1/RPL24/RPL5/RPS15/RPS13/RPL11/RPS3A/RPS25/RPS27/RPL34/RPL17/RPL41/RPL18A/FAU	patient_7
REACTOME_TRANSLATION	REACTOME_TRANSLATION	REACTOME_TRANSLATION	270	-0.56430627681393	-2.50770204673052	1e-10	1.54769230769231e-08	1.30688259109312e-08	1814	tags=51%, list=15%, signal=44%	RARS2/RPL13A/GADD45GIP1/MRPS6/MRPS16/DARS2/EEF2/MRPL27/RPL19/SSR3/RPS11/MRPL20/TUFM/MRPL16/PPA2/MRPL4/MRPL52/MRPS14/MRPS5/MRPS21/RPS12/RPL31/TSFM/SEC11C/MRPL28/RPS6/RPLP2/RPS18/RPL37A/RPL22/RPL26L1/EIF3M/MRPL9/SPCS1/EIF3J/SRP14/SRP72/EIF3E/RPL18/RPL14/EIF3G/MRPS26/MRPS12/MRPS22/RPL7/RPL39/EIF2B4/MRPL1/FARS2/EEF1B2/MRPL3/MRPS36/MRPL37/OXA1L/EIF3I/RPS23/MRPS17/EIF3H/EIF4E/RPL28/MRPL23/MRPS25/RPSA/R…	patient_7
WP_CYTOPLASMIC_RIBOSOMAL_PROTEINS	WP_CYTOPLASMIC_RIBOSOMAL_PROTEINS	WP_CYTOPLASMIC_RIBOSOMAL_PROTEINS	85	-0.73986826306177	-2.82646149553951	1e-10	1.54769230769231e-08	1.30688259109312e-08	1487	tags=68%, list=12%, signal=60%	RPS12/RPL31/RPS6/RPLP2/RPS18/RPL37A/RPL22/RPL18/RPL14/RPL7/RPL39/RPS23/RPL28/RPSA/RPS21/RPS14/RPL4/RPL10A/RPL15/RPL9/RPL32/RPS9/RPL26/RPL8/RPL6/RPS8/RPS5/RPS27A/RPLP0/RPL3/RPL30/RPS4X/RPL21/RPS26/RPS15A/RPS3/UBA52/RPS28/RPL36/RPL13/RPL23A/RPS24/RPL35A/RPL10/RPLP1/RPL24/RPL5/RPS15/RPS13/RPL11/RPS3A/RPS25/RPS27/RPL34/RPL17/RPL41/RPL18A/FAU	patient_7
REACTOME_NERVOUS_SYSTEM_DEVELOPMENT	REACTOME_NERVOUS_SYSTEM_DEVELOPMENT	REACTOME_NERVOUS_SYSTEM_DEVELOPMENT	394	-0.398311705578271	-1.81009314989326	8.68843360427673e-10	1.24865202941463e-07	1.05437081483478e-07	1489	tags=29%, list=12%, signal=27%	GRIN1/RPS12/RPL31/PMP22/RPS6/PSMD3/RPLP2/RPS18/SMARCA4/RPL37A/RPL22/RPL26L1/ENAH/TUBB2A/RPL18/SEM1/RPL14/PSMD13/GAB2/ARPC3/PSMA6/PSMA5/PSMB3/PIK3R3/MYL12B/PSMC3/RPL7/RPL39/PSMD11/CFL1/AP2B1/CXCR4/RPS23/PSMF1/PFN1/MYO9B/RPL28/ACTB/RPSA/RPS21/ARPC4/MAGOH/RPS14/PSME1/PSMA1/RPL4/RPL10A/RPL15/RPL9/RPL32/RPS9/RPL26/RPL8/RBM8A/ELOC/PSMB8/RPL6/PSMD2/RPS8/MYL12A/RPS5/RPS27A/PSMB4/RPLP0/RPL3/RPL30/TLN1/PSM…	patient_7
REACTOME_RRNA_PROCESSING	REACTOME_RRNA_PROCESSING	REACTOME_RRNA_PROCESSING	198	-0.480805708370538	-2.05213792265923	3.29139139197598e-09	4.41485298710378e-07	3.72793382922753e-07	1493	tags=36%, list=12%, signal=32%	RRP9/MPHOSPH6/RPS12/RPL31/NOB1/RPS6/RIOK3/RPLP2/RPS18/RPL37A/RPL22/RPL26L1/RPL18/RPL14/EXOSC5/RPL7/NAT10/RPL39/RPS23/NHP2/RPL28/RPSA/RPS21/RPS14/RPL4/RPL10A/RPL15/RPL9/RPL32/RPS9/RPL26/RPL8/RPL6/RPS8/SNU13/RRP7A/RPS5/RPS27A/RPLP0/RPL3/RPL30/RPS4X/NOP14/RPL21/RPS26/RPS15A/RPS3/UBA52/RPS28/RPL36/RPL13/EXOSC10/RPL23A/RPS24/RPL35A/RPL10/RPLP1/RPL24/RPL5/RPS15/RPS13/RPL11/RPS3A/RPS25/RPS27/TRMT112/RPL…	patient_7
REACTOME_INFLUENZA_INFECTION	REACTOME_INFLUENZA_INFECTION	REACTOME_INFLUENZA_INFECTION	150	-0.499592290706425	-2.04154942421083	1.6615546525122e-08	2.08940497553409e-06	1.76430869023334e-06	1487	tags=45%, list=12%, signal=40%	RPS12/RPL31/NUP188/CANX/RPS6/RPLP2/RPS18/RPL37A/RPL22/RPL26L1/NUP62/RPL18/RPL14/RPL7/RPL39/RPS23/RPL28/RPSA/RPS21/RPS14/RPL4/RPL10A/RPL15/RPL9/SEC13/POLR2K/RPL32/RPS9/RPL26/RPL8/RPL6/RPS8/RPS5/RPS27A/RPLP0/RPL3/RPL30/RPS4X/RPL21/RPS26/POLR2E/POLR2L/RPS15A/RPS3/UBA52/RPS28/RPL36/RPL13/SLC25A6/RPL23A/RPS24/RPL35A/RPL10/RPLP1/RPL24/RPL5/RPS15/POLR2G/RPS13/RPL11/RPS3A/RPS25/RPS27/RPL34/RPL17/RPL41/RP…	patient_7
KEGG_HUNTINGTONS_DISEASE	KEGG_HUNTINGTONS_DISEASE	KEGG_HUNTINGTONS_DISEASE	152	-0.482422388489561	-1.98014473286051	7.98137859883426e-08	9.44619631814973e-06	7.9764365687421e-06	1789	tags=45%, list=15%, signal=39%	UQCRQ/COX4I1/COX5A/AP2S1/ATP5F1D/ATP5PO/SLC25A5/UQCRB/NDUFS6/AP2M1/SDHB/ATP5PF/BBC3/GRIN1/NDUFS5/COX5B/DNAL4/COX7A2/PLCB4/NDUFB7/NDUFB6/NDUFV3/NDUFAB1/NDUFB2/GNAQ/AP2B1/COX7C/NDUFS7/ATP5PB/ATP5MC1/ATP5F1E/COX7A2L/DCTN2/SOD1/POLR2K/NDUFA2/COX6B1/COX6C/NDUFV2/NDUFS2/UQCR11/NDUFA6/UQCR10/NDUFC2/CYCS/POLR2E/POLR2L/NDUFB5/ATP5F1A/NDUFA7/VDAC2/DNALI1/COX8A/NDUFB3/ATP5F1C/ATP5MC3/NDUFC1/ATP5F1B/NDUFB4/S…	patient_7
WP_CCL18_SIGNALING_PATHWAY	WP_CCL18_SIGNALING_PATHWAY	WP_CCL18_SIGNALING_PATHWAY	28	0.807814470972694	2.20611571058352	9.97808990969044e-08	1.11532871657206e-05	9.41791644107624e-06	815	tags=39%, list=7%, signal=37%	CDH1/LDHA/VMP1/CD44/STAT1/ATF3/EP300/MTDH/HIF1A/SLC2A1/TFAP2A	patient_7
REACTOME_MITOCHONDRIAL_TRANSLATION	REACTOME_MITOCHONDRIAL_TRANSLATION	REACTOME_MITOCHONDRIAL_TRANSLATION	94	-0.548011354269888	-2.15117976378995	3.38289435649381e-07	3.50009674641977e-05	2.95550703605813e-05	1837	tags=51%, list=15%, signal=44%	MRPL10/GADD45GIP1/MRPS6/MRPS16/MRPL27/MRPL20/TUFM/MRPL16/MRPL4/MRPL52/MRPS14/MRPS5/MRPS21/TSFM/MRPL28/MRPL9/MRPS26/MRPS12/MRPS22/MRPL1/MRPL3/MRPS36/MRPL37/OXA1L/MRPS17/MRPL23/MRPS25/CHCHD1/MRPL46/MRPL54/MRPL43/DAP3/MRPL45/MRPL33/MRPL11/MRPL32/MRPS34/MRPL22/MRPL49/MRPS18C/MRPL40/MRPL55/MRPL47/MRPS15/MRPL24/MRPL13/MRPS24/MRPL34	patient_7
REACTOME_INTERLEUKIN_4_AND_INTERLEUKIN_13_SIGNALING	REACTOME_INTERLEUKIN_4_AND_INTERLEUKIN_13_SIGNALING	REACTOME_INTERLEUKIN_4_AND_INTERLEUKIN_13_SIGNALING	56	0.67668844144155	2.13411875082013	3.4792214179123e-07	3.50009674641977e-05	2.95550703605813e-05	2267	tags=54%, list=19%, signal=44%	ANXA1/IGHG1/FOS/HSP90B1/PIK3R1/HSP90AA1/MUC1/STAT1/CXCL8/VEGFA/TIMP1/STAT3/MCL1/HIF1A/HMOX1/CCND1/AKT1/CEBPD/FOXO3/GATA3/LCN2/ICAM1/LAMA5/JAK1/TNF/CDKN1A/BIRC5/LBP/POU2F1/IL4R	patient_7
WP_ELECTRON_TRANSPORT_CHAIN_OXPHOS_SYSTEM_IN_MITOCHONDRIA	WP_ELECTRON_TRANSPORT_CHAIN_OXPHOS_SYSTEM_IN_MITOCHONDRIA	WP_ELECTRON_TRANSPORT_CHAIN_OXPHOS_SYSTEM_IN_MITOCHONDRIA	97	-0.538655790660315	-2.12341958681948	9.13466274319861e-07	8.75187687586457e-05	7.39014820427196e-05	1825	tags=57%, list=15%, signal=49%	UQCRQ/COX4I1/COX5A/ATP5F1D/ATP5PO/SLC25A5/UQCRB/NDUFS6/SDHB/ATP5PF/NDUFS5/COX5B/COX7A2/NDUFB7/NDUFB6/NDUFA12/NDUFV3/NDUFAB1/NDUFB2/COX7C/ATP5IF1/NDUFS7/ATP5PB/ATP5MC1/ATP5F1E/COX7A2L/NDUFA2/COX6B1/COX6C/NDUFV2/NDUFS2/UQCR11/ATP5ME/NDUFA6/UQCR10/NDUFC2/NDUFB5/ATP5F1A/NDUFA7/COX8A/NDUFB3/ATP5F1C/ATP5MC3/NDUFC1/ATP5F1B/NDUFB4/SLC25A6/ATP5MG/UQCRH/COX17/NDUFS4/NDUFA4/SLC25A4/ATP5MC2/UCP2	patient_7
REACTOME_RESPIRATORY_ELECTRON_TRANSPORT_ATP_SYNTHESIS_BY_CHEMIOSMOTIC_COUPLING_AND_HEAT_PRODUCTION_BY_UNCOUPLING_PROTEINS	REACTOME_RESPIRATORY_ELECTRON_TRANSPORT_ATP_SYNTHESIS_BY_CHEMIOSMOTIC_COUPLING_AND_HEAT_PRODUCTION_BY_UNCOUPLING_PROTEINS	REACTOME_RESPIRATORY_ELECTRON_TRANSPORT_ATP_SYNTHESIS_BY_CHEMIOSMOTIC_COUPLING_AND_HEAT_PRODUCTION_BY_UNCOUPLING_PROTEINS	122	-0.495598101619927	-1.98135462550154	1.05128696531803e-06	9.6144971555449e-05	8.11855101446556e-05	1825	tags=51%, list=15%, signal=44%	SCO2/ETFA/NDUFV1/UQCRQ/COX4I1/COX5A/COX14/ATP5F1D/ATP5PO/UQCRB/NDUFS6/SDHB/ATP5PF/NDUFA13/COX16/NDUFA11/NDUFS5/COX5B/NDUFB7/NDUFB6/ETFB/NDUFA12/NDUFV3/NDUFAF3/NDUFAB1/NDUFB2/COX7C/NDUFS7/ATP5PB/ATP5MC1/ATP5F1E/COX7A2L/TMEM126B/NDUFA2/COX6B1/COX6C/NDUFV2/NDUFS2/UQCR11/ATP5ME/NDUFA6/UQCR10/NDUFC2/CYCS/ECSIT/COA1/NDUFB5/ATP5F1A/NDUFA7/COX8A/NDUFB3/ATP5F1C/ATP5MC3/NDUFC1/ATP5F1B/NDUFB4/ATP5MG/UQCRH/N…	patient_7
REACTOME_ACTIVATION_OF_THE_MRNA_UPON_BINDING_OF_THE_CAP_BINDING_COMPLEX_AND_EIFS_AND_SUBSEQUENT_BINDING_TO_43S	REACTOME_ACTIVATION_OF_THE_MRNA_UPON_BINDING_OF_THE_CAP_BINDING_COMPLEX_AND_EIFS_AND_SUBSEQUENT_BINDING_TO_43S	REACTOME_ACTIVATION_OF_THE_MRNA_UPON_BINDING_OF_THE_CAP_BINDING_COMPLEX_AND_EIFS_AND_SUBSEQUENT_BINDING_TO_43S	58	-0.627160864532387	-2.25762407220672	1.64715039932394e-06	0.000144089852323469	0.00012167051462283	1487	tags=55%, list=12%, signal=49%	RPS12/RPS6/RPS18/EIF3M/EIF3J/EIF3E/EIF3G/EIF3I/RPS23/EIF3H/EIF4E/RPSA/RPS21/RPS14/RPS9/RPS8/RPS5/RPS27A/RPS4X/EIF3L/RPS26/EIF3F/RPS15A/RPS3/RPS28/RPS24/RPS15/RPS13/RPS3A/RPS25/RPS27/FAU	patient_7
WP_METAPATHWAY_BIOTRANSFORMATION_PHASE_I_AND_II	WP_METAPATHWAY_BIOTRANSFORMATION_PHASE_I_AND_II	WP_METAPATHWAY_BIOTRANSFORMATION_PHASE_I_AND_II	71	-0.561113423085541	-2.08743605909503	6.07728282330745e-06	0.000509478876687275	0.000430207652492028	986	tags=24%, list=8%, signal=22%	NAT10/AKR1C1/NDST1/MGST3/MGST1/GPX4/GSTO2/KCNAB2/NAA20/AKR7A2/GSTA4/AKR7A3/EPHX1/AKR1C3/COMT/AKR1C2/GSTP1	patient_7
PID_TOLL_ENDOGENOUS_PATHWAY	PID_TOLL_ENDOGENOUS_PATHWAY	PID_TOLL_ENDOGENOUS_PATHWAY	13	0.851069789006774	1.94885220401391	1.26534004395162e-05	0.00101834566737227	0.000859898455131757	358	tags=31%, list=3%, signal=30%	S100A8/S100A9/HSPD1/HMGB1	patient_7
KEGG_PROTEASOME	KEGG_PROTEASOME	KEGG_PROTEASOME	41	-0.648619627681995	-2.18046444918433	1.44856575296161e-05	0.0011209670365226	0.000946552682299608	1420	tags=54%, list=12%, signal=48%	PSMD3/SEM1/PSMD13/PSMA6/PSMA5/PSMB3/PSMC3/PSMD11/PSMF1/PSME1/PSMA1/PSMB8/PSMD2/PSMB4/PSMD14/PSME2/PSMD4/PSMB5/PSMA2/PSMB2/PSMA7/POMP	patient_7
REACTOME_THE_CITRIC_ACID_TCA_CYCLE_AND_RESPIRATORY_ELECTRON_TRANSPORT	REACTOME_THE_CITRIC_ACID_TCA_CYCLE_AND_RESPIRATORY_ELECTRON_TRANSPORT	REACTOME_THE_CITRIC_ACID_TCA_CYCLE_AND_RESPIRATORY_ELECTRON_TRANSPORT	166	-0.427479299214859	-1.77456278499179	1.61384419767078e-05	0.00118469173741647	0.00100036228115004	1789	tags=40%, list=15%, signal=35%	COX4I1/COX5A/COX14/ATP5F1D/ATP5PO/MDH2/UQCRB/NDUFS6/SDHB/ATP5PF/NDUFA13/COX16/NDUFA11/NDUFS5/COX5B/IDH2/NDUFB7/NDUFB6/ETFB/NDUFA12/NDUFV3/NDUFAF3/NDUFAB1/NDUFB2/PDHX/COX7C/NDUFS7/ATP5PB/BSG/ATP5MC1/ATP5F1E/COX7A2L/TMEM126B/NDUFA2/COX6B1/COX6C/NDUFV2/NDUFS2/UQCR11/ATP5ME/NDUFA6/UQCR10/NDUFC2/CYCS/ECSIT/IDH3B/COA1/NDUFB5/ATP5F1A/NDUFA7/COX8A/NDUFB3/ATP5F1C/ATP5MC3/NDUFC1/LDHB/ATP5F1B/NDUFB4/PDK3/SU…	patient_7
REACTOME_CELL_CELL_COMMUNICATION	REACTOME_CELL_CELL_COMMUNICATION	REACTOME_CELL_CELL_COMMUNICATION	80	0.578234638630053	1.94161730880899	1.64867637413823e-05	0.00118469173741647	0.00100036228115004	1205	tags=35%, list=10%, signal=32%	CDH1/IQGAP1/PIK3R1/CLDN4/JUP/SPTBN1/NECTIN4/GRB2/CLDN6/F11R/CDH3/CTNND1/ACTN4/CD2AP/SPTAN1/CLDN10/PTK2/PLEC/WASL/DST/ACTN1/CASK/VASP/PATJ/AFDN/FBLIM1/CLDN7/PXN	patient_7
KEGG_METABOLISM_OF_XENOBIOTICS_BY_CYTOCHROME_P450	KEGG_METABOLISM_OF_XENOBIOTICS_BY_CYTOCHROME_P450	KEGG_METABOLISM_OF_XENOBIOTICS_BY_CYTOCHROME_P450	25	-0.736472110987932	-2.14562861127762	1.73478166945239e-05	0.00120357955825456	0.00101631129382801	969	tags=44%, list=8%, signal=41%	AKR1C1/MGST3/MGST1/GSTO2/ADH5/GSTA4/ALDH3B2/EPHX1/AKR1C3/AKR1C2/GSTP1	patient_7
KEGG_ALZHEIMERS_DISEASE	KEGG_ALZHEIMERS_DISEASE	KEGG_ALZHEIMERS_DISEASE	133	-0.450364301707204	-1.82392592426883	1.97923691137599e-05	0.00132740822189616	0.00112087311402135	1825	tags=42%, list=15%, signal=36%	UQCRQ/COX4I1/COX5A/ATP5F1D/ATP5PO/UQCRB/NDUFS6/SDHB/ATP5PF/GRIN1/NDUFS5/COX5B/COX7A2/PLCB4/GAPDH/NDUFB7/NDUFB6/NDUFV3/PPP3CA/NDUFAB1/NDUFB2/GNAQ/COX7C/NDUFS7/ATP5PB/ATP5MC1/CAPN1/ATP5F1E/COX7A2L/NDUFA2/COX6B1/COX6C/NDUFV2/CALM2/NDUFS2/UQCR11/NDUFA6/UQCR10/NDUFC2/APH1A/CYCS/NDUFB5/ATP5F1A/NDUFA7/COX8A/NDUFB3/ATP5F1C/ATP5MC3/NDUFC1/ATP5F1B/NDUFB4/UQCRH/NDUFS4/NDUFA4/ATP5MC2/CALML5	patient_7
REACTOME_ROLE_OF_LAT2_NTAL_LAB_ON_CALCIUM_MOBILIZATION	REACTOME_ROLE_OF_LAT2_NTAL_LAB_ON_CALCIUM_MOBILIZATION	REACTOME_ROLE_OF_LAT2_NTAL_LAB_ON_CALCIUM_MOBILIZATION	15	0.838252919939711	1.97748586096783	2.09494762372102e-05	0.00135968858675055	0.00114813088783896	216	tags=33%, list=2%, signal=33%	IGLV2-23/IGKV4-1/IGKV3-20/PIK3R1/GRB2	patient_7
WP_MEASLES_VIRUS_INFECTION	WP_MEASLES_VIRUS_INFECTION	WP_MEASLES_VIRUS_INFECTION	83	0.569723809191785	1.92255442305517	2.19204125352551e-05	0.00137824593815417	0.00116380084973361	1664	tags=33%, list=14%, signal=28%	FOS/CD46/JUN/HSPA1B/HSPA1A/MX1/PIK3R1/TNFAIP3/ADAR/EIF2AK2/OAS1/NECTIN4/STAT1/OAS2/DDX58/STAT3/IFIH1/NFKBIA/CCND1/OAS3/MAVS/CSNK2A1/EIF2AK1/EIF2AK3/JAK1/STAT2/CASP8	patient_7
BIOCARTA_HIF_PATHWAY	BIOCARTA_HIF_PATHWAY	BIOCARTA_HIF_PATHWAY	14	0.862915909615883	1.99561008051889	2.44143070209206e-05	0.00148853290079067	0.00125692795954596	476	tags=57%, list=4%, signal=55%	P4HB/JUN/LDHA/HSP90AA1/ASPH/VEGFA/EP300/HIF1A	patient_7
REACTOME_HEDGEHOG_OFF_STATE	REACTOME_HEDGEHOG_OFF_STATE	REACTOME_HEDGEHOG_OFF_STATE	94	-0.488691280450796	-1.91832301476115	3.5584643897462e-05	0.00210577363299099	0.00177813050311157	1288	tags=34%, list=11%, signal=31%	SKP1/TUBB2A/SEM1/INTU/PSMD13/PSMA6/PSMA5/PSMB3/PSMC3/PSMD11/PSMF1/WDR35/PSME1/PSMA1/PSMB8/PSMD2/RPS27A/PSMB4/PSMD14/PSME2/TUBA4A/UBA52/PSMD4/RBX1/PSMB5/GNAS/PSMA2/PSMB2/PSMA7/TUBA1C/IFT57/TUBA1B	patient_7
REACTOME_HEDGEHOG_ON_STATE	REACTOME_HEDGEHOG_ON_STATE	REACTOME_HEDGEHOG_ON_STATE	70	-0.521767856361545	-1.94594289936103	4.26207863875549e-05	0.00236157361085781	0.00199412985661008	1940	tags=46%, list=16%, signal=39%	CSNK1A1/PSMB7/PSMD10/CDC73/PSMD7/ARRB1/GRK2/PSMD3/SEM1/PSMD13/PSMA6/PSMA5/PSMB3/PSMC3/PSMD11/PSMF1/PSME1/PSMA1/PSMB8/PSMD2/IQCE/RPS27A/PSMB4/PSMD14/PSME2/UBA52/PSMD4/RBX1/PSMB5/PSMA2/PSMB2/PSMA7	patient_7
PID_REG_GR_PATHWAY	PID_REG_GR_PATHWAY	PID_REG_GR_PATHWAY	54	0.635378119202719	1.98619012056749	4.26956045449922e-05	0.00236157361085781	0.00199412985661008	3101	tags=59%, list=26%, signal=44%	KRT17/FOS/JUN/HSP90AA1/STAT1/CXCL8/HDAC2/EP300/EGR1/GSK3B/AKT1/SMARCC1/GATA3/PPP5C/ICAM1/CREBBP/PBX1/IRF1/CDKN1A/MAPK14/FKBP4/POU2F1/RELA/TBP/KMT5B/CREB1/SUMO2/SFN/VIPR1/MAPK1/YWHAH/NCOA2	patient_7
REACTOME_NEPHRIN_FAMILY_INTERACTIONS	REACTOME_NEPHRIN_FAMILY_INTERACTIONS	REACTOME_NEPHRIN_FAMILY_INTERACTIONS	15	0.826637146235207	1.95008359642635	4.34285405575243e-05	0.00236157361085781	0.00199412985661008	908	tags=60%, list=7%, signal=56%	IQGAP1/PIK3R1/SPTBN1/ACTN4/CD2AP/SPTAN1/WASL/ACTN1/CASK	patient_7
REACTOME_ASYMMETRIC_LOCALIZATION_OF_PCP_PROTEINS	REACTOME_ASYMMETRIC_LOCALIZATION_OF_PCP_PROTEINS	REACTOME_ASYMMETRIC_LOCALIZATION_OF_PCP_PROTEINS	57	-0.553135575952188	-1.97840109617189	4.57880778398087e-05	0.00242435822667619	0.00204714564081582	1241	tags=42%, list=10%, signal=38%	PSMD3/SEM1/PSMD13/PSMA6/PSMA5/PSMB3/PSMC3/PSMD11/PSMF1/VANGL2/PSME1/PSMA1/PSMB8/PSMD2/RPS27A/PSMB4/PSMD14/PSME2/UBA52/PSMD4/PSMB5/PSMA2/PSMB2/PSMA7	patient_7
REACTOME_PCP_CE_PATHWAY	REACTOME_PCP_CE_PATHWAY	REACTOME_PCP_CE_PATHWAY	75	-0.517053725462402	-1.94521828109151	5.15407490728694e-05	0.00261864710415532	0.00221120457575949	1241	tags=47%, list=10%, signal=42%	CLTA/PSMB7/PSMD10/AP2S1/PSMD7/AP2M1/PSMD3/SEM1/PSMD13/PSMA6/PSMA5/PSMB3/PSMC3/PSMD11/AP2B1/PSMF1/VANGL2/PFN1/PSME1/PSMA1/DVL3/PSMB8/PSMD2/RPS27A/PSMB4/PSMD14/PSME2/UBA52/PSMD4/PSMB5/PSMA2/PSMB2/PSMA7/RAC1/AP2A1	patient_7
REACTOME_DEGRADATION_OF_DVL	REACTOME_DEGRADATION_OF_DVL	REACTOME_DEGRADATION_OF_DVL	54	-0.581018115101575	-2.08379863321057	5.20605786114379e-05	0.00261864710415532	0.00221120457575949	1241	tags=46%, list=10%, signal=42%	PSMD3/SEM1/PSMD13/PSMA6/PSMA5/PSMB3/PSMC3/PSMD11/PSMF1/PSME1/PSMA1/DVL3/PSMB8/PSMD2/RPS27A/PSMB4/PSMD14/PSME2/UBA52/PSMD4/RBX1/PSMB5/PSMA2/PSMB2/PSMA7	patient_7
KEGG_OXIDATIVE_PHOSPHORYLATION	KEGG_OXIDATIVE_PHOSPHORYLATION	KEGG_OXIDATIVE_PHOSPHORYLATION	117	-0.450992991602028	-1.79381021165214	5.52222311495029e-05	0.00270992997738536	0.00228828449487285	1825	tags=48%, list=15%, signal=41%	UQCRQ/COX4I1/COX5A/ATP5F1D/ATP5PO/UQCRB/NDUFS6/PPA2/SDHB/ATP5PF/ATP6V1F/NDUFA11/NDUFS5/COX5B/COX7A2/NDUFB7/NDUFB6/NDUFV3/NDUFAB1/NDUFB2/COX7C/NDUFS7/ATP5PB/ATP6V1E2/ATP5MC1/ATP5F1E/COX7A2L/ATP6AP1/NDUFA2/COX6B1/COX6C/NDUFV2/NDUFS2/UQCR11/ATP5ME/NDUFA6/UQCR10/NDUFC2/NDUFB5/ATP5F1A/NDUFA7/COX8A/NDUFB3/ATP5F1C/ATP5MC3/NDUFC1/ATP5F1B/ATP6V0E2/NDUFB4/ATP5MG/UQCRH/PPA1/COX17/NDUFS4/NDUFA4/ATP5MC2	patient_7
REACTOME_CYTOKINE_SIGNALING_IN_IMMUNE_SYSTEM	REACTOME_CYTOKINE_SIGNALING_IN_IMMUNE_SYSTEM	REACTOME_CYTOKINE_SIGNALING_IN_IMMUNE_SYSTEM	451	0.386655853314102	1.5321785351162	5.84318600902849e-05	0.00279916434527746	0.00236363464124611	2023	tags=28%, list=17%, signal=24%	ANXA1/ISG15/IGHG1/FOS/HSP90B1/P4HB/YWHAZ/JUN/DUSP6/IFI6/MX1/PIK3R1/HSP90AA1/IFIT1/IFI27/IFIT2/CD44/ADAR/MUC1/EIF2AK2/OAS1/ISG20/TCP1/SOD2/STAT1/CXCL8/GRB2/VEGFA/PPP2R1A/TPR/OAS2/RANBP2/HSPA9/EIF4G1/KPNA4/DDX58/KPNA2/TIMP1/ARIH1/HMGB1/STAT3/PDCD4/PAK2/IFIT3/IFNGR1/MCL1/HLA-E/EGR1/IFITM3/APP/HIF1A/IL32/GBP2/SDC1/CAPZA1/BRWD1/HMOX1/NFKBIA/UBE2E1/CXCL1/PRLR/CCND1/TRIM38/IFITM1/KPNA1/HLA-F/NUP98/AKT1/…	patient_7
REACTOME_FCGR3A_MEDIATED_IL10_SYNTHESIS	REACTOME_FCGR3A_MEDIATED_IL10_SYNTHESIS	REACTOME_FCGR3A_MEDIATED_IL10_SYNTHESIS	24	0.739937236029502	1.94562926060541	6.01953004784045e-05	0.00281658010610581	0.00237834063579302	1037	tags=29%, list=9%, signal=27%	IGLV2-23/IGKV4-1/IGHG1/IGKV3-20/PRKAR1A/PRKAR2A/ITPR3	patient_7
REACTOME_DEGRADATION_OF_GLI1_BY_THE_PROTEASOME	REACTOME_DEGRADATION_OF_GLI1_BY_THE_PROTEASOME	REACTOME_DEGRADATION_OF_GLI1_BY_THE_PROTEASOME	56	-0.555022416044801	-1.98491305591145	6.43212227130525e-05	0.0029412340931514	0.00248359936504466	1420	tags=45%, list=12%, signal=40%	PSMD3/SKP1/SEM1/PSMD13/PSMA6/PSMA5/PSMB3/PSMC3/PSMD11/PSMF1/PSME1/PSMA1/PSMB8/PSMD2/RPS27A/PSMB4/PSMD14/PSME2/UBA52/PSMD4/RBX1/PSMB5/PSMA2/PSMB2/PSMA7	patient_7
REACTOME_MITOCHONDRIAL_PROTEIN_IMPORT	REACTOME_MITOCHONDRIAL_PROTEIN_IMPORT	REACTOME_MITOCHONDRIAL_PROTEIN_IMPORT	62	-0.541345033477912	-1.97739529144074	7.34848708695188e-05	0.00328559022643271	0.00277437617738955	843	tags=32%, list=7%, signal=30%	TOMM20/BCS1L/ATP5MC1/TIMM10/CHCHD2/TIMM8B/TIMM17B/COA6/ATP5F1A/TIMM13/HSCB/PAM16/ATP5F1B/SLC25A6/TOMM22/CHCHD10/TIMM17A/COX17/SLC25A4/TOMM7	patient_7
REACTOME_ROLE_OF_PHOSPHOLIPIDS_IN_PHAGOCYTOSIS	REACTOME_ROLE_OF_PHOSPHOLIPIDS_IN_PHAGOCYTOSIS	REACTOME_ROLE_OF_PHOSPHOLIPIDS_IN_PHAGOCYTOSIS	20	0.777441728094486	1.95137832098917	7.56970962886772e-05	0.00331092516810475	0.00279576918558181	102	tags=25%, list=1%, signal=25%	IGLV2-23/IGKV4-1/IGHG1/IGKV3-20/PIK3R1	patient_7
KEGG_PARKINSONS_DISEASE	KEGG_PARKINSONS_DISEASE	KEGG_PARKINSONS_DISEASE	110	-0.45580432609331	-1.79692491001124	9.02282591689029e-05	0.00386253739250708	0.00326155454196213	1825	tags=48%, list=15%, signal=41%	UQCRQ/COX4I1/COX5A/ATP5F1D/ATP5PO/SLC25A5/UQCRB/NDUFS6/SDHB/ATP5PF/NDUFS5/COX5B/COX7A2/NDUFB7/NDUFB6/NDUFV3/NDUFAB1/NDUFB2/COX7C/NDUFS7/ATP5PB/ATP5MC1/ATP5F1E/COX7A2L/NDUFA2/COX6B1/PARK7/COX6C/NDUFV2/NDUFS2/UQCR11/NDUFA6/UQCR10/NDUFC2/CYCS/NDUFB5/ATP5F1A/NDUFA7/VDAC2/COX8A/NDUFB3/ATP5F1C/ATP5MC3/NDUFC1/ATP5F1B/NDUFB4/UBE2L6/SLC25A6/UQCRH/NDUFS4/NDUFA4/SLC25A4/ATP5MC2	patient_7
REACTOME_REGULATION_OF_RAS_BY_GAPS	REACTOME_REGULATION_OF_RAS_BY_GAPS	REACTOME_REGULATION_OF_RAS_BY_GAPS	63	-0.531520835964724	-1.94872074645351	9.94298501705574e-05	0.00406449342409775	0.00343208767735365	1241	tags=40%, list=10%, signal=36%	SEM1/PSMD13/PSMA6/PSMA5/PSMB3/PSMC3/PSMD11/PSMF1/PSME1/PSMA1/PSMB8/PSMD2/RASA2/RPS27A/PSMB4/PSMD14/PSME2/HRAS/UBA52/PSMD4/RBX1/PSMB5/PSMA2/PSMB2/PSMA7	patient_7
WP_VITAMIN_D_RECEPTOR_PATHWAY	WP_VITAMIN_D_RECEPTOR_PATHWAY	WP_VITAMIN_D_RECEPTOR_PATHWAY	84	0.5396200135328	1.82036611551717	0.000100524097646107	0.00406449342409775	0.00343208767735365	824	tags=18%, list=7%, signal=17%	S100A8/S100A9/S100A4/S100A6/TNFAIP3/STEAP4/DUSP10/KLF4/HIF1A/G6PD/CLMN/MXD1/CCND1/KRT16/HILPDA	patient_7
REACTOME_ANTIMICROBIAL_PEPTIDES	REACTOME_ANTIMICROBIAL_PEPTIDES	REACTOME_ANTIMICROBIAL_PEPTIDES	17	0.796025652850719	1.93595211453587	0.00010100629781555	0.00406449342409775	0.00343208767735365	74	tags=29%, list=1%, signal=29%	S100A7/S100A8/S100A9/BPIFB2/LTF	patient_7
REACTOME_CDT1_ASSOCIATION_WITH_THE_CDC6_ORC_ORIGIN_COMPLEX	REACTOME_CDT1_ASSOCIATION_WITH_THE_CDC6_ORC_ORIGIN_COMPLEX	REACTOME_CDT1_ASSOCIATION_WITH_THE_CDC6_ORC_ORIGIN_COMPLEX	56	-0.544174386335684	-1.94611751328457	0.000104005901728978	0.00410313478977849	0.00346471672632755	1241	tags=43%, list=10%, signal=39%	PSMD3/SEM1/PSMD13/GMNN/PSMA6/PSMA5/PSMB3/PSMC3/PSMD11/PSMF1/PSME1/PSMA1/PSMB8/PSMD2/RPS27A/PSMB4/PSMD14/PSME2/UBA52/PSMD4/PSMB5/PSMA2/PSMB2/PSMA7	patient_7
REACTOME_SCF_SKP2_MEDIATED_DEGRADATION_OF_P27_P21	REACTOME_SCF_SKP2_MEDIATED_DEGRADATION_OF_P27_P21	REACTOME_SCF_SKP2_MEDIATED_DEGRADATION_OF_P27_P21	59	-0.541710881231943	-1.95451004418269	0.000113368345195135	0.00436559425008991	0.00368633939502203	1883	tags=51%, list=16%, signal=43%	PSMB7/SKP2/PSMD10/PSMD7/CKS1B/PSMD3/SKP1/SEM1/PSMD13/PSMA6/PSMA5/PSMB3/PSMC3/PSMD11/PSMF1/CDK4/PSME1/PSMA1/PSMB8/PSMD2/RPS27A/PSMB4/PSMD14/PSME2/UBA52/PSMD4/PSMB5/PSMA2/PSMB2/PSMA7	patient_7
REACTOME_CROSS_PRESENTATION_OF_SOLUBLE_EXOGENOUS_ANTIGENS_ENDOSOMES	REACTOME_CROSS_PRESENTATION_OF_SOLUBLE_EXOGENOUS_ANTIGENS_ENDOSOMES	REACTOME_CROSS_PRESENTATION_OF_SOLUBLE_EXOGENOUS_ANTIGENS_ENDOSOMES	44	-0.600042935800494	-2.03935852793501	0.000114998258078909	0.00436559425008991	0.00368633939502203	1420	tags=55%, list=12%, signal=48%	PSMB7/PSMD10/PSMD7/PSMD3/SEM1/PSMD13/PSMA6/PSMA5/PSMB3/PSMC3/PSMD11/PSMF1/PSME1/PSMA1/PSMB8/PSMD2/PSMB4/PSMD14/PSME2/PSMD4/PSMB5/PSMA2/PSMB2/PSMA7	patient_7
PID_FGF_PATHWAY	PID_FGF_PATHWAY	PID_FGF_PATHWAY	30	0.689180599623054	1.91777121789947	0.000132286764326761	0.00489523824671238	0.00413357462079826	997	tags=37%, list=8%, signal=34%	FOS/CDH1/JUN/PIK3R1/PLAUR/STAT1/GRB2/CTNND1/AKT1/FGFR4/PAK4	patient_7
REACTOME_ORC1_REMOVAL_FROM_CHROMATIN	REACTOME_ORC1_REMOVAL_FROM_CHROMATIN	REACTOME_ORC1_REMOVAL_FROM_CHROMATIN	67	-0.520088096152639	-1.91842239162714	0.000133816154855458	0.00489523824671238	0.00413357462079826	1883	tags=48%, list=16%, signal=41%	PSMB7/SKP2/MCM2/PSMD10/PSMD7/MCM6/PSMD3/SKP1/SEM1/PSMD13/PSMA6/PSMA5/PSMB3/PSMC3/PSMD11/PSMF1/MCM3/PSME1/PSMA1/PSMB8/PSMD2/RPS27A/PSMB4/PSMD14/PSME2/UBA52/PSMD4/RBX1/PSMB5/PSMA2/PSMB2/PSMA7	patient_7
WP_OREXIN_RECEPTOR_PATHWAY	WP_OREXIN_RECEPTOR_PATHWAY	WP_OREXIN_RECEPTOR_PATHWAY	75	0.550644594149225	1.83107705237629	0.000165583236049518	0.00594916912377911	0.00502352148466019	1513	tags=35%, list=12%, signal=31%	HSPA5/FOS/LDHA/PIK3R1/CLDN4/FOSB/CXCL8/VEGFA/CD24/TRA2A/KLF4/MANF/EGR1/HIF1A/PER2/NFE2L2/LDLR/SLC2A1/RUNX1/JARID2/OPA1/DUSP4/SKIL/TNC/DDX52/ICAM1	patient_7
REACTOME_ESR_MEDIATED_SIGNALING	REACTOME_ESR_MEDIATED_SIGNALING	REACTOME_ESR_MEDIATED_SIGNALING	135	0.478106238789412	1.70190211674968	0.000174919871669287	0.00617436459295798	0.0052136781694225	2455	tags=39%, list=20%, signal=31%	FOS/TFF1/MED1/JUN/PIK3R1/HSP90AA1/RAD21/FOSB/AREG/DDX5/HSP90AB1/CTSD/KPNA2/XPO1/EP300/PTK2/ZNF217/HSPB1/RUNX1/POLR2C/CCND1/GNAI2/TLE3/AKT1/CHD1/FOXO3/NRIP1/KDM1A/UHMK1/SMC1A/GNG12/GATA3/PPP5C/POLR2D/STAG2/CREBBP/ATF2/GNAI3/CBFB/GNG4/CCNT1/MOV10/TGFA/FKBP4/SMC3/POU2F1/SHC1/NRAS/ZDHHC7/TBP/NCOA3/NOS3	patient_7
WP_HOSTPATHOGEN_INTERACTION_OF_HUMAN_CORONAVIRUSES_INTERFERON_INDUCTION	WP_HOSTPATHOGEN_INTERACTION_OF_HUMAN_CORONAVIRUSES_INTERFERON_INDUCTION	WP_HOSTPATHOGEN_INTERACTION_OF_HUMAN_CORONAVIRUSES_INTERFERON_INDUCTION	30	0.68282173551525	1.90007651411479	0.000189419107701363	0.00657088352922659	0.00554850163030853	935	tags=37%, list=8%, signal=34%	FOS/JUN/EIF2AK2/OAS1/STAT1/OAS2/DDX58/IFIH1/NFKBIA/OAS3/MAVS	patient_7
REACTOME_INTERFERON_SIGNALING	REACTOME_INTERFERON_SIGNALING	REACTOME_INTERFERON_SIGNALING	155	0.463043095217228	1.67504680080665	0.000199662191203339	0.00673132817432386	0.00568398225037078	1982	tags=39%, list=16%, signal=33%	ISG15/IFI6/MX1/IFIT1/IFI27/IFIT2/CD44/ADAR/EIF2AK2/OAS1/ISG20/STAT1/TPR/OAS2/RANBP2/EIF4G1/KPNA4/DDX58/KPNA2/ARIH1/IFIT3/IFNGR1/HLA-E/EGR1/IFITM3/GBP2/UBE2E1/TRIM38/IFITM1/KPNA1/HLA-F/NUP98/HLA-A/UBC/OAS3/FLNB/POM121/TRIM26/KPNB1/UBB/PTPN1/NUP93/GBP1/NUP214/EIF4A3/POM121C/ICAM1/ABCE1/NUP133/JAK1/STAT2/PIAS1/NUP153/TRIM5/PLCG1/PML/EIF4A1/RAE1/IRF1/NUP58/RSAD2	patient_7
NABA_MATRISOME	NABA_MATRISOME	NABA_MATRISOME	265	0.410197159708185	1.56185334823392	0.000200735432633912	0.00673132817432386	0.00568398225037078	1526	tags=18%, list=13%, signal=16%	S100A7/MGP/S100A8/S100A9/ANXA1/SLPI/S100A4/MUC2/S100A6/S100P/CLEC3A/MUC6/TSKU/MUC5AC/CTSL/AREG/MUC5B/MUC1/MUCL1/CXCL8/VEGFA/PXDN/CTSD/TIMP1/SRGN/EGLN3/LGALS7/SDC1/CXCL1/LTBP3/P4HA2/ADAM10/SERPINB5/HPX/EGFL7/FBLN5/ST14/AGRN/TGFB3/P4HA1/ADAM17/LGALS8/SERPINA1/TNC/SPON2/MFGE8/LAMA5/LTBP4	patient_7
WP_MITOCHONDRIAL_COMPLEX_IV_ASSEMBLY	WP_MITOCHONDRIAL_COMPLEX_IV_ASSEMBLY	WP_MITOCHONDRIAL_COMPLEX_IV_ASSEMBLY	35	-0.634941598575775	-2.0349969643118	0.000220857355710711	0.00728467212606475	0.00615122988985482	1945	tags=57%, list=16%, signal=48%	COX7B/SCO2/TMEM177/COX4I1/COX5A/COX14/COX16/COX5B/COX7A2/COA3/PET117/COX7C/CMC1/COX6B1/COX6C/COA6/COX8A/COX17/NDUFA4/PET100	patient_7
WP_TYPE_II_INTERFERON_SIGNALING_IFNG	WP_TYPE_II_INTERFERON_SIGNALING_IFNG	WP_TYPE_II_INTERFERON_SIGNALING_IFNG	22	0.723750235476573	1.85013798776003	0.000225533847162034	0.00731893710467761	0.00618016348590021	1904	tags=59%, list=16%, signal=50%	ISG15/IFI6/IFIT2/EIF2AK2/OAS1/STAT1/IFNGR1/TAP1/GBP1/ICAM1/JAK1/STAT2/IRF1	patient_7
REACTOME_ESTROGEN_DEPENDENT_GENE_EXPRESSION	REACTOME_ESTROGEN_DEPENDENT_GENE_EXPRESSION	REACTOME_ESTROGEN_DEPENDENT_GENE_EXPRESSION	84	0.526229515777468	1.77519431355948	0.000229384409899099	0.00732573702725378	0.00618590538976018	2435	tags=42%, list=20%, signal=34%	FOS/TFF1/MED1/JUN/HSP90AA1/RAD21/FOSB/DDX5/HSP90AB1/CTSD/KPNA2/EP300/ZNF217/RUNX1/POLR2C/CCND1/TLE3/CHD1/NRIP1/KDM1A/SMC1A/GATA3/POLR2D/STAG2/CREBBP/ATF2/CBFB/CCNT1/MOV10/TGFA/FKBP4/SMC3/POU2F1/TBP/NCOA3	patient_7
REACTOME_COMPLEMENT_CASCADE	REACTOME_COMPLEMENT_CASCADE	REACTOME_COMPLEMENT_CASCADE	16	0.78784426866243	1.89347231954855	0.000238992398762793	0.00751332353610531	0.00634430479610441	60	tags=31%, list=0%, signal=31%	IGLV2-23/IGKV4-1/IGHG1/IGKV3-20/CD46	patient_7
REACTOME_FORMATION_OF_ATP_BY_CHEMIOSMOTIC_COUPLING	REACTOME_FORMATION_OF_ATP_BY_CHEMIOSMOTIC_COUPLING	REACTOME_FORMATION_OF_ATP_BY_CHEMIOSMOTIC_COUPLING	17	-0.756079560282338	-2.02468223021195	0.000244982989617031	0.00758316577091486	0.00640328008488887	814	tags=76%, list=7%, signal=71%	ATP5F1D/ATP5PO/ATP5PF/ATP5PB/ATP5MC1/ATP5F1E/ATP5ME/ATP5F1A/ATP5F1C/ATP5MC3/ATP5F1B/ATP5MG/ATP5MC2	patient_7
REACTOME_FCERI_MEDIATED_MAPK_ACTIVATION	REACTOME_FCERI_MEDIATED_MAPK_ACTIVATION	REACTOME_FCERI_MEDIATED_MAPK_ACTIVATION	28	0.689538270043798	1.883107155484	0.000250807011977227	0.00764581375906336	0.00645618049970088	418	tags=25%, list=3%, signal=24%	IGLV2-23/IGKV4-1/FOS/IGKV3-20/JUN/GRB2/PAK2	patient_7
REACTOME_SIGNALING_BY_NUCLEAR_RECEPTORS	REACTOME_SIGNALING_BY_NUCLEAR_RECEPTORS	REACTOME_SIGNALING_BY_NUCLEAR_RECEPTORS	183	0.441680250547097	1.62667494647053	0.000260784839670933	0.0078022348355698	0.00658826358931132	2455	tags=35%, list=20%, signal=28%	CRABP2/FOS/TFF1/FABP5/MED1/JUN/PIK3R1/HSP90AA1/RAD21/FOSB/AREG/DDX5/HSP90AB1/CTSD/KPNA2/XPO1/EP300/PTK2/ZNF217/HSPB1/RUNX1/POLR2C/CPT1A/TBL1XR1/CCND1/GNAI2/DLD/TLE3/AKT1/CHD1/FOXO3/NRIP1/FASN/KDM1A/UHMK1/SMC1A/GNG12/GATA3/SREBF1/PPP5C/POLR2D/STAG2/CREBBP/ATF2/GNAI3/CBFB/ABCG1/GNG4/CCNT1/SCD/MOV10/TGFA/FKBP4/SMC3/KDM3A/POU2F1/SHC1/NRAS/ZDHHC7/RDH13/TBP/RDH10/NCOA3/NOS3	patient_7
REACTOME_GLUTATHIONE_CONJUGATION	REACTOME_GLUTATHIONE_CONJUGATION	REACTOME_GLUTATHIONE_CONJUGATION	26	-0.674271534974482	-1.96899549275845	0.00026369382148049	0.0078022348355698	0.00658826358931132	648	tags=27%, list=5%, signal=26%	MGST3/MGST1/GSTO2/CHAC1/GSTA4/GGCT/GSTP1	patient_7
NABA_MATRISOME_ASSOCIATED	NABA_MATRISOME_ASSOCIATED	NABA_MATRISOME_ASSOCIATED	200	0.434920389381648	1.60857790274799	0.000268908597337712	0.00783994208929562	0.0066201038673868	1314	tags=18%, list=11%, signal=16%	S100A7/S100A8/S100A9/ANXA1/SLPI/S100A4/MUC2/S100A6/S100P/CLEC3A/MUC6/MUC5AC/CTSL/AREG/MUC5B/MUC1/MUCL1/CXCL8/VEGFA/CTSD/TIMP1/EGLN3/LGALS7/SDC1/CXCL1/P4HA2/ADAM10/SERPINB5/HPX/EGFL7/ST14/TGFB3/P4HA1/ADAM17/LGALS8	patient_7
REACTOME_METABOLISM_OF_POLYAMINES	REACTOME_METABOLISM_OF_POLYAMINES	REACTOME_METABOLISM_OF_POLYAMINES	55	-0.551810076214181	-1.98143764161073	0.000272761404697164	0.00783994208929562	0.0066201038673868	1420	tags=53%, list=12%, signal=47%	PSMB7/PSMD10/PSMD7/AZIN1/PSMD3/OAZ3/SEM1/PSMD13/PSMA6/PSMA5/PSMB3/NQO1/PSMC3/PSMD11/PSMF1/PSME1/PSMA1/PSMB8/PSMD2/PSMB4/PSMD14/PSME2/PSMD4/PSMB5/PSMA2/PSMB2/PSMA7/OAZ1/SRM	patient_7
REACTOME_DEGRADATION_OF_AXIN	REACTOME_DEGRADATION_OF_AXIN	REACTOME_DEGRADATION_OF_AXIN	53	-0.543812513173987	-1.93489675410345	0.000281354193601097	0.00797302306373814	0.00673247840581425	1241	tags=43%, list=10%, signal=39%	PSMD3/SEM1/PSMD13/PSMA6/PSMA5/PSMB3/PSMC3/PSMD11/PSMF1/PSME1/PSMA1/PSMB8/PSMD2/RPS27A/PSMB4/PSMD14/PSME2/UBA52/PSMD4/PSMB5/PSMA2/PSMB2/PSMA7	patient_7
REACTOME_DOWNSTREAM_SIGNALING_EVENTS_OF_B_CELL_RECEPTOR_BCR	REACTOME_DOWNSTREAM_SIGNALING_EVENTS_OF_B_CELL_RECEPTOR_BCR	REACTOME_DOWNSTREAM_SIGNALING_EVENTS_OF_B_CELL_RECEPTOR_BCR	74	-0.49488105053057	-1.86792525989779	0.000291886226470048	0.0081565984396908	0.006887490782495	1288	tags=38%, list=11%, signal=34%	PSMD3/SKP1/SEM1/PSMD13/PPP3CA/PSMA6/PSMA5/PSMB3/PSMC3/PSMD11/PSMF1/PSME1/PSMA1/PSMB8/PSMD2/RPS27A/PSMB4/PSMD14/PSME2/HRAS/UBA52/PSMD4/PSMB5/PSMA2/PSMB2/PSMA7/FKBP1A/PPIA	patient_7
WP_VEGFAVEGFR2_SIGNALING_PATHWAY	WP_VEGFAVEGFR2_SIGNALING_PATHWAY	WP_VEGFAVEGFR2_SIGNALING_PATHWAY	336	0.38772345402786	1.50048143125343	0.000300379664042414	0.00827895731579913	0.00699081150345286	2277	tags=34%, list=19%, signal=28%	ANXA1/PGK1/TXNIP/EZR/HERPUD1/P4HB/CALR/JUN/RBM39/LDHA/HSPA1A/IQGAP1/PIK3R1/HSP90AA1/PLAUR/ARF4/SDCBP/SET/SOD2/STAT1/PRRC2C/CXCL8/SRPK1/GRB2/VEGFA/CTNND1/RPS6KB1/TPM3/DNAJA1/EIF4G1/TMOD3/HMGB1/UBAP2L/STAT3/SSR4/PAK2/EGR1/RAB5A/DNAJB9/GSK3B/PTK2/NFKBIA/HSPB1/PBXIP1/NR4A2/NAPA/HGS/ATP6V0D1/VCL/CCND1/GIGYF2/P4HA2/ADAM10/ASCC3/AKT1/FAM120A/FLNB/LUC7L/FLII/CAPN2/FBXW11/FOXO3/AFDN/PTPN1/DHX36/LRRFIP2/NC…	patient_7
REACTOME_ANTIVIRAL_MECHANISM_BY_IFN_STIMULATED_GENES	REACTOME_ANTIVIRAL_MECHANISM_BY_IFN_STIMULATED_GENES	REACTOME_ANTIVIRAL_MECHANISM_BY_IFN_STIMULATED_GENES	76	0.542631682123624	1.80658658099607	0.000345014393237471	0.00938066161072692	0.00792109858727281	1925	tags=46%, list=16%, signal=39%	ISG15/MX1/IFIT1/EIF2AK2/OAS1/STAT1/TPR/OAS2/RANBP2/EIF4G1/KPNA4/DDX58/KPNA2/ARIH1/UBE2E1/KPNA1/NUP98/UBC/OAS3/FLNB/POM121/KPNB1/UBB/NUP93/NUP214/EIF4A3/POM121C/ABCE1/NUP133/JAK1/NUP153/PLCG1/EIF4A1/RAE1/NUP58	patient_7
REACTOME_HOST_INTERACTIONS_OF_HIV_FACTORS	REACTOME_HOST_INTERACTIONS_OF_HIV_FACTORS	REACTOME_HOST_INTERACTIONS_OF_HIV_FACTORS	119	-0.414856235583205	-1.6579452841062	0.000388014401639038	0.0104091330146366	0.00878954728765484	1904	tags=41%, list=16%, signal=35%	NUP50/PSMB7/PSMD10/RAN/AP2S1/PSMD7/SLC25A5/NUP155/AP2M1/NUP188/B2M/PSMD3/ARF1/SKP1/NUP62/SEM1/PSMD13/HMGA1/BANF1/PSMA6/PSMA5/PSMB3/PSMC3/AP1M1/PSMD11/AP2B1/PSMF1/PSME1/PSMA1/SEC13/ELOC/PSMB8/PSMD2/RPS27A/PSMB4/PSMD14/PSME2/UBA52/PSMD4/RBX1/PSMB5/PSMA2/SLC25A6/PSMB2/PSMA7/RAC1/AP2A1/SLC25A4/PPIA	patient_7
REACTOME_DNA_REPLICATION_PRE_INITIATION	REACTOME_DNA_REPLICATION_PRE_INITIATION	REACTOME_DNA_REPLICATION_PRE_INITIATION	83	-0.461380428640389	-1.75996840172007	0.000412419093665352	0.0107153995576299	0.00904816097416276	1883	tags=40%, list=16%, signal=34%	PSMB7/MCM2/PSMD10/E2F3/PSMD7/MCM6/PSMD3/SEM1/PSMD13/POLE4/GMNN/PSMA6/PSMA5/PSMB3/PSMC3/PSMD11/PSMF1/MCM3/PSME1/PSMA1/PSMB8/PSMD2/RPS27A/PSMB4/PSMD14/PSME2/RPA3/UBA52/PSMD4/PSMB5/PSMA2/PSMB2/PSMA7	patient_7
REACTOME_UCH_PROTEINASES	REACTOME_UCH_PROTEINASES	REACTOME_UCH_PROTEINASES	81	-0.472829392120241	-1.78940774921236	0.000414036423444432	0.0107153995576299	0.00904816097416276	1241	tags=33%, list=10%, signal=30%	SEM1/PSMD13/BARD1/PSMA6/PSMA5/PSMB3/PSMC3/PSMD11/PSMF1/INO80E/ACTB/PSME1/PSMA1/PSMB8/PSMD2/MBD5/RPS27A/PSMB4/PSMD14/PSME2/ADRM1/UBA52/PSMD4/PSMB5/PSMA2/PSMB2/PSMA7	patient_7
KEGG_GLUTATHIONE_METABOLISM	KEGG_GLUTATHIONE_METABOLISM	KEGG_GLUTATHIONE_METABOLISM	36	-0.582843287021514	-1.88018787191123	0.000415408133943904	0.0107153995576299	0.00904816097416276	648	tags=25%, list=5%, signal=24%	MGST3/LAP3/MGST1/GPX4/GSTO2/GSTA4/SRM/GGCT/GSTP1	patient_7
PID_TELOMERASE_PATHWAY	PID_TELOMERASE_PATHWAY	PID_TELOMERASE_PATHWAY	61	0.554989078301913	1.77643173436888	0.000428831815829474	0.0109216406765684	0.00922231246833805	1638	tags=33%, list=14%, signal=28%	FOS/JUN/HSP90AA1/RPS6KB1/HDAC2/XRCC5/ZNFX1/MXD1/NBN/CCND1/MAX/AKT1/RBBP7/UBE3A/NCL/SMG5/RAD1/SAP18/SIN3A/ATM	patient_7
REACTOME_DISEASES_OF_IMMUNE_SYSTEM	REACTOME_DISEASES_OF_IMMUNE_SYSTEM	REACTOME_DISEASES_OF_IMMUNE_SYSTEM	17	0.766050529575815	1.86305194721123	0.000442898453112015	0.0111388960957672	0.00940576451740517	577	tags=24%, list=5%, signal=22%	S100A8/S100A9/HMGB1/NFKBIA	patient_7
REACTOME_PROTEIN_LOCALIZATION	REACTOME_PROTEIN_LOCALIZATION	REACTOME_PROTEIN_LOCALIZATION	147	-0.392885899861098	-1.59505558965563	0.000537580702488526	0.0133532391778631	0.0112755718494669	1594	tags=27%, list=13%, signal=24%	COA4/PXMP2/TIMM21/CHCHD7/MTX1/TIMM23/AGPS/MPV17/CAMLG/FIS1/DECR2/CROT/ECI2/TOMM20/BCS1L/ATP5MC1/TIMM10/CHCHD2/TIMM8B/TIMM17B/ECH1/RPS27A/CYB5A/COA6/ATP5F1A/SERP1/TIMM13/SEC61G/UBA52/HSCB/PAM16/ATP5F1B/SLC25A6/TOMM22/CHCHD10/TIMM17A/COX17/PHYH/SLC25A4/TOMM7	patient_7
REACTOME_THE_ROLE_OF_GTSE1_IN_G2_M_PROGRESSION_AFTER_G2_CHECKPOINT	REACTOME_THE_ROLE_OF_GTSE1_IN_G2_M_PROGRESSION_AFTER_G2_CHECKPOINT	REACTOME_THE_ROLE_OF_GTSE1_IN_G2_M_PROGRESSION_AFTER_G2_CHECKPOINT	65	-0.49559394973546	-1.82983684172628	0.000563444919268285	0.0138250143605828	0.0116739422297691	1466	tags=46%, list=12%, signal=41%	PSMD7/TUBA1A/CDK1/PSMD3/TUBB2A/SEM1/PSMD13/PSMA6/PSMA5/PSMB3/PSMC3/PSMD11/PSMF1/PSME1/PSMA1/PSMB8/PSMD2/RPS27A/PSMB4/PSMD14/PSME2/TUBA4A/UBA52/PSMD4/PSMB5/PSMA2/PSMB2/PSMA7/TUBA1C/TUBA1B	patient_7
REACTOME_DEGRADATION_OF_BETA_CATENIN_BY_THE_DESTRUCTION_COMPLEX	REACTOME_DEGRADATION_OF_BETA_CATENIN_BY_THE_DESTRUCTION_COMPLEX	REACTOME_DEGRADATION_OF_BETA_CATENIN_BY_THE_DESTRUCTION_COMPLEX	79	-0.461799426243267	-1.75559001108895	0.000615237460268877	0.0149139490368793	0.0125934465551549	1288	tags=35%, list=11%, signal=32%	PSMD3/SKP1/SEM1/PSMD13/PSMA6/PSMA5/PSMB3/PPP2CB/PSMC3/PSMD11/PSMF1/PSME1/PSMA1/PSMB8/PSMD2/RPS27A/PSMB4/PSMD14/PSME2/UBA52/PSMD4/RBX1/PSMB5/PSMA2/PPP2R5D/PSMB2/PSMA7/CTNNB1	patient_7
REACTOME_BETA_CATENIN_INDEPENDENT_WNT_SIGNALING	REACTOME_BETA_CATENIN_INDEPENDENT_WNT_SIGNALING	REACTOME_BETA_CATENIN_INDEPENDENT_WNT_SIGNALING	108	-0.428887319755478	-1.69769815685399	0.000637146020633539	0.0152611642085081	0.0128866375601821	1241	tags=28%, list=10%, signal=25%	SEM1/PSMD13/PPP3CA/PSMA6/PSMA5/PSMB3/PSMC3/PSMD11/AP2B1/PSMF1/VANGL2/PFN1/PSME1/PSMA1/DVL3/PSMB8/PSMD2/RPS27A/PSMB4/PSMD14/PSME2/UBA52/PSMD4/PSMB5/PSMA2/PSMB2/PSMA7/RAC1/AP2A1/CTNNB1	patient_7
REACTOME_REGULATION_OF_PTEN_STABILITY_AND_ACTIVITY	REACTOME_REGULATION_OF_PTEN_STABILITY_AND_ACTIVITY	REACTOME_REGULATION_OF_PTEN_STABILITY_AND_ACTIVITY	65	-0.492427215743256	-1.81814459542268	0.000650127434274294	0.0153888987971751	0.0129944975717487	1428	tags=38%, list=12%, signal=34%	STUB1/PSMD3/SEM1/PSMD13/PSMA6/PSMA5/PSMB3/PSMC3/PSMD11/PSMF1/PSME1/PSMA1/PSMB8/PSMD2/RPS27A/PSMB4/PSMD14/PSME2/UBA52/PSMD4/PSMB5/PSMA2/PSMB2/PSMA7/AKT2	patient_7
PID_ERBB1_DOWNSTREAM_PATHWAY	PID_ERBB1_DOWNSTREAM_PATHWAY	PID_ERBB1_DOWNSTREAM_PATHWAY	96	0.490809291814188	1.67951949113317	0.000658380342399986	0.015403037778009	0.013006436629542	1257	tags=28%, list=10%, signal=25%	FOS/YWHAZ/DUSP1/JUN/DUSP6/IQGAP1/PIK3R1/ARF4/STAT1/GRB2/PPP2R1A/ACTR3/STAT3/ARPC5/YWHAG/EGR1/RAB5A/WASL/MAP3K2/YWHAQ/AKT1/PPP2R2A/BAIAP2/CAPN2/YWHAB/MAPKAP1/RALGDS	patient_7
WP_IL5_SIGNALING_PATHWAY	WP_IL5_SIGNALING_PATHWAY	WP_IL5_SIGNALING_PATHWAY	30	0.652040272677435	1.81442145721462	0.000695049005370052	0.0160740068828108	0.0135730077999669	1065	tags=33%, list=9%, signal=30%	FOS/JUN/PIK3R1/STAT1/GRB2/RPS6KB1/STAT3/GSK3B/AKT1/FOXO3	patient_7
REACTOME_G1_S_DNA_DAMAGE_CHECKPOINTS	REACTOME_G1_S_DNA_DAMAGE_CHECKPOINTS	REACTOME_G1_S_DNA_DAMAGE_CHECKPOINTS	63	-0.494145919445	-1.81169267475664	0.000705817095435601	0.0161375454092776	0.013626660191783	1241	tags=37%, list=10%, signal=33%	SEM1/PSMD13/CHEK2/PSMA6/PSMA5/PSMB3/PSMC3/PSMD11/PSMF1/PSME1/PSMA1/PSMB8/PSMD2/RPS27A/PSMB4/PSMD14/PSME2/UBA52/PSMD4/PSMB5/PSMA2/PSMB2/PSMA7	patient_7
REACTOME_DECTIN_1_MEDIATED_NONCANONICAL_NF_KB_SIGNALING	REACTOME_DECTIN_1_MEDIATED_NONCANONICAL_NF_KB_SIGNALING	REACTOME_DECTIN_1_MEDIATED_NONCANONICAL_NF_KB_SIGNALING	59	-0.504290053516562	-1.81949451068443	0.000717334837962248	0.0162166033031466	0.0136934172498057	1420	tags=41%, list=12%, signal=36%	PSMD3/SKP1/SEM1/PSMD13/PSMA6/PSMA5/PSMB3/PSMC3/PSMD11/PSMF1/PSME1/PSMA1/PSMB8/PSMD2/RPS27A/PSMB4/PSMD14/PSME2/UBA52/PSMD4/PSMB5/PSMA2/PSMB2/PSMA7	patient_7
PID_HIF1_TFPATHWAY	PID_HIF1_TFPATHWAY	PID_HIF1_TFPATHWAY	50	0.590283379176103	1.81839916410727	0.000749633684437716	0.0166828862088859	0.0140871499116573	884	tags=30%, list=7%, signal=28%	PGK1/FOS/ENO1/JUN/LDHA/VEGFA/EGLN3/EP300/MCL1/HIF1A/CITED2/HK2/HMOX1/SLC2A1/AKT1	patient_7
REACTOME_TNFR2_NON_CANONICAL_NF_KB_PATHWAY	REACTOME_TNFR2_NON_CANONICAL_NF_KB_PATHWAY	REACTOME_TNFR2_NON_CANONICAL_NF_KB_PATHWAY	69	-0.480972468730544	-1.78828632271869	0.000760578160857266	0.0166828862088859	0.0140871499116573	1434	tags=38%, list=12%, signal=33%	TNFRSF12A/PSMD3/SKP1/SEM1/PSMD13/PSMA6/PSMA5/PSMB3/PSMC3/PSMD11/TNFSF13/PSMF1/PSME1/PSMA1/PSMB8/PSMD2/RPS27A/PSMB4/PSMD14/PSME2/UBA52/PSMD4/PSMB5/PSMA2/PSMB2/PSMA7	patient_7
REACTOME_REGULATION_OF_RUNX3_EXPRESSION_AND_ACTIVITY	REACTOME_REGULATION_OF_RUNX3_EXPRESSION_AND_ACTIVITY	REACTOME_REGULATION_OF_RUNX3_EXPRESSION_AND_ACTIVITY	53	-0.521820412574019	-1.85664838166634	0.000762835751102137	0.0166828862088859	0.0140871499116573	1241	tags=43%, list=10%, signal=39%	PSMD3/SEM1/PSMD13/PSMA6/PSMA5/PSMB3/PSMC3/PSMD11/PSMF1/PSME1/PSMA1/PSMB8/PSMD2/RPS27A/PSMB4/PSMD14/PSME2/UBA52/PSMD4/PSMB5/PSMA2/PSMB2/PSMA7	patient_7
WP_ALZHEIMERS_DISEASE	WP_ALZHEIMERS_DISEASE	WP_ALZHEIMERS_DISEASE	182	-0.355895080707824	-1.48872673590209	0.000777635165517515	0.0168236769142069	0.0142060346026629	1265	tags=23%, list=10%, signal=20%	TUBB2A/SEM1/PLCB4/PSMD13/GAPDH/PPP3CA/PSMA6/PSMA5/PSMB3/GNAQ/PIK3R3/PSMC3/ATG2A/KIF5B/CAPN1/PSMA1/DVL3/ARAF/CALM2/PSMD2/PSMB4/PSMD14/APH1A/CYCS/ADRM1/TUBA4A/HRAS/PSMD4/VDAC2/PSMB5/ATF4/PSMA2/SLC25A6/PSMB2/PSMA7/TUBA1C/CTNNB1/TUBA1B/SLC25A4/AKT2/CALML5	patient_7
REACTOME_FCGAMMA_RECEPTOR_FCGR_DEPENDENT_PHAGOCYTOSIS	REACTOME_FCGAMMA_RECEPTOR_FCGR_DEPENDENT_PHAGOCYTOSIS	REACTOME_FCGAMMA_RECEPTOR_FCGR_DEPENDENT_PHAGOCYTOSIS	68	0.539890019173351	1.76419104325198	0.000828286409431616	0.0177288537848554	0.0149703725064124	1152	tags=25%, list=10%, signal=23%	IGLV2-23/IGKV4-1/IGHG1/IGKV3-20/PIK3R1/HSP90AA1/GRB2/HSP90AB1/MYO10/ACTR3/ARPC5/PTK2/WASL/NF2/BAIAP2/ITPR3/MYO1C	patient_7
REACTOME_REGULATION_OF_RUNX2_EXPRESSION_AND_ACTIVITY	REACTOME_REGULATION_OF_RUNX2_EXPRESSION_AND_ACTIVITY	REACTOME_REGULATION_OF_RUNX2_EXPRESSION_AND_ACTIVITY	63	-0.489724898396502	-1.795483836166	0.00086998059847299	0.0184252733066069	0.0155584341931901	1883	tags=49%, list=16%, signal=42%	PSMB7/SKP2/PSMD10/NR3C1/PSMD7/STUB1/PSMD3/SKP1/SEM1/PSMD13/PSMA6/PSMA5/PSMB3/PSMC3/PSMD11/PSMF1/PSME1/PSMA1/PSMB8/PSMD2/RPS27A/PSMB4/PSMD14/PSME2/UBA52/PSMD4/RBX1/PSMB5/PSMA2/PSMB2/PSMA7	patient_7
REACTOME_NEGATIVE_REGULATION_OF_NOTCH4_SIGNALING	REACTOME_NEGATIVE_REGULATION_OF_NOTCH4_SIGNALING	REACTOME_NEGATIVE_REGULATION_OF_NOTCH4_SIGNALING	54	-0.525738893994769	-1.88554187943075	0.000895464943451737	0.018767452773176	0.0158473730124024	1420	tags=48%, list=12%, signal=43%	PSMD3/SKP1/SEM1/TACC3/PSMD13/PSMA6/PSMA5/PSMB3/PSMC3/PSMD11/PSMF1/PSME1/PSMA1/PSMB8/PSMD2/RPS27A/PSMB4/PSMD14/PSME2/UBA52/PSMD4/RBX1/PSMB5/PSMA2/PSMB2/PSMA7	patient_7
REACTOME_RESPIRATORY_ELECTRON_TRANSPORT	REACTOME_RESPIRATORY_ELECTRON_TRANSPORT	REACTOME_RESPIRATORY_ELECTRON_TRANSPORT	103	-0.427536736379888	-1.68858777818373	0.000908774652773862	0.0188500474369176	0.0159171165445145	1945	tags=47%, list=16%, signal=39%	SCO2/ETFA/NDUFV1/UQCRQ/COX4I1/COX5A/COX14/UQCRB/NDUFS6/SDHB/NDUFA13/COX16/NDUFA11/NDUFS5/COX5B/NDUFB7/NDUFB6/ETFB/NDUFA12/NDUFV3/NDUFAF3/NDUFAB1/NDUFB2/COX7C/NDUFS7/COX7A2L/TMEM126B/NDUFA2/COX6B1/COX6C/NDUFV2/NDUFS2/UQCR11/NDUFA6/UQCR10/NDUFC2/CYCS/ECSIT/COA1/NDUFB5/NDUFA7/COX8A/NDUFB3/NDUFC1/NDUFB4/UQCRH/NDUFS4/NDUFA4	patient_7
REACTOME_SYNTHESIS_OF_DNA	REACTOME_SYNTHESIS_OF_DNA	REACTOME_SYNTHESIS_OF_DNA	115	-0.414606425664042	-1.6415233274327	0.00091839122650083	0.0188551341604048	0.0159214118106589	1288	tags=28%, list=11%, signal=25%	SKP1/SEM1/RFC5/PSMD13/POLE4/PSMA6/PSMA5/PSMB3/PSMC3/ANAPC16/PSMD11/PSMF1/MCM3/PSME1/PSMA1/GINS2/PSMB8/PSMD2/RPS27A/PSMB4/PSMD14/PSME2/POLD4/RPA3/UBA52/PSMD4/RBX1/PSMB5/PSMA2/POLD2/PSMB2/PSMA7	patient_7
REACTOME_LEISHMANIA_INFECTION	REACTOME_LEISHMANIA_INFECTION	REACTOME_LEISHMANIA_INFECTION	115	0.476752138992928	1.67491997812167	0.000939543403978597	0.0190647109423531	0.0160983799628325	1872	tags=28%, list=15%, signal=24%	IGLV2-23/IGKV4-1/IGHG1/IGKV3-20/TXNIP/JUN/PLK2/GRB2/HSP90AB1/MYO10/ACTR3/ARPC5/APP/PTK2/PRKAR1A/HMOX1/WASL/SUGT1/GNAI2/PRKAR2A/BAIAP2/ITPR3/MYO1C/GNG12/ADAM17/CYBA/AHCYL1/ELMO2/GNAI3/PLCG1/P2RX4/GNG4	patient_7
WP_SARSCOV2_INNATE_IMMUNITY_EVASION_AND_CELLSPECIFIC_IMMUNE_RESPONSE	WP_SARSCOV2_INNATE_IMMUNITY_EVASION_AND_CELLSPECIFIC_IMMUNE_RESPONSE	WP_SARSCOV2_INNATE_IMMUNITY_EVASION_AND_CELLSPECIFIC_IMMUNE_RESPONSE	40	0.60803962558091	1.80312664884795	0.00095243524331904	0.0190647109423531	0.0160983799628325	1895	tags=48%, list=16%, signal=40%	MX1/CXCL17/IFIT2/STAT1/CXCL8/DDX58/HDAC2/EP300/CXCL1/IFITM1/TFAP2A/NUP98/MAVS/LARP1/JAK1/STAT2/CASP8/RAE1/TNF	patient_7
REACTOME_CYCLIN_A_CDK2_ASSOCIATED_EVENTS_AT_S_PHASE_ENTRY	REACTOME_CYCLIN_A_CDK2_ASSOCIATED_EVENTS_AT_S_PHASE_ENTRY	REACTOME_CYCLIN_A_CDK2_ASSOCIATED_EVENTS_AT_S_PHASE_ENTRY	82	-0.453321644340304	-1.72132124652157	0.000957025748100232	0.0190647109423531	0.0160983799628325	1288	tags=34%, list=11%, signal=31%	SKP1/SEM1/PSMD13/PSMA6/PSMA5/PSMB3/PSMC3/TFDP2/PSMD11/PSMF1/CDK4/TFDP1/PSME1/PSMA1/PSMB8/PSMD2/RBBP4/RPS27A/PSMB4/PSMD14/PSME2/UBA52/PSMD4/PSMB5/PSMA2/PSMB2/PSMA7/AKT2	patient_7
WP_TGFBETA_SIGNALING_PATHWAY	WP_TGFBETA_SIGNALING_PATHWAY	WP_TGFBETA_SIGNALING_PATHWAY	111	0.46859385370627	1.64108195330662	0.00105137804289324	0.0207241644917513	0.017499634555659	2995	tags=45%, list=25%, signal=34%	FOS/JUN/PIK3R1/FOSB/SPTBN1/GRB2/ATF3/KLF6/PAK2/EP300/APP/PTK2/TGFBR1/HGS/CCND1/AKT1/PRKAR2A/ZFYVE16/NUP214/UCHL5/SKIL/TNC/SIN3A/SNW1/ITCH/NEDD9/CREBBP/ITGB4/ATF2/RBL2/PIAS1/NUP153/CDKN2B/PML/CDKN1A/KLF10/ROCK1/RAF1/MAPK14/WWP1/SHC1/CUL1/DAB2/THBS1/RHOA/SMAD2/RNF111/PPM1A/MAPK1/TGFBR2	patient_7
WP_GLUCOCORTICOID_RECEPTOR_PATHWAY	WP_GLUCOCORTICOID_RECEPTOR_PATHWAY	WP_GLUCOCORTICOID_RECEPTOR_PATHWAY	46	0.585681237251367	1.78977792383449	0.00106092889793757	0.0207241644917513	0.017499634555659	2635	tags=50%, list=22%, signal=39%	JUN/S100P/HSP90AA1/PLK2/TNFAIP3/SRGN/AKAP13/DNAJC15/ARL5B/SCNN1A/BIRC3/CPEB4/MFGE8/CDC42EP3/SEC14L1/SLC19A2/NFKB2/STOM/CUL1/ENC1/KTN1/ABHD2/CDKN1C	patient_7
NABA_ECM_AFFILIATED	NABA_ECM_AFFILIATED	NABA_ECM_AFFILIATED	56	0.549839983950355	1.73406807008458	0.0011122489909588	0.0215177400943183	0.0181697355405618	530	tags=18%, list=4%, signal=17%	ANXA1/MUC2/CLEC3A/MUC6/MUC5AC/MUC5B/MUC1/MUCL1/LGALS7/SDC1	patient_7
PID_IL6_7_PATHWAY	PID_IL6_7_PATHWAY	PID_IL6_7_PATHWAY	39	0.593508767254561	1.75126992209677	0.00119847764260251	0.0229556887955804	0.0193839498357575	937	tags=28%, list=8%, signal=26%	FOS/HSP90B1/JUN/PIK3R1/STAT1/GRB2/TIMP1/STAT3/MCL1/AKT1/CEBPD	patient_7
REACTOME_FCERI_MEDIATED_CA_2_MOBILIZATION	REACTOME_FCERI_MEDIATED_CA_2_MOBILIZATION	REACTOME_FCERI_MEDIATED_CA_2_MOBILIZATION	22	0.681983934666435	1.7433699123256	0.00121235947071837	0.0229556887955804	0.0193839498357575	216	tags=18%, list=2%, signal=18%	IGLV2-23/IGKV4-1/IGKV3-20/GRB2	patient_7
WP_BURN_WOUND_HEALING	WP_BURN_WOUND_HEALING	WP_BURN_WOUND_HEALING	42	0.601810167695677	1.79651834264902	0.0012310166200901	0.0229556887955804	0.0193839498357575	1513	tags=38%, list=12%, signal=33%	S100A9/S100A6/TNFAIP3/CXCL8/VEGFA/TIMP1/HMGB1/KLF4/NFKBIA/NFKBIZ/CXCL1/AKT1/FGFR4/TGFB3/TNC/ICAM1	patient_7
REACTOME_STABILIZATION_OF_P53	REACTOME_STABILIZATION_OF_P53	REACTOME_STABILIZATION_OF_P53	54	-0.51796958388646	-1.85767755409581	0.00123221391149239	0.0229556887955804	0.0193839498357575	1241	tags=44%, list=10%, signal=40%	PSMD3/SEM1/PSMD13/CHEK2/PSMA6/PSMA5/PSMB3/PSMC3/PSMD11/PSMF1/PSME1/PSMA1/PSMB8/PSMD2/RPS27A/PSMB4/PSMD14/PSME2/UBA52/PSMD4/PSMB5/PSMA2/PSMB2/PSMA7	patient_7
REACTOME_CELLULAR_RESPONSE_TO_CHEMICAL_STRESS	REACTOME_CELLULAR_RESPONSE_TO_CHEMICAL_STRESS	REACTOME_CELLULAR_RESPONSE_TO_CHEMICAL_STRESS	139	-0.379983175714921	-1.55147098531451	0.00130184513332242	0.0240303890664652	0.0202914345261457	1883	tags=42%, list=16%, signal=36%	GPX3/SCO2/PSMB7/SKP2/PSMD10/COX4I1/NCOR2/COX5A/COX14/SIN3B/PSMD7/TXN/PRDX2/BLVRB/PSMD3/COX16/COX5B/SKP1/PRDX6/SEM1/NCOR1/PSMD13/PSMA6/PSMA5/PSMB3/STAP2/PRDX5/PSMC3/PSMD11/PSMF1/COX7C/SOD3/PSME1/PSMA1/COX7A2L/SOD1/COX6B1/COX6C/PSMB8/PSMD2/RPS27A/PSMB4/PSMD14/PSME2/ATOX1/CYCS/UBA52/PSMD4/RBX1/COX8A/PSMB5/PSMA2/PSMB2/PSMA7/PRDX1/NDUFA4/BLVRA/GSTP1	patient_7
WP_PATHWAYS_OF_NUCLEIC_ACID_METABOLISM_AND_INNATE_IMMUNE_SENSING	WP_PATHWAYS_OF_NUCLEIC_ACID_METABOLISM_AND_INNATE_IMMUNE_SENSING	WP_PATHWAYS_OF_NUCLEIC_ACID_METABOLISM_AND_INNATE_IMMUNE_SENSING	13	0.76805195758687	1.75875089173029	0.00131888187241685	0.0241235484300245	0.0203700989672803	935	tags=46%, list=8%, signal=43%	RNASET2/ADAR/OAS1/DDX58/IFIH1/MAVS	patient_7
WP_QUERCETIN_AND_NFKB_AP1_INDUCED_APOPTOSIS	WP_QUERCETIN_AND_NFKB_AP1_INDUCED_APOPTOSIS	WP_QUERCETIN_AND_NFKB_AP1_INDUCED_APOPTOSIS	12	0.807139536589369	1.80405127573429	0.00141988772369279	0.0256452553950072	0.0216550393468356	577	tags=42%, list=5%, signal=40%	FOS/JUN/VEGFA/NFE2L2/NFKBIA	patient_7
REACTOME_INFECTION_WITH_MYCOBACTERIUM_TUBERCULOSIS	REACTOME_INFECTION_WITH_MYCOBACTERIUM_TUBERCULOSIS	REACTOME_INFECTION_WITH_MYCOBACTERIUM_TUBERCULOSIS	22	0.67724756753087	1.73126223714713	0.00142756888878768	0.0256452553950072	0.0216550393468356	1303	tags=55%, list=11%, signal=49%	PGK1/ENO1/RNF213/LTF/RAB5A/SFPQ/HGS/KPNA1/UBC/KPNB1/UBB/DUSP16	patient_7
REACTOME_TERMINATION_OF_O_GLYCAN_BIOSYNTHESIS	REACTOME_TERMINATION_OF_O_GLYCAN_BIOSYNTHESIS	REACTOME_TERMINATION_OF_O_GLYCAN_BIOSYNTHESIS	15	0.749564519187773	1.76826492734863	0.00145328777346627	0.0258762389399481	0.0218500835246815	195	tags=33%, list=2%, signal=33%	MUC6/MUC5AC/MUC5B/MUC1/MUCL1	patient_7
REACTOME_MUSCLE_CONTRACTION	REACTOME_MUSCLE_CONTRACTION	REACTOME_MUSCLE_CONTRACTION	77	0.50997714381114	1.69936703349713	0.00153351158927427	0.0266524253343814	0.022505500936325	1269	tags=23%, list=10%, signal=21%	ANXA1/CALD1/TPM4/ATP2A2/AKAP9/ATP1A1/ASPH/TPM3/TMOD3/ATP2B4/TCAP/PAK2/KCNK6/VCL/ITPR3/HIPK1/PXN/ATP1B3	patient_7
WP_NETWORK_MAP_OF_SARSCOV2_SIGNALING_PATHWAY	WP_NETWORK_MAP_OF_SARSCOV2_SIGNALING_PATHWAY	WP_NETWORK_MAP_OF_SARSCOV2_SIGNALING_PATHWAY	113	0.471104740397219	1.65281495281606	0.00153555575961816	0.0266524253343814	0.022505500936325	2023	tags=34%, list=17%, signal=28%	FOS/LGALS3BP/DUSP1/GSN/JUN/IFI6/MX1/IFIT1/IFI27/CTSL/STAT1/CXCL8/OAS2/DDX58/CTSD/ULK1/EGR1/IFITM3/HIF1A/IFIH1/IFI44L/CXCL1/IFITM1/AKT1/MAVS/CFB/AHR/LARP1/ITCH/JAK1/CASP8/PIAS1/VPS41/BTN3A1/VPS33A/TNF/BIRC5/LBP	patient_7
KEGG_DRUG_METABOLISM_CYTOCHROME_P450	KEGG_DRUG_METABOLISM_CYTOCHROME_P450	KEGG_DRUG_METABOLISM_CYTOCHROME_P450	23	-0.674179426569721	-1.90465383354993	0.00153662094373173	0.0266524253343814	0.022505500936325	648	tags=30%, list=5%, signal=29%	MGST3/MGST1/GSTO2/ADH5/GSTA4/ALDH3B2/GSTP1	patient_7
WP_PRION_DISEASE_PATHWAY	WP_PRION_DISEASE_PATHWAY	WP_PRION_DISEASE_PATHWAY	24	0.66373968455107	1.74527147547968	0.00155423009377428	0.0267274440057593	0.0225688472456292	546	tags=33%, list=5%, signal=32%	HSPA5/HSP90B1/RAD21/PDIA3/CHD2/STAT3/EP300/PTK2	patient_7
BIOCARTA_PPARA_PATHWAY	BIOCARTA_PPARA_PATHWAY	BIOCARTA_PPARA_PATHWAY	37	0.616836439829834	1.80122794307932	0.00157434751564938	0.0268439593346319	0.0226672336329894	1617	tags=38%, list=13%, signal=33%	DUSP1/MED1/JUN/HSPA1A/PIK3R1/HSP90AA1/EP300/CITED2/PRKAR1A/NFKBIA/PRKAR2A/NRIP1/RB1/CREBBP	patient_7
REACTOME_SIGNALING_BY_HEDGEHOG	REACTOME_SIGNALING_BY_HEDGEHOG	REACTOME_SIGNALING_BY_HEDGEHOG	117	-0.398499120989068	-1.58501751884292	0.00171534719316595	0.0286375450710051	0.0241817504157174	1528	tags=32%, list=13%, signal=28%	ARRB1/SYVN1/GRK2/PSMD3/SKP1/TUBB2A/SEM1/INTU/PSMD13/PSMA6/PSMA5/PSMB3/PSMC3/PSMD11/PSMF1/WDR35/PSME1/PSMA1/PSMB8/PSMD2/IQCE/RPS27A/PSMB4/PSMD14/PSME2/TUBA4A/UBA52/PSMD4/RBX1/PSMB5/GNAS/PSMA2/PSMB2/PSMA7/TUBA1C/IFT57/TUBA1B	patient_7
REACTOME_DISEASES_ASSOCIATED_WITH_O_GLYCOSYLATION_OF_PROTEINS	REACTOME_DISEASES_ASSOCIATED_WITH_O_GLYCOSYLATION_OF_PROTEINS	REACTOME_DISEASES_ASSOCIATED_WITH_O_GLYCOSYLATION_OF_PROTEINS	32	0.63007892306881	1.78624059528612	0.00171963721479606	0.0286375450710051	0.0241817504157174	2052	tags=34%, list=17%, signal=29%	MUC6/MUC5AC/MUC5B/MUC1/GALNT3/MUCL1/C1GALT1/LFNG/SPON2/SBSPON/NOTCH3	patient_7
REACTOME_BINDING_AND_UPTAKE_OF_LIGANDS_BY_SCAVENGER_RECEPTORS	REACTOME_BINDING_AND_UPTAKE_OF_LIGANDS_BY_SCAVENGER_RECEPTORS	REACTOME_BINDING_AND_UPTAKE_OF_LIGANDS_BY_SCAVENGER_RECEPTORS	17	0.733897989680917	1.78485625417758	0.00173278428830367	0.0286375450710051	0.0241817504157174	265	tags=41%, list=2%, signal=40%	IGLV2-23/IGKV4-1/HSP90B1/IGKV3-20/CALR/HSP90AA1/HSPH1	patient_7
REACTOME_ANTIGEN_ACTIVATES_B_CELL_RECEPTOR_BCR_LEADING_TO_GENERATION_OF_SECOND_MESSENGERS	REACTOME_ANTIGEN_ACTIVATES_B_CELL_RECEPTOR_BCR_LEADING_TO_GENERATION_OF_SECOND_MESSENGERS	REACTOME_ANTIGEN_ACTIVATES_B_CELL_RECEPTOR_BCR_LEADING_TO_GENERATION_OF_SECOND_MESSENGERS	20	0.711756480652799	1.78650838510255	0.00173647142080647	0.0286375450710051	0.0241817504157174	216	tags=25%, list=2%, signal=25%	IGLV2-23/IGKV4-1/IGKV3-20/PIK3R1/GRB2	patient_7
WP_PHOTODYNAMIC_THERAPYINDUCED_UNFOLDED_PROTEIN_RESPONSE	WP_PHOTODYNAMIC_THERAPYINDUCED_UNFOLDED_PROTEIN_RESPONSE	WP_PHOTODYNAMIC_THERAPYINDUCED_UNFOLDED_PROTEIN_RESPONSE	24	0.660006215099282	1.7354544976939	0.00177825758180705	0.0290882459723235	0.0245623255202104	2278	tags=67%, list=19%, signal=54%	HSPA5/HSP90B1/CALR/ATF3/DNAJC3/NFE2L2/DNAJB9/UBE2E1/BCL2L11/EIF2AK3/ERN1/DNAJB11/ERP27/EIF2A/TRIB3/ASNS	patient_7
REACTOME_INTERFERON_ALPHA_BETA_SIGNALING	REACTOME_INTERFERON_ALPHA_BETA_SIGNALING	REACTOME_INTERFERON_ALPHA_BETA_SIGNALING	52	0.567546314245256	1.76249567287234	0.00180575822597278	0.0292998834730422	0.0247410337582348	1100	tags=40%, list=9%, signal=37%	ISG15/IFI6/MX1/IFIT1/IFI27/IFIT2/ADAR/OAS1/ISG20/STAT1/OAS2/IFIT3/HLA-E/EGR1/IFITM3/GBP2/IFITM1/HLA-F/HLA-A/OAS3/PTPN1	patient_7
NABA_SECRETED_FACTORS	NABA_SECRETED_FACTORS	NABA_SECRETED_FACTORS	72	0.520241095692645	1.71309130270294	0.00194824284706119	0.0313589168662969	0.0264796964644779	225	tags=12%, list=2%, signal=12%	S100A7/S100A8/S100A9/S100A4/S100A6/S100P/AREG/CXCL8/VEGFA	patient_7
REACTOME_ANTI_INFLAMMATORY_RESPONSE_FAVOURING_LEISHMANIA_PARASITE_INFECTION	REACTOME_ANTI_INFLAMMATORY_RESPONSE_FAVOURING_LEISHMANIA_PARASITE_INFECTION	REACTOME_ANTI_INFLAMMATORY_RESPONSE_FAVOURING_LEISHMANIA_PARASITE_INFECTION	54	0.560380704676152	1.751748424672	0.00210701857084547	0.033645407655088	0.0284104258424778	1872	tags=28%, list=15%, signal=24%	IGLV2-23/IGKV4-1/IGHG1/IGKV3-20/PLK2/PRKAR1A/GNAI2/PRKAR2A/ITPR3/GNG12/ADAM17/AHCYL1/GNAI3/PLCG1/GNG4	patient_7
REACTOME_REGULATION_OF_HMOX1_EXPRESSION_AND_ACTIVITY	REACTOME_REGULATION_OF_HMOX1_EXPRESSION_AND_ACTIVITY	REACTOME_REGULATION_OF_HMOX1_EXPRESSION_AND_ACTIVITY	62	-0.466653607091435	-1.7045665672189	0.00215811440333495	0.034189969917401	0.0288702581598228	1420	tags=40%, list=12%, signal=36%	PSMD3/SKP1/SEM1/PSMD13/PSMA6/PSMA5/PSMB3/PSMC3/PSMD11/PSMF1/PSME1/PSMA1/PSMB8/PSMD2/RPS27A/PSMB4/PSMD14/PSME2/UBA52/PSMD4/RBX1/PSMB5/PSMA2/PSMB2/PSMA7	patient_7
REACTOME_MITOTIC_G1_PHASE_AND_G1_S_TRANSITION	REACTOME_MITOTIC_G1_PHASE_AND_G1_S_TRANSITION	REACTOME_MITOTIC_G1_PHASE_AND_G1_S_TRANSITION	139	-0.369090690007141	-1.50699697537505	0.00229202157498435	0.0359246914988039	0.0303350696238723	1883	tags=32%, list=16%, signal=28%	PSMB7/SKP2/MCM2/PSMD10/DHFR/E2F3/PSMD7/MCM6/CKS1B/CDK1/PSMD3/SKP1/SEM1/PSMD13/POLE4/GMNN/PSMA6/PSMA5/PSMB3/PPP2CB/PSMC3/TFDP2/PSMD11/TK1/PSMF1/CDK4/TFDP1/MCM3/PSME1/PSMA1/PSMB8/PSMD2/RBBP4/RPS27A/PSMB4/PSMD14/PSME2/RPA3/UBA52/PSMD4/PSMB5/PSMA2/PSMB2/PSMA7/AKT2	patient_7
WP_ONCOSTATIN_M_SIGNALING_PATHWAY	WP_ONCOSTATIN_M_SIGNALING_PATHWAY	WP_ONCOSTATIN_M_SIGNALING_PATHWAY	51	0.552766744598783	1.70389346587692	0.00230332266567878	0.0359246914988039	0.0303350696238723	2647	tags=43%, list=22%, signal=34%	FOS/PIK3R1/STAT1/GRB2/VEGFA/STAT3/EGR1/HIF1A/NFKBIA/LDLR/AKT1/PXN/JAK1/RICTOR/RAF1/MAPK14/PRKCH/RELA/SHC1/MTOR/KRAS/CREB1	patient_7
REACTOME_DNA_REPLICATION	REACTOME_DNA_REPLICATION	REACTOME_DNA_REPLICATION	124	-0.390878322162575	-1.56297872267177	0.00232127844691389	0.0359262479630057	0.0303363839135143	1288	tags=34%, list=11%, signal=31%	PSMB7/SKP2/MCM2/PSMD10/E2F3/ANAPC2/PSMD7/MCM6/PSMD3/SKP1/SEM1/RFC5/PSMD13/POLE4/GMNN/PSMA6/PSMA5/PSMB3/PSMC3/ANAPC16/PSMD11/PSMF1/MCM3/PSME1/PSMA1/GINS2/PSMB8/PSMD2/RPS27A/PSMB4/PSMD14/PSME2/POLD4/RPA3/UBA52/PSMD4/RBX1/PSMB5/PSMA2/POLD2/PSMB2/PSMA7	patient_7
REACTOME_RHO_GTPASE_CYCLE	REACTOME_RHO_GTPASE_CYCLE	REACTOME_RHO_GTPASE_CYCLE	357	0.36103060301442	1.40299364792364	0.00238176954120281	0.0365810711213745	0.0308893213298621	3491	tags=41%, list=29%, signal=30%	RHOB/TPM4/DSP/IQGAP1/PIK3R1/HSP90AA1/JUP/SPTBN1/TEX2/FNBP1L/GRB2/HSP90AB1/DIAPH1/TPM3/CPD/USP9X/TMOD3/GRB7/PHIP/AKAP13/SPTAN1/PAK2/TMEM87A/SRRM1/SNAP23/IL32/NIPSNAP2/TMPO/TNFAIP1/RAC3/WASL/CKB/DST/HGS/RALGAPA1/MCF2L/CDC42EP1/ECT2/DBN1/ACTN1/CCT6A/FLOT1/CKAP4/DAAM1/ABL2/MTR/PAK4/BAIAP2/EFHD2/TRIO/ERBIN/FARP1/ARHGAP17/RNF20/GOLGA3/ARAP2/SCFD1/ARMCX3/TRA2B/TIAM1/EMC3/RTKN/ARFGAP2/ARHGAP5/PKN2/SRGAP1…	patient_7
REACTOME_TRANSCRIPTIONAL_REGULATION_BY_RUNX2	REACTOME_TRANSCRIPTIONAL_REGULATION_BY_RUNX2	REACTOME_TRANSCRIPTIONAL_REGULATION_BY_RUNX2	94	-0.417092733379383	-1.63726798847983	0.00245316910691591	0.0373922442660212	0.0315742818067167	1883	tags=39%, list=16%, signal=34%	PSMB7/SKP2/MAPK3/SMAD4/PSMD10/NR3C1/PSMD7/CDK1/STUB1/PSMD3/SKP1/SEM1/PSMD13/PSMA6/PSMA5/PSMB3/PSMC3/PSMD11/PSMF1/CDK4/PSME1/PSMA1/PSMB8/PSMD2/RPS27A/LGALS3/PSMB4/PSMD14/PSME2/UBA52/PSMD4/RBX1/PSMB5/PSMA2/PSMB2/PSMA7/AKT2	patient_7
WP_ALZHEIMERS_DISEASE_AND_MIRNA_EFFECTS	WP_ALZHEIMERS_DISEASE_AND_MIRNA_EFFECTS	WP_ALZHEIMERS_DISEASE_AND_MIRNA_EFFECTS	185	-0.34382349314185	-1.44652852184538	0.00251895559954283	0.0379310472931375	0.0320292509841603	1265	tags=22%, list=10%, signal=20%	TUBB2A/SEM1/PLCB4/PSMD13/GAPDH/PPP3CA/PSMA6/PSMA5/PSMB3/GNAQ/PIK3R3/PSMC3/ATG2A/KIF5B/CAPN1/PSMA1/DVL3/ARAF/CALM2/PSMD2/PSMB4/PSMD14/APH1A/CYCS/ADRM1/TUBA4A/HRAS/PSMD4/VDAC2/PSMB5/ATF4/PSMA2/SLC25A6/PSMB2/PSMA7/TUBA1C/CTNNB1/TUBA1B/SLC25A4/AKT2/CALML5	patient_7
WP_IL4_SIGNALING_PATHWAY	WP_IL4_SIGNALING_PATHWAY	WP_IL4_SIGNALING_PATHWAY	44	0.567116277568736	1.71363483719481	0.00252622283165031	0.0379310472931375	0.0320292509841603	2645	tags=45%, list=22%, signal=36%	FOS/PIK3R1/STAT1/GRB2/RPS6KB1/STAT3/FES/EP300/NFKBIA/AKT1/GATA3/JAK1/ATF2/BIRC5/MAPK14/IL4R/RELA/SHC1/STAT6/FLNA	patient_7
REACTOME_ANTIGEN_PRESENTATION_FOLDING_ASSEMBLY_AND_PEPTIDE_LOADING_OF_CLASS_I_MHC	REACTOME_ANTIGEN_PRESENTATION_FOLDING_ASSEMBLY_AND_PEPTIDE_LOADING_OF_CLASS_I_MHC	REACTOME_ANTIGEN_PRESENTATION_FOLDING_ASSEMBLY_AND_PEPTIDE_LOADING_OF_CLASS_I_MHC	23	0.676742787050178	1.75065573064487	0.00263440120747721	0.0392623350329196	0.0331533999911752	912	tags=43%, list=8%, signal=40%	HSPA5/CALR/PDIA3/HLA-E/SEC31A/TAP1/SEC24D/TAPBP/HLA-F/HLA-A	patient_7
REACTOME_SIGNALING_BY_NOTCH4	REACTOME_SIGNALING_BY_NOTCH4	REACTOME_SIGNALING_BY_NOTCH4	73	-0.443137837539469	-1.67019060544997	0.002709509862019	0.039861746981516	0.0336595477807716	1456	tags=38%, list=12%, signal=34%	RBPJ/PSMD3/SKP1/SEM1/TACC3/PSMD13/PSMA6/PSMA5/PSMB3/PSMC3/PSMD11/PSMF1/PSME1/PSMA1/PSMB8/PSMD2/RPS27A/PSMB4/PSMD14/PSME2/APH1A/UBA52/PSMD4/RBX1/PSMB5/PSMA2/PSMB2/PSMA7	patient_7
REACTOME_REGULATION_OF_HSF1_MEDIATED_HEAT_SHOCK_RESPONSE	REACTOME_REGULATION_OF_HSF1_MEDIATED_HEAT_SHOCK_RESPONSE	REACTOME_REGULATION_OF_HSF1_MEDIATED_HEAT_SHOCK_RESPONSE	71	0.506888136038145	1.6633566329459	0.00271424420301575	0.039861746981516	0.0336595477807716	1925	tags=38%, list=16%, signal=32%	HSPA5/HSPA1B/HSPA1A/DNAJB1/TPR/HSPH1/RANBP2/HSPA9/MRPL18/GSK3B/HSPB1/HSPA4/DNAJC2/NUP98/POM121/UBB/NUP93/BAG5/NUP214/MAPKAPK2/POM121C/NUP133/ATM/NUP153/DNAJB6/RAE1/NUP58	patient_7
REACTOME_IMMUNOREGULATORY_INTERACTIONS_BETWEEN_A_LYMPHOID_AND_A_NON_LYMPHOID_CELL	REACTOME_IMMUNOREGULATORY_INTERACTIONS_BETWEEN_A_LYMPHOID_AND_A_NON_LYMPHOID_CELL	REACTOME_IMMUNOREGULATORY_INTERACTIONS_BETWEEN_A_LYMPHOID_AND_A_NON_LYMPHOID_CELL	27	0.63664631157055	1.72107136713811	0.00273676011921891	0.0399011692744091	0.0336928362503381	912	tags=30%, list=8%, signal=27%	IGLV2-23/IGKV4-1/IGKV3-20/CDH1/HLA-E/IFITM1/HLA-F/HLA-A	patient_7
REACTOME_RUNX1_REGULATES_TRANSCRIPTION_OF_GENES_INVOLVED_IN_DIFFERENTIATION_OF_HSCS	REACTOME_RUNX1_REGULATES_TRANSCRIPTION_OF_GENES_INVOLVED_IN_DIFFERENTIATION_OF_HSCS	REACTOME_RUNX1_REGULATES_TRANSCRIPTION_OF_GENES_INVOLVED_IN_DIFFERENTIATION_OF_HSCS	62	-0.459501759158974	-1.67844269140555	0.00288272550671382	0.041726933233872	0.0352345245576381	1241	tags=35%, list=10%, signal=32%	SEM1/PSMD13/PSMA6/PSMA5/PSMB3/PSMC3/PSMD11/PSMF1/PSME1/PSMA1/PSMB8/PSMD2/RPS27A/PSMB4/PSMD14/PSME2/UBA52/PSMD4/PSMB5/PSMA2/PSMB2/PSMA7	patient_7
BIOCARTA_CK1_PATHWAY	BIOCARTA_CK1_PATHWAY	BIOCARTA_CK1_PATHWAY	12	0.788526990760731	1.76245005868983	0.00291174331805027	0.0418459111136939	0.0353349903408506	885	tags=42%, list=7%, signal=39%	PPP1R1B/CSNK1D/PRKAR1A/PLCB1/PRKAR2A	patient_7
WP_NOTCH1_REGULATION_OF_ENDOTHELIAL_CELL_CALCIFICATION	WP_NOTCH1_REGULATION_OF_ENDOTHELIAL_CELL_CALCIFICATION	WP_NOTCH1_REGULATION_OF_ENDOTHELIAL_CELL_CALCIFICATION	10	0.805774947540055	1.72608559913626	0.00296169177492098	0.0422618712846881	0.0356862301211084	225	tags=30%, list=2%, signal=29%	MGP/SAT1/VEGFA	patient_7
REACTOME_INTRAFLAGELLAR_TRANSPORT	REACTOME_INTRAFLAGELLAR_TRANSPORT	REACTOME_INTRAFLAGELLAR_TRANSPORT	43	-0.515378769268911	-1.74182196793063	0.00302402135380234	0.0423996456067679	0.0358025677562642	1265	tags=33%, list=10%, signal=29%	TUBB2A/KIF3C/WDR35/DYNLL1/IFT27/HSPB11/IFT43/IFT20/TUBA4A/TUBA1C/IFT57/DYNC2LI1/TUBA1B/KIFAP3	patient_7
REACTOME_NS1_MEDIATED_EFFECTS_ON_HOST_PATHWAYS	REACTOME_NS1_MEDIATED_EFFECTS_ON_HOST_PATHWAYS	REACTOME_NS1_MEDIATED_EFFECTS_ON_HOST_PATHWAYS	39	0.569474089457125	1.68035065243098	0.00303614049343874	0.0423996456067679	0.0358025677562642	1925	tags=44%, list=16%, signal=37%	ISG15/EIF2AK2/TPR/RANBP2/KPNA4/KPNA2/KPNA1/NUP98/POM121/KPNB1/NUP93/NUP214/POM121C/NUP133/NUP153/RAE1/NUP58	patient_7
PID_FRA_PATHWAY	PID_FRA_PATHWAY	PID_FRA_PATHWAY	21	0.678344720700273	1.71173872313394	0.00306681999205199	0.0423996456067679	0.0358025677562642	767	tags=33%, list=6%, signal=31%	MGP/JUN/PLAUR/CXCL8/EP300/HMOX1/CCND1	patient_7
REACTOME_CELL_CELL_JUNCTION_ORGANIZATION	REACTOME_CELL_CELL_JUNCTION_ORGANIZATION	REACTOME_CELL_CELL_JUNCTION_ORGANIZATION	38	0.584221914818801	1.71858125623962	0.00307720818319507	0.0423996456067679	0.0358025677562642	1171	tags=32%, list=10%, signal=29%	CDH1/CLDN4/JUP/NECTIN4/CLDN6/F11R/CDH3/CTNND1/CLDN10/PATJ/AFDN/CLDN7	patient_7
REACTOME_ABC_TRANSPORTER_DISORDERS	REACTOME_ABC_TRANSPORTER_DISORDERS	REACTOME_ABC_TRANSPORTER_DISORDERS	68	-0.448235790918031	-1.66286158844339	0.00309461720736339	0.0423996456067679	0.0358025677562642	1241	tags=32%, list=10%, signal=29%	SEM1/PSMD13/PSMA6/PSMA5/PSMB3/PSMC3/PSMD11/PSMF1/PSME1/PSMA1/PSMB8/PSMD2/RPS27A/PSMB4/PSMD14/PSME2/UBA52/PSMD4/PSMB5/PSMA2/PSMB2/PSMA7	patient_7
REACTOME_SWITCHING_OF_ORIGINS_TO_A_POST_REPLICATIVE_STATE	REACTOME_SWITCHING_OF_ORIGINS_TO_A_POST_REPLICATIVE_STATE	REACTOME_SWITCHING_OF_ORIGINS_TO_A_POST_REPLICATIVE_STATE	86	-0.420752292378037	-1.61481916031983	0.00309778722872509	0.0423996456067679	0.0358025677562642	1883	tags=40%, list=16%, signal=34%	PSMB7/SKP2/MCM2/PSMD10/ANAPC2/PSMD7/MCM6/PSMD3/SKP1/SEM1/PSMD13/PSMA6/PSMA5/PSMB3/PSMC3/ANAPC16/PSMD11/PSMF1/MCM3/PSME1/PSMA1/PSMB8/PSMD2/RPS27A/PSMB4/PSMD14/PSME2/UBA52/PSMD4/RBX1/PSMB5/PSMA2/PSMB2/PSMA7	patient_7
REACTOME_CELLULAR_RESPONSE_TO_HYPOXIA	REACTOME_CELLULAR_RESPONSE_TO_HYPOXIA	REACTOME_CELLULAR_RESPONSE_TO_HYPOXIA	70	-0.435707414910289	-1.62497888650336	0.003203873352693	0.043555359362286	0.0367784608196764	1241	tags=36%, list=10%, signal=32%	SEM1/PSMD13/PSMA6/PSMA5/PSMB3/PSMC3/PSMD11/PSMF1/PSME1/PSMA1/ELOC/PSMB8/PSMD2/RPS27A/PSMB4/PSMD14/PSME2/EGLN2/UBA52/PSMD4/RBX1/PSMB5/PSMA2/PSMB2/PSMA7	patient_7
REACTOME_APC_C_MEDIATED_DEGRADATION_OF_CELL_CYCLE_PROTEINS	REACTOME_APC_C_MEDIATED_DEGRADATION_OF_CELL_CYCLE_PROTEINS	REACTOME_APC_C_MEDIATED_DEGRADATION_OF_CELL_CYCLE_PROTEINS	84	-0.415549248230132	-1.58784461382125	0.00325374588996364	0.0439364881248781	0.0371002887064734	1466	tags=39%, list=12%, signal=35%	PSMB7/SKP2/PSMD10/ANAPC2/PSMD7/CDK1/PSMD3/SKP1/SEM1/PSMD13/PTTG1/PSMA6/PSMA5/PSMB3/PSMC3/ANAPC16/PSMD11/PSMF1/BUB3/PSME1/PSMA1/PSMB8/PSMD2/RPS27A/PSMB4/PSMD14/PSME2/UBA52/PSMD4/PSMB5/PSMA2/PSMB2/PSMA7	patient_7
WP_PDGFRBETA_PATHWAY	WP_PDGFRBETA_PATHWAY	WP_PDGFRBETA_PATHWAY	24	0.640461005661142	1.68406131252111	0.00351779422228714	0.046753480717525	0.0394789776488884	382	tags=29%, list=3%, signal=28%	FOS/JUN/PIK3R1/EIF2AK2/STAT1/GRB2/STAT3	patient_7
WP_NONALCOHOLIC_FATTY_LIVER_DISEASE	WP_NONALCOHOLIC_FATTY_LIVER_DISEASE	WP_NONALCOHOLIC_FATTY_LIVER_DISEASE	126	-0.374292540909376	-1.50641352866448	0.00352467698509967	0.046753480717525	0.0394789776488884	1650	tags=34%, list=14%, signal=30%	UQCRB/NDUFS6/SDHB/BBC3/NDUFA13/PRKAG1/DDIT3/NDUFA11/NDUFS5/COX5B/COX7A2/NDUFB7/NDUFB6/NDUFA12/NDUFV3/NDUFAB1/NDUFB2/PIK3R3/COX7C/NDUFS7/COX7A2L/NDUFA2/COX6B1/COX6C/NDUFV2/NDUFS2/UQCR11/NDUFA6/UQCR10/NDUFC2/CYCS/NDUFB5/NDUFA7/COX8A/NDUFB3/NDUFC1/ATF4/NDUFB4/UQCRH/RAC1/NDUFS4/NDUFA4/AKT2	patient_7
REACTOME_CLEC7A_DECTIN_1_SIGNALING	REACTOME_CLEC7A_DECTIN_1_SIGNALING	REACTOME_CLEC7A_DECTIN_1_SIGNALING	90	-0.404827943339213	-1.57544076780894	0.00355530941838038	0.046753480717525	0.0394789776488884	1288	tags=30%, list=11%, signal=27%	PSMD3/SKP1/SEM1/PSMD13/PPP3CA/PSMA6/PSMA5/PSMB3/PSMC3/PSMD11/PSMF1/UBE2N/PYCARD/PSME1/PSMA1/PSMB8/PSMD2/RPS27A/PSMB4/PSMD14/PSME2/UBA52/PSMD4/PSMB5/PSMA2/PSMB2/PSMA7	patient_7
REACTOME_TCR_SIGNALING	REACTOME_TCR_SIGNALING	REACTOME_TCR_SIGNALING	90	-0.40491539744287	-1.57578110686528	0.00355530941838038	0.046753480717525	0.0394789776488884	1420	tags=32%, list=12%, signal=29%	PSMD3/ENAH/SKP1/SEM1/PSMD13/HLA-DRB5/PSMA6/PSMA5/PSMB3/PSMC3/PSMD11/PSMF1/UBE2N/PSME1/PSMA1/PSMB8/PSMD2/HLA-DPB1/RPS27A/PSMB4/PSMD14/PSME2/UBA52/PSMD4/PSMB5/PSMA2/PSMB2/PSMA7/HLA-DRA	patient_7
PID_PDGFRB_PATHWAY	PID_PDGFRB_PATHWAY	PID_PDGFRB_PATHWAY	101	0.460413605452662	1.59639390943313	0.00369386346279231	0.0479487308847621	0.0404882555446301	1150	tags=23%, list=9%, signal=21%	FOS/YWHAZ/JUN/IQGAP1/PIK3R1/EIF2AK2/STAT1/GRB2/PPP2R1A/ACTN4/ACTR3/STAT3/ARPC5/YWHAG/RAB5A/SLC9A3R1/WASL/YWHAQ/BAIAP2/AFDN/PTPN1/YWHAB/RAP1B	patient_7
REACTOME_EXTRACELLULAR_MATRIX_ORGANIZATION	REACTOME_EXTRACELLULAR_MATRIX_ORGANIZATION	REACTOME_EXTRACELLULAR_MATRIX_ORGANIZATION	121	0.445180179528117	1.57035715657955	0.00369386346279231	0.0479487308847621	0.0404882555446301	2676	tags=41%, list=22%, signal=33%	P4HB/CDH1/CD44/CTSL/CAST/F11R/PXDN/CTSD/TIMP1/APP/SDC1/CEACAM6/PLEC/CAPN8/DST/DDR1/LTBP3/P4HA2/ACTN1/ADAM10/CASK/CAPN5/CAPN2/FBLN5/AGRN/ITGB6/TGFB3/P4HA1/ADAM17/TNC/CAPNS1/ICAM1/LAMA5/LTBP4/ITGB4/ADAM15/SDC4/PLOD1/PHYKPL/FMOD/CEACAM1/LAMC2/SH3PXD2A/CAPN7/PSEN1/THBS1/MMP15/ADAM8/ICAM2/ITGA6	patient_7
REACTOME_RHOU_GTPASE_CYCLE	REACTOME_RHOU_GTPASE_CYCLE	REACTOME_RHOU_GTPASE_CYCLE	34	0.591730441294453	1.69260675193306	0.00373724868514971	0.0482009253494949	0.0407012103767316	2234	tags=47%, list=18%, signal=38%	IQGAP1/PIK3R1/SPTBN1/GRB2/USP9X/SPTAN1/PAK2/DST/HGS/PAK4/ITSN2/MYO6/ARHGEF7/CLTC/WDR6/NCK1	patient_7
REACTOME_CELL_JUNCTION_ORGANIZATION	REACTOME_CELL_JUNCTION_ORGANIZATION	REACTOME_CELL_JUNCTION_ORGANIZATION	57	0.525922018205852	1.66735978449069	0.00379121068464719	0.0483710201749296	0.0408448396789455	1205	tags=32%, list=10%, signal=29%	CDH1/CLDN4/JUP/NECTIN4/CLDN6/F11R/CDH3/CTNND1/CLDN10/PLEC/DST/ACTN1/VASP/PATJ/AFDN/FBLIM1/CLDN7/PXN	patient_7
REACTOME_SENSORY_PROCESSING_OF_SOUND_BY_OUTER_HAIR_CELLS_OF_THE_COCHLEA	REACTOME_SENSORY_PROCESSING_OF_SOUND_BY_OUTER_HAIR_CELLS_OF_THE_COCHLEA	REACTOME_SENSORY_PROCESSING_OF_SOUND_BY_OUTER_HAIR_CELLS_OF_THE_COCHLEA	28	0.608181150198546	1.66092344040111	0.00380656396215403	0.0483710201749296	0.0408448396789455	1152	tags=25%, list=10%, signal=23%	EZR/GSN/SPTBN1/SPTAN1/CASK/MYO7A/MYO1C	patient_7
REACTOME_DEFECTIVE_CFTR_CAUSES_CYSTIC_FIBROSIS	REACTOME_DEFECTIVE_CFTR_CAUSES_CYSTIC_FIBROSIS	REACTOME_DEFECTIVE_CFTR_CAUSES_CYSTIC_FIBROSIS	58	-0.476145765189588	-1.71400704693651	0.00382256073947008	0.0483710201749296	0.0408448396789455	1241	tags=38%, list=10%, signal=34%	SEM1/PSMD13/PSMA6/PSMA5/PSMB3/PSMC3/PSMD11/PSMF1/PSME1/PSMA1/PSMB8/PSMD2/RPS27A/PSMB4/PSMD14/PSME2/UBA52/PSMD4/PSMB5/PSMA2/PSMB2/PSMA7	patient_7
REACTOME_CYTOPROTECTION_BY_HMOX1	REACTOME_CYTOPROTECTION_BY_HMOX1	REACTOME_CYTOPROTECTION_BY_HMOX1	114	-0.387257295569685	-1.53786205874918	0.00387730157321899	0.0487570672832289	0.0411708206524701	1883	tags=41%, list=16%, signal=35%	PSMB7/SKP2/PSMD10/COX4I1/NCOR2/COX5A/COX14/SIN3B/PSMD7/BLVRB/PSMD3/COX16/COX5B/SKP1/SEM1/NCOR1/PSMD13/PSMA6/PSMA5/PSMB3/STAP2/PSMC3/PSMD11/PSMF1/COX7C/PSME1/PSMA1/COX7A2L/COX6B1/COX6C/PSMB8/PSMD2/RPS27A/PSMB4/PSMD14/PSME2/CYCS/UBA52/PSMD4/RBX1/COX8A/PSMB5/PSMA2/PSMB2/PSMA7/NDUFA4/BLVRA	patient_7
KEGG_ANTIGEN_PROCESSING_AND_PRESENTATION	KEGG_ANTIGEN_PROCESSING_AND_PRESENTATION	KEGG_ANTIGEN_PROCESSING_AND_PRESENTATION	44	0.850955333343615	2.72861866542086	1e-10	2.48375e-08	2.06052631578947e-08	432	tags=52%, list=4%, signal=50%	CD74/HLA-DPA1/HLA-B/B2M/HLA-A/HLA-DRA/HLA-C/HLA-DPB1/HLA-DQB1/PSME1/HLA-DRB1/HLA-F/HSPA1B/PSME2/HSPA6/HLA-DMA/PDIA3/HSPA1A/HLA-E/HSPA8/HLA-DMB/TAP1/HSP90AB1	patient_8
KEGG_GRAFT_VERSUS_HOST_DISEASE	KEGG_GRAFT_VERSUS_HOST_DISEASE	KEGG_GRAFT_VERSUS_HOST_DISEASE	14	0.966434061700582	2.46595402666996	1e-10	2.48375e-08	2.06052631578947e-08	344	tags=86%, list=3%, signal=83%	HLA-DPA1/HLA-B/HLA-A/HLA-DRA/HLA-C/HLA-DPB1/HLA-DQB1/HLA-DRB1/HLA-F/HLA-DMA/HLA-E/HLA-DMB	patient_8
REACTOME_ADAPTIVE_IMMUNE_SYSTEM	REACTOME_ADAPTIVE_IMMUNE_SYSTEM	REACTOME_ADAPTIVE_IMMUNE_SYSTEM	498	0.443620223517069	1.99812682840452	1e-10	2.48375e-08	2.06052631578947e-08	1166	tags=22%, list=10%, signal=20%	CD74/S100A8/S100A9/HLA-DPA1/HLA-B/B2M/HLA-A/HLA-DRA/HLA-C/TUBA1B/HLA-DPB1/HLA-DQB1/PSMB9/CDC20/UBE2L6/PSME1/HLA-DRB1/PSMB8/TUBB3/HLA-F/PSMA6/CAPZB/PSMD3/PPIA/TUBA1C/TUBA1A/UBC/PSME2/UBB/RBCK1/PSMB2/PSMB1/NFKBIA/HLA-DMA/PPP2R1A/PSMB3/PDIA3/CYBA/YWHAZ/RAC1/PSMC2/PSMA7/TRIB3/HLA-E/PSMD9/PSMA2/ELOC/CTSH/PPL/ARF1/HLA-DMB/PSMF1/SEC61G/PSMC3/CLTA/PSMC5/UBE2S/PSMB4/NECTIN2/TAP1/ACTR1A/PSMD12/PSMC4/PSMC1/…	patient_8
REACTOME_ANTIGEN_PROCESSING_CROSS_PRESENTATION	REACTOME_ANTIGEN_PROCESSING_CROSS_PRESENTATION	REACTOME_ANTIGEN_PROCESSING_CROSS_PRESENTATION	84	0.761573869698156	2.75510415723474	1e-10	2.48375e-08	2.06052631578947e-08	1162	tags=61%, list=10%, signal=55%	S100A8/S100A9/HLA-B/B2M/HLA-A/HLA-C/PSMB9/PSME1/PSMB8/HLA-F/PSMA6/PSMD3/UBC/PSME2/UBB/PSMB2/PSMB1/PSMB3/PDIA3/CYBA/PSMC2/PSMA7/HLA-E/PSMD9/PSMA2/PSMF1/SEC61G/PSMC3/PSMC5/PSMB4/TAP1/PSMD12/PSMC4/PSMC1/PSMD4/PSMB10/PSMD13/RPS27A/PSMA4/PSMB6/TAPBP/PSMA3/PSMD7/PSMD8/PSMA5/HMGB1/CTSL/PSMD14/PSMD11/SEM1/CALR	patient_8
REACTOME_CYTOKINE_SIGNALING_IN_IMMUNE_SYSTEM	REACTOME_CYTOKINE_SIGNALING_IN_IMMUNE_SYSTEM	REACTOME_CYTOKINE_SIGNALING_IN_IMMUNE_SYSTEM	437	0.475012228359375	2.10601611694534	1e-10	2.48375e-08	2.06052631578947e-08	909	tags=24%, list=8%, signal=23%	BST2/HLA-DPA1/HLA-B/B2M/HLA-A/HLA-DRA/HLA-C/SAA1/IL32/LCN2/HLA-DPB1/HLA-DQB1/SOD2/PSMB9/UBE2L6/MT2A/PSME1/HLA-DRB1/PSMB8/S100A12/HLA-F/PSMA6/CXCL10/PSMD3/PPIA/IFI27/BIRC3/CFL1/STAT1/SOD1/UBC/PSME2/UBB/PSMB2/PSMB1/CASP1/NFKBIA/IFI35/RALA/PPP2R1A/PSMB3/YWHAZ/PSMC2/PSMA7/ANXA2/HLA-E/BIRC5/PSMD9/PSMA2/HSPA8/ELOC/CDKN1A/GSDMD/ARF1/PSMF1/ISG20/ABCE1/PSMC3/PSMC5/GBP2/PSMB4/PSMD12/PSMC4/EIF4A1/PSMC1/TNFR…	patient_8
REACTOME_NEUTROPHIL_DEGRANULATION	REACTOME_NEUTROPHIL_DEGRANULATION	REACTOME_NEUTROPHIL_DEGRANULATION	319	0.569559903344708	2.42414241360726	1e-10	2.48375e-08	2.06052631578947e-08	1156	tags=33%, list=10%, signal=30%	S100A7/S100A8/BST2/S100A9/LTF/HLA-B/B2M/HLA-A/HLA-C/LCN2/CSTB/GUSB/S100A12/RHOA/ILF2/PSMD3/PPIA/PYCARD/HSPA1B/GSN/CCT8/MGST1/SERPINA1/CD63/HSPA6/PA2G4/PSMB1/NPC2/S100A11/PDAP1/XRCC6/CYBA/HSPA1A/RAC1/PSMC2/ANXA2/PSMA2/HSPA8/TUBB/APEH/CTSH/GSDMD/RNASET2/CD47/CREG1/GLB1/DDOST/PSMC3/VAT1/IMPDH2/KCMF1/TOM1/PSMD12/SLPI/HSP90AB1/CST3/HMOX2/FUCA2/RAP1A/LAMP1/ACAA1/PSMD13/CSNK2B/PSAP/CAPN1/RHOF/ACLY/CCT2/…	patient_8
REACTOME_THE_ROLE_OF_GTSE1_IN_G2_M_PROGRESSION_AFTER_G2_CHECKPOINT	REACTOME_THE_ROLE_OF_GTSE1_IN_G2_M_PROGRESSION_AFTER_G2_CHECKPOINT	REACTOME_THE_ROLE_OF_GTSE1_IN_G2_M_PROGRESSION_AFTER_G2_CHECKPOINT	66	0.77724407106266	2.69935478635059	1e-10	2.48375e-08	2.06052631578947e-08	1117	tags=70%, list=10%, signal=63%	TUBA1B/PSMB9/PSME1/PSMB8/TUBB3/PSMA6/PSMD3/TUBA1C/TUBA1A/CCNB2/UBC/PSME2/UBB/PSMB2/PSMB1/PSMB3/PSMC2/PSMA7/CCNB1/PSMD9/PSMA2/CDKN1A/PSMF1/PSMC3/PSMC5/MAPRE1/PSMB4/PLK1/PSMD12/PSMC4/HSP90AB1/PSMC1/PSMD4/PSMB10/PSMD13/RPS27A/PSMA4/PSMB6/TUBB2A/PSMA3/PSMD7/PSMD8/PSMA5/PSMD14/PSMD11/SEM1	patient_8
WP_PROTEASOME_DEGRADATION	WP_PROTEASOME_DEGRADATION	WP_PROTEASOME_DEGRADATION	56	0.812116124836287	2.75120142278065	1e-10	2.48375e-08	2.06052631578947e-08	937	tags=68%, list=8%, signal=63%	HLA-B/HLA-A/HLA-C/PSMB9/PSME1/PSMB8/HLA-F/PSMA6/PSMD3/UBC/PSME2/UBB/PSMB2/PSMB1/PSMB3/PSMC2/PSMA7/HLA-E/PSMD9/PSMA2/PSMC3/PSMC5/PSMB4/PSMD12/PSMC4/PSMC1/PSMD4/PSMB10/PSMD13/PSMA4/PSMB6/UBE2D1/UBE2D3/PSMA3/PSMD7/PSMD8/PSMA5/RPN1	patient_8
REACTOME_MITOTIC_METAPHASE_AND_ANAPHASE	REACTOME_MITOTIC_METAPHASE_AND_ANAPHASE	REACTOME_MITOTIC_METAPHASE_AND_ANAPHASE	210	0.557726564885799	2.2828362727981	1.17434629953139e-10	2.59269566352096e-08	2.1509079591417e-08	1221	tags=35%, list=11%, signal=32%	TUBA1B/RPS27/PSMB9/CDC20/PSME1/PSMB8/TUBB3/PSMA6/NUDC/PSMD3/TUBA1C/TUBA1A/CCNB2/PTTG1/UBC/PSME2/UBB/PSMB2/PSMB1/LMNA/PPP2R1A/PSMB3/PSMC2/PSMA7/CCNB1/BIRC5/PSMD9/PSMA2/CHMP4B/BUB3/PSMF1/PSMC3/PSMC5/UBE2S/MAPRE1/PSMB4/PLK1/PSMD12/PSMC4/ANAPC16/VRK2/PSMC1/PSMD4/ANAPC1/PSMB10/RAN/CENPA/PSMD13/ZWINT/RPS27A/PSMA4/PSMB6/CENPU/CENPM/TUBB2A/PPP2CA/UBE2D1/PSMA3/PPP2CB/PSMD7/CHMP4A/PSMD8/PSMA5/ANAPC15/DYNLL…	patient_8
REACTOME_SEPARATION_OF_SISTER_CHROMATIDS	REACTOME_SEPARATION_OF_SISTER_CHROMATIDS	REACTOME_SEPARATION_OF_SISTER_CHROMATIDS	165	0.594906087663756	2.37112994394408	6.67767314877069e-10	1.22359345194722e-07	1.01509673178256e-07	1117	tags=38%, list=10%, signal=35%	TUBA1B/RPS27/PSMB9/CDC20/PSME1/PSMB8/TUBB3/PSMA6/NUDC/PSMD3/TUBA1C/TUBA1A/PTTG1/UBC/PSME2/UBB/PSMB2/PSMB1/PPP2R1A/PSMB3/PSMC2/PSMA7/BIRC5/PSMD9/PSMA2/BUB3/PSMF1/PSMC3/PSMC5/UBE2S/MAPRE1/PSMB4/PLK1/PSMD12/PSMC4/ANAPC16/PSMC1/PSMD4/ANAPC1/PSMB10/CENPA/PSMD13/ZWINT/RPS27A/PSMA4/PSMB6/CENPU/CENPM/TUBB2A/PPP2CA/UBE2D1/PSMA3/PPP2CB/PSMD7/PSMD8/PSMA5/ANAPC15/DYNLL1/CDC23/PSMD14/RCC2/PSMD11/SEM1	patient_8
KEGG_ALLOGRAFT_REJECTION	KEGG_ALLOGRAFT_REJECTION	KEGG_ALLOGRAFT_REJECTION	13	0.968487271634086	2.44089930798403	6.77379364439831e-10	1.22359345194722e-07	1.01509673178256e-07	344	tags=92%, list=3%, signal=90%	HLA-DPA1/HLA-B/HLA-A/HLA-DRA/HLA-C/HLA-DPB1/HLA-DQB1/HLA-DRB1/HLA-F/HLA-DMA/HLA-E/HLA-DMB	patient_8
KEGG_AUTOIMMUNE_THYROID_DISEASE	KEGG_AUTOIMMUNE_THYROID_DISEASE	KEGG_AUTOIMMUNE_THYROID_DISEASE	12	0.97055954597854	2.37417509490527	1.40368378867562e-09	2.32426640674872e-07	1.92821825707546e-07	344	tags=100%, list=3%, signal=97%	HLA-DPA1/HLA-B/HLA-A/HLA-DRA/HLA-C/HLA-DPB1/HLA-DQB1/HLA-DRB1/HLA-F/HLA-DMA/HLA-E/HLA-DMB	patient_8
REACTOME_CELL_CYCLE_MITOTIC	REACTOME_CELL_CYCLE_MITOTIC	REACTOME_CELL_CYCLE_MITOTIC	444	0.433193553597389	1.93375715248901	1.52206512756077e-09	2.3264180065102e-07	1.93000323057504e-07	1117	tags=24%, list=10%, signal=23%	TUBA1B/RPS27/PSMB9/CDC20/PSME1/PSMB8/TUBB3/PSMA6/NUDC/PSMD3/RPA3/TUBA1C/TUBA1A/CCNB2/MZT2A/PTTG1/YWHAG/UBC/PSME2/MZT2B/UBB/PSMB2/PSMB1/LMNA/PPP2R1A/PSMB3/PSMC2/CKS1B/PSMA7/CCNB1/BIRC5/PSMD9/PSMA2/CHMP4B/TUBB/BUB3/CDKN1A/OPTN/LPIN2/PSMF1/YWHAE/HDAC1/PSMC3/MYBL2/PSMC5/TK1/UBE2S/MAPRE1/PSMB4/PLK1/ACTR1A/PSMD12/PSMC4/ANAPC16/HSP90AB1/VRK2/PSMC1/PSMD4/RAE1/ANAPC1/PSMB10/CDKN2B/PCNA/RAN/CENPA/RAB1B/PSM…	patient_8
REACTOME_SCF_SKP2_MEDIATED_DEGRADATION_OF_P27_P21	REACTOME_SCF_SKP2_MEDIATED_DEGRADATION_OF_P27_P21	REACTOME_SCF_SKP2_MEDIATED_DEGRADATION_OF_P27_P21	59	0.783279809219943	2.68944478622815	2.00505145704184e-09	2.68631320532679e-07	2.22857334757066e-07	1117	tags=64%, list=10%, signal=58%	PSMB9/PSME1/PSMB8/PSMA6/PSMD3/UBC/PSME2/UBB/PSMB2/PSMB1/PSMB3/PSMC2/CKS1B/PSMA7/PSMD9/PSMA2/CDKN1A/PSMF1/PSMC3/PSMC5/PSMB4/PSMD12/PSMC4/PSMC1/PSMD4/PSMB10/PSMD13/RPS27A/PSMA4/PSMB6/PSMA3/PSMD7/PSMD8/PSMA5/SKP1/PSMD14/PSMD11/SEM1	patient_8
REACTOME_MITOTIC_G2_G2_M_PHASES	REACTOME_MITOTIC_G2_G2_M_PHASES	REACTOME_MITOTIC_G2_G2_M_PHASES	174	0.583933237555481	2.35798557080691	2.02791636033728e-09	2.68631320532679e-07	2.22857334757066e-07	1117	tags=39%, list=10%, signal=35%	TUBA1B/PSMB9/PSME1/PSMB8/TUBB3/PSMA6/PSMD3/TUBA1C/TUBA1A/CCNB2/MZT2A/YWHAG/UBC/PSME2/MZT2B/UBB/PSMB2/PSMB1/PPP2R1A/PSMB3/PSMC2/PSMA7/CCNB1/PSMD9/PSMA2/TUBB/CDKN1A/OPTN/PSMF1/YWHAE/PSMC3/MYBL2/PSMC5/MAPRE1/PSMB4/PLK1/ACTR1A/PSMD12/PSMC4/HSP90AB1/PSMC1/PSMD4/PSMB10/PSMD13/RPS27A/AURKA/PSMA4/HAUS1/PSMB6/TUBB2A/PPP2CA/RAB8A/PSMA3/PPP2CB/PKMYT1/PSMD7/PSMD8/PSMA5/HAUS8/SKP1/TPX2/DYNLL1/CETN2/PSMD14/HAU…	patient_8
REACTOME_APC_C_MEDIATED_DEGRADATION_OF_CELL_CYCLE_PROTEINS	REACTOME_APC_C_MEDIATED_DEGRADATION_OF_CELL_CYCLE_PROTEINS	REACTOME_APC_C_MEDIATED_DEGRADATION_OF_CELL_CYCLE_PROTEINS	82	0.706486704445116	2.54891213395173	4.3311830255023e-09	5.26387535624776e-07	4.36692650008423e-07	1117	tags=59%, list=10%, signal=53%	PSMB9/CDC20/PSME1/PSMB8/PSMA6/PSMD3/PTTG1/UBC/PSME2/UBB/PSMB2/PSMB1/PSMB3/PSMC2/PSMA7/CCNB1/PSMD9/PSMA2/BUB3/PSMF1/PSMC3/PSMC5/UBE2S/PSMB4/PLK1/PSMD12/PSMC4/ANAPC16/PSMC1/PSMD4/ANAPC1/PSMB10/PSMD13/RPS27A/AURKA/PSMA4/PSMB6/UBE2D1/PSMA3/PSMD7/PSMD8/PSMA5/ANAPC15/SKP1/CDC23/PSMD14/PSMD11/SEM1	patient_8
REACTOME_APC_C_CDH1_MEDIATED_DEGRADATION_OF_CDC20_AND_OTHER_APC_C_CDH1_TARGETED_PROTEINS_IN_LATE_MITOSIS_EARLY_G1	REACTOME_APC_C_CDH1_MEDIATED_DEGRADATION_OF_CDC20_AND_OTHER_APC_C_CDH1_TARGETED_PROTEINS_IN_LATE_MITOSIS_EARLY_G1	REACTOME_APC_C_CDH1_MEDIATED_DEGRADATION_OF_CDC20_AND_OTHER_APC_C_CDH1_TARGETED_PROTEINS_IN_LATE_MITOSIS_EARLY_G1	72	0.721995319049301	2.563789045263	4.50356723986975e-09	5.26387535624776e-07	4.36692650008423e-07	1117	tags=62%, list=10%, signal=57%	PSMB9/CDC20/PSME1/PSMB8/PSMA6/PSMD3/PTTG1/UBC/PSME2/UBB/PSMB2/PSMB1/PSMB3/PSMC2/PSMA7/PSMD9/PSMA2/PSMF1/PSMC3/PSMC5/UBE2S/PSMB4/PLK1/PSMD12/PSMC4/ANAPC16/PSMC1/PSMD4/ANAPC1/PSMB10/PSMD13/RPS27A/AURKA/PSMA4/PSMB6/UBE2D1/PSMA3/PSMD7/PSMD8/PSMA5/ANAPC15/CDC23/PSMD14/PSMD11/SEM1	patient_8
REACTOME_NEGATIVE_REGULATION_OF_NOTCH4_SIGNALING	REACTOME_NEGATIVE_REGULATION_OF_NOTCH4_SIGNALING	REACTOME_NEGATIVE_REGULATION_OF_NOTCH4_SIGNALING	52	0.788497566918915	2.6327653647446	4.81719708088593e-09	5.31765033317797e-07	4.41153837933765e-07	1117	tags=71%, list=10%, signal=64%	PSMB9/PSME1/PSMB8/PSMA6/PSMD3/UBC/PSME2/UBB/PSMB2/PSMB1/PSMB3/YWHAZ/PSMC2/PSMA7/PSMD9/PSMA2/PSMF1/PSMC3/PSMC5/PSMB4/PSMD12/PSMC4/PSMC1/PSMD4/PSMB10/PSMD13/RPS27A/PSMA4/PSMB6/PSMA3/PSMD7/PSMD8/PSMA5/SKP1/PSMD14/PSMD11/SEM1	patient_8
REACTOME_M_PHASE	REACTOME_M_PHASE	REACTOME_M_PHASE	315	0.483680087436401	2.06608077557526	5.78019689225329e-09	6.04486906574068e-07	5.01484118186629e-07	1117	tags=28%, list=10%, signal=26%	TUBA1B/RPS27/PSMB9/CDC20/PSME1/PSMB8/TUBB3/PSMA6/NUDC/PSMD3/TUBA1C/TUBA1A/CCNB2/MZT2A/PTTG1/YWHAG/UBC/PSME2/MZT2B/UBB/PSMB2/PSMB1/LMNA/PPP2R1A/PSMB3/PSMC2/PSMA7/CCNB1/BIRC5/PSMD9/PSMA2/CHMP4B/TUBB/BUB3/LPIN2/PSMF1/YWHAE/PSMC3/PSMC5/UBE2S/MAPRE1/PSMB4/PLK1/ACTR1A/PSMD12/PSMC4/ANAPC16/VRK2/PSMC1/PSMD4/RAE1/ANAPC1/PSMB10/RAN/CENPA/RAB1B/PSMD13/CSNK2B/ZWINT/RPS27A/PSMA4/HAUS1/PSMB6/CENPU/CENPM/TUBB2A…	patient_8
REACTOME_INTERFERON_GAMMA_SIGNALING	REACTOME_INTERFERON_GAMMA_SIGNALING	REACTOME_INTERFERON_GAMMA_SIGNALING	60	0.744878712682781	2.57213618929598	8.87932729406496e-09	8.82161166665354e-07	7.31843502237144e-07	830	tags=32%, list=7%, signal=29%	HLA-DPA1/HLA-B/B2M/HLA-A/HLA-DRA/HLA-C/HLA-DPB1/HLA-DQB1/MT2A/HLA-DRB1/HLA-F/STAT1/HLA-E/GBP2/GBP1/CD44/PTPN1/IFI30/IRF2	patient_8
REACTOME_TCR_SIGNALING	REACTOME_TCR_SIGNALING	REACTOME_TCR_SIGNALING	88	0.683493293700519	2.51743141434972	1.15877241044814e-08	1.09641941883831e-06	9.09592779329216e-07	1139	tags=52%, list=10%, signal=47%	HLA-DPA1/HLA-DRA/HLA-DPB1/HLA-DQB1/PSMB9/PSME1/HLA-DRB1/PSMB8/PSMA6/PSMD3/UBC/PSME2/UBB/PSMB2/PSMB1/NFKBIA/PSMB3/PSMC2/PSMA7/PSMD9/PSMA2/PSMF1/PSMC3/PSMC5/PSMB4/PSMD12/PSMC4/PSMC1/PSMD4/PSMB10/PSMD13/RPS27A/PSMA4/PSMB6/MALT1/UBE2D1/PSMA3/PSMD7/PSMD8/PSMA5/SKP1/CDC34/PSMD14/PSMD11/SEM1/PTEN	patient_8
REACTOME_CELL_CYCLE_CHECKPOINTS	REACTOME_CELL_CYCLE_CHECKPOINTS	REACTOME_CELL_CYCLE_CHECKPOINTS	232	0.5240388928134	2.18292523965665	1.33245384396077e-08	1.16227112146667e-06	9.64223545793341e-07	1117	tags=30%, list=10%, signal=28%	RPS27/PSMB9/CDC20/PSME1/SFN/PSMB8/PSMA6/NUDC/PSMD3/RPA3/CCNB2/YWHAG/UBC/PSME2/UBB/PSMB2/PSMB1/PPP2R1A/PSMB3/YWHAZ/PSMC2/PSMA7/CCNB1/BIRC5/PSMD9/PSMA2/BUB3/CDKN1A/YWHAQ/PSMF1/YWHAE/PSMC3/PSMC5/UBE2S/MAPRE1/PSMB4/PLK1/PSMD12/PSMC4/ANAPC16/PSMC1/PSMD4/ANAPC1/PSMB10/CENPA/PSMD13/ZWINT/RPS27A/RPA1/PSMA4/PSMB6/CENPU/CENPM/MCM7/PPP2CA/UBE2D1/PSMA3/PPP2CB/PKMYT1/PSMD7/YWHAH/PSMD8/PSMA5/ANAPC15/DYNLL1/CDC…	patient_8
KEGG_TYPE_I_DIABETES_MELLITUS	KEGG_TYPE_I_DIABETES_MELLITUS	KEGG_TYPE_I_DIABETES_MELLITUS	16	0.940347708142628	2.43847457697737	1.3453566076363e-08	1.16227112146667e-06	9.64223545793341e-07	344	tags=75%, list=3%, signal=73%	HLA-DPA1/HLA-B/HLA-A/HLA-DRA/HLA-C/HLA-DPB1/HLA-DQB1/HLA-DRB1/HLA-F/HLA-DMA/HLA-E/HLA-DMB	patient_8
WP_ALLOGRAFT_REJECTION	WP_ALLOGRAFT_REJECTION	WP_ALLOGRAFT_REJECTION	30	0.866499649642717	2.62347868490236	1.53467181929656e-08	1.27058037705928e-06	1.05407722325369e-06	344	tags=50%, list=3%, signal=49%	CXCL13/HLA-DPA1/HLA-B/HLA-A/HLA-DRA/HLA-C/TUBA1B/HLA-DPB1/HLA-DQB1/HLA-DRB1/HLA-F/STAT1/HLA-DMA/HLA-E/HLA-DMB	patient_8
REACTOME_TNFR2_NON_CANONICAL_NF_KB_PATHWAY	REACTOME_TNFR2_NON_CANONICAL_NF_KB_PATHWAY	REACTOME_TNFR2_NON_CANONICAL_NF_KB_PATHWAY	71	0.697780370905842	2.45935834809094	2.2369478411508e-08	1.77792614414665e-06	1.4749727659967e-06	1117	tags=54%, list=10%, signal=49%	PSMB9/PSME1/PSMB8/PSMA6/PSMD3/BIRC3/UBC/PSME2/UBB/PSMB2/PSMB1/PSMB3/PSMC2/PSMA7/PSMD9/PSMA2/PSMF1/PSMC3/PSMC5/PSMB4/PSMD12/PSMC4/PSMC1/TNFRSF12A/PSMD4/PSMB10/PSMD13/RPS27A/PSMA4/PSMB6/PSMA3/PSMD7/PSMD8/PSMA5/SKP1/PSMD14/PSMD11/SEM1	patient_8
KEGG_VIRAL_MYOCARDITIS	KEGG_VIRAL_MYOCARDITIS	KEGG_VIRAL_MYOCARDITIS	35	0.845590586752355	2.60431806037201	4.8136549814122e-08	3.67874324925617e-06	3.05189623517875e-06	353	tags=49%, list=3%, signal=47%	HLA-DPA1/HLA-B/HLA-A/HLA-DRA/HLA-C/HLA-DPB1/HLA-DQB1/HLA-DRB1/ACTG1/HLA-F/ACTB/HLA-DMA/RAC1/CYCS/HLA-E/HLA-DMB/RAC2	patient_8
REACTOME_REGULATION_OF_RUNX3_EXPRESSION_AND_ACTIVITY	REACTOME_REGULATION_OF_RUNX3_EXPRESSION_AND_ACTIVITY	REACTOME_REGULATION_OF_RUNX3_EXPRESSION_AND_ACTIVITY	54	0.747939502928023	2.50214266055374	7.23188653883763e-08	5.32213279728532e-06	4.41525704476403e-06	1117	tags=65%, list=10%, signal=59%	PSMB9/PSME1/PSMB8/PSMA6/PSMD3/UBC/PSME2/UBB/PSMB2/PSMB1/PSMB3/PSMC2/PSMA7/PSMD9/PSMA2/PSMF1/PSMC3/PSMC5/PSMB4/PSMD12/PSMC4/PSMC1/PSMD4/PSMB10/PSMD13/RPS27A/PSMA4/PSMB6/PSMA3/PSMD7/PSMD8/PSMA5/PSMD14/PSMD11/SEM1	patient_8
REACTOME_MITOTIC_G1_PHASE_AND_G1_S_TRANSITION	REACTOME_MITOTIC_G1_PHASE_AND_G1_S_TRANSITION	REACTOME_MITOTIC_G1_PHASE_AND_G1_S_TRANSITION	139	0.58879609752312	2.30159046144708	8.21898687152498e-08	5.83254532632862e-06	4.83869678225869e-06	901	tags=35%, list=8%, signal=33%	PSMB9/PSME1/PSMB8/PSMA6/PSMD3/RPA3/UBC/PSME2/UBB/PSMB2/PSMB1/PPP2R1A/PSMB3/PSMC2/CKS1B/PSMA7/CCNB1/PSMD9/PSMA2/CDKN1A/PSMF1/HDAC1/PSMC3/MYBL2/PSMC5/TK1/PSMB4/PSMD12/PSMC4/PSMC1/PSMD4/PSMB10/CDKN2B/PCNA/PSMD13/RPS27A/RPA1/PSMA4/PSMB6/CCND3/MCM7/PPP2CA/PSMA3/PPP2CB/RRM2/PSMD7/PSMD8/PSMA5/SKP1	patient_8
REACTOME_INTERLEUKIN_1_FAMILY_SIGNALING	REACTOME_INTERLEUKIN_1_FAMILY_SIGNALING	REACTOME_INTERLEUKIN_1_FAMILY_SIGNALING	109	0.621208913974617	2.36775006503298	8.83145333660128e-08	6.05106819994025e-06	5.01998400185757e-06	1117	tags=40%, list=10%, signal=37%	SAA1/PSMB9/PSME1/PSMB8/S100A12/PSMA6/PSMD3/UBC/PSME2/UBB/PSMB2/PSMB1/CASP1/NFKBIA/PSMB3/PSMC2/PSMA7/PSMD9/PSMA2/GSDMD/PSMF1/PSMC3/PSMC5/PSMB4/PSMD12/PSMC4/PSMC1/PSMD4/PSMB10/PSMD13/RPS27A/PSMA4/PSMB6/SQSTM1/PSMA3/PSMD7/PSMD8/PSMA5/SKP1/HMGB1/IL1RN/PSMD14/PSMD11/SEM1	patient_8
REACTOME_REGULATION_OF_HMOX1_EXPRESSION_AND_ACTIVITY	REACTOME_REGULATION_OF_HMOX1_EXPRESSION_AND_ACTIVITY	REACTOME_REGULATION_OF_HMOX1_EXPRESSION_AND_ACTIVITY	63	0.7202636137703	2.49846596137206	9.18391875562726e-08	6.08281552247712e-06	5.04632167414467e-06	1117	tags=60%, list=10%, signal=55%	PSMB9/PSME1/PSMB8/PSMA6/PSMD3/UBC/PSME2/UBB/PSMB2/PSMB1/PSMB3/PSMC2/PSMA7/PSMD9/PSMA2/PSMF1/PSMC3/PSMC5/PSMB4/PSMD12/PSMC4/PSMC1/PSMD4/PSMB10/PSMD13/CSNK2B/RPS27A/PSMA4/PSMB6/BACH1/PSMA3/PSMD7/PSMD8/PSMA5/SKP1/PSMD14/PSMD11/SEM1	patient_8
REACTOME_DNA_REPLICATION_PRE_INITIATION	REACTOME_DNA_REPLICATION_PRE_INITIATION	REACTOME_DNA_REPLICATION_PRE_INITIATION	81	0.653154081405034	2.37154638872875	1.35993597866883e-07	8.7167509342418e-06	7.23144224989943e-06	1117	tags=47%, list=10%, signal=43%	PSMB9/PSME1/PSMB8/PSMA6/PSMD3/RPA3/UBC/PSME2/UBB/PSMB2/PSMB1/PSMB3/PSMC2/PSMA7/PSMD9/PSMA2/PSMF1/PSMC3/PSMC5/PSMB4/PSMD12/PSMC4/PSMC1/PSMD4/PSMB10/PSMD13/RPS27A/RPA1/PSMA4/PSMB6/MCM7/PSMA3/PSMD7/PSMD8/PSMA5/PSMD14/PSMD11/SEM1	patient_8
REACTOME_FCERI_MEDIATED_NF_KB_ACTIVATION	REACTOME_FCERI_MEDIATED_NF_KB_ACTIVATION	REACTOME_FCERI_MEDIATED_NF_KB_ACTIVATION	72	0.689606055376041	2.44877550265585	1.41179297262065e-07	8.76635198936636e-06	7.27259143132876e-06	1117	tags=56%, list=10%, signal=50%	PSMB9/PSME1/PSMB8/PSMA6/PSMD3/UBC/PSME2/UBB/PSMB2/PSMB1/NFKBIA/PSMB3/PSMC2/PSMA7/PSMD9/PSMA2/PSMF1/PSMC3/PSMC5/PSMB4/PSMD12/PSMC4/PSMC1/PSMD4/PSMB10/PSMD13/RPS27A/PSMA4/PSMB6/MALT1/UBE2D1/PSMA3/PSMD7/PSMD8/PSMA5/SKP1/CDC34/PSMD14/PSMD11/SEM1	patient_8
REACTOME_CDT1_ASSOCIATION_WITH_THE_CDC6_ORC_ORIGIN_COMPLEX	REACTOME_CDT1_ASSOCIATION_WITH_THE_CDC6_ORC_ORIGIN_COMPLEX	REACTOME_CDT1_ASSOCIATION_WITH_THE_CDC6_ORC_ORIGIN_COMPLEX	56	0.730322400546105	2.47410926347025	1.80931748219597e-07	1.07887091900849e-05	8.9503449218197e-06	1117	tags=62%, list=10%, signal=57%	PSMB9/PSME1/PSMB8/PSMA6/PSMD3/UBC/PSME2/UBB/PSMB2/PSMB1/PSMB3/PSMC2/PSMA7/PSMD9/PSMA2/PSMF1/PSMC3/PSMC5/PSMB4/PSMD12/PSMC4/PSMC1/PSMD4/PSMB10/PSMD13/RPS27A/PSMA4/PSMB6/PSMA3/PSMD7/PSMD8/PSMA5/PSMD14/PSMD11/SEM1	patient_8
REACTOME_INTERFERON_SIGNALING	REACTOME_INTERFERON_SIGNALING	REACTOME_INTERFERON_SIGNALING	147	0.56148599348448	2.19184185742841	1.87100798792658e-07	1.07887091900849e-05	8.9503449218197e-06	834	tags=22%, list=7%, signal=21%	BST2/HLA-DPA1/HLA-B/B2M/HLA-A/HLA-DRA/HLA-C/HLA-DPB1/HLA-DQB1/UBE2L6/MT2A/HLA-DRB1/PSMB8/HLA-F/IFI27/STAT1/UBC/UBB/IFI35/HLA-E/ISG20/ABCE1/GBP2/EIF4A1/RAE1/RPS27A/GBP1/KPNA2/CD44/PTPN1/IFI30/IRF2/EIF4E	patient_8
REACTOME_INTERLEUKIN_1_SIGNALING	REACTOME_INTERLEUKIN_1_SIGNALING	REACTOME_INTERLEUKIN_1_SIGNALING	90	0.65886753020967	2.43007871375289	1.90037655587806e-07	1.07887091900849e-05	8.9503449218197e-06	1117	tags=47%, list=10%, signal=42%	SAA1/PSMB9/PSME1/PSMB8/S100A12/PSMA6/PSMD3/UBC/PSME2/UBB/PSMB2/PSMB1/NFKBIA/PSMB3/PSMC2/PSMA7/PSMD9/PSMA2/PSMF1/PSMC3/PSMC5/PSMB4/PSMD12/PSMC4/PSMC1/PSMD4/PSMB10/PSMD13/RPS27A/PSMA4/PSMB6/SQSTM1/PSMA3/PSMD7/PSMD8/PSMA5/SKP1/HMGB1/IL1RN/PSMD14/PSMD11/SEM1	patient_8
REACTOME_ORC1_REMOVAL_FROM_CHROMATIN	REACTOME_ORC1_REMOVAL_FROM_CHROMATIN	REACTOME_ORC1_REMOVAL_FROM_CHROMATIN	67	0.71344579349384	2.48748100435918	2.02376933278047e-07	1.11700824006522e-05	9.26673326062639e-06	1117	tags=55%, list=10%, signal=50%	PSMB9/PSME1/PSMB8/PSMA6/PSMD3/UBC/PSME2/UBB/PSMB2/PSMB1/PSMB3/PSMC2/PSMA7/PSMD9/PSMA2/PSMF1/PSMC3/PSMC5/PSMB4/PSMD12/PSMC4/PSMC1/PSMD4/PSMB10/PSMD13/RPS27A/PSMA4/PSMB6/MCM7/PSMA3/PSMD7/PSMD8/PSMA5/SKP1/PSMD14/PSMD11/SEM1	patient_8
REACTOME_HEDGEHOG_OFF_STATE	REACTOME_HEDGEHOG_OFF_STATE	REACTOME_HEDGEHOG_OFF_STATE	87	0.665083665230477	2.44208048560417	2.25691188243063e-07	1.21202267848369e-05	1.00549758403595e-05	1117	tags=51%, list=10%, signal=46%	TUBA1B/PSMB9/PSME1/PSMB8/TUBB3/PSMA6/PSMD3/TUBA1C/TUBA1A/UBC/PSME2/UBB/PSMB2/PSMB1/IFT52/PSMB3/PSMC2/PSMA7/PSMD9/PSMA2/PSMF1/PSMC3/PSMC5/PSMB4/PSMD12/PSMC4/PSMC1/PSMD4/PSMB10/PSMD13/RPS27A/PSMA4/PSMB6/TUBB2A/IFT57/PSMA3/PSMD7/PSMD8/PSMA5/SKP1/PRKACB/PSMD14/PSMD11/SEM1	patient_8
REACTOME_SWITCHING_OF_ORIGINS_TO_A_POST_REPLICATIVE_STATE	REACTOME_SWITCHING_OF_ORIGINS_TO_A_POST_REPLICATIVE_STATE	REACTOME_SWITCHING_OF_ORIGINS_TO_A_POST_REPLICATIVE_STATE	87	0.664230110493874	2.43894636959047	2.4318629137637e-07	1.27160831832855e-05	1.05493000635844e-05	1117	tags=49%, list=10%, signal=45%	PSMB9/PSME1/PSMB8/PSMA6/PSMD3/UBC/PSME2/UBB/PSMB2/PSMB1/PSMB3/PSMC2/PSMA7/PSMD9/PSMA2/PSMF1/PSMC3/PSMC5/UBE2S/PSMB4/PSMD12/PSMC4/ANAPC16/PSMC1/PSMD4/ANAPC1/PSMB10/PSMD13/RPS27A/PSMA4/PSMB6/MCM7/UBE2D1/PSMA3/PSMD7/PSMD8/PSMA5/ANAPC15/SKP1/CDC23/PSMD14/PSMD11/SEM1	patient_8
REACTOME_RHO_GTPASE_EFFECTORS	REACTOME_RHO_GTPASE_EFFECTORS	REACTOME_RHO_GTPASE_EFFECTORS	206	0.504952624463988	2.06154855713521	2.71107216041385e-07	1.38125650839547e-05	1.14589446780245e-05	1210	tags=27%, list=11%, signal=24%	S100A8/S100A9/TUBA1B/RPS27/CDC20/ACTG1/SFN/TUBB3/RHOA/NUDC/TUBA1C/CFL1/TUBA1A/YWHAG/ARPC1B/MYL12B/ACTB/PPP2R1A/CYBA/YWHAZ/RAC1/TAX1BP3/BIRC5/CTNNA1/BUB3/ARPC3/YWHAQ/RAC2/MYL6/YWHAE/MAPRE1/PFN1/PLK1/RHOD/CENPA/CALM1/ZWINT/CENPU/CENPM/TUBB2A/PPP2CA/RHOG/PPP2CB/YWHAH/MYH9/NOXA1/DYNLL1/CDC42/KLC3/ACTR3/RCC2/ARPC4/CTTN/NDEL1/DVL1	patient_8
REACTOME_G1_S_DNA_DAMAGE_CHECKPOINTS	REACTOME_G1_S_DNA_DAMAGE_CHECKPOINTS	REACTOME_G1_S_DNA_DAMAGE_CHECKPOINTS	63	0.708669443233511	2.45824785249818	2.84098945716835e-07	1.41126151284838e-05	1.17078670787517e-05	1117	tags=57%, list=10%, signal=52%	PSMB9/PSME1/PSMB8/PSMA6/PSMD3/UBC/PSME2/UBB/PSMB2/PSMB1/PSMB3/PSMC2/PSMA7/PSMD9/PSMA2/CDKN1A/PSMF1/PSMC3/PSMC5/PSMB4/PSMD12/PSMC4/PSMC1/PSMD4/PSMB10/PSMD13/RPS27A/PSMA4/PSMB6/PSMA3/PSMD7/PSMD8/PSMA5/PSMD14/PSMD11/SEM1	patient_8
REACTOME_DEGRADATION_OF_GLI1_BY_THE_PROTEASOME	REACTOME_DEGRADATION_OF_GLI1_BY_THE_PROTEASOME	REACTOME_DEGRADATION_OF_GLI1_BY_THE_PROTEASOME	56	0.724392918490823	2.45402198904243	2.91770390284903e-07	1.4140189402344e-05	1.1730742777565e-05	1117	tags=66%, list=10%, signal=60%	PSMB9/PSME1/PSMB8/PSMA6/PSMD3/UBC/PSME2/UBB/PSMB2/PSMB1/PSMB3/PSMC2/PSMA7/PSMD9/PSMA2/PSMF1/PSMC3/PSMC5/PSMB4/PSMD12/PSMC4/PSMC1/PSMD4/PSMB10/PSMD13/RPS27A/PSMA4/PSMB6/PSMA3/PSMD7/PSMD8/PSMA5/SKP1/PRKACB/PSMD14/PSMD11/SEM1	patient_8
KEGG_PROTEASOME	KEGG_PROTEASOME	KEGG_PROTEASOME	41	0.779729228362046	2.49696226227099	3.6122790749855e-07	1.70895202904671e-05	1.4177516369492e-05	1117	tags=78%, list=10%, signal=71%	PSMB9/PSME1/PSMB8/PSMA6/PSMD3/PSME2/PSMB2/PSMB1/PSMB3/PSMC2/PSMA7/PSMA2/PSMF1/PSMC3/PSMC5/PSMB4/PSMD12/PSMC4/PSMC1/PSMD4/PSMB10/PSMD13/PSMA4/PSMB6/POMP/PSMA3/PSMD7/PSMD8/PSMA5/PSMD14/PSMD11/SEM1	patient_8
REACTOME_METABOLISM_OF_AMINO_ACIDS_AND_DERIVATIVES	REACTOME_METABOLISM_OF_AMINO_ACIDS_AND_DERIVATIVES	REACTOME_METABOLISM_OF_AMINO_ACIDS_AND_DERIVATIVES	277	0.463698485815483	1.9621498861208	3.81507028749963e-07	1.76291736308413e-05	1.46252143701944e-05	1384	tags=33%, list=12%, signal=30%	PNMT/PHGDH/RPS27/PSMB9/PSME1/PSMB8/RPL38/RPS29/PSMA6/NQO1/PSMD3/RPL37A/RPL3/ASRGL1/ASS1/TST/PSME2/ALDH9A1/PSMB2/PSMB1/RPL37/RPS21/HSD17B10/PSMB3/MPST/PSMC2/FAU/PSMA7/PSMD9/PSMA2/PSMF1/PSMC3/PSMC5/RPL34/PDHA1/PSMB4/PSMD12/PSMC4/RPL21/PSMC1/RPL23A/PSMD4/SMS/QDPR/PSMB10/RPS13/RPL39L/SQOR/AMD1/PSMD13/RPL35/RPS25/RPS27A/PSMA4/RPL14/HIBADH/PSMB6/ASNS/AIMP2/PSPH/RPL22/TXN2/RPL41/SLC25A10/PDHB/RPS15/RPS2…	patient_8
REACTOME_DEFECTIVE_CFTR_CAUSES_CYSTIC_FIBROSIS	REACTOME_DEFECTIVE_CFTR_CAUSES_CYSTIC_FIBROSIS	REACTOME_DEFECTIVE_CFTR_CAUSES_CYSTIC_FIBROSIS	58	0.727445593013248	2.49299777080301	4.05734939094668e-07	1.80846200581977e-05	1.50030540678291e-05	1117	tags=60%, list=10%, signal=55%	PSMB9/PSME1/PSMB8/PSMA6/PSMD3/UBC/PSME2/UBB/PSMB2/PSMB1/PSMB3/PSMC2/PSMA7/PSMD9/PSMA2/PSMF1/PSMC3/PSMC5/PSMB4/PSMD12/PSMC4/PSMC1/PSMD4/PSMB10/PSMD13/RPS27A/PSMA4/PSMB6/PSMA3/PSMD7/PSMD8/PSMA5/PSMD14/PSMD11/SEM1	patient_8
REACTOME_SIGNALING_BY_ROBO_RECEPTORS	REACTOME_SIGNALING_BY_ROBO_RECEPTORS	REACTOME_SIGNALING_BY_ROBO_RECEPTORS	188	0.501305065878	2.04318270057162	4.11942089711745e-07	1.80846200581977e-05	1.50030540678291e-05	1380	tags=40%, list=12%, signal=36%	RPS27/PSMB9/PSME1/PSMB8/RPL38/RPS29/PSMA6/RHOA/PSMD3/RPL37A/RPL3/UBC/PSME2/UBB/PSMB2/PSMB1/RPL37/RPS21/PSMB3/RAC1/PSMC2/FAU/PSMA7/PSMD9/PSMA2/ELOC/PSMF1/PSMC3/PSMC5/RPL34/PFN1/PSMB4/PSMD12/ETF1/PSMC4/RPL21/PSMC1/RPL23A/PSMD4/PSMB10/RPS13/RPL39L/RNPS1/PSMD13/RPL35/RPS25/RPS27A/PSMA4/RPL14/PSMB6/RPL22/RPL41/MAGOH/RPS15/RPS23/PSMA3/PSMD7/PSMD8/PSMA5/PRKACB/CDC42/RBM8A/PSMD14/PSMD11/LDB1/SEM1/RPS9/RP…	patient_8
REACTOME_DOWNSTREAM_SIGNALING_EVENTS_OF_B_CELL_RECEPTOR_BCR	REACTOME_DOWNSTREAM_SIGNALING_EVENTS_OF_B_CELL_RECEPTOR_BCR	REACTOME_DOWNSTREAM_SIGNALING_EVENTS_OF_B_CELL_RECEPTOR_BCR	72	0.67783163033503	2.40696478569141	4.18667600743378e-07	1.80846200581977e-05	1.50030540678291e-05	1117	tags=56%, list=10%, signal=50%	PSMB9/PSME1/PSMB8/PSMA6/PSMD3/PPIA/UBC/PSME2/UBB/PSMB2/PSMB1/NFKBIA/PSMB3/PSMC2/PSMA7/PSMD9/PSMA2/PSMF1/PSMC3/PSMC5/PSMB4/PSMD12/PSMC4/PSMC1/PSMD4/PSMB10/CALM1/PSMD13/RPS27A/PSMA4/PSMB6/MALT1/PSMA3/PSMD7/PSMD8/PSMA5/SKP1/PSMD14/PSMD11/SEM1	patient_8
REACTOME_SYNTHESIS_OF_DNA	REACTOME_SYNTHESIS_OF_DNA	REACTOME_SYNTHESIS_OF_DNA	114	0.608803013412507	2.33024422312401	4.53767480324065e-07	1.91837443277429e-05	1.59148907992718e-05	1117	tags=41%, list=10%, signal=38%	PSMB9/PSME1/PSMB8/PSMA6/PSMD3/RPA3/UBC/PSME2/UBB/PSMB2/PSMB1/PSMB3/PSMC2/PSMA7/PSMD9/PSMA2/PSMF1/PSMC3/PSMC5/UBE2S/PSMB4/PSMD12/PSMC4/ANAPC16/PSMC1/PSMD4/ANAPC1/PSMB10/PCNA/PSMD13/RPS27A/RPA1/PSMA4/PSMB6/POLD2/MCM7/UBE2D1/PSMA3/PSMD7/PSMD8/PSMA5/ANAPC15/SKP1/CDC23/PSMD14/PSMD11/SEM1	patient_8
REACTOME_DEGRADATION_OF_AXIN	REACTOME_DEGRADATION_OF_AXIN	REACTOME_DEGRADATION_OF_AXIN	52	0.74148451555871	2.47579045638089	5.2579981354367e-07	2.17304420169587e-05	1.80276387034447e-05	1117	tags=67%, list=10%, signal=61%	PSMB9/PSME1/PSMB8/PSMA6/PSMD3/UBC/PSME2/UBB/PSMB2/PSMB1/PSMB3/PSMC2/PSMA7/PSMD9/PSMA2/PSMF1/PSMC3/PSMC5/PSMB4/PSMD12/PSMC4/PSMC1/PSMD4/PSMB10/PSMD13/RPS27A/PSMA4/PSMB6/PSMA3/PSMD7/PSMD8/PSMA5/PSMD14/PSMD11/SEM1	patient_8
REACTOME_CROSS_PRESENTATION_OF_SOLUBLE_EXOGENOUS_ANTIGENS_ENDOSOMES	REACTOME_CROSS_PRESENTATION_OF_SOLUBLE_EXOGENOUS_ANTIGENS_ENDOSOMES	REACTOME_CROSS_PRESENTATION_OF_SOLUBLE_EXOGENOUS_ANTIGENS_ENDOSOMES	43	0.76293668171008	2.43410261628945	5.35879043196264e-07	2.17304420169587e-05	1.80276387034447e-05	1117	tags=74%, list=10%, signal=67%	PSMB9/PSME1/PSMB8/PSMA6/PSMD3/PSME2/PSMB2/PSMB1/PSMB3/PSMC2/PSMA7/PSMD9/PSMA2/PSMF1/PSMC3/PSMC5/PSMB4/PSMD12/PSMC4/PSMC1/PSMD4/PSMB10/PSMD13/PSMA4/PSMB6/PSMA3/PSMD7/PSMD8/PSMA5/PSMD14/PSMD11/SEM1	patient_8
REACTOME_AUF1_HNRNP_D0_BINDS_AND_DESTABILIZES_MRNA	REACTOME_AUF1_HNRNP_D0_BINDS_AND_DESTABILIZES_MRNA	REACTOME_AUF1_HNRNP_D0_BINDS_AND_DESTABILIZES_MRNA	53	0.744361349698334	2.48642310875487	5.91937331585954e-07	2.27316502319997e-05	1.88582439876627e-05	1117	tags=70%, list=10%, signal=63%	PSMB9/PSME1/PSMB8/PSMA6/PSMD3/UBC/PSME2/UBB/PSMB2/PSMB1/PSMB3/HSPA1A/PSMC2/PSMA7/PSMD9/PSMA2/HSPA8/PSMF1/PSMC3/PSMC5/PSMB4/PSMD12/PSMC4/PSMC1/PSMD4/PSMB10/PSMD13/RPS27A/PSMA4/PSMB6/PSMA3/PSMD7/PSMD8/PSMA5/PSMD14/PSMD11/SEM1	patient_8
REACTOME_HEDGEHOG_LIGAND_BIOGENESIS	REACTOME_HEDGEHOG_LIGAND_BIOGENESIS	REACTOME_HEDGEHOG_LIGAND_BIOGENESIS	56	0.717728569802805	2.43144521088022	5.92974525164544e-07	2.27316502319997e-05	1.88582439876627e-05	1117	tags=64%, list=10%, signal=58%	PSMB9/PSME1/PSMB8/PSMA6/PSMD3/UBC/PSME2/UBB/PSMB2/PSMB1/PSMB3/PSMC2/PSMA7/PSMD9/PSMA2/PSMF1/PSMC3/PSMC5/PSMB4/PSMD12/PSMC4/PSMC1/PSMD4/PSMB10/PSMD13/RPS27A/PSMA4/PSMB6/PSMA3/PSMD7/PSMD8/PSMA5/P4HB/PSMD14/PSMD11/SEM1	patient_8
REACTOME_REGULATION_OF_EXPRESSION_OF_SLITS_AND_ROBOS	REACTOME_REGULATION_OF_EXPRESSION_OF_SLITS_AND_ROBOS	REACTOME_REGULATION_OF_EXPRESSION_OF_SLITS_AND_ROBOS	154	0.554980492865048	2.17742358662713	6.08123277262155e-07	2.27316502319997e-05	1.88582439876627e-05	1419	tags=47%, list=13%, signal=41%	RPS27/PSMB9/PSME1/PSMB8/RPL38/RPS29/PSMA6/PSMD3/RPL37A/RPL3/UBC/PSME2/UBB/PSMB2/PSMB1/RPL37/RPS21/PSMB3/PSMC2/FAU/PSMA7/PSMD9/PSMA2/ELOC/PSMF1/PSMC3/PSMC5/RPL34/PSMB4/PSMD12/ETF1/PSMC4/RPL21/PSMC1/RPL23A/PSMD4/PSMB10/RPS13/RPL39L/RNPS1/PSMD13/RPL35/RPS25/RPS27A/PSMA4/RPL14/PSMB6/RPL22/RPL41/MAGOH/RPS15/RPS23/PSMA3/PSMD7/PSMD8/PSMA5/RBM8A/PSMD14/PSMD11/LDB1/SEM1/RPS9/RPL31/RPL5/RPL36/RPL10A/RPL18A…	patient_8
REACTOME_DECTIN_1_MEDIATED_NONCANONICAL_NF_KB_SIGNALING	REACTOME_DECTIN_1_MEDIATED_NONCANONICAL_NF_KB_SIGNALING	REACTOME_DECTIN_1_MEDIATED_NONCANONICAL_NF_KB_SIGNALING	58	0.722341335349733	2.4755051870291	6.13467546793727e-07	2.27316502319997e-05	1.88582439876627e-05	1117	tags=62%, list=10%, signal=56%	PSMB9/PSME1/PSMB8/PSMA6/PSMD3/UBC/PSME2/UBB/PSMB2/PSMB1/PSMB3/PSMC2/PSMA7/PSMD9/PSMA2/PSMF1/PSMC3/PSMC5/PSMB4/PSMD12/PSMC4/PSMC1/PSMD4/PSMB10/PSMD13/RPS27A/PSMA4/PSMB6/PSMA3/PSMD7/PSMD8/PSMA5/SKP1/PSMD14/PSMD11/SEM1	patient_8
REACTOME_MHC_CLASS_II_ANTIGEN_PRESENTATION	REACTOME_MHC_CLASS_II_ANTIGEN_PRESENTATION	REACTOME_MHC_CLASS_II_ANTIGEN_PRESENTATION	89	0.632435399895123	2.33025083837998	6.17770061664813e-07	2.27316502319997e-05	1.88582439876627e-05	1010	tags=27%, list=9%, signal=25%	CD74/HLA-DPA1/HLA-DRA/TUBA1B/HLA-DPB1/HLA-DQB1/HLA-DRB1/TUBB3/CAPZB/TUBA1C/TUBA1A/HLA-DMA/CTSH/ARF1/HLA-DMB/CLTA/ACTR1A/CAPZA2/TUBB2A/IFI30/LGMN/DYNLL1/KLC3/CTSL	patient_8
REACTOME_SIGNALING_BY_INTERLEUKINS	REACTOME_SIGNALING_BY_INTERLEUKINS	REACTOME_SIGNALING_BY_INTERLEUKINS	270	0.452703884579638	1.89292958158929	7.14774079522175e-07	2.58228381092829e-05	2.14227025556311e-05	1117	tags=29%, list=10%, signal=27%	SAA1/IL32/LCN2/SOD2/PSMB9/PSME1/PSMB8/S100A12/PSMA6/CXCL10/PSMD3/PPIA/CFL1/STAT1/SOD1/UBC/PSME2/UBB/PSMB2/PSMB1/CASP1/NFKBIA/RALA/PPP2R1A/PSMB3/YWHAZ/PSMC2/PSMA7/ANXA2/BIRC5/PSMD9/PSMA2/HSPA8/CDKN1A/GSDMD/ARF1/PSMF1/PSMC3/PSMC5/PSMB4/PSMD12/PSMC4/PSMC1/PSMD4/PSMB10/MSN/HSP90B1/TALDO1/DUSP3/PSMD13/RPS27A/PSMA4/SNRPA1/PSMB6/SQSTM1/LBP/TCP1/PPP2CA/TIMP1/CNN2/PSMA3/PPP2CB/PSMD7/HNRNPF/PSMD8/MAP2K3/PS…	patient_8
REACTOME_STABILIZATION_OF_P53	REACTOME_STABILIZATION_OF_P53	REACTOME_STABILIZATION_OF_P53	55	0.732339815979213	2.47348288322421	7.99218872065744e-07	2.83579981927613e-05	2.35258788281007e-05	1117	tags=64%, list=10%, signal=58%	PSMB9/PSME1/PSMB8/PSMA6/PSMD3/UBC/PSME2/UBB/PSMB2/PSMB1/PSMB3/PSMC2/PSMA7/PSMD9/PSMA2/PSMF1/PSMC3/PSMC5/PSMB4/PSMD12/PSMC4/PSMC1/PSMD4/PSMB10/PSMD13/RPS27A/PSMA4/PSMB6/PSMA3/PSMD7/PSMD8/PSMA5/PSMD14/PSMD11/SEM1	patient_8
REACTOME_G2_M_CHECKPOINTS	REACTOME_G2_M_CHECKPOINTS	REACTOME_G2_M_CHECKPOINTS	121	0.600029312269978	2.30636518463355	8.81450727834532e-07	3.07270630913546e-05	2.54912620459626e-05	867	tags=36%, list=8%, signal=34%	PSMB9/PSME1/SFN/PSMB8/PSMA6/PSMD3/RPA3/CCNB2/YWHAG/UBC/PSME2/UBB/PSMB2/PSMB1/PSMB3/YWHAZ/PSMC2/PSMA7/CCNB1/PSMD9/PSMA2/YWHAQ/PSMF1/YWHAE/PSMC3/PSMC5/PSMB4/PSMD12/PSMC4/PSMC1/PSMD4/PSMB10/PSMD13/RPS27A/RPA1/PSMA4/PSMB6/MCM7/PSMA3/PKMYT1/PSMD7/YWHAH/PSMD8/PSMA5	patient_8
REACTOME_CLEC7A_DECTIN_1_SIGNALING	REACTOME_CLEC7A_DECTIN_1_SIGNALING	REACTOME_CLEC7A_DECTIN_1_SIGNALING	90	0.637893000857149	2.35271907016213	1.04549516327812e-06	3.58172222316143e-05	2.97140730615887e-05	1117	tags=49%, list=10%, signal=44%	PSMB9/PSME1/PSMB8/PSMA6/PSMD3/PYCARD/UBC/PSME2/UBB/PSMB2/PSMB1/NFKBIA/PSMB3/PSMC2/PSMA7/PSMD9/PSMA2/PSMF1/PSMC3/PSMC5/PSMB4/PSMD12/PSMC4/PSMC1/PSMD4/PSMB10/CARD9/CALM1/PSMD13/RPS27A/PSMA4/PSMB6/MALT1/UBE2D1/PSMA3/PSMD7/CLEC7A/PSMD8/PSMA5/SKP1/CDC34/PSMD14/PSMD11/SEM1	patient_8
REACTOME_METABOLISM_OF_POLYAMINES	REACTOME_METABOLISM_OF_POLYAMINES	REACTOME_METABOLISM_OF_POLYAMINES	56	0.707580000135522	2.39706495606944	1.08645359179326e-06	3.65895472354781e-05	3.03547961596476e-05	1117	tags=62%, list=10%, signal=57%	PSMB9/PSME1/PSMB8/PSMA6/NQO1/PSMD3/PSME2/PSMB2/PSMB1/PSMB3/PSMC2/PSMA7/PSMD9/PSMA2/PSMF1/PSMC3/PSMC5/PSMB4/PSMD12/PSMC4/PSMC1/PSMD4/SMS/PSMB10/AMD1/PSMD13/PSMA4/PSMB6/PSMA3/PSMD7/PSMD8/PSMA5/PSMD14/PSMD11/SEM1	patient_8
REACTOME_ASYMMETRIC_LOCALIZATION_OF_PCP_PROTEINS	REACTOME_ASYMMETRIC_LOCALIZATION_OF_PCP_PROTEINS	REACTOME_ASYMMETRIC_LOCALIZATION_OF_PCP_PROTEINS	56	0.706063842809198	2.39192867805971	1.31032637059581e-06	4.33936416395646e-05	3.59994929184744e-05	1117	tags=62%, list=10%, signal=57%	PSMB9/PSME1/PSMB8/PSMA6/PSMD3/UBC/PSME2/UBB/PSMB2/PSMB1/PSMB3/PSMC2/PSMA7/PSMD9/PSMA2/PSMF1/PSMC3/PSMC5/PSMB4/PSMD12/PSMC4/PSMC1/PSMD4/PSMB10/PSMD13/RPS27A/PSMA4/PSMB6/PSMA3/PSMD7/PSMD8/PSMA5/PSMD14/PSMD11/SEM1	patient_8
REACTOME_DEGRADATION_OF_DVL	REACTOME_DEGRADATION_OF_DVL	REACTOME_DEGRADATION_OF_DVL	53	0.72984800612454	2.4379435458896	1.96372095967181e-06	6.39657958502933e-05	5.30662126461787e-05	1210	tags=68%, list=11%, signal=61%	PSMB9/PSME1/PSMB8/PSMA6/PSMD3/UBC/PSME2/UBB/PSMB2/PSMB1/PSMB3/PSMC2/PSMA7/PSMD9/PSMA2/PSMF1/PSMC3/PSMC5/PSMB4/PSMD12/PSMC4/PSMC1/PSMD4/PSMB10/PSMD13/RPS27A/PSMA4/PSMB6/PSMA3/PSMD7/PSMD8/PSMA5/PSMD14/PSMD11/SEM1/DVL1	patient_8
REACTOME_SIGNALING_BY_HEDGEHOG	REACTOME_SIGNALING_BY_HEDGEHOG	REACTOME_SIGNALING_BY_HEDGEHOG	110	0.59019603902825	2.25097995935532	2.17702514672727e-06	6.97701446217272e-05	5.78815174834449e-05	1117	tags=41%, list=10%, signal=37%	TUBA1B/PSMB9/PSME1/PSMB8/TUBB3/PSMA6/PSMD3/TUBA1C/TUBA1A/UBC/PSME2/UBB/PSMB2/PSMB1/IFT52/PSMB3/PSMC2/PSMA7/PSMD9/PSMA2/PSMF1/PSMC3/PSMC5/PSMB4/PSMD12/PSMC4/PSMC1/PSMD4/PSMB10/PSMD13/RPS27A/PSMA4/PSMB6/TUBB2A/IFT57/PSMA3/PSMD7/PSMD8/PSMA5/SKP1/PRKACB/P4HB/PSMD14/PSMD11/SEM1	patient_8
REACTOME_RUNX1_REGULATES_TRANSCRIPTION_OF_GENES_INVOLVED_IN_DIFFERENTIATION_OF_HSCS	REACTOME_RUNX1_REGULATES_TRANSCRIPTION_OF_GENES_INVOLVED_IN_DIFFERENTIATION_OF_HSCS	REACTOME_RUNX1_REGULATES_TRANSCRIPTION_OF_GENES_INVOLVED_IN_DIFFERENTIATION_OF_HSCS	62	0.687390158909411	2.37865732151019	2.35429052144972e-06	7.42535756527079e-05	6.1600985072519e-05	1117	tags=58%, list=10%, signal=53%	PSMB9/PSME1/PSMB8/PSMA6/PSMD3/UBC/PSME2/UBB/PSMB2/PSMB1/PSMB3/PSMC2/PSMA7/PSMD9/PSMA2/PSMF1/PSMC3/PSMC5/PSMB4/PSMD12/PSMC4/PSMC1/PSMD4/PSMB10/PSMD13/RPS27A/PSMA4/PSMB6/PSMA3/PSMD7/PSMD8/PSMA5/PSMD14/PSMD11/LDB1/SEM1	patient_8
NABA_MATRISOME_ASSOCIATED	NABA_MATRISOME_ASSOCIATED	NABA_MATRISOME_ASSOCIATED	169	0.519282197613707	2.09087395858421	2.57323242479886e-06	7.98908254386772e-05	6.62776640992602e-05	1228	tags=23%, list=11%, signal=21%	S100A7/S100A8/CXCL13/S100A9/S100A7A/CSTA/CSTB/LGALS1/S100A12/CXCL10/S100A16/MDK/SERPINA1/S100A11/ANXA2/CTSH/ANXA4/SLPI/S100A10/CST3/AREG/MUC20/TIMP1/SERPINB1/S100P/CLEC7A/IL1RN/ANXA3/LGALS3/CTSL/ANXA7/SULF2/CXCL8/CXCL11/SERPINB6/CTSE/ANXA5/ADAM10/CLEC2L	patient_8
REACTOME_HOST_INTERACTIONS_OF_HIV_FACTORS	REACTOME_HOST_INTERACTIONS_OF_HIV_FACTORS	REACTOME_HOST_INTERACTIONS_OF_HIV_FACTORS	118	0.58955303823225	2.26111374129337	2.61387067937062e-06	7.99040159986064e-05	6.62886070266297e-05	1117	tags=38%, list=10%, signal=35%	B2M/HLA-A/PSMB9/PSME1/PSMB8/PSMA6/PSMD3/PPIA/UBC/PSME2/UBB/PSMB2/PSMB1/PSMB3/RAC1/PSMC2/PSMA7/PSMD9/PSMA2/ELOC/ARF1/PSMF1/PSMC3/PSMC5/PSMB4/PSMD12/PSMC4/PSMC1/PSMD4/RAE1/PSMB10/RAN/PSMD13/RPS27A/PSMA4/PSMB6/PSMA3/PSMD7/PSMD8/PSMA5/SKP1/BANF1/PSMD14/PSMD11/SEM1	patient_8
REACTOME_HIV_INFECTION	REACTOME_HIV_INFECTION	REACTOME_HIV_INFECTION	210	0.468779764345303	1.91876721923821	2.99683746071585e-06	9.0222970218824e-05	7.48492418418025e-05	1714	tags=35%, list=15%, signal=30%	B2M/HLA-A/PSMB9/PSME1/PSMB8/PSMA6/PSMD3/PPIA/UBC/PSME2/UBB/PSMB2/PSMB1/XRCC6/PSMB3/RAC1/PSMC2/PSMA7/PSMD9/PSMA2/CHMP4B/ELOC/ARF1/PSMF1/PSMC3/PSMC5/PSMB4/PSMD12/PSMC4/PSMC1/PSMD4/RAE1/PSMB10/RAN/PSMD13/RPS27A/VTA1/PSMA4/MVB12A/GTF2E2/PSMB6/XRCC5/POLR2J/PSMA3/SUPT4H1/PSMD7/CHMP4A/PSMD8/PSMA5/SKP1/BANF1/PSMD14/GTF2A2/PSMD11/SEM1/POLR2L/POLR2C/POLR2E/SLC25A6/POLR2F/AP1M2/PSME3/TAF12/VPS28/AP2M1/AAAS/…	patient_8
REACTOME_COOPERATION_OF_PREFOLDIN_AND_TRIC_CCT_IN_ACTIN_AND_TUBULIN_FOLDING	REACTOME_COOPERATION_OF_PREFOLDIN_AND_TRIC_CCT_IN_ACTIN_AND_TUBULIN_FOLDING	REACTOME_COOPERATION_OF_PREFOLDIN_AND_TRIC_CCT_IN_ACTIN_AND_TUBULIN_FOLDING	24	0.852045732608508	2.45966484868439	3.27553417025683e-06	9.71415880044824e-05	8.05889475353055e-05	1080	tags=79%, list=10%, signal=72%	TUBA1B/TUBB3/CCT3/CCT4/TUBA1C/TUBA1A/CCT8/PFDN4/CCT7/ACTB/CCT6A/PFDN2/PFDN5/VBP1/CCT2/TCP1/TUBB2A/CCT5/PFDN1	patient_8
REACTOME_CELLULAR_RESPONSE_TO_CHEMICAL_STRESS	REACTOME_CELLULAR_RESPONSE_TO_CHEMICAL_STRESS	REACTOME_CELLULAR_RESPONSE_TO_CHEMICAL_STRESS	141	0.546320561143143	2.14297639047173	3.57409684660889e-06	0.000104437212267821	8.66414189131504e-05	1483	tags=48%, list=13%, signal=42%	SOD2/PSMB9/PSME1/PSMB8/PSMA6/PSMD3/SOD1/UBC/PSME2/UBB/PSMB2/PSMB1/PRDX1/BLVRB/PRDX3/PSMB3/CYBA/PSMC2/BLVRA/PSMA7/CYCS/PSMD9/PSMA2/COX4I1/PSMF1/PSMC3/PSMC5/PSMB4/PSMD12/PSMC4/PSMC1/HMOX2/PSMD4/PSMB10/COX5B/STAP2/PSMD13/CSNK2B/RPS27A/PSMA4/PSMB6/PRDX5/TXN2/BACH1/PSMA3/GPX2/PSMD7/MT-CO3/PSMD8/PSMA5/SKP1/P4HB/PSMD14/PSMD11/PPARA/SEM1/HDAC3/COX16/COX14/NDUFA4/TXN/PRDX2/HM13/PRDX6/PSME3/COX7A2L/COX7C	patient_8
REACTOME_SIGNALING_BY_THE_B_CELL_RECEPTOR_BCR	REACTOME_SIGNALING_BY_THE_B_CELL_RECEPTOR_BCR	REACTOME_SIGNALING_BY_THE_B_CELL_RECEPTOR_BCR	88	0.62556105083827	2.30405631699424	3.66244287030153e-06	0.000105326168066841	8.73788992624023e-05	1117	tags=45%, list=10%, signal=41%	PSMB9/PSME1/PSMB8/PSMA6/PSMD3/PPIA/UBC/PSME2/UBB/PSMB2/PSMB1/NFKBIA/PSMB3/PSMC2/PSMA7/PSMD9/PSMA2/PSMF1/PSMC3/PSMC5/PSMB4/PSMD12/PSMC4/PSMC1/PSMD4/PSMB10/CALM1/PSMD13/RPS27A/PSMA4/PSMB6/MALT1/PSMA3/PSMD7/PSMD8/PSMA5/SKP1/PSMD14/PSMD11/SEM1	patient_8
REACTOME_CYCLIN_A_CDK2_ASSOCIATED_EVENTS_AT_S_PHASE_ENTRY	REACTOME_CYCLIN_A_CDK2_ASSOCIATED_EVENTS_AT_S_PHASE_ENTRY	REACTOME_CYCLIN_A_CDK2_ASSOCIATED_EVENTS_AT_S_PHASE_ENTRY	82	0.637379038698366	2.29958066506114	3.71053435565118e-06	0.000105326168066841	8.73788992624023e-05	1117	tags=46%, list=10%, signal=42%	PSMB9/PSME1/PSMB8/PSMA6/PSMD3/UBC/PSME2/UBB/PSMB2/PSMB1/PSMB3/PSMC2/CKS1B/PSMA7/PSMD9/PSMA2/CDKN1A/PSMF1/PSMC3/PSMC5/PSMB4/PSMD12/PSMC4/PSMC1/PSMD4/PSMB10/PSMD13/RPS27A/PSMA4/PSMB6/PSMA3/PSMD7/PSMD8/PSMA5/SKP1/PSMD14/PSMD11/SEM1	patient_8
BIOCARTA_MHC_PATHWAY	BIOCARTA_MHC_PATHWAY	BIOCARTA_MHC_PATHWAY	11	0.941492228894225	2.27958114036975	3.87886137146098e-06	0.000108243075251991	8.97987740548394e-05	53	tags=64%, list=0%, signal=63%	CD74/B2M/HLA-A/HLA-DRA/PSMB9/HLA-DRB1/PSMB8	patient_8
REACTOME_REGULATION_OF_RUNX2_EXPRESSION_AND_ACTIVITY	REACTOME_REGULATION_OF_RUNX2_EXPRESSION_AND_ACTIVITY	REACTOME_REGULATION_OF_RUNX2_EXPRESSION_AND_ACTIVITY	64	0.659575593242186	2.28219886059451	3.92224530354471e-06	0.000108243075251991	8.97987740548394e-05	1117	tags=58%, list=10%, signal=52%	PSMB9/PSME1/PSMB8/PSMA6/PSMD3/STAT1/UBC/PSME2/UBB/PSMB2/PSMB1/PSMB3/PSMC2/PSMA7/PSMD9/PSMA2/PSMF1/PSMC3/PSMC5/PSMB4/PSMD12/PSMC4/PSMC1/PSMD4/PSMB10/PSMD13/RPS27A/PSMA4/PSMB6/PSMA3/PSMD7/PSMD8/PSMA5/SKP1/PSMD14/PSMD11/SEM1	patient_8
REACTOME_CLASS_I_MHC_MEDIATED_ANTIGEN_PROCESSING_PRESENTATION	REACTOME_CLASS_I_MHC_MEDIATED_ANTIGEN_PROCESSING_PRESENTATION	REACTOME_CLASS_I_MHC_MEDIATED_ANTIGEN_PROCESSING_PRESENTATION	311	0.425318029184348	1.81866977436355	4.03603134653381e-06	0.000109857455966612	9.11380690507852e-05	1165	tags=22%, list=10%, signal=20%	S100A8/S100A9/HLA-B/B2M/HLA-A/HLA-C/PSMB9/CDC20/UBE2L6/PSME1/PSMB8/HLA-F/PSMA6/PSMD3/UBC/PSME2/UBB/RBCK1/PSMB2/PSMB1/PSMB3/PDIA3/CYBA/PSMC2/PSMA7/HLA-E/PSMD9/PSMA2/ELOC/PSMF1/SEC61G/PSMC3/PSMC5/UBE2S/PSMB4/TAP1/PSMD12/PSMC4/PSMC1/PSMD4/ANAPC1/PSMB10/PJA1/PSMD13/RPS27A/PSMA4/FBXL5/PSMB6/UBE2D1/UBE2D3/TAPBP/PSMA3/PSMD7/PSMD8/PSMA5/HSPA5/SKP1/HMGB1/CDC34/FBXO6/CTSL/FBXO2/CDC23/PSMD14/PSMD11/SEM1/CAL…	patient_8
REACTOME_APOPTOSIS	REACTOME_APOPTOSIS	REACTOME_APOPTOSIS	144	0.512756028636028	2.01272099153576	4.44224852856903e-06	0.000119280376030631	9.89553512907411e-05	1117	tags=36%, list=10%, signal=33%	PSMB9/PSME1/SFN/PSMB8/PSMA6/PSMD3/YWHAG/GSN/UBC/PSME2/UBB/PSMB2/PSMB1/LMNA/PSMB3/YWHAZ/PSMC2/PSMA7/CYCS/PSMD9/PSMA2/YWHAQ/GSDMD/ARHGAP10/PSMF1/YWHAE/PSMC3/PSMC5/PSMB4/PSMD12/PSMC4/PSMC1/PSMD4/PSMB10/PSMD13/RPS27A/PSMA4/PSMB6/CASP6/PSMA3/PSMD7/YWHAH/PSMD8/PSMA5/HMGB1/FNTA/CASP7/DYNLL1/BBC3/PSMD14/PSMD11/SEM1	patient_8
REACTOME_DEGRADATION_OF_BETA_CATENIN_BY_THE_DESTRUCTION_COMPLEX	REACTOME_DEGRADATION_OF_BETA_CATENIN_BY_THE_DESTRUCTION_COMPLEX	REACTOME_DEGRADATION_OF_BETA_CATENIN_BY_THE_DESTRUCTION_COMPLEX	75	0.646055887206762	2.2871069990707	4.63346474857282e-06	0.000122755926072189	0.000101838677842316	1117	tags=53%, list=10%, signal=48%	PSMB9/PSME1/PSMB8/PSMA6/PSMD3/UBC/PSME2/UBB/PSMB2/PSMB1/PPP2R1A/PSMB3/PSMC2/PSMA7/PSMD9/PSMA2/PSMF1/HDAC1/PSMC3/PSMC5/PSMB4/PSMD12/PSMC4/PSMC1/PSMD4/PSMB10/PSMD13/RPS27A/PSMA4/PSMB6/PPP2CA/PSMA3/PPP2CB/PSMD7/PSMD8/PSMA5/SKP1/PSMD14/PSMD11/SEM1	patient_8
REACTOME_DNA_REPLICATION	REACTOME_DNA_REPLICATION	REACTOME_DNA_REPLICATION	121	0.579578272176952	2.22775641353591	4.7796639925426e-06	0.000124963057278712	0.000103669720392267	1117	tags=39%, list=10%, signal=35%	PSMB9/PSME1/PSMB8/PSMA6/PSMD3/RPA3/UBC/PSME2/UBB/PSMB2/PSMB1/PSMB3/PSMC2/PSMA7/PSMD9/PSMA2/PSMF1/PSMC3/PSMC5/UBE2S/PSMB4/PSMD12/PSMC4/ANAPC16/PSMC1/PSMD4/ANAPC1/PSMB10/PCNA/PSMD13/RPS27A/RPA1/PSMA4/PSMB6/POLD2/MCM7/UBE2D1/PSMA3/PSMD7/PSMD8/PSMA5/ANAPC15/SKP1/CDC23/PSMD14/PSMD11/SEM1	patient_8
REACTOME_REGULATION_OF_PTEN_STABILITY_AND_ACTIVITY	REACTOME_REGULATION_OF_PTEN_STABILITY_AND_ACTIVITY	REACTOME_REGULATION_OF_PTEN_STABILITY_AND_ACTIVITY	66	0.657382936991118	2.28307920703216	5.73817429145812e-06	0.000148074705417237	0.000122843211762453	1139	tags=56%, list=10%, signal=51%	PSMB9/PSME1/PSMB8/PSMA6/PSMD3/UBC/PSME2/UBB/PSMB2/PSMB1/PSMB3/PSMC2/PSMA7/PSMD9/PSMA2/PSMF1/PSMC3/PSMC5/PSMB4/PSMD12/PSMC4/PSMC1/PSMD4/PSMB10/PSMD13/CSNK2B/RPS27A/PSMA4/PSMB6/PSMA3/PSMD7/PSMD8/PSMA5/PSMD14/PSMD11/SEM1/PTEN	patient_8
WP_EBOLA_VIRUS_INFECTION_IN_HOST	WP_EBOLA_VIRUS_INFECTION_IN_HOST	WP_EBOLA_VIRUS_INFECTION_IN_HOST	91	0.628886079957177	2.33974172401613	6.05152527975997e-06	0.000154158727319013	0.000127890534252417	379	tags=23%, list=3%, signal=22%	BST2/HLA-DPA1/HLA-B/HLA-A/HLA-DRA/HLA-C/HLA-DPB1/HLA-DQB1/HLA-DRB1/ACTG1/HLA-F/RHOA/STAT1/GSN/NPC2/ACTB/HLA-DMA/RAC1/HLA-E/HLA-DMB/CLTA	patient_8
REACTOME_ABC_TRANSPORTER_DISORDERS	REACTOME_ABC_TRANSPORTER_DISORDERS	REACTOME_ABC_TRANSPORTER_DISORDERS	67	0.66879386666478	2.33179879162737	7.28509940537299e-06	0.000183234082512356	0.000152011534561147	1117	tags=52%, list=10%, signal=47%	PSMB9/PSME1/PSMB8/PSMA6/PSMD3/UBC/PSME2/UBB/PSMB2/PSMB1/PSMB3/PSMC2/PSMA7/PSMD9/PSMA2/PSMF1/PSMC3/PSMC5/PSMB4/PSMD12/PSMC4/PSMC1/PSMD4/PSMB10/PSMD13/RPS27A/PSMA4/PSMB6/PSMA3/PSMD7/PSMD8/PSMA5/PSMD14/PSMD11/SEM1	patient_8
REACTOME_TRANSLATION	REACTOME_TRANSLATION	REACTOME_TRANSLATION	267	0.42275345630712	1.77195654410893	7.51373149063467e-06	0.000186622305898639	0.000154822414662288	1576	tags=32%, list=14%, signal=28%	RPS27/RPL38/RPS29/RPL37A/RPL3/EIF3D/RPL37/EIF3I/EIF4H/RPS21/MRPL27/SPCS1/FAU/SRP9/MRPL45/MRPL58/APEH/MRPS35/PPA1/SEC61G/DDOST/EIF2S2/RPL34/MRPL38/ETF1/EIF4A1/RPL21/RPL23A/SPCS3/MRPS22/RPS13/RPL39L/SEC11C/MRPL44/RPL35/RPS25/MRPL19/RPS27A/RPL14/SEC11A/AIMP2/MRPL10/RPL22/RPL41/MRPL24/EEF2/MRPL55/RPS15/EEF1D/MRPL9/RPS23/EIF3K/MRPL18/EIF4E/MRPS17/SPCS2/RPN1/MRPL3/SRP19/MRPS15/SRP14/MRPL54/AURKAIP1/RPS…	patient_8
REACTOME_UCH_PROTEINASES	REACTOME_UCH_PROTEINASES	REACTOME_UCH_PROTEINASES	83	0.612332634305287	2.21624360665039	8.49468189922919e-06	0.000208381888071215	0.000172874228124664	1117	tags=47%, list=10%, signal=43%	PSMB9/PSME1/PSMB8/PSMA6/PSMD3/ADRM1/UBC/PSME2/UBB/PSMB2/PSMB1/ACTB/PSMB3/PSMC2/PSMA7/PSMD9/PSMA2/PSMF1/PSMC3/PSMC5/PSMB4/PSMD12/PSMC4/PSMC1/PSMD4/PSMB10/PSMD13/RPS27A/PSMA4/PSMB6/ACTL6A/PSMA3/PSMD7/PSMD8/PSMA5/RUVBL1/PSMD14/PSMD11/SEM1	patient_8
REACTOME_CYTOPROTECTION_BY_HMOX1	REACTOME_CYTOPROTECTION_BY_HMOX1	REACTOME_CYTOPROTECTION_BY_HMOX1	115	0.567159719844736	2.1769377323447	8.8909574432351e-06	0.000213829530698782	0.000177393608494314	1213	tags=44%, list=11%, signal=40%	PSMB9/PSME1/PSMB8/PSMA6/PSMD3/UBC/PSME2/UBB/PSMB2/PSMB1/BLVRB/PSMB3/PSMC2/BLVRA/PSMA7/CYCS/PSMD9/PSMA2/COX4I1/PSMF1/PSMC3/PSMC5/PSMB4/PSMD12/PSMC4/PSMC1/HMOX2/PSMD4/PSMB10/COX5B/STAP2/PSMD13/CSNK2B/RPS27A/PSMA4/PSMB6/BACH1/PSMA3/PSMD7/MT-CO3/PSMD8/PSMA5/SKP1/PSMD14/PSMD11/PPARA/SEM1/HDAC3/COX16/COX14/NDUFA4	patient_8
REACTOME_CELLULAR_RESPONSE_TO_HYPOXIA	REACTOME_CELLULAR_RESPONSE_TO_HYPOXIA	REACTOME_CELLULAR_RESPONSE_TO_HYPOXIA	69	0.642810400799561	2.25604131129524	8.93198341620477e-06	0.000213829530698782	0.000177393608494314	1117	tags=57%, list=10%, signal=51%	PSMB9/PSME1/PSMB8/PSMA6/PSMD3/UBC/PSME2/UBB/PSMB2/PSMB1/PSMB3/PSMC2/PSMA7/PSMD9/PSMA2/ELOC/HIGD1A/PSMF1/PSMC3/PSMC5/PSMB4/PSMD12/PSMC4/PSMC1/PSMD4/PSMB10/PSMD13/RPS27A/PSMA4/PSMB6/UBE2D1/UBE2D3/PSMA3/PSMD7/PSMD8/PSMA5/PSMD14/PSMD11/SEM1	patient_8
REACTOME_AMYLOID_FIBER_FORMATION	REACTOME_AMYLOID_FIBER_FORMATION	REACTOME_AMYLOID_FIBER_FORMATION	31	0.803644210642012	2.44833042531571	9.42102919379286e-06	0.000222852202476981	0.000184878843577439	583	tags=39%, list=5%, signal=37%	LTF/B2M/SAA1/UBE2L6/ITM2B/TSPAN15/GSN/UBC/UBB/CST3/PSENEN/RPS27A	patient_8
REACTOME_SIGNALING_BY_NOTCH4	REACTOME_SIGNALING_BY_NOTCH4	REACTOME_SIGNALING_BY_NOTCH4	72	0.637569030658926	2.26399320504554	1.09203420394484e-05	0.000252571075436505	0.000209533708120449	1117	tags=53%, list=10%, signal=48%	PSMB9/PSME1/PSMB8/PSMA6/PSMD3/UBC/PSME2/UBB/PSMB2/PSMB1/PSMB3/YWHAZ/PSMC2/PSMA7/PSMD9/PSMA2/PSMF1/PSMC3/PSMC5/PSMB4/PSMD12/PSMC4/PSMC1/PSMD4/PSMB10/PSENEN/PSMD13/RPS27A/PSMA4/PSMB6/PSMA3/PSMD7/PSMD8/PSMA5/SKP1/PSMD14/PSMD11/SEM1	patient_8
NABA_SECRETED_FACTORS	NABA_SECRETED_FACTORS	NABA_SECRETED_FACTORS	59	0.683893984151301	2.34819675977636	1.09316117199494e-05	0.000252571075436505	0.000209533708120449	183	tags=17%, list=2%, signal=17%	S100A7/S100A8/CXCL13/S100A9/S100A7A/S100A12/CXCL10/S100A16/MDK/S100A11	patient_8
KEGG_INTESTINAL_IMMUNE_NETWORK_FOR_IGA_PRODUCTION	KEGG_INTESTINAL_IMMUNE_NETWORK_FOR_IGA_PRODUCTION	KEGG_INTESTINAL_IMMUNE_NETWORK_FOR_IGA_PRODUCTION	13	0.91569195562206	2.30783813713238	1.17117636357907e-05	0.000267485912003635	0.000221907100467614	344	tags=54%, list=3%, signal=52%	HLA-DPA1/HLA-DRA/HLA-DPB1/HLA-DQB1/HLA-DRB1/HLA-DMA/HLA-DMB	patient_8
REACTOME_HEDGEHOG_ON_STATE	REACTOME_HEDGEHOG_ON_STATE	REACTOME_HEDGEHOG_ON_STATE	68	0.646062887621668	2.2532557928915	1.49528133403923e-05	0.000337627728492721	0.000280096958026966	1117	tags=51%, list=10%, signal=47%	PSMB9/PSME1/PSMB8/PSMA6/PSMD3/UBC/PSME2/UBB/PSMB2/PSMB1/PSMB3/PSMC2/PSMA7/PSMD9/PSMA2/PSMF1/PSMC3/PSMC5/PSMB4/PSMD12/PSMC4/PSMC1/PSMD4/PSMB10/PSMD13/RPS27A/PSMA4/PSMB6/PSMA3/PSMD7/PSMD8/PSMA5/PSMD14/PSMD11/SEM1	patient_8
REACTOME_REGULATION_OF_RAS_BY_GAPS	REACTOME_REGULATION_OF_RAS_BY_GAPS	REACTOME_REGULATION_OF_RAS_BY_GAPS	59	0.678983576412794	2.33133653902877	1.64503393552089e-05	0.000367267688750563	0.000304686356360226	1117	tags=59%, list=10%, signal=54%	PSMB9/PSME1/PSMB8/PSMA6/PSMD3/UBC/PSME2/UBB/PSMB2/PSMB1/PSMB3/PSMC2/PSMA7/PSMD9/PSMA2/PSMF1/PSMC3/PSMC5/PSMB4/PSMD12/PSMC4/PSMC1/PSMD4/PSMB10/PSMD13/RPS27A/PSMA4/PSMB6/PSMA3/PSMD7/PSMD8/PSMA5/PSMD14/PSMD11/SEM1	patient_8
REACTOME_PCP_CE_PATHWAY	REACTOME_PCP_CE_PATHWAY	REACTOME_PCP_CE_PATHWAY	75	0.62669238483172	2.21855812785779	1.73561116051794e-05	0.000383184375105461	0.000317890886242233	1117	tags=53%, list=10%, signal=48%	PSMB9/PSME1/PSMB8/PSMA6/RHOA/PSMD3/UBC/PSME2/UBB/PSMB2/PSMB1/PSMB3/RAC1/PSMC2/PSMA7/PSMD9/PSMA2/PSMF1/RAC2/PSMC3/CLTA/PSMC5/PFN1/PSMB4/PSMD12/PSMC4/PSMC1/PSMD4/PSMB10/PSMD13/RPS27A/PSMA4/PSMB6/PSMA3/PSMD7/PSMD8/PSMA5/PSMD14/PSMD11/SEM1	patient_8
REACTOME_DISORDERS_OF_TRANSMEMBRANE_TRANSPORTERS	REACTOME_DISORDERS_OF_TRANSMEMBRANE_TRANSPORTERS	REACTOME_DISORDERS_OF_TRANSMEMBRANE_TRANSPORTERS	119	0.528567896685222	2.03476269829251	2.04043973367608e-05	0.00044553337921037	0.000369615803694244	1117	tags=31%, list=10%, signal=28%	PSMB9/PSME1/PSMB8/PSMA6/PSMD3/UBC/PSME2/UBB/PSMB2/PSMB1/PSMB3/PSMC2/PSMA7/PSMD9/PSMA2/PSMF1/PSMC3/PSMC5/PSMB4/PSMD12/PSMC4/PSMC1/PSMD4/RAE1/PSMB10/PSMD13/RPS27A/PSMA4/SLC40A1/PSMB6/PSMA3/PSMD7/PSMD8/PSMA5/PSMD14/PSMD11/SEM1	patient_8
REACTOME_PROGRAMMED_CELL_DEATH	REACTOME_PROGRAMMED_CELL_DEATH	REACTOME_PROGRAMMED_CELL_DEATH	166	0.494030504446473	1.97696657667438	2.22230400603201e-05	0.000479969354346262	0.000398183990096811	1117	tags=35%, list=10%, signal=32%	PSMB9/PSME1/SFN/PSMB8/PSMA6/PSMD3/BIRC3/YWHAG/GSN/UBC/PSME2/UBB/PSMB2/PSMB1/CASP1/LMNA/PSMB3/YWHAZ/PSMC2/PSMA7/CYCS/PSMD9/PSMA2/CHMP4B/YWHAQ/GSDMD/ARHGAP10/PSMF1/YWHAE/PSMC3/PSMC5/PSMB4/PSMD12/PSMC4/PSMC1/PSMD4/PSMB10/PSMD13/RPS27A/PSMA4/PSMB6/CASP6/PSMA3/IRF2/PSMD7/CHMP4A/YWHAH/PSMD8/PSMA5/CASP4/HMGB1/FNTA/CASP7/DYNLL1/BBC3/PSMD14/PSMD11/SEM1	patient_8
REACTOME_MAPK6_MAPK4_SIGNALING	REACTOME_MAPK6_MAPK4_SIGNALING	REACTOME_MAPK6_MAPK4_SIGNALING	76	0.621612192871567	2.21856456142516	2.25113194532002e-05	0.000480967653263535	0.000399012181819032	1117	tags=54%, list=10%, signal=49%	PSMB9/PSME1/PSMB8/PSMA6/PSMD3/UBC/PSME2/UBB/PSMB2/PSMB1/PSMB3/RAC1/PSMC2/PSMA7/PSMD9/PSMA2/PSMF1/PSMC3/PSMC5/PSMB4/PSMD12/PSMC4/PSMC1/PSMD4/PSMB10/PSMD13/RPS27A/PSMA4/PSMB6/CCND3/DNAJB1/PSMA3/PSMD7/PSMD8/PSMA5/CDC42EP5/PRKACB/CDC42/PSMD14/PSMD11/SEM1	patient_8
REACTOME_FORMATION_OF_TUBULIN_FOLDING_INTERMEDIATES_BY_CCT_TRIC	REACTOME_FORMATION_OF_TUBULIN_FOLDING_INTERMEDIATES_BY_CCT_TRIC	REACTOME_FORMATION_OF_TUBULIN_FOLDING_INTERMEDIATES_BY_CCT_TRIC	17	0.865707729871041	2.29206418537952	2.83872773065889e-05	0.000600058723491406	0.000497810484458211	878	tags=76%, list=8%, signal=71%	TUBA1B/TUBB3/CCT3/CCT4/TUBA1C/TUBA1A/CCT8/CCT7/CCT6A/CCT2/TCP1/TUBB2A/CCT5	patient_8
PID_HIF1_TFPATHWAY	PID_HIF1_TFPATHWAY	PID_HIF1_TFPATHWAY	51	-0.637532181660972	-1.97526574193194	3.43246845979064e-05	0.000717927876800421	0.000595595081222398	1757	tags=45%, list=16%, signal=38%	NCOA2/NCOA1/CREBBP/EP300/LDHA/HIF1A/TFRC/SMAD4/SLC2A1/SP1/EDN1/ID2/AKT1/BNIP3/MCL1/JUN/EGLN3/PGK1/VEGFA/NDRG1/FOS/BHLHE40/TFF3	patient_8
REACTOME_ABC_FAMILY_PROTEINS_MEDIATED_TRANSPORT	REACTOME_ABC_FAMILY_PROTEINS_MEDIATED_TRANSPORT	REACTOME_ABC_FAMILY_PROTEINS_MEDIATED_TRANSPORT	82	0.609400493823159	2.19863771443797	4.00926051903005e-05	0.000829833401178408	0.000688432233859766	1117	tags=44%, list=10%, signal=40%	PSMB9/PSME1/PSMB8/PSMA6/PSMD3/UBC/PSME2/UBB/PSMB2/PSMB1/PSMB3/PSMC2/PSMA7/PSMD9/PSMA2/PSMF1/PSMC3/EIF2S2/PSMC5/PSMB4/PSMD12/PSMC4/PSMC1/PSMD4/PSMB10/PSMD13/RPS27A/PSMA4/PSMB6/PSMA3/PSMD7/PSMD8/PSMA5/PSMD14/PSMD11/SEM1	patient_8
REACTOME_ANTIMICROBIAL_PEPTIDES	REACTOME_ANTIMICROBIAL_PEPTIDES	REACTOME_ANTIMICROBIAL_PEPTIDES	12	0.902320948537355	2.20725037686256	5.17242472661675e-05	0.00105954720946263	0.000879003485825484	21	tags=50%, list=0%, signal=50%	S100A7/S100A8/S100A9/LTF/LCN2/S100A7A	patient_8
NABA_MATRISOME	NABA_MATRISOME	NABA_MATRISOME	227	0.429462813882076	1.77759697371719	6.33686562703487e-05	0.0012848318368284	0.00106590027625528	1288	tags=21%, list=11%, signal=19%	S100A7/S100A8/CXCL13/S100A9/S100A7A/CSTA/CSTB/LGALS1/S100A12/CXCL10/S100A16/MDK/SERPINA1/S100A11/ANXA2/CTSH/FBLN1/ANXA4/VWA1/SLPI/S100A10/CST3/IGFBP2/AREG/SPON2/MUC20/TIMP1/SERPINB1/VWA5A/S100P/CLEC7A/IL1RN/ANXA3/LGALS3/CTSL/ANXA7/SULF2/TNC/CXCL8/CXCL11/SERPINB6/CTSE/ANXA5/ADAM10/CLEC2L/TGFB1/IGFBP3	patient_8
REACTOME_C_TYPE_LECTIN_RECEPTORS_CLRS	REACTOME_C_TYPE_LECTIN_RECEPTORS_CLRS	REACTOME_C_TYPE_LECTIN_RECEPTORS_CLRS	107	0.562327295308666	2.13840183438643	6.8166357509159e-05	0.00136814699364342	0.00113501877575059	1117	tags=43%, list=10%, signal=39%	PSMB9/PSME1/PSMB8/PSMA6/PSMD3/PYCARD/UBC/PSME2/UBB/PSMB2/PSMB1/NFKBIA/PSMB3/PSMC2/PSMA7/PSMD9/PSMA2/PSMF1/PSMC3/PSMC5/PSMB4/PSMD12/PSMC4/PSMC1/PSMD4/PSMB10/CARD9/MUC20/CALM1/PSMD13/RPS27A/PSMA4/PSMB6/MALT1/UBE2D1/PSMA3/PSMD7/CLEC7A/PSMD8/PSMA5/SKP1/PRKACB/CDC34/PSMD14/PSMD11/SEM1	patient_8
REACTOME_PROTEIN_FOLDING	REACTOME_PROTEIN_FOLDING	REACTOME_PROTEIN_FOLDING	70	0.61736598007438	2.18547767902314	7.03193894969002e-05	0.00139724626930341	0.0011591596205489	1118	tags=39%, list=10%, signal=35%	TUBA1B/TUBB3/CCT3/GNB2/CCT4/TUBA1C/TUBA1A/CCT8/PFDN4/CCT7/ACTB/GNG5/TBCA/CCT6A/PFDN2/TBCB/PFDN5/CSNK2B/VBP1/FBXL5/CCT2/TCP1/TUBB2A/CCT5/FBXO6/PFDN1/HDAC3	patient_8
KEGG_SYSTEMIC_LUPUS_ERYTHEMATOSUS	KEGG_SYSTEMIC_LUPUS_ERYTHEMATOSUS	KEGG_SYSTEMIC_LUPUS_ERYTHEMATOSUS	16	0.876571967829576	2.27309370771523	7.62706224749873e-05	0.00150049234512673	0.00124481286915925	352	tags=56%, list=3%, signal=55%	HLA-DPA1/HLA-DRA/HLA-DPB1/HLA-DQB1/HLA-DRB1/HLA-DMA/SNRPD3/HLA-DMB/SNRPB	patient_8
WP_EPITHELIAL_TO_MESENCHYMAL_TRANSITION_IN_COLORECTAL_CANCER	WP_EPITHELIAL_TO_MESENCHYMAL_TRANSITION_IN_COLORECTAL_CANCER	WP_EPITHELIAL_TO_MESENCHYMAL_TRANSITION_IN_COLORECTAL_CANCER	93	-0.53665094231988	-1.82025660451809	8.25669937174497e-05	0.00160843741682914	0.0013343644185916	1733	tags=33%, list=15%, signal=28%	FZD4/OCLN/TGFBR2/PKD1/MAP2K6/TJP1/NR2C2/JUP/EED/SUZ12/GRB2/HIF1A/SMAD4/TGFBR1/MAPK14/CLDN3/CDH1/NOTCH3/CLDN7/NOTCH2/ID2/PIK3R3/GSK3B/CLDN1/AKT1/AKT2/CLDN4/PKP2/CLDN8/DSP/PIK3CB	patient_8
REACTOME_REGULATION_OF_MRNA_STABILITY_BY_PROTEINS_THAT_BIND_AU_RICH_ELEMENTS	REACTOME_REGULATION_OF_MRNA_STABILITY_BY_PROTEINS_THAT_BIND_AU_RICH_ELEMENTS	REACTOME_REGULATION_OF_MRNA_STABILITY_BY_PROTEINS_THAT_BIND_AU_RICH_ELEMENTS	84	0.581827553601621	2.10484573526253	9.42600574889052e-05	0.00181839547796558	0.00150854624453373	1117	tags=46%, list=10%, signal=42%	PSMB9/PSME1/PSMB8/PSMA6/PSMD3/UBC/PSME2/UBB/PSMB2/PSMB1/PSMB3/YWHAZ/HSPA1A/PSMC2/PSMA7/PSMD9/PSMA2/HSPA8/PSMF1/PSMC3/PSMC5/PSMB4/PSMD12/PSMC4/PSMC1/PSMD4/PSMB10/PSMD13/RPS27A/PSMA4/PSMB6/PSMA3/PSMD7/PSMD8/PSMA5/EXOSC7/PSMD14/PSMD11/SEM1	patient_8
REACTOME_ANTIGEN_PRESENTATION_FOLDING_ASSEMBLY_AND_PEPTIDE_LOADING_OF_CLASS_I_MHC	REACTOME_ANTIGEN_PRESENTATION_FOLDING_ASSEMBLY_AND_PEPTIDE_LOADING_OF_CLASS_I_MHC	REACTOME_ANTIGEN_PRESENTATION_FOLDING_ASSEMBLY_AND_PEPTIDE_LOADING_OF_CLASS_I_MHC	23	0.813996069914301	2.32418040377314	9.55102001478104e-05	0.00182479584320865	0.00151385600639141	417	tags=35%, list=4%, signal=34%	HLA-B/B2M/HLA-A/HLA-C/HLA-F/PDIA3/HLA-E/TAP1	patient_8
REACTOME_THE_CITRIC_ACID_TCA_CYCLE_AND_RESPIRATORY_ELECTRON_TRANSPORT	REACTOME_THE_CITRIC_ACID_TCA_CYCLE_AND_RESPIRATORY_ELECTRON_TRANSPORT	REACTOME_THE_CITRIC_ACID_TCA_CYCLE_AND_RESPIRATORY_ELECTRON_TRANSPORT	164	0.459170757119654	1.8251548067417	0.000105369686616097	0.00199399587910652	0.00165422485454444	1496	tags=37%, list=13%, signal=33%	ATP5F1B/NDUFA6/MT-ATP8/NDUFA13/MT-ND6/ATP5ME/UQCRC1/NDUFB1/MT-ND5/NDUFC1/ATP5F1C/ATP5PD/CYCS/ATP5PO/COX4I1/VDAC1/SUCLG1/NDUFS2/PDHA1/ATP5F1E/GLO1/COX5B/NDUFS7/IDH2/ATP5PF/ATP5MF/NDUFB11/MT-ND1/ATP5MC3/MPC2/ECSIT/NDUFB7/CS/UQCRC2/TMEM126B/MPC1/COQ10B/NDUFB3/PDHB/ATP5MC2/NDUFA9/MT-CO3/ATP5MG/OGDH/SDHC/COX16/NDUFA11/COX14/NDUFA4/SDHA/SDHD/NDUFB4/SDHB/NDUFB6/NDUFS8/UQCRQ/IDH3A/PPARD/COX7A2L/COX7C/ATP…	patient_8
REACTOME_NERVOUS_SYSTEM_DEVELOPMENT	REACTOME_NERVOUS_SYSTEM_DEVELOPMENT	REACTOME_NERVOUS_SYSTEM_DEVELOPMENT	382	0.366042185458482	1.59792766549786	0.000127248770611954	0.00238531421892408	0.00197886370187011	1227	tags=26%, list=11%, signal=24%	TUBA1B/RPS27/PSMB9/PSME1/ACTG1/PSMB8/RPL38/TUBB3/RPS29/PSMA6/RHOA/PSMD3/RPL37A/TUBA1C/CFL1/RPL3/TUBA1A/ARPC1B/MYL12B/UBC/PSME2/UBB/PSMB2/PSMB1/RPL37/EZR/RPS21/ACTB/PSMB3/RAC1/PSMC2/FAU/PSMA7/CYP51A1/PSMD9/PSMA2/HSPA8/ELOC/ARPC3/PSMF1/MYL6/PSMC3/CLTA/PSMC5/RPL34/PFN1/PSMB4/PSMD12/ETF1/PSMC4/HSP90AB1/RPL21/PSMC1/RPL23A/PSMD4/PSMB10/RPS13/MSN/RPL39L/PSENEN/RNPS1/PSMD13/RPL35/CSNK2B/RPS25/RPS27A/PSMA…	patient_8
REACTOME_S_PHASE	REACTOME_S_PHASE	REACTOME_S_PHASE	154	0.484084361689504	1.89926802943753	0.000148717914457046	0.00276170557033785	0.00229111907564913	1117	tags=32%, list=10%, signal=29%	PSMB9/PSME1/PSMB8/PSMA6/PSMD3/RPA3/UBC/PSME2/UBB/PSMB2/PSMB1/PSMB3/PSMC2/CKS1B/PSMA7/PSMD9/PSMA2/CDKN1A/PSMF1/PSMC3/PSMC5/UBE2S/PSMB4/PSMD12/PSMC4/ANAPC16/PSMC1/PSMD4/ANAPC1/PSMB10/PCNA/PSMD13/RPS27A/RPA1/PSMA4/PSMB6/POLD2/MCM7/UBE2D1/PSMA3/PSMD7/PSMD8/PSMA5/ANAPC15/SKP1/CDC23/PSMD14/PSMD11/SEM1	patient_8
REACTOME_FC_EPSILON_RECEPTOR_FCERI_SIGNALING	REACTOME_FC_EPSILON_RECEPTOR_FCERI_SIGNALING	REACTOME_FC_EPSILON_RECEPTOR_FCERI_SIGNALING	105	0.526872072861466	1.98887839414347	0.000189639863614318	0.00348902230557083	0.0028945031814817	1117	tags=40%, list=10%, signal=36%	PSMB9/PSME1/PSMB8/PSMA6/PSMD3/UBC/PSME2/UBB/PSMB2/PSMB1/NFKBIA/PSMB3/RAC1/PSMC2/PSMA7/PSMD9/PSMA2/PSMF1/PSMC3/PSMC5/PSMB4/PSMD12/PSMC4/PSMC1/PSMD4/PSMB10/CALM1/PSMD13/RPS27A/PSMA4/PSMB6/MALT1/UBE2D1/PSMA3/PSMD7/PSMD8/PSMA5/SKP1/CDC34/PSMD14/PSMD11/SEM1	patient_8
REACTOME_BETA_CATENIN_INDEPENDENT_WNT_SIGNALING	REACTOME_BETA_CATENIN_INDEPENDENT_WNT_SIGNALING	REACTOME_BETA_CATENIN_INDEPENDENT_WNT_SIGNALING	106	0.545131346322565	2.06317549737569	0.000192938394030324	0.00349401456952029	0.00289864477835869	867	tags=38%, list=8%, signal=35%	PSMB9/PSME1/PSMB8/PSMA6/RHOA/GNB2/PSMD3/UBC/PSME2/UBB/PSMB2/PSMB1/GNG5/PSMB3/RAC1/PSMC2/PSMA7/PSMD9/PSMA2/PSMF1/RAC2/PSMC3/CLTA/PSMC5/PFN1/PSMB4/PSMD12/PSMC4/PSMC1/PSMD4/PSMB10/CALM1/PSMD13/RPS27A/PSMA4/PSMB6/PSMA3/PSMD7/PSMD8/PSMA5	patient_8
WP_FOXA2_PATHWAY	WP_FOXA2_PATHWAY	WP_FOXA2_PATHWAY	10	-0.856958242746195	-1.85787145074583	0.000193428083868763	0.00349401456952029	0.00289864477835869	399	tags=60%, list=4%, signal=58%	SLC27A5/GSTM2/SREBF1/ACACA/FASN/FOXA1	patient_8
REACTOME_ORGANELLE_BIOGENESIS_AND_MAINTENANCE	REACTOME_ORGANELLE_BIOGENESIS_AND_MAINTENANCE	REACTOME_ORGANELLE_BIOGENESIS_AND_MAINTENANCE	236	0.412966749105983	1.72088719096566	0.000198928225573499	0.00356099445238326	0.00295421148646846	1212	tags=22%, list=11%, signal=20%	TUBA1B/SOD2/ATP5F1B/TUBB3/CCT3/CCT4/TUBA1C/TUBA1A/MT-ATP8/YWHAG/CCT8/MTX1/ATP5ME/ATP5F1C/IFT52/ATP5PD/PPP2R1A/IFT27/CYCS/TUBB/ATP5PO/YWHAE/IFT22/MAPRE1/ATP5F1E/PLK1/ACTR1A/IDH2/ATP5PF/ATP5MF/DYNLRB1/CALM1/ATP5MC3/HAUS1/CCT2/SSBP1/TCP1/TUBB2A/CLUAP1/IFT57/ATP5MC2/RAB8A/CCT5/HAUS8/ATP5MG/DYNLL1/CETN2/HAUS2/PPARA/HDAC3/RAB11A/NPHP1/SAMM50	patient_8
WP_PARKINUBIQUITIN_PROTEASOMAL_SYSTEM_PATHWAY	WP_PARKINUBIQUITIN_PROTEASOMAL_SYSTEM_PATHWAY	WP_PARKINUBIQUITIN_PROTEASOMAL_SYSTEM_PATHWAY	56	0.601260847083057	2.03688813381297	0.000243723680114204	0.00430054211196886	0.00356774240316967	1099	tags=48%, list=10%, signal=44%	TUBA1B/UBE2L6/TUBB3/PSMD3/TUBA1C/TUBA1A/HSPA1B/HSPA6/CASP1/HSPA1A/PSMC2/PSMD9/HSPA8/TUBB/PSMC3/PSMC5/PSMD12/PSMC4/PSMC1/PSMD4/PSMD13/TUBB2A/PSMD7/PSMD8/HSPA5/PSMD14/PSMD11	patient_8
WP_ANGIOPOIETINLIKE_PROTEIN_8_REGULATORY_PATHWAY	WP_ANGIOPOIETINLIKE_PROTEIN_8_REGULATORY_PATHWAY	WP_ANGIOPOIETINLIKE_PROTEIN_8_REGULATORY_PATHWAY	107	-0.511284578517778	-1.76624235175662	0.000245312643834356	0.00430054211196886	0.00356774240316967	2216	tags=39%, list=20%, signal=32%	MAP3K9/RAF1/PIK3R4/MAPK6/CAP1/RICTOR/GYS1/PIK3C3/PDPK1/MAP3K8/MAP3K1/PRKAG2/RPS6KA4/SREBF2/MAP2K6/PIK3C2G/DIO2/TSC2/THRA/EIF4EBP1/MAP3K11/RXRA/THRB/MAPK14/SLC2A1/EXOC7/MAP3K7/PRKAA1/PIK3C2A/PIK3R3/GSK3B/SESN3/CBLB/AKT1/RPS6KA5/AKT2/MAP3K13/SREBF1/MAPK10/MAP4K5/PIK3CB/FASN	patient_8
REACTOME_UB_SPECIFIC_PROCESSING_PROTEASES	REACTOME_UB_SPECIFIC_PROCESSING_PROTEASES	REACTOME_UB_SPECIFIC_PROCESSING_PROTEASES	151	0.467664117547175	1.82658707672376	0.000246734675774761	0.00430054211196886	0.00356774240316967	1157	tags=30%, list=10%, signal=27%	PSMB9/CDC20/PSME1/PSMB8/PSMA6/PSMD3/BIRC3/ADRM1/UBC/PSME2/UBB/PSMB2/PSMB1/NFKBIA/PSMB3/PSMC2/PSMA7/PSMD9/PSMA2/VDAC1/PSMF1/PSMC3/PSMC5/PSMB4/PSMD12/PSMC4/HGS/PSMC1/PSMD4/PSMB10/PSMD13/RPS27A/PSMA4/PSMB6/VDAC2/PSMA3/PSMD7/PSMD8/PSMA5/RUVBL1/PSMD14/PSMD11/SEM1/PTEN/FKBP8	patient_8
KEGG_PATHOGENIC_ESCHERICHIA_COLI_INFECTION	KEGG_PATHOGENIC_ESCHERICHIA_COLI_INFECTION	KEGG_PATHOGENIC_ESCHERICHIA_COLI_INFECTION	38	0.703304307481964	2.22710722087406	0.000252231007061321	0.00430433823159573	0.00357089167519345	1176	tags=50%, list=10%, signal=45%	TUBA1B/ACTG1/TUBB3/RHOA/TUBA1C/TUBA1A/ARPC1B/EZR/ACTB/YWHAZ/TUBB/ARPC3/YWHAQ/KRT18/TUBB2A/CDC42/ARPC5L/ARPC4/CTTN	patient_8
WP_PATHOGENIC_ESCHERICHIA_COLI_INFECTION	WP_PATHOGENIC_ESCHERICHIA_COLI_INFECTION	WP_PATHOGENIC_ESCHERICHIA_COLI_INFECTION	38	0.703304307481964	2.22710722087406	0.000252231007061321	0.00430433823159573	0.00357089167519345	1176	tags=50%, list=10%, signal=45%	TUBA1B/ACTG1/TUBB3/RHOA/TUBA1C/TUBA1A/ARPC1B/EZR/ACTB/YWHAZ/TUBB/ARPC3/YWHAQ/KRT18/TUBB2A/CDC42/ARPC5L/ARPC4/CTTN	patient_8
REACTOME_RESPIRATORY_ELECTRON_TRANSPORT_ATP_SYNTHESIS_BY_CHEMIOSMOTIC_COUPLING_AND_HEAT_PRODUCTION_BY_UNCOUPLING_PROTEINS	REACTOME_RESPIRATORY_ELECTRON_TRANSPORT_ATP_SYNTHESIS_BY_CHEMIOSMOTIC_COUPLING_AND_HEAT_PRODUCTION_BY_UNCOUPLING_PROTEINS	REACTOME_RESPIRATORY_ELECTRON_TRANSPORT_ATP_SYNTHESIS_BY_CHEMIOSMOTIC_COUPLING_AND_HEAT_PRODUCTION_BY_UNCOUPLING_PROTEINS	123	0.5078389352449	1.95876958756492	0.000253451219474937	0.00430433823159573	0.00357089167519345	1496	tags=40%, list=13%, signal=35%	ATP5F1B/NDUFA6/MT-ATP8/NDUFA13/MT-ND6/ATP5ME/UQCRC1/NDUFB1/MT-ND5/NDUFC1/ATP5F1C/ATP5PD/CYCS/ATP5PO/COX4I1/NDUFS2/ATP5F1E/COX5B/NDUFS7/ATP5PF/ATP5MF/NDUFB11/MT-ND1/ATP5MC3/ECSIT/NDUFB7/UQCRC2/TMEM126B/COQ10B/NDUFB3/ATP5MC2/NDUFA9/MT-CO3/ATP5MG/SDHC/COX16/NDUFA11/COX14/NDUFA4/SDHA/SDHD/NDUFB4/SDHB/NDUFB6/NDUFS8/UQCRQ/COX7A2L/COX7C/ATP5F1A	patient_8
PID_TOLL_ENDOGENOUS_PATHWAY	PID_TOLL_ENDOGENOUS_PATHWAY	PID_TOLL_ENDOGENOUS_PATHWAY	13	0.874907330852739	2.20504776983322	0.000258225819344046	0.0043482601952256	0.00360732946559123	65	tags=23%, list=1%, signal=23%	S100A8/S100A9/RHOA	patient_8
REACTOME_FOLDING_OF_ACTIN_BY_CCT_TRIC	REACTOME_FOLDING_OF_ACTIN_BY_CCT_TRIC	REACTOME_FOLDING_OF_ACTIN_BY_CCT_TRIC	10	0.898852944325941	2.11109954921895	0.000276446807040769	0.00461596475285721	0.00382941795511583	878	tags=90%, list=8%, signal=83%	CCT3/CCT4/CCT8/CCT7/ACTB/CCT6A/CCT2/TCP1/CCT5	patient_8
REACTOME_SIGNALING_BY_WNT	REACTOME_SIGNALING_BY_WNT	REACTOME_SIGNALING_BY_WNT	188	0.411212729670993	1.67599091393	0.000371148691488835	0.00614560374990263	0.00509841097255716	1117	tags=28%, list=10%, signal=26%	PSMB9/PSME1/PSMB8/PSMA6/RHOA/GNB2/PSMD3/UBC/PSME2/UBB/PSMB2/PSMB1/GNG5/PPP2R1A/PSMB3/YWHAZ/RAC1/PSMC2/PSMA7/PSMD9/PSMA2/VPS29/PSMF1/RAC2/HDAC1/PSMC3/CLTA/PSMC5/PFN1/PSMB4/PSMD12/PSMC4/PSMC1/PSMD4/PSMB10/CALM1/PSMD13/CSNK2B/RPS27A/PSMA4/PSMB6/PPP2CA/PSMA3/PPP2CB/PSMD7/PSMD8/PSMA5/SKP1/VPS26A/RUVBL1/PSMD14/PSMD11/SEM1	patient_8
PID_ERBB2_ERBB3_PATHWAY	PID_ERBB2_ERBB3_PATHWAY	PID_ERBB2_ERBB3_PATHWAY	37	-0.640372252858887	-1.88180045731211	0.000429358701843749	0.00705070859969858	0.00584928862189918	481	tags=24%, list=4%, signal=23%	PIK3R3/AKT1/ERBB3/MAPK10/STAT3/JUN/PIK3CB/FOS/ERBB2	patient_8
REACTOME_INTERLEUKIN_12_SIGNALING	REACTOME_INTERLEUKIN_12_SIGNALING	REACTOME_INTERLEUKIN_12_SIGNALING	35	0.704815503950467	2.17074761110837	0.000434084723905239	0.00706988808524353	0.0058651999795997	1115	tags=51%, list=10%, signal=46%	SOD2/PPIA/CFL1/SOD1/PSME2/RALA/ANXA2/ARF1/MSN/TALDO1/SNRPA1/TCP1/CNN2/HNRNPF/HNRNPA2B1/CDC42/P4HB/HNRNPDL	patient_8
WP_NETWORK_MAP_OF_SARSCOV2_SIGNALING_PATHWAY	WP_NETWORK_MAP_OF_SARSCOV2_SIGNALING_PATHWAY	WP_NETWORK_MAP_OF_SARSCOV2_SIGNALING_PATHWAY	118	0.505337256081239	1.9381208129109	0.000442943121424379	0.00715551205097757	0.00593623387377473	281	tags=19%, list=2%, signal=18%	CXCL13/BST2/HLA-DRA/SAA1/APOD/DDIT4/HLA-DRB1/ACTG1/SAA2/CXCL10/IFI27/CFB/CCNB2/STAT1/CEBPB/GSN/ACTB/RAC1/CCNB1/BIRC5/GABARAPL2/HSPA8	patient_8
REACTOME_TRANSCRIPTIONAL_REGULATION_BY_RUNX3	REACTOME_TRANSCRIPTIONAL_REGULATION_BY_RUNX3	REACTOME_TRANSCRIPTIONAL_REGULATION_BY_RUNX3	85	0.528382316895333	1.92202339256055	0.00049483484194846	0.00792932928186766	0.00657819492776985	1117	tags=42%, list=10%, signal=38%	PSMB9/PSME1/PSMB8/PSMA6/PSMD3/UBC/PSME2/UBB/PSMB2/PSMB1/PSMB3/PSMC2/PSMA7/PSMD9/PSMA2/CDKN1A/PSMF1/PSMC3/PSMC5/PSMB4/PSMD12/PSMC4/PSMC1/PSMD4/PSMB10/PSMD13/RPS27A/PSMA4/PSMB6/PSMA3/PSMD7/PSMD8/PSMA5/PSMD14/PSMD11/SEM1	patient_8
REACTOME_NEDDYLATION	REACTOME_NEDDYLATION	REACTOME_NEDDYLATION	198	0.41959876729512	1.71225895811165	0.000565089607308306	0.00898266439777284	0.00745204484248259	1802	tags=34%, list=16%, signal=29%	UBD/PSMB9/PSME1/PSMB8/PSMA6/PSMD3/COPS6/UBC/PSME2/UBB/PSMB2/PSMB1/PSMB3/PSMC2/PSMA7/BIRC5/PSMD9/PSMA2/ELOC/PSMF1/PSMC3/PSMC5/PSMB4/PSMD12/PSMC4/PSMC1/PSMD4/PSMB10/PSMD13/RPS27A/PSMA4/FBXL5/PSMB6/UBE2D1/UBE2D3/GPS1/PSMA3/PSMD7/PSMD8/PSMA5/SKP1/FBXO6/FBXO2/PSMD14/PSMD11/SEM1/ASB1/SPSB1/COPS8/PSME3/COMMD4/DCAF11/RBBP7/DDB2/FBXL12/DDA1/NUB1/WDR5/PSMB5/FEM1B/COMMD1/PSMD6/LRRC41/DCAF13/KLHL5/COMMD6/FBX…	patient_8
WP_CIRCADIAN_RHYTHM_GENES	WP_CIRCADIAN_RHYTHM_GENES	WP_CIRCADIAN_RHYTHM_GENES	125	-0.475759820748895	-1.68286567063743	0.000701833146355383	0.0110677973159377	0.00918187725307043	1873	tags=33%, list=17%, signal=28%	RBM4B/DYRK1A/ZFHX3/CLOCK/NCOA2/PER2/EP300/METTL3/BTRC/NRIP1/NONO/NOCT/FBXW11/GNAQ/SETX/KDM5A/UBE3A/ATF4/PTGDS/THRAP3/PRKAA1/CSNK1D/PRKDC/ID2/GSK3B/CSNK1E/DDX5/CLDN4/SREBF1/JUND/HNRNPU/MAPK10/NAMPT/JUN/ATF5/OGT/MTA1/SFPQ/BHLHE40/EGR1/KCNMA1	patient_8
WP_OREXIN_RECEPTOR_PATHWAY	WP_OREXIN_RECEPTOR_PATHWAY	WP_OREXIN_RECEPTOR_PATHWAY	77	-0.529751345700077	-1.73095302914272	0.00071085993491013	0.0111218794540664	0.00922674395415884	1533	tags=32%, list=14%, signal=28%	HAGHL/LDHA/DIO2/NR4A1/NOCT/HIF1A/SLC2A1/SGK1/JARID2/TENT5A/TRA2A/MYC/CLDN4/FOSB/SERP1/CXCL2/RUNX1/JUNB/DUSP4/VEGFA/GADD45B/FOS/BHLHE40/EGR1/HES1	patient_8
KEGG_CELL_ADHESION_MOLECULES_CAMS	KEGG_CELL_ADHESION_MOLECULES_CAMS	KEGG_CELL_ADHESION_MOLECULES_CAMS	51	0.61854566034128	2.05835309640672	0.00072956145129041	0.0112456365350411	0.00932941319305717	511	tags=27%, list=5%, signal=26%	HLA-DPA1/HLA-B/HLA-A/HLA-DRA/HLA-C/HLA-DPB1/HLA-DQB1/HLA-DRB1/HLA-F/HLA-DMA/HLA-E/HLA-DMB/NECTIN2/MPZL1	patient_8
REACTOME_RHO_GTPASES_ACTIVATE_FORMINS	REACTOME_RHO_GTPASES_ACTIVATE_FORMINS	REACTOME_RHO_GTPASES_ACTIVATE_FORMINS	113	0.499518999886651	1.90827541026239	0.000730089135893459	0.0112456365350411	0.00932941319305717	2063	tags=41%, list=18%, signal=34%	TUBA1B/RPS27/CDC20/ACTG1/TUBB3/RHOA/NUDC/TUBA1C/TUBA1A/ACTB/PPP2R1A/RAC1/BIRC5/BUB3/MAPRE1/PFN1/PLK1/RHOD/CENPA/ZWINT/CENPU/CENPM/TUBB2A/PPP2CA/PPP2CB/DYNLL1/CDC42/RCC2/NDEL1/DVL1/SRF/NUP98/DYNC1I2/MAD2L1/CENPN/CKAP5/CENPH/MIS12/SKA1/DYNC1LI1/PPP2R5B/SEH1L/DIAPH3/TUBA3D/CENPK/NUP43	patient_8
WP_PATHWAYS_AFFECTED_IN_ADENOID_CYSTIC_CARCINOMA	WP_PATHWAYS_AFFECTED_IN_ADENOID_CYSTIC_CARCINOMA	WP_PATHWAYS_AFFECTED_IN_ADENOID_CYSTIC_CARCINOMA	54	-0.573029715779722	-1.78929826664764	0.00074390209226265	0.0113702573640453	0.00943279899986486	2282	tags=43%, list=20%, signal=34%	DTX4/RAF1/KAT6A/FBXW7/CREBBP/EP300/SMARCA2/BRCA1/ARID5B/KDM6B/ERBIN/KDM6A/FGFR4/KANSL1/PRKDC/MYC/ARID1A/AKT1/JMJD1C/ATRX/KMT2C/ERBB2/NFIB	patient_8
REACTOME_SELECTIVE_AUTOPHAGY	REACTOME_SELECTIVE_AUTOPHAGY	REACTOME_SELECTIVE_AUTOPHAGY	64	0.549341235336517	1.90077673311092	0.000774464046063787	0.0117470233551813	0.00974536517586091	936	tags=31%, list=8%, signal=29%	TUBA1B/TUBB3/TUBA1C/TUBA1A/UBC/UBB/HSPA8/VDAC1/MFN2/TOMM40/PARK7/TOMM7/CSNK2B/RPS27A/PINK1/SQSTM1/TUBB2A/PLIN3/MAP1LC3B/DYNLL1	patient_8
REACTOME_RHO_GTPASES_ACTIVATE_NADPH_OXIDASES	REACTOME_RHO_GTPASES_ACTIVATE_NADPH_OXIDASES	REACTOME_RHO_GTPASES_ACTIVATE_NADPH_OXIDASES	15	0.838455597443577	2.14804172983679	0.000807509225251589	0.0121554608376887	0.0100842061143859	353	tags=33%, list=3%, signal=32%	S100A8/S100A9/CYBA/RAC1/RAC2	patient_8
REACTOME_HSF1_ACTIVATION	REACTOME_HSF1_ACTIVATION	REACTOME_HSF1_ACTIVATION	25	0.742316169281715	2.1694046442347	0.000839581415464516	0.0125432200941954	0.0104058923357138	825	tags=48%, list=7%, signal=45%	RPA3/HSPA1B/HSPA6/UBB/PTGES3/HSPA1A/FKBP4/YWHAE/HSP90AB1/RPA1/DNAJB1/MRPL18	patient_8
REACTOME_INTERLEUKIN_12_FAMILY_SIGNALING	REACTOME_INTERLEUKIN_12_FAMILY_SIGNALING	REACTOME_INTERLEUKIN_12_FAMILY_SIGNALING	39	0.660073974590814	2.09553103735715	0.000877744207076539	0.0130155055183663	0.0107977017147043	1115	tags=49%, list=10%, signal=44%	SOD2/PPIA/CFL1/STAT1/SOD1/PSME2/RALA/ANXA2/ARF1/MSN/TALDO1/SNRPA1/TCP1/CNN2/HNRNPF/HNRNPA2B1/CDC42/P4HB/HNRNPDL	patient_8
WP_NEURAL_CREST_DIFFERENTIATION	WP_NEURAL_CREST_DIFFERENTIATION	WP_NEURAL_CREST_DIFFERENTIATION	43	-0.605328758853196	-1.84467974035572	0.000951400518624742	0.0140032061519064	0.0116171010695232	2416	tags=49%, list=21%, signal=39%	HDAC7/CTNNB1/HDAC9/SOX9/ZIC1/RHOB/ITGB1/HDAC5/MSX2/HDAC10/CTBP2/CDH1/NOTCH3/DVL3/NOTCH2/MBP/GSK3B/MYC/TFAP2B/TFAP2A/HES1	patient_8
WP_PHOSPHOINOSITIDES_METABOLISM	WP_PHOSPHOINOSITIDES_METABOLISM	WP_PHOSPHOINOSITIDES_METABOLISM	35	-0.643752246177276	-1.87040823486425	0.00101943080915726	0.0148941839543785	0.0123562588787947	2338	tags=51%, list=21%, signal=41%	PIP4K2B/MTMR4/MTMR12/PIK3R4/OCRL/SBF2/PIKFYVE/PIK3C3/PIP4P1/MTMR9/PIP5K1C/SBF1/PIK3C2G/MTM1/PLCG1/PIP5K1A/PIK3C2A/PIK3CB	patient_8
PID_NFAT_TFPATHWAY	PID_NFAT_TFPATHWAY	PID_NFAT_TFPATHWAY	22	-0.686123849714171	-1.79217288923141	0.00114776339210407	0.0166467581029985	0.0138101995546291	416	tags=27%, list=4%, signal=26%	MAF/CBLB/JUN/JUNB/FOS/EGR1	patient_8
REACTOME_GENE_AND_PROTEIN_EXPRESSION_BY_JAK_STAT_SIGNALING_AFTER_INTERLEUKIN_12_STIMULATION	REACTOME_GENE_AND_PROTEIN_EXPRESSION_BY_JAK_STAT_SIGNALING_AFTER_INTERLEUKIN_12_STIMULATION	REACTOME_GENE_AND_PROTEIN_EXPRESSION_BY_JAK_STAT_SIGNALING_AFTER_INTERLEUKIN_12_STIMULATION	30	0.720779039940903	2.18228414586093	0.00119250143413855	0.0171702923886471	0.0142445251400531	1115	tags=57%, list=10%, signal=51%	SOD2/PPIA/CFL1/SOD1/PSME2/RALA/ANXA2/ARF1/MSN/TALDO1/SNRPA1/TCP1/CNN2/HNRNPF/HNRNPA2B1/CDC42/HNRNPDL	patient_8
REACTOME_FORMATION_OF_ATP_BY_CHEMIOSMOTIC_COUPLING	REACTOME_FORMATION_OF_ATP_BY_CHEMIOSMOTIC_COUPLING	REACTOME_FORMATION_OF_ATP_BY_CHEMIOSMOTIC_COUPLING	17	0.804027138819329	2.12875748404773	0.00121847705013152	0.0174180856015203	0.0144500951193181	915	tags=71%, list=8%, signal=65%	ATP5F1B/MT-ATP8/ATP5ME/ATP5F1C/ATP5PD/ATP5PO/ATP5F1E/ATP5PF/ATP5MF/ATP5MC3/ATP5MC2/ATP5MG	patient_8
WP_HEMATOPOIETIC_STEM_CELL_DIFFERENTIATION	WP_HEMATOPOIETIC_STEM_CELL_DIFFERENTIATION	WP_HEMATOPOIETIC_STEM_CELL_DIFFERENTIATION	20	-0.719730905865222	-1.83763431899517	0.00122773011377027	0.0174249981147252	0.0144558297606334	1039	tags=35%, list=9%, signal=32%	THRB/RIOK3/FOSB/SEC14L2/RUNX1/MUC1/FOS	patient_8
REACTOME_POST_CHAPERONIN_TUBULIN_FOLDING_PATHWAY	REACTOME_POST_CHAPERONIN_TUBULIN_FOLDING_PATHWAY	REACTOME_POST_CHAPERONIN_TUBULIN_FOLDING_PATHWAY	13	0.847655661806927	2.1363648020095	0.00126742469014984	0.0178608004207641	0.0148173726373621	685	tags=54%, list=6%, signal=51%	TUBA1B/TUBB3/TUBA1C/TUBA1A/TBCA/TBCB/TUBB2A	patient_8
BIOCARTA_NKCELLS_PATHWAY	BIOCARTA_NKCELLS_PATHWAY	BIOCARTA_NKCELLS_PATHWAY	11	0.86672882540333	2.0985607990889	0.00130801358831931	0.0183029788731724	0.0151842051838995	238	tags=27%, list=2%, signal=27%	B2M/HLA-A/RAC1	patient_8
REACTOME_DEUBIQUITINATION	REACTOME_DEUBIQUITINATION	REACTOME_DEUBIQUITINATION	222	0.394224118371823	1.63463997110581	0.00133666770097202	0.0185731379149049	0.0154083299206639	1157	tags=23%, list=10%, signal=21%	PSMB9/CDC20/PSME1/PSMB8/PSMA6/RHOA/PSMD3/BIRC3/ADRM1/UBC/PSME2/UBB/PSMB2/PSMB1/NFKBIA/ACTB/PSMB3/PSMC2/PSMA7/PSMD9/PSMA2/VDAC1/PSMF1/TNFAIP3/PSMC3/PSMC5/PSMB4/PSMD12/PSMC4/HGS/PSMC1/PSMD4/PSMB10/PSMD13/RPS27A/PSMA4/PSMB6/ACTL6A/VDAC2/STAMBP/UBE2D1/PSMA3/PSMD7/PSMD8/PSMA5/RNF135/RUVBL1/PSMD14/PSMD11/SEM1/PTEN/FKBP8	patient_8
REACTOME_INTERFERON_ALPHA_BETA_SIGNALING	REACTOME_INTERFERON_ALPHA_BETA_SIGNALING	REACTOME_INTERFERON_ALPHA_BETA_SIGNALING	47	0.618311459600748	2.01126489820889	0.0013523619797712	0.0186607170403152	0.0154809858210651	395	tags=28%, list=3%, signal=27%	BST2/HLA-B/HLA-A/HLA-C/PSMB8/HLA-F/IFI27/STAT1/IFI35/HLA-E/ISG20/ABCE1/GBP2	patient_8
KEGG_OXIDATIVE_PHOSPHORYLATION	KEGG_OXIDATIVE_PHOSPHORYLATION	KEGG_OXIDATIVE_PHOSPHORYLATION	116	0.489459122124737	1.88057764722277	0.00140030895363371	0.0191890613163461	0.015919301788678	1496	tags=42%, list=13%, signal=37%	ATP5F1B/NDUFA6/MT-ATP8/MT-ND6/ATP5ME/UQCRC1/ATP6AP1/NDUFB1/MT-ND5/NDUFC1/ATP5F1C/ATP5PD/ATP5PO/COX4I1/PPA1/NDUFS2/ATP5F1E/COX5B/NDUFS7/ATP5PF/ATP5MF/MT-ND1/ATP5MC3/ATP6V1E1/NDUFB7/UQCRC2/NDUFB3/ATP5MC2/ATP6V1F/NDUFA9/MT-CO3/ATP5MG/ATP6V0C/ATP6V0B/ATP6V1G1/SDHC/NDUFA11/NDUFA4/SDHA/SDHD/NDUFB4/SDHB/NDUFB6/ATP6V1D/NDUFS8/UQCRQ/COX7A2L/COX7C/ATP5F1A	patient_8
REACTOME_CELLULAR_RESPONSE_TO_STARVATION	REACTOME_CELLULAR_RESPONSE_TO_STARVATION	REACTOME_CELLULAR_RESPONSE_TO_STARVATION	147	0.43137589262208	1.6839382437075	0.00144184906046661	0.0196229731722408	0.0162792763423988	1417	tags=33%, list=13%, signal=29%	RPS27/RPL38/RPS29/DDIT3/RPL37A/RPL3/CEBPB/RPL37/RPS21/FAU/TRIB3/LAMTOR4/EIF2S2/RPL34/RPL21/RPL23A/RPS13/RPL39L/RPL35/RPS25/RPS27A/RPL14/ATP6V1E1/ASNS/IMPACT/RPL22/RPL41/RHEB/LAMTOR1/RPS15/ATP6V1F/RPS23/ATP6V0C/ATP6V0B/ATP6V1G1/MIOS/KPTN/RPS9/RPL31/RPL5/RPL36/RPL10A/ATP6V1D/RPL18A/RPS27L/RPL30/RPL6/NPRL2	patient_8
REACTOME_DISEASES_OF_IMMUNE_SYSTEM	REACTOME_DISEASES_OF_IMMUNE_SYSTEM	REACTOME_DISEASES_OF_IMMUNE_SYSTEM	20	0.785494476156693	2.18154311264691	0.00147035157688616	0.0198747522671618	0.0164881530211509	172	tags=15%, list=2%, signal=15%	S100A8/S100A9/NFKBIA	patient_8
WP_INSULIN_SIGNALING	WP_INSULIN_SIGNALING	WP_INSULIN_SIGNALING	133	-0.449820487173867	-1.60931588969208	0.00155002315416551	0.020810108157614	0.0172641270229245	2216	tags=33%, list=20%, signal=27%	MAP3K9/RAF1/PIK3R4/MAPK6/CAP1/GAB1/GRB10/GYG1/GYS1/PIK3C3/PDPK1/MAP3K8/MAP3K1/RPS6KA4/MAP2K6/PIK3C2G/TSC2/EIF4EBP1/SOCS3/GRB2/MAP3K11/MAPK14/SLC2A1/ENPP1/IKBKB/SGK1/MAP3K7/PRKAA1/PIK3C2A/PIK3R3/GSK3B/CBLB/AKT1/RPS6KA5/AKT2/MAP3K13/PTPRF/MAPK10/JUN/MAP4K5/PIK3CB/XBP1/FOS/EGR1	patient_8
REACTOME_HEMOSTASIS	REACTOME_HEMOSTASIS	REACTOME_HEMOSTASIS	314	0.346343678468479	1.48243787564028	0.00162449344809848	0.0216635468548435	0.0179721422799168	1229	tags=20%, list=11%, signal=18%	CD74/TUBA1B/SELENOP/TAGLN2/TUBB3/RHOA/GNB2/CAPZB/PPIA/TUBA1C/CFL1/TUBA1A/MAGED2/SOD1/SERPINA1/CD63/AAMP/ACTB/GNG5/PPP2R1A/WDR1/YWHAZ/RAC1/ANXA2/CD47/RAC2/MFN2/HDAC1/PFN1/S100A10/RAP1A/CAPZA2/ABHD12/MANF/CALM1/PSAP/SCCPDH/TUBB2A/NOS3/OLA1/ORM1/PPP2CA/CD44/TIMP1/PTPN1/RHOG/PPP2CB/IRF2/HSPA5/HMG20B/ATP1B3/PRKACB/CDC42/KLC3/EPCAM/CBX5/PLAUR/ORM2/SERPINB6/ANXA5/ITGB2/LHFPL2/DGKZ	patient_8
KEGG_PARKINSONS_DISEASE	KEGG_PARKINSONS_DISEASE	KEGG_PARKINSONS_DISEASE	112	0.468486991603155	1.78101413916462	0.00170626691919791	0.0224707772234829	0.0186418229714059	1496	tags=40%, list=13%, signal=35%	UBE2L6/ATP5F1B/NDUFA6/MT-ATP8/MT-ND6/UBB/UQCRC1/NDUFB1/MT-ND5/NDUFC1/ATP5F1C/ATP5PD/CYCS/ATP5PO/COX4I1/VDAC1/NDUFS2/ATP5F1E/COX5B/NDUFS7/PARK7/ATP5PF/MT-ND1/ATP5MC3/PINK1/NDUFB7/VDAC2/UQCRC2/NDUFB3/ATP5MC2/NDUFA9/MT-CO3/SDHC/NDUFA4/SLC25A6/SDHA/SDHD/NDUFB4/SDHB/NDUFB6/NDUFS8/UQCRQ/COX7A2L/COX7C/ATP5F1A	patient_8
REACTOME_ESTROGEN_DEPENDENT_GENE_EXPRESSION	REACTOME_ESTROGEN_DEPENDENT_GENE_EXPRESSION	REACTOME_ESTROGEN_DEPENDENT_GENE_EXPRESSION	83	-0.495217764665089	-1.64361877195418	0.00170764336222744	0.0224707772234829	0.0186418229714059	1757	tags=36%, list=16%, signal=31%	NCOA2/NCOA1/TNRC6A/CREBBP/EP300/EBAG9/TNRC6B/ATF2/NRIP1/POLR2H/KDM4B/CCNT1/AGO3/RAD21/STAG1/ZNF217/SP1/MED1/AGO1/YY1/MYC/DDX5/STAG2/FOSB/JUND/JUN/RUNX1/FOS/FOXA1/TFF3	patient_8
REACTOME_MAPK_FAMILY_SIGNALING_CASCADES	REACTOME_MAPK_FAMILY_SIGNALING_CASCADES	REACTOME_MAPK_FAMILY_SIGNALING_CASCADES	204	0.388943253898815	1.59088010669499	0.00175227565282309	0.0229063929089439	0.0190032110271534	1117	tags=27%, list=10%, signal=25%	PSMB9/PSME1/ACTG1/PSMB8/PSMA6/PSMD3/UBC/PSME2/UBB/PSMB2/PSMB1/ACTB/PPP2R1A/PSMB3/RAC1/PSMC2/PSMA7/PSMD9/PSMA2/PHB/PSMF1/PSMC3/PSMC5/PSMB4/PSMD12/PSMC4/PSMC1/PSMD4/PSMB10/PEBP1/RAP1A/AREG/CALM1/PSMD13/RPS27A/PSMA4/PSMB6/CCND3/MAP2K2/PPP2CA/DNAJB1/PSMA3/PPP2CB/PSMD7/PSMD8/PSMA5/DUSP5/FNTA/CDC42EP5/PRKACB/CDC42/DUSP1/PSMD14/PSMD11/SEM1	patient_8
REACTOME_PTEN_REGULATION	REACTOME_PTEN_REGULATION	REACTOME_PTEN_REGULATION	131	0.455641167514763	1.76174568901434	0.00194953651765384	0.0252289505064295	0.020930011651031	1139	tags=33%, list=10%, signal=30%	PSMB9/PSME1/PSMB8/PSMA6/PSMD3/UBC/PSME2/UBB/PSMB2/PSMB1/PSMB3/PSMC2/PSMA7/LAMTOR4/PSMD9/PSMA2/PSMF1/HDAC1/PSMC3/PSMC5/PSMB4/PSMD12/PSMC4/PSMC1/PSMD4/PSMB10/PSMD13/CSNK2B/RPS27A/PSMA4/PSMB6/EZH2/RHEB/LAMTOR1/PSMA3/PSMD7/PSMD8/PSMA5/PSMD14/PSMD11/SEM1/HDAC3/PTEN	patient_8
REACTOME_IRAK4_DEFICIENCY_TLR2_4	REACTOME_IRAK4_DEFICIENCY_TLR2_4	REACTOME_IRAK4_DEFICIENCY_TLR2_4	10	0.857581855675533	2.01416781283688	0.00195948673080743	0.0252289505064295	0.020930011651031	6	tags=20%, list=0%, signal=20%	S100A8/S100A9	patient_8
WP_FATTY_ACID_BIOSYNTHESIS	WP_FATTY_ACID_BIOSYNTHESIS	WP_FATTY_ACID_BIOSYNTHESIS	18	-0.714507937658398	-1.79630047096827	0.00196803589758257	0.0252289505064295	0.020930011651031	294	tags=28%, list=3%, signal=27%	ACSL1/ECHDC2/ACACA/ACSL3/FASN	patient_8
WP_MESODERMAL_COMMITMENT_PATHWAY	WP_MESODERMAL_COMMITMENT_PATHWAY	WP_MESODERMAL_COMMITMENT_PATHWAY	86	-0.489360653338104	-1.63114683186314	0.00201953532617456	0.0257231839301849	0.0213400291551239	1536	tags=53%, list=14%, signal=47%	SETD2/BMPR2/EXT2/MBTD1/RARB/SNAI1/KLF4/TBX3/TEAD1/NFE2L2/CEP250/EXT1/SESN1/GATA6/VAV3/CCND1/AHDC1/TBX1/MACF1/PHF6/FZD4/TRIM5/MEIS1/PIAS1/CCDC6/MTF2/YAP1/ARID5B/ASCC3/SMAD4/DIP2A/EMSY/DKK1/KDM6A/CTBP2/UBR5/JARID2/GRHL2/HPRT1/KLF5/WDFY2/CUL4B/PBX1/ACACA/FOXA1/BHLHE40	patient_8
REACTOME_COOPERATION_OF_PDCL_PHLP1_AND_TRIC_CCT_IN_G_PROTEIN_BETA_FOLDING	REACTOME_COOPERATION_OF_PDCL_PHLP1_AND_TRIC_CCT_IN_G_PROTEIN_BETA_FOLDING	REACTOME_COOPERATION_OF_PDCL_PHLP1_AND_TRIC_CCT_IN_G_PROTEIN_BETA_FOLDING	24	0.749321091263256	2.16312185839548	0.0020387825706731	0.0258029361014488	0.0214061917913113	878	tags=46%, list=8%, signal=42%	CCT3/GNB2/CCT4/CCT8/CCT7/GNG5/CCT6A/CSNK2B/CCT2/TCP1/CCT5	patient_8
KEGG_PATHWAYS_IN_CANCER	KEGG_PATHWAYS_IN_CANCER	KEGG_PATHWAYS_IN_CANCER	199	-0.399474064660177	-1.48310327464361	0.00206504845794087	0.0258313352396454	0.0214297518000078	1671	tags=28%, list=15%, signal=24%	CREBBP/EP300/NKX3-1/ITGB1/TGFBR2/MDM2/TRAF5/BRCA2/BRAF/ITGAV/RB1/ARAF/PIAS1/CCDC6/JUP/GRB2/HIF1A/RXRA/SMAD4/TGFBR1/SLC2A1/PLCG1/IKBKB/NCOA4/PTK2/CTBP2/CDH1/CCNE2/BID/DVL3/PIAS2/E2F3/EPAS1/TFG/PIK3R3/GSK3B/MYC/STK4/XIAP/CBLB/AKT1/ZBTB16/AKT2/DAPK3/TRAF4/MAPK10/STAT3/JUN/RUNX1/PIK3CB/EGLN3/VEGFA/FOS/ERBB2/AR/GSTP1	patient_8
KEGG_LEISHMANIA_INFECTION	KEGG_LEISHMANIA_INFECTION	KEGG_LEISHMANIA_INFECTION	40	0.652649089006715	2.07410286075807	0.00206702682592029	0.0258313352396454	0.0214297518000078	344	tags=25%, list=3%, signal=24%	HLA-DPA1/HLA-DRA/HLA-DPB1/HLA-DQB1/HLA-DRB1/STAT1/NFKBIA/HLA-DMA/CYBA/HLA-DMB	patient_8
REACTOME_AGGREPHAGY	REACTOME_AGGREPHAGY	REACTOME_AGGREPHAGY	28	0.69634891392004	2.08072014694502	0.00209212281234769	0.0259815501758429	0.0215543705535295	936	tags=36%, list=8%, signal=33%	TUBA1B/TUBB3/TUBA1C/TUBA1A/UBC/UBB/PARK7/RPS27A/TUBB2A/DYNLL1	patient_8
REACTOME_TCF_DEPENDENT_SIGNALING_IN_RESPONSE_TO_WNT	REACTOME_TCF_DEPENDENT_SIGNALING_IN_RESPONSE_TO_WNT	REACTOME_TCF_DEPENDENT_SIGNALING_IN_RESPONSE_TO_WNT	128	0.456011194903453	1.77530091175133	0.00215619221193005	0.0266108939447516	0.0220764759979239	1117	tags=33%, list=10%, signal=30%	PSMB9/PSME1/PSMB8/PSMA6/PSMD3/UBC/PSME2/UBB/PSMB2/PSMB1/PPP2R1A/PSMB3/YWHAZ/PSMC2/PSMA7/PSMD9/PSMA2/PSMF1/HDAC1/PSMC3/PSMC5/PSMB4/PSMD12/PSMC4/PSMC1/PSMD4/PSMB10/PSMD13/CSNK2B/RPS27A/PSMA4/PSMB6/PPP2CA/PSMA3/PPP2CB/PSMD7/PSMD8/PSMA5/RUVBL1/PSMD14/PSMD11/SEM1	patient_8
REACTOME_MITOTIC_PROMETAPHASE	REACTOME_MITOTIC_PROMETAPHASE	REACTOME_MITOTIC_PROMETAPHASE	171	0.40584317176146	1.6376903339466	0.00217516978651623	0.0266793973198009	0.0221333065996388	943	tags=19%, list=8%, signal=17%	TUBA1B/RPS27/CDC20/TUBB3/NUDC/TUBA1C/TUBA1A/CCNB2/MZT2A/YWHAG/MZT2B/PPP2R1A/CCNB1/BIRC5/TUBB/BUB3/YWHAE/MAPRE1/PLK1/ACTR1A/CENPA/CSNK2B/ZWINT/HAUS1/CENPU/CENPM/TUBB2A/PPP2CA/PPP2CB/HAUS8/DYNLL1/CETN2	patient_8
REACTOME_BMAL1_CLOCK_NPAS2_ACTIVATES_CIRCADIAN_GENE_EXPRESSION	REACTOME_BMAL1_CLOCK_NPAS2_ACTIVATES_CIRCADIAN_GENE_EXPRESSION	REACTOME_BMAL1_CLOCK_NPAS2_ACTIVATES_CIRCADIAN_GENE_EXPRESSION	20	-0.704577657811859	-1.79894468035359	0.00223397093133097	0.0272325168132187	0.0225921761605702	1791	tags=60%, list=16%, signal=51%	CLOCK/TGS1/NCOA2/NCOA1/CREBBP/TBL1XR1/CHD9/NOCT/RXRA/MED1/NAMPT/BHLHE40	patient_8
WP_BREAST_CANCER_PATHWAY	WP_BREAST_CANCER_PATHWAY	WP_BREAST_CANCER_PATHWAY	85	-0.490037957944536	-1.63238478770139	0.00226036285472048	0.0272540864208044	0.0226100703705559	2557	tags=41%, list=23%, signal=32%	CSNK2A1/TCF7L2/CCND1/EGFR/NCOA3/BAX/CTNNB1/LRP6/RAF1/POLK/NCOA1/BRCA2/BRAF/RB1/ARAF/BRCA1/GRB2/NBN/ATR/GADD45G/SP1/NOTCH3/DVL3/NOTCH2/E2F3/PIK3R3/GSK3B/MYC/AKT1/AKT2/JUN/GADD45B/FOS/ERBB2/HES1	patient_8
WP_ESTROGEN_SIGNALING_PATHWAY	WP_ESTROGEN_SIGNALING_PATHWAY	WP_ESTROGEN_SIGNALING_PATHWAY	20	-0.704229071655887	-1.7980546617673	0.00226317275260832	0.0272540864208044	0.0226100703705559	1458	tags=40%, list=13%, signal=35%	BRAF/MAPK14/IKBKB/SP1/GNAS/AKT1/JUN/FOS	patient_8
REACTOME_TIGHT_JUNCTION_INTERACTIONS	REACTOME_TIGHT_JUNCTION_INTERACTIONS	REACTOME_TIGHT_JUNCTION_INTERACTIONS	18	-0.708317407329564	-1.78073723932431	0.00234705866119496	0.0280555770520737	0.0232749893590165	889	tags=39%, list=8%, signal=36%	CLDN3/PATJ/F11R/CLDN7/CLDN1/CLDN4/CLDN8	patient_8
REACTOME_RESPONSE_OF_EIF2AK4_GCN2_TO_AMINO_ACID_DEFICIENCY	REACTOME_RESPONSE_OF_EIF2AK4_GCN2_TO_AMINO_ACID_DEFICIENCY	REACTOME_RESPONSE_OF_EIF2AK4_GCN2_TO_AMINO_ACID_DEFICIENCY	98	0.465419590172365	1.74535222574586	0.00235796747241888	0.0280555770520737	0.0232749893590165	1380	tags=37%, list=12%, signal=33%	RPS27/RPL38/RPS29/DDIT3/RPL37A/RPL3/CEBPB/RPL37/RPS21/FAU/TRIB3/EIF2S2/RPL34/RPL21/RPL23A/RPS13/RPL39L/RPL35/RPS25/RPS27A/RPL14/ASNS/IMPACT/RPL22/RPL41/RPS15/RPS23/RPS9/RPL31/RPL5/RPL36/RPL10A/RPL18A/RPS27L/RPL30/RPL6	patient_8
REACTOME_O_LINKED_GLYCOSYLATION_OF_MUCINS	REACTOME_O_LINKED_GLYCOSYLATION_OF_MUCINS	REACTOME_O_LINKED_GLYCOSYLATION_OF_MUCINS	25	-0.655325746918853	-1.77367842434922	0.00242602630844706	0.0286935373505018	0.0238042431016798	1456	tags=40%, list=13%, signal=35%	MUC5B/GALNT6/B4GALT5/GALNT10/ST6GAL1/GALNT1/GALNT7/ST3GAL1/MUCL1/MUC1	patient_8
REACTOME_COSTIMULATION_BY_THE_CD28_FAMILY	REACTOME_COSTIMULATION_BY_THE_CD28_FAMILY	REACTOME_COSTIMULATION_BY_THE_CD28_FAMILY	43	0.597758326815316	1.90711122179714	0.00244578207439041	0.0287560294781878	0.0238560867548763	246	tags=19%, list=2%, signal=18%	HLA-DPA1/HLA-DRA/HLA-DPB1/HLA-DQB1/HLA-DRB1/PPP2R1A/RAC1/TRIB3	patient_8
WP_ELECTRON_TRANSPORT_CHAIN_OXPHOS_SYSTEM_IN_MITOCHONDRIA	WP_ELECTRON_TRANSPORT_CHAIN_OXPHOS_SYSTEM_IN_MITOCHONDRIA	WP_ELECTRON_TRANSPORT_CHAIN_OXPHOS_SYSTEM_IN_MITOCHONDRIA	99	0.506286344478073	1.90162407330846	0.00246577127124681	0.0288205147998083	0.0239095839676316	1496	tags=42%, list=13%, signal=37%	ATP5F1B/NDUFA6/MT-ATP8/MT-ND6/ATP5ME/UQCRC1/NDUFB1/MT-ND5/NDUFC1/ATP5F1C/ATP5PD/ATP5PO/COX4I1/NDUFS2/ATP5F1E/COX5B/NDUFS7/ATP5PF/ATP5MF/MT-ND1/ATP5MC3/NDUFB7/UQCRC2/NDUFB3/ATP5MC2/NDUFA9/MT-CO3/ATP5MG/ATP5IF1/SDHC/NDUFA4/SLC25A6/SDHA/SDHD/NDUFB4/SDHB/NDUFB6/NDUFS8/UQCRQ/COX7A2L/COX7C/ATP5F1A	patient_8
WP_OXIDATIVE_PHOSPHORYLATION	WP_OXIDATIVE_PHOSPHORYLATION	WP_OXIDATIVE_PHOSPHORYLATION	58	0.551047826076627	1.88847250599793	0.00249652112012893	0.0290092834251238	0.0240661869752041	1314	tags=45%, list=12%, signal=40%	ATP5F1B/NDUFA6/MT-ND6/ATP5ME/ATP6AP1/NDUFB1/MT-ND5/NDUFC1/ATP5PD/ATP5PO/NDUFS2/ATP5F1E/NDUFS7/ATP5PF/ATP5MF/MT-ND1/ATP5MC3/NDUFB7/ATP5MC2/NDUFA9/ATP5MG/NDUFA11/NDUFA4/NDUFB4/NDUFB6/NDUFS8	patient_8
REACTOME_TRANSLOCATION_OF_SLC2A4_GLUT4_TO_THE_PLASMA_MEMBRANE	REACTOME_TRANSLOCATION_OF_SLC2A4_GLUT4_TO_THE_PLASMA_MEMBRANE	REACTOME_TRANSLOCATION_OF_SLC2A4_GLUT4_TO_THE_PLASMA_MEMBRANE	57	0.59307231125088	2.01906575305129	0.00258475140791504	0.029751813553836	0.0246821921570774	906	tags=32%, list=8%, signal=29%	TUBA1B/ACTG1/SFN/TUBB3/TUBA1C/TUBA1A/YWHAG/ACTB/RALA/YWHAZ/RAC1/YWHAQ/YWHAE/CALM1/TUBB2A/RAB8A/YWHAH/MYH9	patient_8
REACTOME_INTRAFLAGELLAR_TRANSPORT	REACTOME_INTRAFLAGELLAR_TRANSPORT	REACTOME_INTRAFLAGELLAR_TRANSPORT	37	0.641156237649011	2.01223544543014	0.00259036927267923	0.029751813553836	0.0246821921570774	936	tags=32%, list=8%, signal=30%	TUBA1B/TUBB3/TUBA1C/TUBA1A/IFT52/IFT27/IFT22/DYNLRB1/TUBB2A/CLUAP1/IFT57/DYNLL1	patient_8
WP_NUCLEAR_RECEPTORS_METAPATHWAY	WP_NUCLEAR_RECEPTORS_METAPATHWAY	WP_NUCLEAR_RECEPTORS_METAPATHWAY	180	-0.414034378591233	-1.5241107904299	0.00268766002875757	0.0306918418226511	0.0254620423777033	1766	tags=27%, list=16%, signal=23%	FTL/NCOA2/NCOA1/CBR3/EP300/CDC42EP3/TGFBR2/NRIP1/AKAP13/SLC39A4/TXNRD1/SLC27A5/CDK1/PRRG4/RXRA/SLC2A1/SCP2/ABCC5/SLC6A8/CAP2/SP1/CYP1B1/SULT1A1/CYP4F12/PLK2/MYC/SLC2A11/SOD3/GSTM2/CES4A/CPEB4/SLC19A2/SREBF1/JUND/UGT2B7/STAT3/JUN/JUNB/ARL5B/FASN/SLC5A3/GADD45B/FKBP5/BHLHE40/TSC22D3/EGR1/GSTP1/HES1/PDK4	patient_8
PID_HES_HEY_PATHWAY	PID_HES_HEY_PATHWAY	PID_HES_HEY_PATHWAY	36	-0.59807901201127	-1.75678392956531	0.00275854742438455	0.0313213356128691	0.0259842722802178	1908	tags=36%, list=17%, signal=30%	TLE1/NCOA1/CREBBP/EP300/RB1/GAA/HIF1A/MAML2/YY1/RCAN1/STAT3/AR/HES1	patient_8
REACTOME_RUNX2_REGULATES_BONE_DEVELOPMENT	REACTOME_RUNX2_REGULATES_BONE_DEVELOPMENT	REACTOME_RUNX2_REGULATES_BONE_DEVELOPMENT	19	-0.695332354455276	-1.75995771962676	0.00277999487623659	0.0313855103356937	0.0260375118192972	1423	tags=42%, list=13%, signal=37%	RB1/MAF/RBM14/YAP1/SMAD4/WWTR1/AR/HES1	patient_8
REACTOME_NEF_MEDIATED_DOWNREGULATION_OF_MHC_CLASS_I_COMPLEX_CELL_SURFACE_EXPRESSION	REACTOME_NEF_MEDIATED_DOWNREGULATION_OF_MHC_CLASS_I_COMPLEX_CELL_SURFACE_EXPRESSION	REACTOME_NEF_MEDIATED_DOWNREGULATION_OF_MHC_CLASS_I_COMPLEX_CELL_SURFACE_EXPRESSION	10	0.846403044495555	1.98791259123269	0.00284038442150059	0.0318719251228978	0.0264410429594776	12	tags=20%, list=0%, signal=20%	B2M/HLA-A	patient_8
KEGG_ERBB_SIGNALING_PATHWAY	KEGG_ERBB_SIGNALING_PATHWAY	KEGG_ERBB_SIGNALING_PATHWAY	64	-0.518636891501793	-1.65543913118811	0.00285515987512622	0.0318719251228978	0.0264410429594776	1577	tags=30%, list=14%, signal=26%	CAMK2G/BRAF/ARAF/EIF4EBP1/GRB2/PAK2/PLCG1/PTK2/PIK3R3/GSK3B/MYC/CBLB/AKT1/AKT2/ERBB3/MAPK10/JUN/PIK3CB/ERBB2	patient_8
REACTOME_SRP_DEPENDENT_COTRANSLATIONAL_PROTEIN_TARGETING_TO_MEMBRANE	REACTOME_SRP_DEPENDENT_COTRANSLATIONAL_PROTEIN_TARGETING_TO_MEMBRANE	REACTOME_SRP_DEPENDENT_COTRANSLATIONAL_PROTEIN_TARGETING_TO_MEMBRANE	109	0.467645423053027	1.78243978142822	0.00288743545922385	0.0320468774104396	0.0265861838925375	1380	tags=38%, list=12%, signal=33%	RPS27/RPL38/RPS29/RPL37A/RPL3/RPL37/RPS21/SPCS1/FAU/SRP9/SEC61G/DDOST/RPL34/RPL21/RPL23A/SPCS3/RPS13/RPL39L/SEC11C/RPL35/RPS25/RPS27A/RPL14/SEC11A/RPL22/RPL41/RPS15/RPS23/SPCS2/RPN1/SRP19/SRP14/RPS9/RPL31/RPL5/RPL36/RPL10A/RPL18A/RPS27L/RPL30/RPL6	patient_8
PID_ERBB4_PATHWAY	PID_ERBB4_PATHWAY	PID_ERBB4_PATHWAY	25	-0.648923694725783	-1.75635088625111	0.00290308904573686	0.0320468774104396	0.0265861838925375	1496	tags=32%, list=13%, signal=28%	MDM2/GRB2/YAP1/PIK3R3/PIK3CB/WWP1/ERBB2/PRLR	patient_8
PID_AR_TF_PATHWAY	PID_AR_TF_PATHWAY	PID_AR_TF_PATHWAY	46	-0.565740005293766	-1.74083158840529	0.00297893784646091	0.0327024834304852	0.0271300765778295	1757	tags=39%, list=16%, signal=33%	NCOA2/NCOA1/CREBBP/EP300/SMARCA2/MAP2K6/MDM2/SMARCC1/TMPRSS2/NR2C2/SPDEF/RXRA/MAPK14/REL/GSK3B/JUN/AR/EGR1	patient_8
REACTOME_GENERATION_OF_SECOND_MESSENGER_MOLECULES	REACTOME_GENERATION_OF_SECOND_MESSENGER_MOLECULES	REACTOME_GENERATION_OF_SECOND_MESSENGER_MOLECULES	13	0.818028485738037	2.06169479272578	0.00302349738715514	0.0330092819136113	0.027384597503094	49	tags=38%, list=0%, signal=38%	HLA-DPA1/HLA-DRA/HLA-DPB1/HLA-DQB1/HLA-DRB1	patient_8
REACTOME_REGULATION_OF_BETA_CELL_DEVELOPMENT	REACTOME_REGULATION_OF_BETA_CELL_DEVELOPMENT	REACTOME_REGULATION_OF_BETA_CELL_DEVELOPMENT	15	-0.719474326012336	-1.73067056846998	0.00313512384209098	0.034040934831884	0.0282404598027867	1671	tags=47%, list=15%, signal=40%	CREBBP/EP300/MAML2/KAT2A/AKT1/AKT2/HES1	patient_8
REACTOME_TOLL_LIKE_RECEPTOR_TLR1_TLR2_CASCADE	REACTOME_TOLL_LIKE_RECEPTOR_TLR1_TLR2_CASCADE	REACTOME_TOLL_LIKE_RECEPTOR_TLR1_TLR2_CASCADE	83	0.480612075770075	1.73950134376368	0.00322166980829923	0.0347905321146226	0.0288623279164565	902	tags=19%, list=8%, signal=18%	S100A8/S100A9/SAA1/S100A12/UBC/UBB/NFKBIA/PPP2R1A/DUSP3/RPS27A/ECSIT/PPP2CA/PPP2CB/MAP2K3/SKP1/HMGB1	patient_8
WP_PHOTODYNAMIC_THERAPYINDUCED_AP1_SURVIVAL_SIGNALING	WP_PHOTODYNAMIC_THERAPYINDUCED_AP1_SURVIVAL_SIGNALING	WP_PHOTODYNAMIC_THERAPYINDUCED_AP1_SURVIVAL_SIGNALING	40	-0.573256777600792	-1.7159081036465	0.00336934032119969	0.0361885363147231	0.0300221163186271	1516	tags=30%, list=13%, signal=26%	ATF2/MAP2K6/TRAF5/RB1/TNFRSF1A/MAPK14/BID/MCL1/JUN/JUNB/FOS/TNFSF10	patient_8
WP_ALZHEIMERS_DISEASE	WP_ALZHEIMERS_DISEASE	WP_ALZHEIMERS_DISEASE	180	0.400623904872828	1.61956644793684	0.00363432876468257	0.0388247916958294	0.032209161547781	1310	tags=29%, list=12%, signal=26%	TUBA1B/TUBB3/PSMA6/DDIT3/PSMD3/TUBA1C/TUBA1A/ADRM1/PSMB2/PSMB1/HSD17B10/PSMB3/PSMC2/PSMA7/CALM2/CYCS/PSMD9/PSMA2/TUBB/VDAC1/PSMC3/PSMC5/RTN3/PSMB4/PSMD12/PSMC4/PSMC1/PSMD4/PSENEN/CALM1/PSMD13/CSNK2B/CAPN1/PSMA4/PSMB6/VDAC2/TUBB2A/MAP2K2/PSMA3/PSMD7/PSMD8/PSMA5/CASP7/KLC3/PSMD14/SEM1/DVL1/SLC25A6/CASP8/ADAM10/PPIF/ATG101	patient_8
REACTOME_TRANSCRIPTIONAL_REGULATION_OF_PLURIPOTENT_STEM_CELLS	REACTOME_TRANSCRIPTIONAL_REGULATION_OF_PLURIPOTENT_STEM_CELLS	REACTOME_TRANSCRIPTIONAL_REGULATION_OF_PLURIPOTENT_STEM_CELLS	13	-0.7408219725347	-1.71195117703198	0.00382397260494372	0.0404545691090175	0.0335612296902082	1032	tags=85%, list=9%, signal=77%	NR6A1/GSC/GATA6/EPHA1/SMAD4/DKK1/EPAS1/STAT3/PBX1/FOXP1/TSC22D1	patient_8
REACTOME_TOLL_LIKE_RECEPTOR_CASCADES	REACTOME_TOLL_LIKE_RECEPTOR_CASCADES	REACTOME_TOLL_LIKE_RECEPTOR_CASCADES	114	0.464932732032329	1.77956874241934	0.00382760895445158	0.0404545691090175	0.0335612296902082	902	tags=20%, list=8%, signal=19%	S100A8/S100A9/SAA1/S100A12/BIRC3/UBC/UBB/NFKBIA/PPP2R1A/GSDMD/HSP90B1/DUSP3/RPS27A/ECSIT/LBP/PPP2CA/UBE2D1/UBE2D3/PPP2CB/LGMN/MAP2K3/SKP1/HMGB1	patient_8
BIOCARTA_SM_PATHWAY	BIOCARTA_SM_PATHWAY	BIOCARTA_SM_PATHWAY	14	0.733942483777889	1.87272830598656	0.00395201956730029	0.0415484808477549	0.0344687420907394	979	tags=57%, list=9%, signal=52%	SNRPF/SNRPG/U2AF1/SNRPD3/SNRPB/SNRPA1/SNRPD1/SNRPB2	patient_8
REACTOME_ACTIVATION_OF_THE_AP_1_FAMILY_OF_TRANSCRIPTION_FACTORS	REACTOME_ACTIVATION_OF_THE_AP_1_FAMILY_OF_TRANSCRIPTION_FACTORS	REACTOME_ACTIVATION_OF_THE_AP_1_FAMILY_OF_TRANSCRIPTION_FACTORS	10	-0.78385476643945	-1.69938431005932	0.00399812805765204	0.04181200237134	0.034687360322898	1516	tags=50%, list=13%, signal=43%	ATF2/MAPK14/MAPK10/JUN/FOS	patient_8
REACTOME_TRANSCRIPTIONAL_REGULATION_BY_RUNX2	REACTOME_TRANSCRIPTIONAL_REGULATION_BY_RUNX2	REACTOME_TRANSCRIPTIONAL_REGULATION_BY_RUNX2	96	0.481986952812828	1.78963364570014	0.0040391835223107	0.0420201971666564	0.0348600793383222	1118	tags=43%, list=10%, signal=39%	PSMB9/PSME1/PSMB8/PSMA6/PSMD3/STAT1/UBC/PSME2/UBB/PSMB2/PSMB1/PSMB3/PSMC2/PSMA7/CCNB1/PSMD9/PSMA2/CDKN1A/PSMF1/PSMC3/PSMC5/PSMB4/PSMD12/PSMC4/PSMC1/PSMD4/PSMB10/PSMD13/RPS27A/PSMA4/PSMB6/PSMA3/PSMD7/PSMD8/PSMA5/SKP1/LGALS3/PSMD14/PSMD11/SEM1/HDAC3	patient_8
REACTOME_PRE_NOTCH_EXPRESSION_AND_PROCESSING	REACTOME_PRE_NOTCH_EXPRESSION_AND_PROCESSING	REACTOME_PRE_NOTCH_EXPRESSION_AND_PROCESSING	41	-0.57604549646038	-1.72964806352284	0.00410583918502776	0.0424911586492196	0.0352507903714554	1814	tags=39%, list=16%, signal=33%	TFDP2/TNRC6A/CREBBP/EP300/TNRC6B/RFNG/AGO3/MAML2/NOTCH3/NOTCH2/E2F3/AGO1/KAT2A/ELF3/JUN/RUNX1	patient_8
KEGG_JAK_STAT_SIGNALING_PATHWAY	KEGG_JAK_STAT_SIGNALING_PATHWAY	KEGG_JAK_STAT_SIGNALING_PATHWAY	63	-0.521229915955825	-1.65668055339815	0.00414245718602156	0.0425917842377189	0.0353342696560633	1891	tags=33%, list=17%, signal=28%	IFNAR1/IFNGR1/CREBBP/EP300/IFNGR2/PIAS1/SOCS3/GRB2/IL13RA1/SOCS7/SPRED2/PIAS2/STAT2/PIK3R3/MYC/CBLB/AKT1/AKT2/STAT3/PIK3CB/PRLR	patient_8
WP_CHOLESTEROL_BIOSYNTHESIS_PATHWAY	WP_CHOLESTEROL_BIOSYNTHESIS_PATHWAY	WP_CHOLESTEROL_BIOSYNTHESIS_PATHWAY	15	0.789005832901043	2.02135624035848	0.00415843288481	0.0425917842377189	0.0353342696560633	1604	tags=80%, list=14%, signal=69%	FDPS/MSMO1/HMGCS1/LSS/CYP51A1/IDI1/SQLE/DHCR7/MVD/FDFT1/NSDHL/PMVK	patient_8
KEGG_PROSTATE_CANCER	KEGG_PROSTATE_CANCER	KEGG_PROSTATE_CANCER	65	-0.501162472878483	-1.60978568722692	0.00424862531381651	0.043189920919941	0.0358304856094231	1790	tags=43%, list=16%, signal=36%	TCF7L2/CCND1/EGFR/CTNNB1/RAF1/CREB1/PDPK1/CREBBP/EP300/NKX3-1/MDM2/BRAF/RB1/ARAF/GRB2/IKBKB/CREB3L2/ATF4/CCNE2/E2F3/PIK3R3/GSK3B/AKT1/AKT2/PIK3CB/ERBB2/AR/GSTP1	patient_8
REACTOME_SIGNALING_BY_NOTCH	REACTOME_SIGNALING_BY_NOTCH	REACTOME_SIGNALING_BY_NOTCH	145	0.423773308044874	1.66531441967121	0.00426030422763384	0.043189920919941	0.0358304856094231	1370	tags=33%, list=12%, signal=29%	PSMB9/PSME1/PSMB8/PSMA6/PSMD3/STAT1/MDK/UBC/PSME2/UBB/PSMB2/PSMB1/PSMB3/YWHAZ/PSMC2/PSMA7/FABP7/PSMD9/PSMA2/PSMF1/HDAC1/PSMC3/PSMC5/PSMB4/PSMD12/PSMC4/PSMC1/PSMD4/PSMB10/PSENEN/PSMD13/RPS27A/PSMA4/PSMB6/PSMA3/PSMD7/PSMD8/PSMA5/SKP1/PSMD14/PSMD11/SEM1/HDAC3/ADAM10/YBX1/RAB6A/PRKCI/SNW1	patient_8
WP_ALZHEIMERS_DISEASE_AND_MIRNA_EFFECTS	WP_ALZHEIMERS_DISEASE_AND_MIRNA_EFFECTS	WP_ALZHEIMERS_DISEASE_AND_MIRNA_EFFECTS	183	0.381911802744198	1.54427190580633	0.00445925860863101	0.0449773952048214	0.0373133795410963	1310	tags=28%, list=12%, signal=26%	TUBA1B/TUBB3/PSMA6/DDIT3/PSMD3/TUBA1C/TUBA1A/ADRM1/PSMB2/PSMB1/HSD17B10/PSMB3/PSMC2/PSMA7/CALM2/CYCS/PSMD9/PSMA2/TUBB/VDAC1/PSMC3/PSMC5/RTN3/PSMB4/PSMD12/PSMC4/PSMC1/PSMD4/PSENEN/CALM1/PSMD13/CSNK2B/CAPN1/PSMA4/PSMB6/VDAC2/TUBB2A/MAP2K2/PSMA3/PSMD7/PSMD8/PSMA5/CASP7/KLC3/PSMD14/SEM1/DVL1/SLC25A6/CASP8/ADAM10/PPIF/ATG101	patient_8
REACTOME_IMMUNOREGULATORY_INTERACTIONS_BETWEEN_A_LYMPHOID_AND_A_NON_LYMPHOID_CELL	REACTOME_IMMUNOREGULATORY_INTERACTIONS_BETWEEN_A_LYMPHOID_AND_A_NON_LYMPHOID_CELL	REACTOME_IMMUNOREGULATORY_INTERACTIONS_BETWEEN_A_LYMPHOID_AND_A_NON_LYMPHOID_CELL	20	0.755067173299284	2.09703777874592	0.00479289259317164	0.0480983716294548	0.0399025507756874	415	tags=35%, list=4%, signal=34%	HLA-B/B2M/HLA-A/HLA-C/HLA-F/HLA-E/NECTIN2	patient_8
WP_1Q211_COPY_NUMBER_VARIATION_SYNDROME	WP_1Q211_COPY_NUMBER_VARIATION_SYNDROME	WP_1Q211_COPY_NUMBER_VARIATION_SYNDROME	20	-0.678047266105453	-1.73120664395862	0.00484215762969753	0.0481942077216671	0.0399820566800682	3142	tags=75%, list=28%, signal=54%	PRKAA2/NBPF12/TJP3/CHD1L/CTNNB1/OCLN/PRKAG2/BCL9/TJP1/F11R/GJA1/PRKAA1/AFDN/FMO5/ACP6	patient_8
REACTOME_TRANSCRIPTIONAL_REGULATION_BY_RUNX1	REACTOME_TRANSCRIPTIONAL_REGULATION_BY_RUNX1	REACTOME_TRANSCRIPTIONAL_REGULATION_BY_RUNX1	139	0.428619916712557	1.67546543878567	0.0048509519599061	0.0481942077216671	0.0399820566800682	1117	tags=31%, list=10%, signal=28%	PSMB9/PSME1/PSMB8/PSMA6/PSMD3/UBC/PSME2/UBB/PSMB2/PSMB1/PSMB3/PSMC2/PSMA7/PSMD9/PSMA2/PSMF1/HDAC1/PSMC3/PSMC5/PSMB4/PSMD12/PSMC4/PSMC1/PSMD4/PSMB10/PSMD13/CSNK2B/RPS27A/PSMA4/PSMB6/ACTL6A/CCND3/PRMT1/PSMA3/PSMD7/PSMD8/PSMA5/LGALS3/CTSL/PSMD14/PSMD11/LDB1/SEM1	patient_8
WP_ERBB_SIGNALING_PATHWAY	WP_ERBB_SIGNALING_PATHWAY	WP_ERBB_SIGNALING_PATHWAY	69	-0.500466011724289	-1.60821834396692	0.00490011601080622	0.0484404503157809	0.040186340261443	1577	tags=29%, list=14%, signal=25%	CAMK2G/MDM2/BRAF/ARAF/EIF4EBP1/GRB2/PAK2/PLCG1/PTK2/PIK3R3/GSK3B/MYC/CBLB/AKT1/AKT2/ERBB3/MAPK10/JUN/PIK3CB/ERBB2	patient_8
PID_HIF2PATHWAY	PID_HIF2PATHWAY	PID_HIF2PATHWAY	25	-0.632151256070991	-1.71095527543375	0.00493238220444503	0.048518036832833	0.0402507062645175	968	tags=40%, list=9%, signal=37%	CREBBP/EP300/SLC2A1/SP1/EPAS1/EGLN3/PGK1/VEGFA/EFNA1/BHLHE40	patient_8
REACTOME_RHOB_GTPASE_CYCLE	REACTOME_RHOB_GTPASE_CYCLE	REACTOME_RHOB_GTPASE_CYCLE	54	-0.526862285235085	-1.64513941907952	0.00500840477753909	0.0489771297259303	0.0406315710808714	2009	tags=35%, list=18%, signal=29%	CAVIN1/PKN2/RHPN2/RHOB/MYO9A/AKAP13/ARHGAP5/JUP/TFRC/SLK/ERBIN/PCDH7/DAAM1/ECT2/ANLN/MYO9B/ARHGAP35/ARHGAP32/NET1	patient_8
REACTOME_NOTCH4_INTRACELLULAR_DOMAIN_REGULATES_TRANSCRIPTION	REACTOME_NOTCH4_INTRACELLULAR_DOMAIN_REGULATES_TRANSCRIPTION	REACTOME_NOTCH4_INTRACELLULAR_DOMAIN_REGULATES_TRANSCRIPTION	13	-0.729706814109513	-1.68626537227137	0.00502835151690477	0.0489771297259303	0.0406315710808714	1671	tags=46%, list=15%, signal=39%	CREBBP/EP300/MAML2/NOTCH2/KAT2A/HES1	patient_8
REACTOME_CASPASE_ACTIVATION_VIA_EXTRINSIC_APOPTOTIC_SIGNALLING_PATHWAY	REACTOME_CASPASE_ACTIVATION_VIA_EXTRINSIC_APOPTOTIC_SIGNALLING_PATHWAY	REACTOME_CASPASE_ACTIVATION_VIA_EXTRINSIC_APOPTOTIC_SIGNALLING_PATHWAY	16	-0.683603869350419	-1.6788296598706	0.00505549938895535	0.0490013526139234	0.040651666460098	321	tags=12%, list=3%, signal=12%	DAPK3/TNFSF10	patient_8
