# Supplementary material for: Single cell profiling of primary and paired metastatic lymph node tumors in breast cancer patients
Source: Nat Commun. 2022 Nov 10;13:6823. doi: 10.1038/s41467-022-34581-2 (PMC9649678; doi:10.1038/s41467-022-34581-2)
Supplement: Supplementary file 9 — Supplementary Data 6 [file 41467_2022_34581_MOESM9_ESM.csv]

ID	n	sum_nes
REACTOME_CYTOKINE_SIGNALING_IN_IMMUNE_SYSTEM	5	1.65776221262843
BIOCARTA_MHC_PATHWAY	4	2.0194535664488
REACTOME_ANTIGEN_PRESENTATION_FOLDING_ASSEMBLY_AND_PEPTIDE_LOADING_OF_CLASS_I_MHC	4	2.01643835324212
REACTOME_INTERFERON_ALPHA_BETA_SIGNALING	4	1.96702730960547
REACTOME_INTERFERON_SIGNALING	4	1.77287216623488
REACTOME_TCR_SIGNALING	4	1.19531938011114
REACTOME_REGULATION_OF_RUNX2_EXPRESSION_AND_ACTIVITY	4	1.13642220818485
REACTOME_ANTIGEN_PROCESSING_CROSS_PRESENTATION	3	2.42988473007475
WP_PROTEASOME_DEGRADATION	3	2.39149998998663
WP_ALLOGRAFT_REJECTION	3	2.1906237609628
NABA_SECRETED_FACTORS	3	2.17140119561133
REACTOME_ANTIMICROBIAL_PEPTIDES	3	2.12447538001733
KEGG_VIRAL_MYOCARDITIS	3	2.11014765089922
KEGG_AUTOIMMUNE_THYROID_DISEASE	3	2.09780850372941
PID_TOLL_ENDOGENOUS_PATHWAY	3	2.01640045181835
KEGG_SYSTEMIC_LUPUS_ERYTHEMATOSUS	3	1.9987132409538
REACTOME_IMMUNOREGULATORY_INTERACTIONS_BETWEEN_A_LYMPHOID_AND_A_NON_LYMPHOID_CELL	3	1.96260509623244
REACTOME_DISEASES_OF_IMMUNE_SYSTEM	3	1.94431502779752
WP_EBOLA_VIRUS_INFECTION_IN_HOST	3	1.92091977291342
NABA_MATRISOME_ASSOCIATED	3	1.91494852645668
WP_NETWORK_MAP_OF_SARSCOV2_SIGNALING_PATHWAY	3	1.8812287079012
WP_BURN_WOUND_HEALING	3	1.81089081237559
REACTOME_PROGRAMMED_CELL_DEATH	3	1.79053926551709
NABA_MATRISOME	3	1.7025665837382
REACTOME_CLASS_I_MHC_MEDIATED_ANTIGEN_PROCESSING_PRESENTATION	3	1.59431607522145
REACTOME_THE_ROLE_OF_GTSE1_IN_G2_M_PROGRESSION_AFTER_G2_CHECKPOINT	3	1.19348057162422
REACTOME_DEFECTIVE_CFTR_CAUSES_CYSTIC_FIBROSIS	3	1.12400003284207
REACTOME_SCF_SKP2_MEDIATED_DEGRADATION_OF_P27_P21	3	1.12233837261005
REACTOME_NEGATIVE_REGULATION_OF_NOTCH4_SIGNALING	3	1.09218406995769
REACTOME_ABC_TRANSPORTER_DISORDERS	3	1.06823736184614
REACTOME_REGULATION_OF_RUNX3_EXPRESSION_AND_ACTIVITY	3	1.05815980869973
REACTOME_REGULATION_OF_HMOX1_EXPRESSION_AND_ACTIVITY	3	1.0559389599955
KEGG_OXIDATIVE_PHOSPHORYLATION	3	1.03802088667671
REACTOME_APC_C_MEDIATED_DEGRADATION_OF_CELL_CYCLE_PROTEINS	3	1.03779429336523
REACTOME_SWITCHING_OF_ORIGINS_TO_A_POST_REPLICATIVE_STATE	3	1.01930240856926
KEGG_PARKINSONS_DISEASE	3	1.01438738693426
REACTOME_CDT1_ASSOCIATION_WITH_THE_CDC6_ORC_ORIGIN_COMPLEX	3	1.00740340896484
REACTOME_ORC1_REMOVAL_FROM_CHROMATIN	3	1.00715245393443
KEGG_ANTIGEN_PROCESSING_AND_PRESENTATION	2	2.71259654986367
REACTOME_AUF1_HNRNP_D0_BINDS_AND_DESTABILIZES_MRNA	2	2.57721998615428
REACTOME_NEUTROPHIL_DEGRANULATION	2	2.56862368572398
REACTOME_HEDGEHOG_LIGAND_BIOGENESIS	2	2.48263378460882
REACTOME_APC_C_CDH1_MEDIATED_DEGRADATION_OF_CDC20_AND_OTHER_APC_C_CDH1_TARGETED_PROTEINS_IN_LATE_MITOSIS_EARLY_G1	2	2.43782107635515
REACTOME_COOPERATION_OF_PREFOLDIN_AND_TRIC_CCT_IN_ACTIN_AND_TUBULIN_FOLDING	2	2.42455779879418
WP_OXIDATIVE_PHOSPHORYLATION	2	2.38433914192951
REACTOME_FCERI_MEDIATED_NF_KB_ACTIVATION	2	2.30211593198319
REACTOME_FORMATION_OF_TUBULIN_FOLDING_INTERMEDIATES_BY_CCT_TRIC	2	2.24860363274214
KEGG_PATHOGENIC_ESCHERICHIA_COLI_INFECTION	2	2.24841575659695
WP_PATHOGENIC_ESCHERICHIA_COLI_INFECTION	2	2.24841575659695
REACTOME_AMYLOID_FIBER_FORMATION	2	2.23754376089696
KEGG_GRAFT_VERSUS_HOST_DISEASE	2	2.22306677644902
REACTOME_INTERLEUKIN_1_SIGNALING	2	2.22025408470615
KEGG_ALLOGRAFT_REJECTION	2	2.21053941710606
REACTOME_MAPK6_MAPK4_SIGNALING	2	2.20614071124522
KEGG_INTESTINAL_IMMUNE_NETWORK_FOR_IGA_PRODUCTION	2	2.18918480232262
REACTOME_AGGREPHAGY	2	2.18516743785411
REACTOME_INTERFERON_GAMMA_SIGNALING	2	2.17156581559502
REACTOME_ABC_FAMILY_PROTEINS_MEDIATED_TRANSPORT	2	2.16183675881346
REACTOME_REGULATION_OF_MRNA_STABILITY_BY_PROTEINS_THAT_BIND_AU_RICH_ELEMENTS	2	2.15531876453881
REACTOME_SIGNALING_BY_THE_B_CELL_RECEPTOR_BCR	2	2.15101167285335
REACTOME_RHO_GTPASES_ACTIVATE_NADPH_OXIDASES	2	2.09744756306503
WP_PARKINUBIQUITIN_PROTEASOMAL_SYSTEM_PATHWAY	2	2.08351405887274
REACTOME_G2_M_CHECKPOINTS	2	2.07298048321364
REACTOME_INTERLEUKIN_1_FAMILY_SIGNALING	2	2.05854032998322
REACTOME_PROTEIN_FOLDING	2	2.05834338058312
REACTOME_GENE_AND_PROTEIN_EXPRESSION_BY_JAK_STAT_SIGNALING_AFTER_INTERLEUKIN_12_STIMULATION	2	2.04192920604478
REACTOME_INTERLEUKIN_12_SIGNALING	2	2.0309269166522
REACTOME_GENERATION_OF_SECOND_MESSENGER_MOLECULES	2	2.02133098492474
REACTOME_POST_CHAPERONIN_TUBULIN_FOLDING_PATHWAY	2	2.018240461732
REACTOME_SEPARATION_OF_SISTER_CHROMATIDS	2	2.01350911096042
REACTOME_MITOTIC_G2_G2_M_PHASES	2	1.98523410715451
REACTOME_MHC_CLASS_II_ANTIGEN_PRESENTATION	2	1.98003117900457
REACTOME_C_TYPE_LECTIN_RECEPTORS_CLRS	2	1.97563766595351
REACTOME_INTERLEUKIN_12_FAMILY_SIGNALING	2	1.95668408134062
REACTOME_TRANSCRIPTIONAL_REGULATION_BY_RUNX3	2	1.93630236284841
WP_SARSCOV2_INNATE_IMMUNITY_EVASION_AND_CELLSPECIFIC_IMMUNE_RESPONSE	2	1.92526524131251
REACTOME_MITOTIC_METAPHASE_AND_ANAPHASE	2	1.91775958418782
BIOCARTA_SM_PATHWAY	2	1.91347011384435
REACTOME_SELECTIVE_AUTOPHAGY	2	1.90811974138045
REACTOME_APOPTOSIS	2	1.90508772931716
REACTOME_HIV_INFECTION	2	1.89732059712233
REACTOME_DISORDERS_OF_TRANSMEMBRANE_TRANSPORTERS	2	1.88422984207035
REACTOME_FC_EPSILON_RECEPTOR_FCERI_SIGNALING	2	1.88380235153486
KEGG_CELL_ADHESION_MOLECULES_CAMS	2	1.84173068004634
REACTOME_TRANSLOCATION_OF_SLC2A4_GLUT4_TO_THE_PLASMA_MEMBRANE	2	1.80576695008617
REACTOME_RHO_GTPASE_EFFECTORS	2	1.79901811356443
REACTOME_SIGNALING_BY_INTERLEUKINS	2	1.76844826028387
REACTOME_S_PHASE	2	1.76380776618578
REACTOME_CELL_CYCLE_CHECKPOINTS	2	1.75109128426495
REACTOME_ESR_MEDIATED_SIGNALING	2	1.72303183924563
WP_VITAMIN_D_RECEPTOR_PATHWAY	2	1.70559068616148
REACTOME_MUSCLE_CONTRACTION	2	1.70499707727398
REACTOME_SIGNALING_BY_NUCLEAR_RECEPTORS	2	1.70103127810245
REACTOME_TCF_DEPENDENT_SIGNALING_IN_RESPONSE_TO_WNT	2	1.6842255366903
REACTOME_REGULATION_OF_HSF1_MEDIATED_HEAT_SHOCK_RESPONSE	2	1.680766672263
REACTOME_PTEN_REGULATION	2	1.67617153722745
REACTOME_SIGNALING_BY_WNT	2	1.64143381473367
REACTOME_UB_SPECIFIC_PROCESSING_PROTEASES	2	1.62239873442162
WP_VEGFAVEGFR2_SIGNALING_PATHWAY	2	1.57380585615484
REACTOME_NEDDYLATION	2	1.57368702012947
REACTOME_SIGNALING_BY_NOTCH	2	1.52287749281115
REACTOME_MAPK_FAMILY_SIGNALING_CASCADES	2	1.46135632718968
REACTOME_HEMOSTASIS	2	1.36365132724026
REACTOME_COMPLEX_I_BIOGENESIS	1	2.55329143756054
WP_GLYCOLYSIS_AND_GLUCONEOGENESIS	1	2.49329459015301
KEGG_TYPE_I_DIABETES_MELLITUS	1	2.43847457697737
WP_MITOCHONDRIAL_COMPLEX_I_ASSEMBLY_MODEL_OXPHOS_SYSTEM	1	2.35328797130511
REACTOME_CRISTAE_FORMATION	1	2.33378667831738
KEGG_CARDIAC_MUSCLE_CONTRACTION	1	2.30531377670956
REACTOME_GLUCONEOGENESIS	1	2.29002049197581
REACTOME_KERATINIZATION	1	2.26410264544301
REACTOME_FORMATION_OF_THE_CORNIFIED_ENVELOPE	1	2.25392163216234
REACTOME_CHAPERONE_MEDIATED_AUTOPHAGY	1	2.25339567771351
BIOCARTA_PROTEASOME_PATHWAY	1	2.23029658525959
KEGG_GLYCOLYSIS_GLUCONEOGENESIS	1	2.21189813230518
WP_CCL18_SIGNALING_PATHWAY	1	2.20611571058352
KEGG_PENTOSE_PHOSPHATE_PATHWAY	1	2.18634636291041
REACTOME_HSP90_CHAPERONE_CYCLE_FOR_STEROID_HORMONE_RECEPTORS_SHR_IN_THE_PRESENCE_OF_LIGAND	1	2.17193212405643
REACTOME_COOPERATION_OF_PDCL_PHLP1_AND_TRIC_CCT_IN_G_PROTEIN_BETA_FOLDING	1	2.16312185839548
WP_METABOLIC_REPROGRAMMING_IN_COLON_CANCER	1	2.15036021612911
WP_CORI_CYCLE	1	2.14546372316946
KEGG_VIBRIO_CHOLERAE_INFECTION	1	2.14060218789101
REACTOME_INTERLEUKIN_4_AND_INTERLEUKIN_13_SIGNALING	1	2.13411875082013
REACTOME_FOLDING_OF_ACTIN_BY_CCT_TRIC	1	2.11109954921895
BIOCARTA_NKCELLS_PATHWAY	1	2.0985607990889
WP_AEROBIC_GLYCOLYSIS	1	2.07986148496062
REACTOME_RESPONSE_TO_ELEVATED_PLATELET_CYTOSOLIC_CA2	1	2.07440372313112
KEGG_LEISHMANIA_INFECTION	1	2.07410286075807
REACTOME_M_PHASE	1	2.06608077557526
REACTOME_DETOXIFICATION_OF_REACTIVE_OXYGEN_SPECIES	1	2.06349351165193
WP_SPINAL_CORD_INJURY	1	2.04962969971348
REACTOME_LATE_ENDOSOMAL_MICROAUTOPHAGY	1	2.03871732886501
REACTOME_BUDDING_AND_MATURATION_OF_HIV_VIRION	1	2.03249263267626
REACTOME_RAS_PROCESSING	1	2.02722459903146
WP_CHOLESTEROL_BIOSYNTHESIS_PATHWAY	1	2.02135624035848
REACTOME_PD_1_SIGNALING	1	2.01698316981045
REACTOME_DISEASES_OF_CARBOHYDRATE_METABOLISM	1	2.01620087172088
REACTOME_IRAK4_DEFICIENCY_TLR2_4	1	2.01416781283688
REACTOME_SIGNALING_BY_PDGFR_IN_DISEASE	1	2.00502071214775
KEGG_PROTEIN_EXPORT	1	2.00288149096511
WP_STEROL_REGULATORY_ELEMENTBINDING_PROTEINS_SREBP_SIGNALING	1	1.99845120472356
REACTOME_ADAPTIVE_IMMUNE_SYSTEM	1	1.99812682840452
BIOCARTA_HIF_PATHWAY	1	1.99561008051889
REACTOME_RHO_GTPASES_ACTIVATE_IQGAPS	1	1.99418670264138
REACTOME_ASSEMBLY_OF_THE_HIV_VIRION	1	1.99280707481926
KEGG_PRION_DISEASES	1	1.98968630068313
REACTOME_NEF_MEDIATED_DOWNREGULATION_OF_MHC_CLASS_I_COMPLEX_CELL_SURFACE_EXPRESSION	1	1.98791259123269
PID_REG_GR_PATHWAY	1	1.98619012056749
REACTOME_GAP_JUNCTION_TRAFFICKING_AND_REGULATION	1	1.98347040261506
REACTOME_ROLE_OF_LAT2_NTAL_LAB_ON_CALCIUM_MOBILIZATION	1	1.97748586096783
WP_PHOTODYNAMIC_THERAPYINDUCED_NFKB_SURVIVAL_SIGNALING	1	1.97512064388195
REACTOME_GLYCOGEN_STORAGE_DISEASES	1	1.96802108769701
WP_PROSTAGLANDIN_SYNTHESIS_AND_REGULATION	1	1.96786270634709
REACTOME_ROLE_OF_PHOSPHOLIPIDS_IN_PHAGOCYTOSIS	1	1.95137832098917
REACTOME_NEPHRIN_FAMILY_INTERACTIONS	1	1.95008359642635
REACTOME_FCGR3A_MEDIATED_IL10_SYNTHESIS	1	1.94562926060541
REACTOME_CELL_CELL_COMMUNICATION	1	1.94161730880899
REACTOME_CELL_CYCLE_MITOTIC	1	1.93375715248901
KEGG_NATURAL_KILLER_CELL_MEDIATED_CYTOTOXICITY	1	1.92500999736947
WP_MEASLES_VIRUS_INFECTION	1	1.92255442305517
WP_CHOLESTEROL_METABOLISM_WITH_BLOCH_AND_KANDUTSCHRUSSELL_PATHWAYS	1	1.91947964914056
PID_FGF_PATHWAY	1	1.91777121789947
REACTOME_CARDIAC_CONDUCTION	1	1.91665276377172
REACTOME_RHO_GTPASES_ACTIVATE_FORMINS	1	1.90827541026239
REACTOME_COSTIMULATION_BY_THE_CD28_FAMILY	1	1.90711122179714
BIOCARTA_CARM_ER_PATHWAY	1	1.90678113999367
REACTOME_DAP12_INTERACTIONS	1	1.90608976202738
WP_HOSTPATHOGEN_INTERACTION_OF_HUMAN_CORONAVIRUSES_INTERFERON_INDUCTION	1	1.90007651411479
REACTOME_COMPLEMENT_CASCADE	1	1.89347231954855
REACTOME_NOTCH_HLH_TRANSCRIPTION_PATHWAY	1	1.89306319503629
REACTOME_FCERI_MEDIATED_MAPK_ACTIVATION	1	1.883107155484
REACTOME_TP53_REGULATES_METABOLIC_GENES	1	1.88168453096078
WP_MITOCHONDRIAL_COMPLEX_III_ASSEMBLY	1	1.87860859643305
KEGG_LONG_TERM_POTENTIATION	1	1.87740840904512
REACTOME_PYROPTOSIS	1	1.86368315851741
SIG_PIP3_SIGNALING_IN_B_LYMPHOCYTES	1	1.86248393408696
REACTOME_SIGNALING_BY_PDGFRA_TRANSMEMBRANE_JUXTAMEMBRANE_AND_KINASE_DOMAIN_MUTANTS	1	1.86053229670774
BIOCARTA_INFLAM_PATHWAY	1	1.85405188520456
PID_TCPTP_PATHWAY	1	1.85336751401303
WP_TYPE_II_INTERFERON_SIGNALING_IFNG	1	1.85013798776003
REACTOME_PYRUVATE_METABOLISM_AND_CITRIC_ACID_TCA_CYCLE	1	1.84922799161903
WP_IL1_AND_MEGAKARYOCYTES_IN_OBESITY	1	1.83180939838434
REACTOME_JOSEPHIN_DOMAIN_DUBS	1	1.82766125655761
REACTOME_PROTEIN_METHYLATION	1	1.82641101890548
PID_ERBB1_INTERNALIZATION_PATHWAY	1	1.8248233070296
WP_MIRNAS_INVOLVEMENT_IN_THE_IMMUNE_RESPONSE_IN_SEPSIS	1	1.82224271787682
REACTOME_PINK1_PRKN_MEDIATED_MITOPHAGY	1	1.8214993119891
KEGG_VASCULAR_SMOOTH_MUSCLE_CONTRACTION	1	1.82042206232424
WP_UREA_CYCLE_AND_ASSOCIATED_PATHWAYS	1	1.81871031065118
REACTOME_CELLULAR_RESPONSE_TO_HEAT_STRESS	1	1.81638955435402
WP_IL5_SIGNALING_PATHWAY	1	1.81442145721462
PID_PRL_SIGNALING_EVENTS_PATHWAY	1	1.81091242809464
BIOCARTA_HER2_PATHWAY	1	1.80981823656103
REACTOME_ANTIVIRAL_MECHANISM_BY_IFN_STIMULATED_GENES	1	1.80658658099607
REACTOME_TRAF6_MEDIATED_INDUCTION_OF_TAK1_COMPLEX_WITHIN_TLR4_COMPLEX	1	1.80493735456471
BIOCARTA_MTA3_PATHWAY	1	1.80405251808682
REACTOME_RAB_REGULATION_OF_TRAFFICKING	1	1.80354836201326
WP_LUNG_FIBROSIS	1	1.8017619785934
BIOCARTA_PPARA_PATHWAY	1	1.80122794307932
PID_CXCR4_PATHWAY	1	1.8004151088023
WP_IMMUNE_RESPONSE_TO_TUBERCULOSIS	1	1.79916742430904
REACTOME_EPH_EPHRIN_SIGNALING	1	1.79669580824575
WP_NEOVASCULARISATION_PROCESSES	1	1.79303433188359
WP_GLUCOCORTICOID_RECEPTOR_PATHWAY	1	1.78977792383449
WP_NOVEL_INTRACELLULAR_COMPONENTS_OF_RIGILIKE_RECEPTOR_RLR_PATHWAY	1	1.788905373475
REACTOME_ANTIGEN_ACTIVATES_B_CELL_RECEPTOR_BCR_LEADING_TO_GENERATION_OF_SECOND_MESSENGERS	1	1.78650838510255
REACTOME_DISEASES_ASSOCIATED_WITH_O_GLYCOSYLATION_OF_PROTEINS	1	1.78624059528612
REACTOME_BINDING_AND_UPTAKE_OF_LIGANDS_BY_SCAVENGER_RECEPTORS	1	1.78485625417758
PID_P38_GAMMA_DELTA_PATHWAY	1	1.78341605567346
WP_VITAMIN_B12_METABOLISM	1	1.78052429024246
REACTOME_TOLL_LIKE_RECEPTOR_CASCADES	1	1.77956874241934
REACTOME_TRANSCRIPTIONAL_REGULATION_BY_MECP2	1	1.77865840121289
PID_TELOMERASE_PATHWAY	1	1.77643173436888
REACTOME_PYRUVATE_METABOLISM	1	1.77582517123979
KEGG_CITRATE_CYCLE_TCA_CYCLE	1	1.77482973274241
WP_G13_SIGNALING_PATHWAY	1	1.77204882696443
REACTOME_TERMINATION_OF_O_GLYCAN_BIOSYNTHESIS	1	1.76826492734863
REACTOME_TGF_BETA_RECEPTOR_SIGNALING_IN_EMT_EPITHELIAL_TO_MESENCHYMAL_TRANSITION	1	1.76557528073387
REACTOME_FCGAMMA_RECEPTOR_FCGR_DEPENDENT_PHAGOCYTOSIS	1	1.76419104325198
BIOCARTA_CK1_PATHWAY	1	1.76245005868983
REACTOME_IRAK2_MEDIATED_ACTIVATION_OF_TAK1_COMPLEX	1	1.76219801349417
REACTOME_AUTOPHAGY	1	1.76185193200382
REACTOME_RECYCLING_PATHWAY_OF_L1	1	1.76181967698013
PID_HIF1A_PATHWAY	1	1.75914972970592
WP_PATHWAYS_OF_NUCLEIC_ACID_METABOLISM_AND_INNATE_IMMUNE_SENSING	1	1.75875089173029
REACTOME_RAB_GEFS_EXCHANGE_GTP_FOR_GDP_ON_RABS	1	1.75234270242155
REACTOME_ANTI_INFLAMMATORY_RESPONSE_FAVOURING_LEISHMANIA_PARASITE_INFECTION	1	1.751748424672
PID_IL6_7_PATHWAY	1	1.75126992209677
REACTOME_SUPPRESSION_OF_PHAGOSOMAL_MATURATION	1	1.7468434436464
REACTOME_TICAM1_TRAF6_DEPENDENT_INDUCTION_OF_TAK1_COMPLEX	1	1.74543048484202
WP_PRION_DISEASE_PATHWAY	1	1.74527147547968
REACTOME_FCERI_MEDIATED_CA_2_MOBILIZATION	1	1.7433699123256
REACTOME_TOLL_LIKE_RECEPTOR_TLR1_TLR2_CASCADE	1	1.73950134376368
WP_PURINE_METABOLISM	1	1.73592726714258
WP_PHOTODYNAMIC_THERAPYINDUCED_UNFOLDED_PROTEIN_RESPONSE	1	1.7354544976939
REACTOME_RHO_GTPASES_ACTIVATE_WASPS_AND_WAVES	1	1.73459544363607
NABA_ECM_AFFILIATED	1	1.73406807008458
REACTOME_INTERLEUKIN_10_SIGNALING	1	1.73245940959141
WP_TCA_CYCLE_AKA_KREBS_OR_CITRIC_ACID_CYCLE	1	1.73171266411936
REACTOME_INFECTION_WITH_MYCOBACTERIUM_TUBERCULOSIS	1	1.73126223714713
WP_NOTCH1_REGULATION_OF_ENDOTHELIAL_CELL_CALCIFICATION	1	1.72608559913626
REACTOME_ORGANELLE_BIOGENESIS_AND_MAINTENANCE	1	1.72088719096566
REACTOME_CELL_CELL_JUNCTION_ORGANIZATION	1	1.71858125623962
KEGG_CHEMOKINE_SIGNALING_PATHWAY	1	1.71434635718859
WP_IL4_SIGNALING_PATHWAY	1	1.71363483719481
PID_FRA_PATHWAY	1	1.71173872313394
REACTOME_DNA_DAMAGE_RECOGNITION_IN_GG_NER	1	1.70475538327355
WP_ONCOSTATIN_M_SIGNALING_PATHWAY	1	1.70389346587692
REACTOME_ENDOSOMAL_SORTING_COMPLEX_REQUIRED_FOR_TRANSPORT_ESCRT	1	1.69565197151901
REACTOME_E3_UBIQUITIN_LIGASES_UBIQUITINATE_TARGET_PROTEINS	1	1.69518367332742
REACTOME_RHOU_GTPASE_CYCLE	1	1.69260675193306
REACTOME_RRNA_MODIFICATION_IN_THE_NUCLEUS_AND_CYTOSOL	1	1.6903089586625
WP_CHEMOKINE_SIGNALING_PATHWAY	1	1.68480795813786
WP_PDGFRBETA_PATHWAY	1	1.68406131252111
REACTOME_NS1_MEDIATED_EFFECTS_ON_HOST_PATHWAYS	1	1.68035065243098
PID_ERBB1_DOWNSTREAM_PATHWAY	1	1.67951949113317
REACTOME_TRANSCRIPTIONAL_REGULATION_BY_RUNX1	1	1.67546543878567
REACTOME_LEISHMANIA_INFECTION	1	1.67491997812167
WP_NRF2_PATHWAY	1	1.67003260965072
REACTOME_CELL_JUNCTION_ORGANIZATION	1	1.66735978449069
REACTOME_METABOLISM_OF_STEROIDS	1	1.66513051651642
REACTOME_SENSORY_PROCESSING_OF_SOUND_BY_OUTER_HAIR_CELLS_OF_THE_COCHLEA	1	1.66092344040111
REACTOME_IRON_UPTAKE_AND_TRANSPORT	1	1.65992783107899
WP_TRANSLATION_FACTORS	1	1.64291105813137
WP_TGFBETA_SIGNALING_PATHWAY	1	1.64108195330662
REACTOME_MITOTIC_PROMETAPHASE	1	1.6376903339466
REACTOME_DEUBIQUITINATION	1	1.63463997110581
REACTOME_DISEASES_OF_SIGNAL_TRANSDUCTION_BY_GROWTH_FACTOR_RECEPTORS_AND_SECOND_MESSENGERS	1	1.63430836199622
WP_AMINO_ACID_METABOLISM	1	1.62361272197802
WP_MRNA_PROCESSING	1	1.61980205228007
REACTOME_GLUCOSE_METABOLISM	1	1.6122623573523
REACTOME_GLYCOLYSIS	1	1.59736044228536
PID_PDGFRB_PATHWAY	1	1.59639390943313
NABA_ECM_REGULATORS	1	1.58147795290807
WP_SELENIUM_MICRONUTRIENT_NETWORK	1	1.57896653477731
REACTOME_EXTRACELLULAR_MATRIX_ORGANIZATION	1	1.57035715657955
REACTOME_PLATELET_ACTIVATION_SIGNALING_AND_AGGREGATION	1	1.53421266365282
REACTOME_ANTIGEN_PROCESSING_UBIQUITINATION_PROTEASOME_DEGRADATION	1	1.52041123737721
PID_MYC_ACTIV_PATHWAY	1	1.50781766314738
REACTOME_NUCLEOTIDE_EXCISION_REPAIR	1	1.49822999907706
REACTOME_COPI_MEDIATED_ANTEROGRADE_TRANSPORT	1	1.49007217886623
REACTOME_METABOLISM_OF_NUCLEOTIDES	1	1.47132290975137
REACTOME_METABOLISM_OF_CARBOHYDRATES	1	1.43962656963143
REACTOME_ASPARAGINE_N_LINKED_GLYCOSYLATION	1	1.37893953043057
REACTOME_TRANSPORT_OF_SMALL_MOLECULES	1	1.35686516199182
