# Supplementary material for: Single cell profiling of primary and paired metastatic lymph node tumors in breast cancer patients
Source: Nat Commun. 2022 Nov 10;13:6823. doi: 10.1038/s41467-022-34581-2 (PMC9649678; doi:10.1038/s41467-022-34581-2)
Supplement: Supplementary file 11 — Source Data [file 41467_2022_34581_MOESM11_ESM.xlsx]

## Sheet: Figure 1d
patient_id	sample_type	main_label	percent
patient_1	PT	B	0.0418719
patient_1	PT	CAFs	0.0281307
patient_1	PT	CD4+ T	0.236453
patient_1	PT	Epithelial Cells	0.0436868
patient_1	PT	Mast cells	0.00401867
patient_1	LNM	B	0.224865
patient_1	LNM	CAFs	0.027027
patient_1	LNM	CD4+ T	0.308108
patient_1	LNM	Epithelial Cells	0.0189189
patient_1	LNM	Mast cells	0.000810811
patient_2	PT	CAFs	0.047758
patient_2	PT	CD4+ T	0.00159193
patient_2	PT	Epithelial Cells	0.792253
patient_2	PT	Mast cells	0.00636774
patient_2	LNM	B	0.277767
patient_2	LNM	CAFs	0.0020847
patient_2	LNM	CD4+ T	0.507084
patient_2	LNM	Epithelial Cells	0.000115817
patient_2	LNM	Mast cells	0.000115817
patient_3	PT	B	0.0862731
patient_3	PT	CAFs	0.00977995
patient_3	PT	CD4+ T	0.298638
patient_3	PT	Epithelial Cells	0.0192106
patient_3	PT	Mast cells	0.00768425
patient_3	LNM	B	0.397064
patient_3	LNM	CAFs	0.00432819
patient_3	LNM	CD4+ T	0.407603
patient_3	LNM	Epithelial Cells	0.000376364
patient_4	PT	B	0.000356125
patient_4	PT	CD4+ T	0.00267094
patient_4	PT	Epithelial Cells	0.975249
patient_4	PT	Mast cells	0.00516382
patient_4	LNM	B	0.296048
patient_4	LNM	CD4+ T	0.61362
patient_4	LNM	Epithelial Cells	0.000235239
patient_4	LNM	Mast cells	0.000117619
patient_5	PT	B	0.0154208
patient_5	PT	CAFs	0.112083
patient_5	PT	CD4+ T	0.0459803
patient_5	PT	Epithelial Cells	0.45811
patient_5	PT	Mast cells	0.00150447
patient_5	LNM	B	0.311077
patient_5	LNM	CAFs	0.0102368
patient_5	LNM	CD4+ T	0.378304
patient_5	LNM	Epithelial Cells	0.0142093
patient_5	LNM	Mast cells	0.00091673
patient_6	PT	B	0.0907684
patient_6	PT	CAFs	0.0278638
patient_6	PT	CD4+ T	0.309879
patient_6	PT	Epithelial Cells	0.0890797
patient_6	PT	Mast cells	0.00154799
patient_6	LNM	B	0.221845
patient_6	LNM	CAFs	0.00591004
patient_6	LNM	CD4+ T	0.49316
patient_6	LNM	Epithelial Cells	0.0136806
patient_6	LNM	Mast cells	0.000547226
patient_7	PT	B	0.0743272
patient_7	PT	CAFs	0.0224263
patient_7	PT	CD4+ T	0.129218
patient_7	PT	Epithelial Cells	0.240709
patient_7	PT	Mast cells	0.000854336
patient_7	LNM	B	0.243719
patient_7	LNM	CAFs	0.0222184
patient_7	LNM	CD4+ T	0.319774
patient_7	LNM	Epithelial Cells	0.0111092
patient_7	LNM	Mast cells	0.000170911
patient_8	PT	B	0.0747484
patient_8	PT	CAFs	0.0232386
patient_8	PT	CD4+ T	0.18058
patient_8	PT	Epithelial Cells	0.223357
patient_8	PT	Mast cells	0.00103612
patient_8	LNM	B	0.16351
patient_8	LNM	CAFs	0.0227273
patient_8	LNM	CD4+ T	0.107323
patient_8	LNM	Epithelial Cells	0.224537
patient_8	LNM	Mast cells	0.00420875

## Sheet: Figure 1e
sample_type	cell_label	cell number	scaled percentage
PT	CD8-C3-GZMK	3870	0.595931
PT	CD4-C6-CXCL13	1834	0.57527
PT	CAF-C1-POSTN	774	0.762864
PT	B	2234	0.152309
PT	Macro-C1-APOC1	469	0.727993
PT	CD4-C7-GZMK	900	0.398739
PT	plasma B	2480	0.68061
PT	Epithelial Cells	16996	0.909377
PT	CD4-C4-FOS	1388	0.18456
PT	Macro-C2-SLC40A1	225	0.506232
PT	CD4-C5-FOXP3	1469	0.44077
PT	CD8-C4-HSPA1A	3152	0.694537
PT	KI67+ cells	465	0.433114
PT	NK-C2-GZMH	746	0.646637
PT	TEC-C4-SEMA3G	358	0.600947
PT	CD4-C3-YPEL5	736	0.195226
PT	TEC-C5-INSR	468	0.63504
PT	Macro-C3-VCAN	206	0.482031
PT	CD8-C5-CXCL13	685	0.834863
PT	CAF-C2-APOD	1110	0.846626
PT	CD-GD	489	0.537559
PT	Mast cells	144	0.80357
PT	TEC-C1-ACKR1	1290	0.587528
PT	PVL-C2-MYH11	594	0.619684
PT	Macro-C4-CXCL11	82	0.688996
PT	CD4-C2-ANXA1	711	0.235981
PT	PVL-C1-RGS5	693	0.519329
PT	CD8-C2-CCL5	1421	0.607129
PT	CAF-C3-PLA2G2A	193	0.470708
PT	NK-C1-XCL1	1101	0.548838
PT	DC-C1-CD1C	173	0.30261
PT	Macro-C5-SPP1	398	0.750359
PT	CD4-C1-RPL	178	0.0504096
PT	Macro-C6-CCL3	356	0.722011
PT	DC-C3-LAMP3	62	0.15092
PT	pDC-LILRA4	94	0.280207
PT	DC-C2-CLEC9A	25	0.345052
PT	TEC-C2-CD36	451	0.436283
PT	TEC-C3-PROX1	25	0.130508
PT	CD8-C1-CD8B	96	0.0862094
LNM	CD4-C1-RPL	7623	0.94959
LNM	CAF-C3-PLA2G2A	198	0.529292
LNM	B	18920	0.847691
LNM	NK-C1-XCL1	1242	0.451162
LNM	plasma B	1364	0.31939
LNM	CD8-C3-GZMK	2646	0.404069
LNM	CD4-C5-FOXP3	2728	0.55923
LNM	CD4-C2-ANXA1	4130	0.764019
LNM	CD4-C3-YPEL5	4833	0.804774
LNM	CD4-C6-CXCL13	1483	0.42473
LNM	PVL-C1-RGS5	590	0.480671
LNM	DC-C1-CD1C	485	0.69739
LNM	pDC-LILRA4	476	0.719793
LNM	CD-GD	522	0.462441
LNM	DC-C3-LAMP3	613	0.84908
LNM	CAF-C1-POSTN	190	0.237136
LNM	TEC-C1-ACKR1	1308	0.412472
LNM	TEC-C4-SEMA3G	304	0.399053
LNM	DC-C2-CLEC9A	72	0.654948
LNM	CD4-C7-GZMK	1955	0.601261
LNM	CD8-C2-CCL5	818	0.392871
LNM	PVL-C2-MYH11	342	0.380316
LNM	CD8-C4-HSPA1A	1787	0.305463
LNM	KI67+ cells	602	0.566886
LNM	TEC-C5-INSR	249	0.36496
LNM	TEC-C3-PROX1	139	0.869492
LNM	TEC-C2-CD36	625	0.563717
LNM	CD4-C4-FOS	8269	0.81544
LNM	Macro-C1-APOC1	178	0.272007
LNM	Macro-C2-SLC40A1	243	0.493768
LNM	Epithelial Cells	1427	0.0906231
LNM	CD8-C1-CD8B	1869	0.913791
LNM	CD8-C5-CXCL13	155	0.165137
LNM	Macro-C3-VCAN	334	0.517969
LNM	CAF-C2-APOD	148	0.153374
LNM	Macro-C6-CCL3	119	0.277989
LNM	Macro-C5-SPP1	144	0.249641
LNM	NK-C2-GZMH	491	0.353363
LNM	Mast cells	39	0.19643
LNM	Macro-C4-CXCL11	44	0.311004

## Sheet: Supplementary Fig. 1e
cell_type	PT	LNM
B	0.105607	0.894393
CAFs	0.794872	0.205128
CD4+ T	0.188718	0.811282
CD8+ T	0.559064	0.440936
DCs	0.279973	0.720027
Epithelial Cells	0.922542	0.0774575
KI67+ cells	0.435801	0.564199
Macrophage	0.620443	0.379557
Mast cells	0.786885	0.213115
NK	0.515922	0.484078
plasma B	0.645161	0.354839
PVLs	0.579991	0.420009
TECs	0.496837	0.503163

## Sheet: Supplementary Fig. 1f
patient_id	orig.ident	sample_type	main_label	percent
patient_1	CA1	PT	B	0.0418719
patient_1	CA1	PT	CAFs	0.0281307
patient_1	CA1	PT	CD4+ T	0.236453
patient_1	CA1	PT	Epithelial Cells	0.0436868
patient_1	CA1	PT	Mast cells	0.00401867
patient_1	LN1	LNM	B	0.224865
patient_1	LN1	LNM	CAFs	0.027027
patient_1	LN1	LNM	CD4+ T	0.308108
patient_1	LN1	LNM	Epithelial Cells	0.0189189
patient_1	LN1	LNM	Mast cells	0.000810811
patient_2	CA2	PT	CAFs	0.047758
patient_2	CA2	PT	CD4+ T	0.00159193
patient_2	CA2	PT	Epithelial Cells	0.792253
patient_2	CA2	PT	Mast cells	0.00636774
patient_2	LN2	LNM	B	0.277767
patient_2	LN2	LNM	CAFs	0.0020847
patient_2	LN2	LNM	CD4+ T	0.507084
patient_2	LN2	LNM	Epithelial Cells	0.000115817
patient_2	LN2	LNM	Mast cells	0.000115817
patient_3	CA3	PT	B	0.0862731
patient_3	CA3	PT	CAFs	0.00977995
patient_3	CA3	PT	CD4+ T	0.298638
patient_3	CA3	PT	Epithelial Cells	0.0192106
patient_3	CA3	PT	Mast cells	0.00768425
patient_3	LN3	LNM	B	0.397064
patient_3	LN3	LNM	CAFs	0.00432819
patient_3	LN3	LNM	CD4+ T	0.407603
patient_3	LN3	LNM	Epithelial Cells	0.000376364
patient_4	CA4	PT	B	0.000356125
patient_4	CA4	PT	CD4+ T	0.00267094
patient_4	CA4	PT	Epithelial Cells	0.975249
patient_4	CA4	PT	Mast cells	0.00516382
patient_4	LN4	LNM	B	0.296048
patient_4	LN4	LNM	CD4+ T	0.61362
patient_4	LN4	LNM	Epithelial Cells	0.000235239
patient_4	LN4	LNM	Mast cells	0.000117619
patient_5	CA5	PT	B	0.0154208
patient_5	CA5	PT	CAFs	0.112083
patient_5	CA5	PT	CD4+ T	0.0459803
patient_5	CA5	PT	Epithelial Cells	0.45811
patient_5	CA5	PT	Mast cells	0.00150447
patient_5	LN5	LNM	B	0.311077
patient_5	LN5	LNM	CAFs	0.0102368
patient_5	LN5	LNM	CD4+ T	0.378304
patient_5	LN5	LNM	Epithelial Cells	0.0142093
patient_5	LN5	LNM	Mast cells	0.00091673
patient_6	CA6	PT	B	0.0907684
patient_6	CA6	PT	CAFs	0.0278638
patient_6	CA6	PT	CD4+ T	0.309879
patient_6	CA6	PT	Epithelial Cells	0.0890797
patient_6	CA6	PT	Mast cells	0.00154799
patient_6	LN6	LNM	B	0.221845
patient_6	LN6	LNM	CAFs	0.00591004
patient_6	LN6	LNM	CD4+ T	0.49316
patient_6	LN6	LNM	Epithelial Cells	0.0136806
patient_6	LN6	LNM	Mast cells	0.000547226
patient_7	CA7	PT	B	0.0743272
patient_7	CA7	PT	CAFs	0.0224263
patient_7	CA7	PT	CD4+ T	0.129218
patient_7	CA7	PT	Epithelial Cells	0.240709
patient_7	CA7	PT	Mast cells	0.000854336
patient_7	LN7	LNM	B	0.243719
patient_7	LN7	LNM	CAFs	0.0222184
patient_7	LN7	LNM	CD4+ T	0.319774
patient_7	LN7	LNM	Epithelial Cells	0.0111092
patient_7	LN7	LNM	Mast cells	0.000170911
patient_8	CA8	PT	B	0.0747484
patient_8	CA8	PT	CAFs	0.0232386
patient_8	CA8	PT	CD4+ T	0.18058
patient_8	CA8	PT	Epithelial Cells	0.223357
patient_8	CA8	PT	Mast cells	0.00103612
patient_8	LN8	LNM	B	0.16351
patient_8	LN8	LNM	CAFs	0.0227273
patient_8	LN8	LNM	CD4+ T	0.107323
patient_8	LN8	LNM	Epithelial Cells	0.224537
patient_8	LN8	LNM	Mast cells	0.00420875

## Sheet: Supplementary Fig. 1g
patient	epithelial percentage in total cells	co-occurance of epithelial and immune markers percentage in total cells
patient_3	0.756465	0.753519
patient_6	0.935563	0.802874
patient_7	0.536942	0.53653
patient_8	0.834175	0.786734

## Sheet: Figure 2c&d
cell_id	sample_type	patient_id	cell_label	PC1	PC2	CD8T_activation_score
CA1_AAACCTGAGAGGTAGA	Tumor	patient_1	CD8-C3-GZMK	-6.15379	0.046027	0.57559
CA1_AAACCTGAGCGTTTAC	Tumor	patient_1	CD8-C3-GZMK	-5.41751	3.72339	0.699649
CA1_AAACCTGAGTCCGTAT	Tumor	patient_1	CD8-C3-GZMK	0.556024	5.41081	0.919716
CA1_AAACGGGAGATCCCAT	Tumor	patient_1	CD8-C3-GZMK	-4.79348	3.65106	1.04345
CA1_AAACGGGCACCGTTGG	Tumor	patient_1	CD8-C4-HSPA1A	3.49198	1.70571	0.518683
CA1_AAAGATGAGTCTCCTC	Tumor	patient_1	CD8-C3-GZMK	-2.35198	3.7549	0.651864
CA1_AAAGATGCAACCGCCA	Tumor	patient_1	CD8-C3-GZMK	-1.43201	2.5583	0.92872
CA1_AAAGATGCAGGTGCCT	Tumor	patient_1	CD8-C5-CXCL13	1.91241	3.79139	0.935686
CA1_AAAGATGGTCCAAGTT	Tumor	patient_1	CD8-C3-GZMK	-0.184874	1.98022	0.600252
CA1_AAAGATGGTGCGGTAA	Tumor	patient_1	CD8-C3-GZMK	0.390277	1.5806	0.820222
CA1_AAAGATGTCTTGAGGT	Tumor	patient_1	CD8-C3-GZMK	-0.442492	1.9187	0.77917
CA1_AAAGCAACAAGTAGTA	Tumor	patient_1	CD8-C5-CXCL13	-4.03175	7.60111	0.850023
CA1_AAAGCAACATCATCCC	Tumor	patient_1	CD8-C4-HSPA1A	4.10907	1.15603	0.609878
CA1_AAAGCAAGTAAAGTCA	Tumor	patient_1	CD8-C3-GZMK	0.754172	5.81525	0.777292
CA1_AAAGCAAGTTGTTTGG	Tumor	patient_1	CD8-C3-GZMK	-2.64705	5.56558	1.09514
CA1_AAAGCAATCCATGCTC	Tumor	patient_1	CD8-C3-GZMK	0.810203	3.07091	0.789826
CA1_AAAGCAATCCTACAGA	Tumor	patient_1	CD8-C3-GZMK	0.279537	7.74341	0.985058
CA1_AAAGCAATCGAGGTAG	Tumor	patient_1	CD8-C3-GZMK	-0.590145	3.29377	0.990731
CA1_AAAGTAGAGATCCTGT	Tumor	patient_1	CD8-C5-CXCL13	-1.37571	8.05392	0.985644
CA1_AAAGTAGAGGGCATGT	Tumor	patient_1	CD8-C5-CXCL13	2.61943	-0.175403	0.649578
CA1_AAAGTAGAGGTGATTA	Tumor	patient_1	CD8-C3-GZMK	-3.83009	3.48896	0.775994
CA1_AAAGTAGAGTGTTGAA	Tumor	patient_1	CD8-C3-GZMK	-1.90207	0.493001	0.754666
CA1_AAAGTAGCAATAGCAA	Tumor	patient_1	CD8-C3-GZMK	2.40777	3.13307	0.702882
CA1_AAAGTAGGTACACCGC	Tumor	patient_1	CD8-C3-GZMK	-1.74653	-0.0215842	0.532716
CA1_AAAGTAGGTCGATTGT	Tumor	patient_1	CD8-C4-HSPA1A	5.77297	6.36254	0.940649
CA1_AAATGCCAGTAGCCGA	Tumor	patient_1	CD8-C4-HSPA1A	4.80254	5.26441	0.806101
CA1_AAATGCCAGTAGGCCA	Tumor	patient_1	CD8-C3-GZMK	-5.66488	-0.868688	0.518361
CA1_AAATGCCAGTCCGTAT	Tumor	patient_1	CD8-C3-GZMK	-3.41578	5.89333	1.10783
CA1_AAATGCCAGTGGTCCC	Tumor	patient_1	CD8-C3-GZMK	-3.77355	5.41328	1.13036
CA1_AAATGCCCAAAGGAAG	Tumor	patient_1	CD8-C2-CCL5	2.59132	-1.91176	0.462529
CA1_AAATGCCGTCATATGC	Tumor	patient_1	CD8-C4-HSPA1A	4.15813	0.667453	0.451158
CA1_AAATGCCGTCTCAACA	Tumor	patient_1	CD8-C4-HSPA1A	5.4084	3.09009	0.719384
CA1_AAATGCCTCTTACCGC	Tumor	patient_1	CD8-C2-CCL5	-0.481091	0.778994	0.654714
CA1_AACACGTAGGACTGGT	Tumor	patient_1	CD8-C3-GZMK	-3.86023	2.36814	0.66608
CA1_AACACGTGTAGCACGA	Tumor	patient_1	CD8-C3-GZMK	-3.49875	0.900685	0.756491
CA1_AACACGTGTCGGCACT	Tumor	patient_1	CD8-C3-GZMK	-0.877206	0.786256	0.705915
CA1_AACACGTGTTGTACAC	Tumor	patient_1	CD8-C4-HSPA1A	2.0221	2.76704	0.391667
CA1_AACACGTTCGGCGCTA	Tumor	patient_1	CD8-C2-CCL5	-3.60281	3.43128	0.994064
CA1_AACCATGCACAGGTTT	Tumor	patient_1	CD8-C4-HSPA1A	2.47841	1.25312	0.597175
CA1_AACCATGCATCACCCT	Tumor	patient_1	CD8-C3-GZMK	-1.13283	0.606653	0.504225
CA1_AACCATGTCCAGGGCT	Tumor	patient_1	CD8-C3-GZMK	-6.8314	0.741109	0.619278
CA1_AACCATGTCGAGGTAG	Tumor	patient_1	CD8-C4-HSPA1A	3.1692	1.30607	0.534771
CA1_AACCATGTCGTGACAT	Tumor	patient_1	CD8-C4-HSPA1A	4.32482	-0.984527	0.674331
CA1_AACCATGTCTGAAAGA	Tumor	patient_1	CD8-C4-HSPA1A	2.75219	1.71855	0.320408
CA1_AACCGCGCAGATAATG	Tumor	patient_1	CD8-C3-GZMK	-0.470948	1.01147	0.775791
CA1_AACCGCGGTCGAGATG	Tumor	patient_1	CD8-C3-GZMK	-2.16432	0.501866	0.578715
CA1_AACGTTGCAATGTTGC	Tumor	patient_1	CD8-C4-HSPA1A	3.33479	1.97253	0.694744
CA1_AACGTTGCAGTTTACG	Tumor	patient_1	CD8-C3-GZMK	-2.78906	3.56428	0.677548
CA1_AACGTTGCATTGTGCA	Tumor	patient_1	CD8-C3-GZMK	-1.87475	0.785266	0.472216
CA1_AACGTTGTCGAATCCA	Tumor	patient_1	CD8-C3-GZMK	-3.42445	6.19561	1.23626
CA1_AACGTTGTCTTTCCTC	Tumor	patient_1	CD8-C3-GZMK	1.47939	3.14443	0.687791
CA1_AACTCAGCAACACCTA	Tumor	patient_1	CD8-C3-GZMK	-3.90782	0.545288	0.496323
CA1_AACTCAGCATGCTAGT	Tumor	patient_1	CD8-C2-CCL5	-1.30234	-1.60144	0.332285
CA1_AACTCAGGTAGTGAAT	Tumor	patient_1	CD8-C4-HSPA1A	5.07147	4.45908	0.80865
CA1_AACTCAGGTTCAACCA	Tumor	patient_1	CD8-C3-GZMK	-6.45645	1.49811	0.626141
CA1_AACTCAGTCCGTCAAA	Tumor	patient_1	CD8-C2-CCL5	-0.060871	0.232587	0.660846
CA1_AACTCAGTCTCCAGGG	Tumor	patient_1	CD8-C3-GZMK	1.01427	3.9382	0.848155
CA1_AACTCCCAGAGCCTAG	Tumor	patient_1	CD8-C3-GZMK	-2.02427	3.47246	0.458974
CA1_AACTCCCCAAACGCGA	Tumor	patient_1	CD8-C2-CCL5	-2.55455	1.35396	0.458148
CA1_AACTCCCCAGACAGGT	Tumor	patient_1	CD8-C3-GZMK	-1.8354	0.0821696	0.432962
CA1_AACTCCCGTGCACGAA	Tumor	patient_1	CD8-C3-GZMK	-3.09429	5.24187	0.595161
CA1_AACTCCCTCCATGAAC	Tumor	patient_1	CD8-C2-CCL5	-3.19183	-1.47542	0.258694
CA1_AACTCCCTCCATGAGT	Tumor	patient_1	CD8-C2-CCL5	-1.50265	-0.200265	0.457862
CA1_AACTCCCTCGATCCCT	Tumor	patient_1	CD8-C3-GZMK	-5.24766	4.18389	0.953496
CA1_AACTCCCTCTACCAGA	Tumor	patient_1	CD8-C3-GZMK	-0.897201	2.64847	0.633332
CA1_AACTCTTCACAGACAG	Tumor	patient_1	CD8-C2-CCL5	1.39926	-2.24192	0.709061
CA1_AACTCTTCACCTTGTC	Tumor	patient_1	CD8-C3-GZMK	2.75563	4.37891	0.768814
CA1_AACTCTTCAGTTCCCT	Tumor	patient_1	CD8-C3-GZMK	-0.692307	1.85026	0.637872
CA1_AACTCTTGTTCCTCCA	Tumor	patient_1	CD8-C3-GZMK	-2.80093	3.32206	0.802117
CA1_AACTCTTGTTCGCGAC	Tumor	patient_1	CD8-C4-HSPA1A	2.25913	0.828969	0.654589
CA1_AACTCTTTCAACCAAC	Tumor	patient_1	CD8-C4-HSPA1A	2.70848	2.41663	0.660126
CA1_AACTGGTGTAGTACCT	Tumor	patient_1	CD8-C4-HSPA1A	7.27288	4.5088	0.914796
CA1_AACTGGTGTCAGAAGC	Tumor	patient_1	CD8-C4-HSPA1A	5.07816	4.2467	0.995458
CA1_AACTGGTTCGGATGTT	Tumor	patient_1	CD8-C3-GZMK	-3.60215	3.15228	0.811192
CA1_AACTGGTTCTTGCAAG	Tumor	patient_1	CD8-C4-HSPA1A	-0.044796	6.80633	1.10758
CA1_AACTTTCAGCCGCCTA	Tumor	patient_1	CD8-C4-HSPA1A	2.75655	1.83551	0.509079
CA1_AACTTTCAGGGCACTA	Tumor	patient_1	CD8-C4-HSPA1A	5.49773	1.20921	0.279075
CA1_AACTTTCCAAGCCGCT	Tumor	patient_1	CD8-C2-CCL5	-2.38976	0.606523	0.754283
CA1_AACTTTCCAGGCGATA	Tumor	patient_1	CD8-C4-HSPA1A	4.50499	-2.2122	0.459569
CA1_AACTTTCTCCTTTCGG	Tumor	patient_1	CD8-C3-GZMK	-4.6973	0.543387	0.466923
CA1_AAGACCTCAGGGATTG	Tumor	patient_1	CD8-C5-CXCL13	1.59447	5.46576	0.566017
CA1_AAGACCTTCAAGCCTA	Tumor	patient_1	CD8-C3-GZMK	0.9377	3.88296	0.655785
CA1_AAGACCTTCTCTTATG	Tumor	patient_1	CD8-C4-HSPA1A	5.52068	7.57034	1.18221
CA1_AAGCCGCAGGGCATGT	Tumor	patient_1	CD8-C2-CCL5	-3.06536	-0.911319	0.362846
CA1_AAGCCGCGTTTGTTTC	Tumor	patient_1	CD8-C3-GZMK	-5.84656	1.10496	0.805968
CA1_AAGGAGCAGCAGGTCA	Tumor	patient_1	CD8-C2-CCL5	-2.70646	1.28442	0.25847
CA1_AAGGAGCAGTCTCGGC	Tumor	patient_1	CD8-C3-GZMK	-2.20354	1.38614	0.565224
CA1_AAGGAGCCAAGTTAAG	Tumor	patient_1	CD8-C4-HSPA1A	4.80955	2.54505	0.669222
CA1_AAGGAGCCACACATGT	Tumor	patient_1	CD8-C2-CCL5	1.42822	-1.47785	0.515368
CA1_AAGGAGCCACCGAAAG	Tumor	patient_1	CD8-C3-GZMK	-3.39137	4.02392	0.777498
CA1_AAGGAGCCACGGTGTC	Tumor	patient_1	CD8-C3-GZMK	0.169864	-0.62241	0.709919
CA1_AAGGAGCCAGCCACCA	Tumor	patient_1	CD8-C3-GZMK	-1.58938	1.19282	0.667424
CA1_AAGGAGCGTATAGTAG	Tumor	patient_1	CD8-C3-GZMK	-1.9482	-1.74329	0.505708
CA1_AAGGAGCGTCTACCTC	Tumor	patient_1	CD8-C3-GZMK	0.551401	3.57562	0.627562
CA1_AAGGCAGAGCACCGTC	Tumor	patient_1	CD8-C3-GZMK	-1.83563	3.30578	0.615743
CA1_AAGGCAGAGCGATTCT	Tumor	patient_1	CD8-C4-HSPA1A	5.11032	0.707041	0.610873
CA1_AAGGCAGAGTGAACAT	Tumor	patient_1	CD8-C4-HSPA1A	4.17497	1.91047	0.423794
CA1_AAGGCAGCATCTACGA	Tumor	patient_1	CD8-C3-GZMK	-1.55187	3.92435	0.772048
CA1_AAGGCAGGTAGCGTGA	Tumor	patient_1	CD8-C4-HSPA1A	3.48725	2.01314	0.466384
CA1_AAGGTTCAGATGAGAG	Tumor	patient_1	CD8-C4-HSPA1A	1.75111	1.24593	0.469863
CA1_AAGGTTCAGCTCAACT	Tumor	patient_1	CD8-C2-CCL5	0.878129	0.177569	0.77905
CA1_AAGGTTCAGGATGCGT	Tumor	patient_1	CD8-C3-GZMK	-3.83259	5.62658	0.915812
CA1_AAGGTTCGTGCCTGCA	Tumor	patient_1	CD8-C4-HSPA1A	2.65211	5.28709	0.751538
CA1_AAGGTTCTCCTAGTGA	Tumor	patient_1	CD8-C3-GZMK	-1.31735	3.57163	0.98462
CA1_AAGTCTGAGCGTGAAC	Tumor	patient_1	CD8-C4-HSPA1A	0.535349	5.06019	0.633214
CA1_AAGTCTGGTCGCGAAA	Tumor	patient_1	CD8-C2-CCL5	-6.64721	0.109424	0.553606
CA1_AAGTCTGTCCGAGCCA	Tumor	patient_1	CD8-C3-GZMK	0.479099	-0.276859	0.513567
CA1_AATCCAGCAATCTACG	Tumor	patient_1	CD8-C3-GZMK	0.273049	2.98652	0.178807
CA1_AATCCAGTCGTATCAG	Tumor	patient_1	CD8-C3-GZMK	-2.86868	3.94171	0.57793
CA1_AATCGGTAGTTACGGG	Tumor	patient_1	CD8-C4-HSPA1A	3.65146	2.60713	0.618826
CA1_AATCGGTTCATAAAGG	Tumor	patient_1	CD8-C2-CCL5	-0.406423	-2.77109	0.359515
CA1_AATCGGTTCGCCGTGA	Tumor	patient_1	CD8-C4-HSPA1A	3.35163	3.60412	0.622213
CA1_AATCGGTTCGGATGTT	Tumor	patient_1	CD8-C3-GZMK	-1.19698	1.18098	0.615601
CA1_ACACCAAAGCCAACAG	Tumor	patient_1	CD8-C4-HSPA1A	2.0848	5.9553	0.85726
CA1_ACACCAAAGGCTAGAC	Tumor	patient_1	CD8-C4-HSPA1A	3.24983	1.05247	0.549356
CA1_ACACCAAAGTTCGCGC	Tumor	patient_1	CD8-C4-HSPA1A	7.36722	-0.355713	0.556349
CA1_ACACCAACACCGAATT	Tumor	patient_1	CD8-C4-HSPA1A	2.48158	5.50719	1.01278
CA1_ACACCAAGTGACAAAT	Tumor	patient_1	CD8-C2-CCL5	-4.48351	-1.04164	0.606846
CA1_ACACCAATCGCAAACT	Tumor	patient_1	CD8-C3-GZMK	-3.98605	2.31735	0.850224
CA1_ACACCAATCTGTACGA	Tumor	patient_1	CD8-C3-GZMK	-2.43162	4.1242	0.943361
CA1_ACACCCTAGGCAGTCA	Tumor	patient_1	CD8-C4-HSPA1A	8.02489	3.60097	0.561904
CA1_ACACCCTAGGGAACGG	Tumor	patient_1	CD8-C3-GZMK	-5.06864	0.81876	0.767445
CA1_ACACCCTAGTGACATA	Tumor	patient_1	CD8-C4-HSPA1A	2.66508	3.44505	0.892214
CA1_ACACCCTCACGGTAAG	Tumor	patient_1	CD8-C3-GZMK	-0.841117	5.16748	0.788332
CA1_ACACCCTTCGGTCCGA	Tumor	patient_1	CD8-C4-HSPA1A	3.44482	4.56196	0.733981
CA1_ACACCGGAGATCACGG	Tumor	patient_1	CD8-C3-GZMK	2.1029	5.92082	0.62705
CA1_ACACCGGAGTGTTTGC	Tumor	patient_1	CD8-C4-HSPA1A	3.54946	2.8991	0.4747
CA1_ACACCGGGTCACAAGG	Tumor	patient_1	CD8-C3-GZMK	-1.9487	3.93506	0.813209
CA1_ACACTGAAGGCATGGT	Tumor	patient_1	CD8-C5-CXCL13	-3.1826	7.56491	0.512886
CA1_ACACTGACAGGTCGTC	Tumor	patient_1	CD8-C3-GZMK	-5.74739	4.47927	1.0414
CA1_ACACTGACATCCCATC	Tumor	patient_1	CD8-C4-HSPA1A	2.63484	6.30018	0.887794
CA1_ACACTGATCAGCTGGC	Tumor	patient_1	CD8-C3-GZMK	-0.603888	4.59361	0.830771
CA1_ACAGCCGAGCAGCCTC	Tumor	patient_1	CD8-C3-GZMK	-0.601741	6.93569	0.934239
CA1_ACAGCCGCACTGTGTA	Tumor	patient_1	CD8-C3-GZMK	-5.67827	-1.07851	0.387897
CA1_ACAGCCGGTGTGTGCC	Tumor	patient_1	CD8-C2-CCL5	0.762256	1.76185	1.03414
CA1_ACAGCTAAGAGTCTGG	Tumor	patient_1	CD8-C4-HSPA1A	6.51899	8.38344	0.41493
CA1_ACAGCTAAGTACATGA	Tumor	patient_1	CD8-C3-GZMK	-1.68659	0.862113	0.417389
CA1_ACAGCTACACAACGTT	Tumor	patient_1	CD8-C3-GZMK	-0.417598	-2.71706	0.526128
CA1_ACAGCTATCCTTTACA	Tumor	patient_1	CD8-C3-GZMK	-3.0796	1.86311	0.70669
CA1_ACATACGAGCTGCAAG	Tumor	patient_1	CD8-C4-HSPA1A	2.56201	2.63437	0.798459
CA1_ACATACGAGGTGATAT	Tumor	patient_1	CD8-C3-GZMK	1.58905	2.37058	0.602223
CA1_ACATACGCAGATGGGT	Tumor	patient_1	CD8-C2-CCL5	-5.72037	0.470215	0.741145
CA1_ACATACGCATTCTCAT	Tumor	patient_1	CD8-C3-GZMK	-3.57879	3.24865	0.854802
CA1_ACATACGGTCCGTCAG	Tumor	patient_1	CD8-C3-GZMK	1.41799	3.56196	0.550853
CA1_ACATACGGTGGTTTCA	Tumor	patient_1	CD8-C3-GZMK	-2.80469	2.21676	0.820422
CA1_ACATCAGCAAGTACCT	Tumor	patient_1	CD8-C4-HSPA1A	2.18344	4.75353	0.846251
CA1_ACATCAGCAATGACCT	Tumor	patient_1	CD8-C3-GZMK	-3.33558	2.31807	0.659029
CA1_ACATCAGCAGATCGGA	Tumor	patient_1	CD8-C3-GZMK	-4.14989	0.391053	0.494427
CA1_ACATCAGTCCTATTCA	Tumor	patient_1	CD8-C3-GZMK	-0.16593	2.078	0.894545
CA1_ACATGGTTCTTCGAGA	Tumor	patient_1	CD8-C4-HSPA1A	3.78977	1.93666	0.852612
CA1_ACCAGTAAGGTTACCT	Tumor	patient_1	CD8-C2-CCL5	2.45115	2.41961	0.773916
CA1_ACCAGTACATAGACTC	Tumor	patient_1	CD8-C3-GZMK	-1.08886	5.57648	0.874855
CA1_ACCAGTAGTGCGGTAA	Tumor	patient_1	CD8-C4-HSPA1A	3.32716	-0.127668	0.53324
CA1_ACCAGTATCGCCAGCA	Tumor	patient_1	CD8-C4-HSPA1A	3.02603	3.14545	0.600052
CA1_ACCAGTATCGTTACGA	Tumor	patient_1	CD8-C3-GZMK	0.193947	1.43085	0.71588
CA1_ACCAGTATCTCGAGTA	Tumor	patient_1	CD8-C2-CCL5	-3.00483	2.57454	0.991597
CA1_ACCCACTAGTTACCCA	Tumor	patient_1	CD8-C2-CCL5	1.44271	1.98735	0.823711
CA1_ACCCACTTCACAACGT	Tumor	patient_1	CD8-C4-HSPA1A	4.63899	2.27374	0.470402
CA1_ACCCACTTCGTAGGTT	Tumor	patient_1	CD8-C4-HSPA1A	2.53463	4.63958	0.697211
CA1_ACCGTAATCATAGCAC	Tumor	patient_1	CD8-C4-HSPA1A	1.2732	-0.522777	0.23141
CA1_ACCGTAATCCTATGTT	Tumor	patient_1	CD8-C4-HSPA1A	3.53807	2.12352	0.619926
CA1_ACCTTTAAGCGTTTAC	Tumor	patient_1	CD8-C4-HSPA1A	2.47286	4.58912	0.511661
CA1_ACCTTTACAATAAGCA	Tumor	patient_1	CD8-C3-GZMK	-2.13764	1.99866	0.420471
CA1_ACCTTTACACATCTTT	Tumor	patient_1	CD8-C3-GZMK	-0.616082	3.93997	0.694372
CA1_ACCTTTACACATTTCT	Tumor	patient_1	CD8-C4-HSPA1A	2.67268	0.342164	0.2016
CA1_ACCTTTACACCTTGTC	Tumor	patient_1	CD8-C3-GZMK	-0.9876	0.679778	0.879551
CA1_ACCTTTACAGCTCGCA	Tumor	patient_1	CD8-C4-HSPA1A	3.06587	2.07594	0.590481
CA1_ACCTTTAGTCTACCTC	Tumor	patient_1	CD8-C4-HSPA1A	2.8511	3.91127	0.764747
CA1_ACCTTTATCGAACTGT	Tumor	patient_1	CD8-C4-HSPA1A	2.59929	6.50647	0.955005
CA1_ACCTTTATCTTAACCT	Tumor	patient_1	CD8-C4-HSPA1A	1.72323	5.1218	0.664937
CA1_ACGAGCCCACTGTTAG	Tumor	patient_1	CD8-C3-GZMK	-1.61051	3.6486	0.626186
CA1_ACGAGCCCATTCGACA	Tumor	patient_1	CD8-C4-HSPA1A	2.8432	0.352906	0.385305
CA1_ACGAGCCGTTAAAGAC	Tumor	patient_1	CD8-C3-GZMK	-3.05815	0.373883	0.620065
CA1_ACGAGCCGTTGATTGC	Tumor	patient_1	CD8-C2-CCL5	-3.47245	1.7069	0.651973
CA1_ACGAGGAAGCCATCGC	Tumor	patient_1	CD8-C2-CCL5	-2.63691	-0.222086	0.570719
CA1_ACGAGGAAGCTCCTCT	Tumor	patient_1	CD8-C3-GZMK	-1.18941	3.72234	0.843101
CA1_ACGAGGACAAGAAAGG	Tumor	patient_1	CD8-C3-GZMK	0.639561	1.91184	0.426521
CA1_ACGAGGACACCACCAG	Tumor	patient_1	CD8-C3-GZMK	-4.82512	0.342858	0.591564
CA1_ACGAGGATCAAGAAGT	Tumor	patient_1	CD8-C4-HSPA1A	-0.11427	-0.360764	0.554213
CA1_ACGATACCACAAGTAA	Tumor	patient_1	CD8-C4-HSPA1A	1.24172	0.954139	0.582665
CA1_ACGATACCACCGAATT	Tumor	patient_1	CD8-C3-GZMK	-2.21944	2.61074	0.836185
CA1_ACGATACCATCGACGC	Tumor	patient_1	CD8-C3-GZMK	-6.1476	-0.262076	0.60158
CA1_ACGATACGTTCCCGAG	Tumor	patient_1	CD8-C3-GZMK	0.313024	4.85184	0.566529
CA1_ACGATGTAGCGCTTAT	Tumor	patient_1	CD8-C3-GZMK	0.382262	4.96576	0.757435
CA1_ACGATGTCAAACGTGG	Tumor	patient_1	CD8-C3-GZMK	-2.08797	0.764233	0.638499
CA1_ACGATGTGTATAAACG	Tumor	patient_1	CD8-C4-HSPA1A	3.64851	1.9938	0.570851
CA1_ACGATGTGTTCCATGA	Tumor	patient_1	CD8-C2-CCL5	-1.01209	-1.23115	0.714373
CA1_ACGATGTTCTTTACGT	Tumor	patient_1	CD8-C3-GZMK	-2.27407	1.11227	0.342805
CA1_ACGCAGCCAAGCCATT	Tumor	patient_1	CD8-C3-GZMK	-2.98372	3.63837	0.805296
CA1_ACGCAGCCACCGCTAG	Tumor	patient_1	CD8-C3-GZMK	-3.82237	1.51566	0.624008
CA1_ACGCAGCTCAACGGCC	Tumor	patient_1	CD8-C3-GZMK	-5.08285	0.675041	0.560449
CA1_ACGCAGCTCCAAAGTC	Tumor	patient_1	CD8-C3-GZMK	-0.820009	0.830283	0.45064
CA1_ACGCCAGAGAGGTTAT	Tumor	patient_1	CD8-C2-CCL5	3.80608	-0.558118	0.511566
CA1_ACGCCAGGTGGCGAAT	Tumor	patient_1	CD8-C2-CCL5	-5.26584	0.388156	0.417638
CA1_ACGCCAGGTTATCCGA	Tumor	patient_1	CD8-C2-CCL5	-2.56204	4.08083	1.2424
CA1_ACGCCAGGTTTCGCTC	Tumor	patient_1	CD8-C3-GZMK	-4.5397	1.68458	0.625039
CA1_ACGCCAGTCATCGATG	Tumor	patient_1	CD8-C3-GZMK	-4.622	3.31588	0.396576
CA1_ACGCCGAGTAAAGTCA	Tumor	patient_1	CD8-C4-HSPA1A	9.4044	2.88847	0.406239
CA1_ACGCCGAGTTCCAACA	Tumor	patient_1	CD8-C3-GZMK	-3.00402	0.875131	0.492806
CA1_ACGCCGATCCCTCAGT	Tumor	patient_1	CD8-C3-GZMK	-6.88674	0.630905	0.565874
CA1_ACGCCGATCGTCGTTC	Tumor	patient_1	CD8-C3-GZMK	-7.32804	-0.950165	0.229358
CA1_ACGGAGAAGAGTAAGG	Tumor	patient_1	CD8-C4-HSPA1A	3.29703	2.92547	0.852168
CA1_ACGGAGAAGGTTCCTA	Tumor	patient_1	CD8-C4-HSPA1A	5.82034	4.05229	0.902152
CA1_ACGGAGAGTGTAAGTA	Tumor	patient_1	CD8-C4-HSPA1A	3.20747	1.88715	0.612493
CA1_ACGGAGATCCGAATGT	Tumor	patient_1	CD8-C4-HSPA1A	4.44764	5.20526	0.826533
CA1_ACGGCCACACGAGGTA	Tumor	patient_1	CD8-C3-GZMK	-0.657497	1.75129	0.585496
CA1_ACGGCCACAGTCCTTC	Tumor	patient_1	CD8-C4-HSPA1A	3.32836	4.53004	0.523013
CA1_ACGGCCATCGGATGTT	Tumor	patient_1	CD8-C4-HSPA1A	6.13795	1.87574	0.733132
CA1_ACGGCCATCTGTGCAA	Tumor	patient_1	CD8-C3-GZMK	-2.47533	1.54658	0.873407
CA1_ACGGGCTAGATCACGG	Tumor	patient_1	CD8-C3-GZMK	2.29835	3.0187	1.00385
CA1_ACGGGCTCATAGTAAG	Tumor	patient_1	CD8-C4-HSPA1A	6.05012	2.11635	0.665531
CA1_ACGGGCTGTTCGGGCT	Tumor	patient_1	CD8-C3-GZMK	-1.94247	0.0500421	0.632462
CA1_ACGGGCTTCAACGGCC	Tumor	patient_1	CD8-C4-HSPA1A	7.03856	0.314206	0.491857
CA1_ACGGGTCCACGAAGCA	Tumor	patient_1	CD8-C3-GZMK	-0.135846	-2.19585	0.495184
CA1_ACGGGTCCACTGTGTA	Tumor	patient_1	CD8-C3-GZMK	-0.392625	3.25025	0.863625
CA1_ACGGGTCCATGCCACG	Tumor	patient_1	CD8-C4-HSPA1A	-0.471631	0.910239	0.460599
CA1_ACGTCAAAGGTGCAAC	Tumor	patient_1	CD8-C3-GZMK	-1.94689	-2.93714	0.244209
CA1_ACGTCAACAATGGACG	Tumor	patient_1	CD8-C4-HSPA1A	5.21569	3.12156	0.450219
CA1_ACGTCAACAGGGAGAG	Tumor	patient_1	CD8-C3-GZMK	1.50597	4.36225	0.506199
CA1_ACGTCAACATTGAGCT	Tumor	patient_1	CD8-C4-HSPA1A	4.04835	1.49695	0.474092
CA1_ACGTCAAGTAAATGTG	Tumor	patient_1	CD8-C4-HSPA1A	6.16205	2.32093	0.355619
CA1_ACGTCAAGTCTAGCCG	Tumor	patient_1	CD8-C2-CCL5	-6.50946	1.0431	0.409972
CA1_ACGTCAATCATCTGCC	Tumor	patient_1	CD8-C4-HSPA1A	4.9119	4.1955	0.48734
CA1_ACGTCAATCGTAGGAG	Tumor	patient_1	CD8-C3-GZMK	-0.0605543	3.24132	0.760279
CA1_ACTATCTAGTTGAGTA	Tumor	patient_1	CD8-C3-GZMK	-4.00194	4.86386	1.04712
CA1_ACTATCTCAAGCTGAG	Tumor	patient_1	CD8-C3-GZMK	-0.810639	4.10317	0.985136
CA1_ACTATCTCAATGAATG	Tumor	patient_1	CD8-C4-HSPA1A	-1.26891	2.70984	0.9682
CA1_ACTATCTGTCTAAAGA	Tumor	patient_1	CD8-C3-GZMK	-4.63509	3.09741	0.675825
CA1_ACTATCTGTTACGGAG	Tumor	patient_1	CD8-C3-GZMK	-2.71222	1.4767	0.784064
CA1_ACTATCTGTTTAAGCC	Tumor	patient_1	CD8-C4-HSPA1A	4.85038	2.52384	0.709804
CA1_ACTGAACCAAGGACAC	Tumor	patient_1	CD8-C3-GZMK	-2.663	5.21187	0.805328
CA1_ACTGAACCATCCCACT	Tumor	patient_1	CD8-C4-HSPA1A	2.23307	1.41842	0.676532
CA1_ACTGAACGTAAAGGAG	Tumor	patient_1	CD8-C2-CCL5	0.048204	3.43682	1.0931
CA1_ACTGAACGTACCGTAT	Tumor	patient_1	CD8-C3-GZMK	-6.92532	0.933725	0.702579
CA1_ACTGAACTCGGATGGA	Tumor	patient_1	CD8-C3-GZMK	-5.12958	5.93848	1.21579
CA1_ACTGAGTAGCTAGGCA	Tumor	patient_1	CD8-C3-GZMK	-1.43534	2.95045	0.661779
CA1_ACTGAGTGTCTAGAGG	Tumor	patient_1	CD8-C2-CCL5	2.5581	2.18954	1.02868
CA1_ACTGAGTGTGTAATGA	Tumor	patient_1	CD8-C3-GZMK	-3.48814	3.96227	0.557449
CA1_ACTGAGTTCTAACCGA	Tumor	patient_1	CD8-C4-HSPA1A	5.42385	3.11165	0.197796
CA1_ACTGATGCAACGATGG	Tumor	patient_1	CD8-C5-CXCL13	-5.11311	9.5668	1.10497
CA1_ACTGATGCAGCTGTGC	Tumor	patient_1	CD8-C2-CCL5	-0.621951	2.93798	0.85257
CA1_ACTGATGCATGAAGTA	Tumor	patient_1	CD8-C4-HSPA1A	3.51736	5.65969	0.972954
CA1_ACTGCTCGTTGTGGAG	Tumor	patient_1	CD8-C2-CCL5	-1.61775	-1.52865	0.558266
CA1_ACTGTCCAGAAACGAG	Tumor	patient_1	CD8-C3-GZMK	-3.00327	1.05614	0.588872
CA1_ACTGTCCAGCTGCGAA	Tumor	patient_1	CD8-C2-CCL5	1.06025	-0.0163362	0.535263
CA1_ACTGTCCTCAAGCCTA	Tumor	patient_1	CD8-C3-GZMK	-0.0962201	0.420534	0.786663
CA1_ACTGTCCTCCCAGGTG	Tumor	patient_1	CD8-C3-GZMK	-2.25048	1.40721	0.467762
CA1_ACTTACTCAACGATCT	Tumor	patient_1	CD8-C4-HSPA1A	4.40728	2.09759	0.650022
CA1_ACTTACTCAGCCACCA	Tumor	patient_1	CD8-C3-GZMK	-1.16495	0.145671	0.663626
CA1_ACTTACTGTGATGATA	Tumor	patient_1	CD8-C4-HSPA1A	5.0829	3.15042	0.446093
CA1_ACTTACTGTGTAATGA	Tumor	patient_1	CD8-C4-HSPA1A	1.77751	6.2271	0.713849
CA1_ACTTGTTAGAAGATTC	Tumor	patient_1	CD8-C3-GZMK	-0.315817	3.42775	0.419826
CA1_ACTTGTTAGAAGCCCA	Tumor	patient_1	CD8-C2-CCL5	1.09236	-2.41992	0.711711
CA1_ACTTGTTAGCATCATC	Tumor	patient_1	CD8-C3-GZMK	-0.51494	4.41576	0.787007
CA1_ACTTGTTAGGACAGAA	Tumor	patient_1	CD8-C2-CCL5	2.14423	1.63809	0.696991
CA1_ACTTGTTCAGTCAGCC	Tumor	patient_1	CD8-C4-HSPA1A	3.38675	3.7155	0.698169
CA1_ACTTGTTGTAGGCTGA	Tumor	patient_1	CD8-C3-GZMK	-0.709775	1.56899	0.716994
CA1_ACTTGTTTCTTTACAC	Tumor	patient_1	CD8-C4-HSPA1A	6.83295	0.439058	0.603042
CA1_ACTTTCAAGCAATATG	Tumor	patient_1	CD8-C4-HSPA1A	2.95255	3.3677	0.589825
CA1_ACTTTCACATGTAGTC	Tumor	patient_1	CD8-C3-GZMK	0.745478	0.114451	0.440298
CA1_ACTTTCAGTACCTACA	Tumor	patient_1	CD8-C3-GZMK	0.464189	1.43531	0.485345
CA1_ACTTTCATCCCGGATG	Tumor	patient_1	CD8-C3-GZMK	-2.51583	-1.18699	0.455255
CA1_ACTTTCATCTGGTGTA	Tumor	patient_1	CD8-C4-HSPA1A	0.125415	0.194812	0.348918
CA1_AGAATAGAGAGGACGG	Tumor	patient_1	CD8-C3-GZMK	0.867591	4.04506	0.875054
CA1_AGAATAGAGTTAGCGG	Tumor	patient_1	CD8-C3-GZMK	1.65528	2.809	0.691605
CA1_AGAATAGCAGCTGCTG	Tumor	patient_1	CD8-C2-CCL5	-0.110885	-0.240145	0.587579
CA1_AGAATAGGTGACAAAT	Tumor	patient_1	CD8-C3-GZMK	-2.1537	2.49208	0.81764
CA1_AGAATAGGTTCCCTTG	Tumor	patient_1	CD8-C3-GZMK	-1.97406	4.96158	1.00519
CA1_AGAATAGTCAACGGGA	Tumor	patient_1	CD8-C4-HSPA1A	5.92124	4.53545	0.867543
CA1_AGACGTTAGTCGTACT	Tumor	patient_1	CD8-C3-GZMK	-0.960857	4.08769	0.887385
CA1_AGACGTTCAGATTGCT	Tumor	patient_1	CD8-C3-GZMK	-3.4466	-0.422742	0.35069
CA1_AGACGTTCAGGTCTCG	Tumor	patient_1	CD8-C3-GZMK	-2.20152	2.11877	0.428756
CA1_AGAGCGAAGTCATGCT	Tumor	patient_1	CD8-C4-HSPA1A	2.9599	-0.137757	0.448619
CA1_AGAGCGAAGTGGACGT	Tumor	patient_1	CD8-C4-HSPA1A	0.482126	0.289266	0.300482
CA1_AGAGCGAGTTTGGCGC	Tumor	patient_1	CD8-C4-HSPA1A	1.81629	4.16045	0.824054
CA1_AGAGCGATCATGGTCA	Tumor	patient_1	CD8-C3-GZMK	0.474494	2.44248	0.845241
CA1_AGAGCGATCCTGCTTG	Tumor	patient_1	CD8-C4-HSPA1A	1.27057	4.27993	1.00696
CA1_AGAGCTTAGGGTTCCC	Tumor	patient_1	CD8-C4-HSPA1A	0.687468	-0.865043	0.307247
CA1_AGAGCTTCAGGGTATG	Tumor	patient_1	CD8-C3-GZMK	-2.40195	5.67427	0.73081
CA1_AGAGCTTGTGGCTCCA	Tumor	patient_1	CD8-C3-GZMK	1.12878	4.06134	0.806211
CA1_AGAGCTTTCAAGAAGT	Tumor	patient_1	CD8-C5-CXCL13	-3.10116	9.32761	1.043
CA1_AGAGCTTTCCCGGATG	Tumor	patient_1	CD8-C4-HSPA1A	4.51148	3.20046	0.697243
CA1_AGAGTGGAGATAGTCA	Tumor	patient_1	CD8-C4-HSPA1A	5.62303	1.26434	0.724545
CA1_AGAGTGGAGCACACAG	Tumor	patient_1	CD8-C3-GZMK	1.23409	1.22528	0.491549
CA1_AGAGTGGCAGGTCTCG	Tumor	patient_1	CD8-C3-GZMK	-2.51588	1.68523	0.493317
CA1_AGAGTGGCATCATCCC	Tumor	patient_1	CD8-C3-GZMK	-6.19989	0.763714	0.312061
CA1_AGAGTGGGTGCCTTGG	Tumor	patient_1	CD8-C3-GZMK	0.394334	3.05678	0.705817
CA1_AGAGTGGTCATGTCTT	Tumor	patient_1	CD8-C3-GZMK	-2.87327	0.96406	0.696759
CA1_AGAGTGGTCGCCTGTT	Tumor	patient_1	CD8-C4-HSPA1A	1.76298	0.484162	0.651673
CA1_AGATCTGAGGGTCGAT	Tumor	patient_1	CD8-C3-GZMK	2.08447	0.925224	0.537354
CA1_AGATCTGCAGTTAACC	Tumor	patient_1	CD8-C3-GZMK	-1.6978	3.41782	0.762889
CA1_AGATTGCGTAGCCTCG	Tumor	patient_1	CD8-C4-HSPA1A	3.66665	0.545294	0.439292
CA1_AGATTGCTCCGCTGTT	Tumor	patient_1	CD8-C3-GZMK	-3.01141	-0.109542	0.468267
CA1_AGCAGCCAGATACACA	Tumor	patient_1	CD8-C2-CCL5	-2.08587	1.75365	0.842352
CA1_AGCAGCCAGGACAGAA	Tumor	patient_1	CD8-C4-HSPA1A	1.83663	-2.05254	0.523729
CA1_AGCAGCCCAAAGGTGC	Tumor	patient_1	CD8-C3-GZMK	-0.928136	2.44093	0.521802
CA1_AGCAGCCCAATGACCT	Tumor	patient_1	CD8-C3-GZMK	-0.958068	2.97801	0.694351
CA1_AGCAGCCGTCGACTGC	Tumor	patient_1	CD8-C2-CCL5	0.0597567	4.37033	0.792433
CA1_AGCAGCCGTCTCTTAT	Tumor	patient_1	CD8-C3-GZMK	-3.52679	6.0551	1.11405
CA1_AGCATACAGAAGGCCT	Tumor	patient_1	CD8-C4-HSPA1A	4.29255	0.659729	0.642375
CA1_AGCATACAGAGGTTGC	Tumor	patient_1	CD8-C4-HSPA1A	1.45834	4.16322	0.836854
CA1_AGCATACAGGACTGGT	Tumor	patient_1	CD8-C2-CCL5	0.278881	1.5465	0.372223
CA1_AGCATACCACTTAAGC	Tumor	patient_1	CD8-C3-GZMK	-0.398243	7.70437	1.13488
CA1_AGCATACTCGCGTAGC	Tumor	patient_1	CD8-C3-GZMK	-3.32931	1.60608	0.803565
CA1_AGCCTAAAGTGGTAAT	Tumor	patient_1	CD8-C2-CCL5	-1.44157	-2.21097	0.541032
CA1_AGCCTAACAGGTCTCG	Tumor	patient_1	CD8-C5-CXCL13	1.36811	12.3642	1.43623
CA1_AGCCTAAGTTCAGGCC	Tumor	patient_1	CD8-C3-GZMK	-3.97179	5.06316	0.859507
CA1_AGCGGTCAGAAACCGC	Tumor	patient_1	CD8-C3-GZMK	-1.01427	1.63874	0.564662
CA1_AGCGGTCAGACCTTTG	Tumor	patient_1	CD8-C3-GZMK	-3.0079	2.62229	0.870589
CA1_AGCGGTCAGTCCAGGA	Tumor	patient_1	CD8-C4-HSPA1A	3.43682	1.22713	0.477315
CA1_AGCGGTCCACATCCAA	Tumor	patient_1	CD8-C3-GZMK	2.16526	3.64365	1.08964
CA1_AGCGGTCCAGGATCGA	Tumor	patient_1	CD8-C3-GZMK	-0.362243	-1.20544	0.503961
CA1_AGCGGTCGTACTTAGC	Tumor	patient_1	CD8-C3-GZMK	-0.328332	3.12247	0.717838
CA1_AGCGGTCGTCGCATAT	Tumor	patient_1	CD8-C3-GZMK	-0.467178	9.9273	1.22632
CA1_AGCGGTCGTGGCGAAT	Tumor	patient_1	CD8-C4-HSPA1A	0.0544159	5.88162	0.754457
CA1_AGCGGTCTCCATGAGT	Tumor	patient_1	CD8-C3-GZMK	-2.56556	4.11604	0.607588
CA1_AGCGTATAGCCAGTAG	Tumor	patient_1	CD8-C4-HSPA1A	2.43332	-0.161514	0.397117
CA1_AGCGTATCACATCCGG	Tumor	patient_1	CD8-C4-HSPA1A	3.70971	-0.404583	0.651412
CA1_AGCGTATTCTGCTTGC	Tumor	patient_1	CD8-C3-GZMK	-1.75521	2.26272	0.671117
CA1_AGCGTCGAGAACTCGG	Tumor	patient_1	CD8-C3-GZMK	-1.77226	2.84374	0.646569
CA1_AGCGTCGCACAGGCCT	Tumor	patient_1	CD8-C4-HSPA1A	1.92255	3.07641	0.488639
CA1_AGCGTCGCAGACGCTC	Tumor	patient_1	CD8-C3-GZMK	-0.507937	1.44388	0.346389
CA1_AGCGTCGGTAAGTGGC	Tumor	patient_1	CD8-C3-GZMK	-6.73134	0.610965	0.723395
CA1_AGCGTCGTCCTGTACC	Tumor	patient_1	CD8-C2-CCL5	-3.28782	1.27682	0.738874
CA1_AGCGTCGTCGCTAGCG	Tumor	patient_1	CD8-C3-GZMK	-3.13478	0.317195	0
CA1_AGCTCCTAGCTAGTGG	Tumor	patient_1	CD8-C3-GZMK	1.08613	4.50626	0.609421
CA1_AGCTCCTAGTTAGCGG	Tumor	patient_1	CD8-C4-HSPA1A	7.78699	3.27803	0.77882
CA1_AGCTCCTCAATACGCT	Tumor	patient_1	CD8-C3-GZMK	-0.410836	1.16326	0.651243
CA1_AGCTCCTCATGCTAGT	Tumor	patient_1	CD8-C3-GZMK	-1.03771	0.339798	0.752693
CA1_AGCTCCTTCGGTCTAA	Tumor	patient_1	CD8-C3-GZMK	-3.33198	3.46526	0.662454
CA1_AGCTCTCCACCAGGCT	Tumor	patient_1	CD8-C4-HSPA1A	6.00908	5.1813	0.805728
CA1_AGCTCTCCACGAGGTA	Tumor	patient_1	CD8-C2-CCL5	-0.822861	2.37009	0.825178
CA1_AGCTCTCCACGTAAGG	Tumor	patient_1	CD8-C4-HSPA1A	5.30405	1.61688	0.659573
CA1_AGCTCTCCAGGTCGTC	Tumor	patient_1	CD8-C3-GZMK	-4.66952	5.69859	0.635017
CA1_AGCTCTCGTAGGCTGA	Tumor	patient_1	CD8-C4-HSPA1A	3.77721	4.08022	0.372343
CA1_AGCTCTCGTGTGGCTC	Tumor	patient_1	CD8-C3-GZMK	-4.34936	5.67906	1.13716
CA1_AGCTCTCTCCCTTGTG	Tumor	patient_1	CD8-C4-HSPA1A	5.848	4.39256	0.657593
CA1_AGCTCTCTCTCAAGTG	Tumor	patient_1	CD8-C3-GZMK	-0.933035	3.15235	0.533499
CA1_AGCTTGACACGGCTAC	Tumor	patient_1	CD8-C4-HSPA1A	3.53953	5.24354	0.99443
CA1_AGCTTGACATCCTTGC	Tumor	patient_1	CD8-C4-HSPA1A	0.1117	2.79196	1.07501
CA1_AGCTTGAGTTATGCGT	Tumor	patient_1	CD8-C3-GZMK	0.659555	4.85745	0.982387
CA1_AGCTTGATCGGCGGTT	Tumor	patient_1	CD8-C3-GZMK	-2.25889	2.08684	0.666178
CA1_AGCTTGATCTCTTATG	Tumor	patient_1	CD8-C3-GZMK	-3.58822	3.87501	0.904201
CA1_AGGCCACAGTGCCAGA	Tumor	patient_1	CD8-C5-CXCL13	-6.93403	7.81845	1.02661
CA1_AGGCCACCACACTGCG	Tumor	patient_1	CD8-C4-HSPA1A	4.37742	1.3723	0.683088
CA1_AGGCCACCAGGCGATA	Tumor	patient_1	CD8-C3-GZMK	1.02961	0.998132	0.574012
CA1_AGGCCGTAGAATTGTG	Tumor	patient_1	CD8-C3-GZMK	-0.465115	-1.28324	0.541025
CA1_AGGCCGTAGATATGCA	Tumor	patient_1	CD8-C3-GZMK	0.959913	2.44044	0.559453
CA1_AGGCCGTAGATGTGTA	Tumor	patient_1	CD8-C4-HSPA1A	9.27487	1.08054	0.710111
CA1_AGGCCGTAGCCTTGAT	Tumor	patient_1	CD8-C4-HSPA1A	4.24681	6.86028	0.740825
CA1_AGGCCGTGTGCAGGTA	Tumor	patient_1	CD8-C3-GZMK	-3.2744	2.77186	0.785545
CA1_AGGCCGTGTTGTCTTT	Tumor	patient_1	CD8-C4-HSPA1A	4.45997	0.0875762	0.635969
CA1_AGGCCGTTCATGGTCA	Tumor	patient_1	CD8-C4-HSPA1A	3.69005	2.65071	0.740703
CA1_AGGGAGTAGACACGAC	Tumor	patient_1	CD8-C3-GZMK	-1.50419	0.429723	0.452393
CA1_AGGGAGTAGGGATGGG	Tumor	patient_1	CD8-C3-GZMK	-1.53737	2.17465	0.706837
CA1_AGGGAGTCATTCCTGC	Tumor	patient_1	CD8-C3-GZMK	-3.01147	-0.16604	0.191427
CA1_AGGGAGTTCCGGCACA	Tumor	patient_1	CD8-C3-GZMK	-0.935417	3.63046	0.697541
CA1_AGGGAGTTCGCTGATA	Tumor	patient_1	CD8-C4-HSPA1A	0.95889	0.158682	0.220268
CA1_AGGGAGTTCGGAGGTA	Tumor	patient_1	CD8-C4-HSPA1A	7.63686	0.441546	0.360633
CA1_AGGGAGTTCTAGCACA	Tumor	patient_1	CD8-C3-GZMK	1.66413	5.55375	1.08415
CA1_AGGGATGAGAGATGAG	Tumor	patient_1	CD8-C3-GZMK	-1.81313	0.775602	0.706116
CA1_AGGGATGCAAGCCATT	Tumor	patient_1	CD8-C4-HSPA1A	1.72167	0.919855	0.596269
CA1_AGGGATGCAATAGCAA	Tumor	patient_1	CD8-C4-HSPA1A	1.3674	-0.505074	0.336101
CA1_AGGGATGCACGCTTTC	Tumor	patient_1	CD8-C3-GZMK	0.393211	0.141818	0.235064
CA1_AGGGATGCAGATCTGT	Tumor	patient_1	CD8-C4-HSPA1A	-0.226141	-1.28443	0.278067
CA1_AGGGATGGTCTCGTTC	Tumor	patient_1	CD8-C5-CXCL13	2.91721	6.70773	0.763433
CA1_AGGGATGTCAAAGACA	Tumor	patient_1	CD8-C3-GZMK	-2.43631	1.06385	0.475577
CA1_AGGGATGTCTGATACG	Tumor	patient_1	CD8-C2-CCL5	-1.89741	3.69457	0.664542
CA1_AGGGTGACAGTCCTTC	Tumor	patient_1	CD8-C3-GZMK	-0.886041	2.53816	0.91157
CA1_AGGGTGAGTGTTTGGT	Tumor	patient_1	CD8-C3-GZMK	-1.29999	2.06865	0.756703
CA1_AGGGTGATCCATGAGT	Tumor	patient_1	CD8-C3-GZMK	-2.59461	-2.78036	0.413409
CA1_AGGGTGATCCCGACTT	Tumor	patient_1	CD8-C4-HSPA1A	7.3059	2.46921	0.448487
CA1_AGGTCATGTTATCACG	Tumor	patient_1	CD8-C3-GZMK	-2.20501	-2.42387	0.320474
CA1_AGGTCCGGTAGGGTAC	Tumor	patient_1	CD8-C5-CXCL13	-4.49634	11.4776	1.14764
CA1_AGGTCCGGTGCTGTAT	Tumor	patient_1	CD8-C4-HSPA1A	1.73674	2.91471	0.546515
CA1_AGTAGTCGTGCTCTTC	Tumor	patient_1	CD8-C3-GZMK	-1.7277	1.62958	0.772929
CA1_AGTCTTTGTGAGGGAG	Tumor	patient_1	CD8-C3-GZMK	-2.63661	9.18934	1.33068
CA1_AGTCTTTTCCCACTTG	Tumor	patient_1	CD8-C3-GZMK	-3.11728	4.19342	0.878471
CA1_AGTCTTTTCCGAACGC	Tumor	patient_1	CD8-C3-GZMK	2.60688	7.81883	1.121
CA1_AGTGAGGAGTGGGATC	Tumor	patient_1	CD8-C3-GZMK	-1.6953	2.83565	0.741277
CA1_AGTGAGGCACGTTGGC	Tumor	patient_1	CD8-C3-GZMK	1.44366	6.25976	1.09876
CA1_AGTGAGGGTGGCCCTA	Tumor	patient_1	CD8-C4-HSPA1A	6.48424	2.90469	0.4385
CA1_AGTGAGGTCGGTGTTA	Tumor	patient_1	CD8-C3-GZMK	-3.48453	3.72556	0.752585
CA1_AGTGGGAAGGATGCGT	Tumor	patient_1	CD8-C3-GZMK	-3.23522	3.95067	0.672815
CA1_AGTGGGACATGGGACA	Tumor	patient_1	CD8-C3-GZMK	-5.2301	2.1416	0.745537
CA1_AGTGGGAGTGACTCAT	Tumor	patient_1	CD8-C4-HSPA1A	4.22245	2.0563	0.533257
CA1_AGTGGGAGTTACCGAT	Tumor	patient_1	CD8-C2-CCL5	-1.27381	6.08112	0.791485
CA1_AGTGGGATCAAGCCTA	Tumor	patient_1	CD8-C4-HSPA1A	-1.16763	6.27361	1.00617
CA1_AGTGGGATCTAACTGG	Tumor	patient_1	CD8-C3-GZMK	-1.49707	4.33855	0.67194
CA1_AGTGGGATCTTTCCTC	Tumor	patient_1	CD8-C3-GZMK	-0.205177	-1.17073	0.370639
CA1_AGTGTCAGTACCGAGA	Tumor	patient_1	CD8-C3-GZMK	-0.189036	6.09802	0.788944
CA1_AGTGTCATCTACGAGT	Tumor	patient_1	CD8-C3-GZMK	-1.89388	5.19577	0.825706
CA1_AGTTGGTGTTCCTCCA	Tumor	patient_1	CD8-C4-HSPA1A	-1.48916	1.80317	0.956039
CA1_ATAACGCAGAGGACGG	Tumor	patient_1	CD8-C4-HSPA1A	3.58484	2.80029	0.58676
CA1_ATAACGCAGATAGGAG	Tumor	patient_1	CD8-C4-HSPA1A	0.981818	2.10885	0.287465
CA1_ATAACGCAGCTGAACG	Tumor	patient_1	CD8-C4-HSPA1A	4.79266	5.22708	0.708482
CA1_ATAACGCAGTGAACGC	Tumor	patient_1	CD8-C4-HSPA1A	1.6626	4.1069	0.756105
CA1_ATAACGCCACAGGCCT	Tumor	patient_1	CD8-C3-GZMK	-0.0436279	3.73113	0.902232
CA1_ATAACGCCAGCGAACA	Tumor	patient_1	CD8-C3-GZMK	-1.22675	-1.23619	0.623911
CA1_ATAACGCGTGCAACTT	Tumor	patient_1	CD8-C3-GZMK	-5.51745	-2.625	0.330753
CA1_ATAACGCTCACCCTCA	Tumor	patient_1	CD8-C4-HSPA1A	5.61661	3.05987	0.349348
CA1_ATAACGCTCGCCGTGA	Tumor	patient_1	CD8-C3-GZMK	-2.17912	1.22029	0.682154
CA1_ATAACGCTCTCGAGTA	Tumor	patient_1	CD8-C4-HSPA1A	0.351558	3.3918	0.763539
CA1_ATAAGAGAGATATGGT	Tumor	patient_1	CD8-C3-GZMK	-0.67161	3.39617	0.584497
CA1_ATAAGAGCACATGACT	Tumor	patient_1	CD8-C2-CCL5	0.345381	-1.51833	0.415838
CA1_ATAAGAGCATGAAGTA	Tumor	patient_1	CD8-C4-HSPA1A	3.96621	3.01135	0.684045
CA1_ATAGACCAGCTACCTA	Tumor	patient_1	CD8-C2-CCL5	1.10978	0.795018	0.896864
CA1_ATAGACCAGGATCGCA	Tumor	patient_1	CD8-C4-HSPA1A	7.16078	5.05838	0.688901
CA1_ATAGACCAGGGCTTGA	Tumor	patient_1	CD8-C3-GZMK	-4.56365	2.01672	0.641176
CA1_ATAGACCCAATGGATA	Tumor	patient_1	CD8-C2-CCL5	-0.317137	0.00684917	0.660093
CA1_ATAGACCCACCGAATT	Tumor	patient_1	CD8-C4-HSPA1A	6.46327	-0.0612473	0.419766
CA1_ATAGACCGTAAATGAC	Tumor	patient_1	CD8-C4-HSPA1A	5.64995	0.670667	0.346331
CA1_ATAGACCGTAGCCTCG	Tumor	patient_1	CD8-C4-HSPA1A	3.17146	4.24522	1.00929
CA1_ATCACGAAGCGATTCT	Tumor	patient_1	CD8-C3-GZMK	-0.422382	1.16405	0.471347
CA1_ATCACGAGTGAAAGAG	Tumor	patient_1	CD8-C4-HSPA1A	3.46051	1.68691	0.573951
CA1_ATCACGAGTGTGACCC	Tumor	patient_1	CD8-C2-CCL5	-6.4511	-1.03215	0.722736
CA1_ATCACGATCTTACCGC	Tumor	patient_1	CD8-C3-GZMK	-1.00683	6.60462	0.70578
CA1_ATCATCTAGGGAGTAA	Tumor	patient_1	CD8-C3-GZMK	-1.99742	4.68096	0.573696
CA1_ATCATCTCACTTAAGC	Tumor	patient_1	CD8-C3-GZMK	-2.73912	2.71134	0.760363
CA1_ATCATCTTCATGCAAC	Tumor	patient_1	CD8-C2-CCL5	-4.41439	-0.457112	0.6228
CA1_ATCATGGAGCTTATCG	Tumor	patient_1	CD8-C4-HSPA1A	1.10512	2.83978	0.582969
CA1_ATCATGGTCCGTCATC	Tumor	patient_1	CD8-C3-GZMK	0.604679	-0.30978	0.679682
CA1_ATCATGGTCTTGCAAG	Tumor	patient_1	CD8-C3-GZMK	-3.09918	6.84935	1.20418
CA1_ATCCACCCAGCATACT	Tumor	patient_1	CD8-C3-GZMK	-1.64617	4.24388	0.754208
CA1_ATCCACCCAGGGATTG	Tumor	patient_1	CD8-C3-GZMK	-0.987856	1.80362	0.669821
CA1_ATCCACCGTCGGCTCA	Tumor	patient_1	CD8-C4-HSPA1A	3.61126	1.58674	0.47001
CA1_ATCCACCGTGCCTTGG	Tumor	patient_1	CD8-C4-HSPA1A	2.62574	-1.04554	0.4072
CA1_ATCCACCTCAACGGGA	Tumor	patient_1	CD8-C4-HSPA1A	5.32043	2.84847	0.774391
CA1_ATCCACCTCGCCTGTT	Tumor	patient_1	CD8-C2-CCL5	-0.101334	0.53028	0.637989
CA1_ATCCGAAGTTAGGGTG	Tumor	patient_1	CD8-C3-GZMK	-1.02195	0.824707	0.503287
CA1_ATCCGAATCTATGTGG	Tumor	patient_1	CD8-C2-CCL5	2.94716	0.0333215	0.352954
CA1_ATCGAGTCAGGCAGTA	Tumor	patient_1	CD8-C3-GZMK	-0.0210183	0.811568	0.598848
CA1_ATCGAGTTCGTAGGTT	Tumor	patient_1	CD8-C3-GZMK	0.344102	5.72351	0.959183
CA1_ATCTACTCAAGGTTTC	Tumor	patient_1	CD8-C3-GZMK	-2.99901	4.12672	0.839921
CA1_ATCTACTGTCGTCTTC	Tumor	patient_1	CD8-C3-GZMK	-1.37449	0.903737	0.457948
CA1_ATCTACTTCCTTTCTC	Tumor	patient_1	CD8-C3-GZMK	1.77866	2.13485	0.450892
CA1_ATCTGCCCAATGTAAG	Tumor	patient_1	CD8-C4-HSPA1A	6.15226	1.09506	0.620927
CA1_ATCTGCCCACGGACAA	Tumor	patient_1	CD8-C4-HSPA1A	3.83368	1.05934	0.683574
CA1_ATCTGCCCATATACCG	Tumor	patient_1	CD8-C4-HSPA1A	8.47967	2.30866	0.507182
CA1_ATCTGCCGTCGGCTCA	Tumor	patient_1	CD8-C3-GZMK	-0.0542193	4.48994	0.509044
CA1_ATCTGCCGTGAGGGTT	Tumor	patient_1	CD8-C3-GZMK	-0.216573	4.13751	0.779568
CA1_ATCTGCCGTGGTCTCG	Tumor	patient_1	CD8-C3-GZMK	-9.40682	-1.3657	0.408752
CA1_ATCTGCCTCTCGATGA	Tumor	patient_1	CD8-C3-GZMK	-0.825665	4.79167	0.881087
CA1_ATGAGGGCACATTTCT	Tumor	patient_1	CD8-C4-HSPA1A	2.14159	6.47124	0.637001
CA1_ATGAGGGCACGAGAGT	Tumor	patient_1	CD8-C2-CCL5	-0.0476858	6.36084	1.04967
CA1_ATGAGGGCATTGGCGC	Tumor	patient_1	CD8-C4-HSPA1A	2.91914	4.07194	0.513885
CA1_ATGAGGGGTAGTAGTA	Tumor	patient_1	CD8-C2-CCL5	-4.82198	-1.04127	0.400444
CA1_ATGAGGGTCAAACGGG	Tumor	patient_1	CD8-C3-GZMK	-1.54592	3.64153	0.777669
CA1_ATGCGATAGTACGCCC	Tumor	patient_1	CD8-C2-CCL5	0.118373	-2.05094	0.413193
CA1_ATGCGATCAGACTCGC	Tumor	patient_1	CD8-C3-GZMK	-5.90311	3.67221	0.638581
CA1_ATGCGATTCAGGTAAA	Tumor	patient_1	CD8-C3-GZMK	-0.0426034	1.56436	0.67185
CA1_ATGCGATTCATGGTCA	Tumor	patient_1	CD8-C4-HSPA1A	4.06604	-3.30334	0.544176
CA1_ATGGGAGAGATCCTGT	Tumor	patient_1	CD8-C2-CCL5	-0.849449	3.01125	0.82056
CA1_ATGGGAGAGCGTTTAC	Tumor	patient_1	CD8-C3-GZMK	-0.884105	3.95145	0.568775
CA1_ATGGGAGAGGCAATTA	Tumor	patient_1	CD8-C4-HSPA1A	6.6444	1.88408	0.539717
CA1_ATGGGAGCAAGGCTCC	Tumor	patient_1	CD8-C3-GZMK	0.0487714	5.08664	0.933561
CA1_ATGGGAGGTCAACATC	Tumor	patient_1	CD8-C4-HSPA1A	4.01158	2.3366	0.726594
CA1_ATGGGAGGTGCAACGA	Tumor	patient_1	CD8-C4-HSPA1A	3.32799	1.939	0.972226
CA1_ATGGGAGTCTCGTTTA	Tumor	patient_1	CD8-C3-GZMK	-0.0415181	3.03885	0.547382
CA1_ATGTGTGAGCGATCCC	Tumor	patient_1	CD8-C3-GZMK	-3.18557	1.2193	0.626582
CA1_ATGTGTGCATTAGGCT	Tumor	patient_1	CD8-C3-GZMK	-1.64877	0.918673	0.752227
CA1_ATGTGTGGTACTCTCC	Tumor	patient_1	CD8-C3-GZMK	-1.10146	9.42415	1.35203
CA1_ATGTGTGGTGGGTCAA	Tumor	patient_1	CD8-C3-GZMK	-2.26616	1.22337	0.811656
CA1_ATTACTCAGAGCTTCT	Tumor	patient_1	CD8-C4-HSPA1A	-1.12794	2.69245	0.360899
CA1_ATTACTCAGTGCCATT	Tumor	patient_1	CD8-C4-HSPA1A	9.06175	4.39017	0.372949
CA1_ATTACTCCATTCTTAC	Tumor	patient_1	CD8-C4-HSPA1A	6.0018	3.43491	0.621953
CA1_ATTACTCGTACCCAAT	Tumor	patient_1	CD8-C4-HSPA1A	3.71325	1.12684	0.454086
CA1_ATTACTCGTTTGCATG	Tumor	patient_1	CD8-C3-GZMK	-5.51445	3.11672	0.78009
CA1_ATTACTCTCGGAGGTA	Tumor	patient_1	CD8-C3-GZMK	-1.94226	-1.67728	0.562974
CA1_ATTACTCTCTCCCTGA	Tumor	patient_1	CD8-C2-CCL5	3.45076	4.97686	0.869789
CA1_ATTATCCAGTCCGTAT	Tumor	patient_1	CD8-C3-GZMK	-1.27092	2.45574	0.556039
CA1_ATTATCCCAAGGCTCC	Tumor	patient_1	CD8-C3-GZMK	-2.5174	6.16094	0.807262
CA1_ATTATCCCACTACAGT	Tumor	patient_1	CD8-C4-HSPA1A	1.57396	5.26808	0.862907
CA1_ATTATCCCATGCAATC	Tumor	patient_1	CD8-C3-GZMK	-0.420036	-1.03395	0.429228
CA1_ATTATCCGTTCGTTGA	Tumor	patient_1	CD8-C2-CCL5	1.71491	-0.331666	0.639674
CA1_ATTCTACAGTGCCAGA	Tumor	patient_1	CD8-C4-HSPA1A	6.13194	4.71574	0.7668
CA1_ATTCTACGTGATAAGT	Tumor	patient_1	CD8-C4-HSPA1A	0.40937	4.71075	0.736024
CA1_ATTCTACTCCAAACAC	Tumor	patient_1	CD8-C3-GZMK	-2.98473	5.30634	0.718763
CA1_ATTCTACTCCCTTGTG	Tumor	patient_1	CD8-C4-HSPA1A	3.57805	2.7008	0.776005
CA1_ATTGGACAGATAGCAT	Tumor	patient_1	CD8-C4-HSPA1A	6.87958	1.21956	0.714361
CA1_ATTGGACAGCCCTAAT	Tumor	patient_1	CD8-C3-GZMK	1.11854	3.23826	0.593507
CA1_ATTGGACAGCGTTGCC	Tumor	patient_1	CD8-C3-GZMK	-4.58774	-0.0440949	0.388068
CA1_ATTGGACGTTGCTCCT	Tumor	patient_1	CD8-C3-GZMK	-1.89296	7.05254	0.890473
CA1_ATTGGTGGTTAGAACA	Tumor	patient_1	CD8-C3-GZMK	-5.11628	7.94314	1.25832
CA1_ATTGGTGTCCAGTATG	Tumor	patient_1	CD8-C3-GZMK	-2.31486	7.30228	0.733681
CA1_ATTTCTGCAAGAGTCG	Tumor	patient_1	CD8-C4-HSPA1A	-0.334558	2.10638	0.709491
CA1_ATTTCTGCAGATCTGT	Tumor	patient_1	CD8-C4-HSPA1A	6.40513	2.38051	0.585352
CA1_ATTTCTGCAGGTGCCT	Tumor	patient_1	CD8-C3-GZMK	-1.77075	4.5127	0.518217
CA1_ATTTCTGGTCCCTTGT	Tumor	patient_1	CD8-C4-HSPA1A	2.93261	1.63363	0.380955
CA1_ATTTCTGTCAAACAAG	Tumor	patient_1	CD8-C3-GZMK	-0.201458	1.12948	0.687936
CA1_ATTTCTGTCGGCCGAT	Tumor	patient_1	CD8-C4-HSPA1A	2.36732	2.65479	0.601061
CA1_CAACCAACATAGAAAC	Tumor	patient_1	CD8-C3-GZMK	-0.60998	4.53723	0.787309
CA1_CAACCAACATTTGCTT	Tumor	patient_1	CD8-C2-CCL5	0.686867	4.9806	1.09169
CA1_CAACCAAGTGCATCTA	Tumor	patient_1	CD8-C3-GZMK	-1.86426	1.68841	0.626634
CA1_CAACCAATCCATTCTA	Tumor	patient_1	CD8-C4-HSPA1A	6.18499	0.197572	0.505288
CA1_CAACCTCAGAAGATTC	Tumor	patient_1	CD8-C4-HSPA1A	4.93358	1.60023	0.492537
CA1_CAACCTCAGTTCCACA	Tumor	patient_1	CD8-C4-HSPA1A	0.67008	-0.197158	0.61871
CA1_CAACCTCCAATGGAAT	Tumor	patient_1	CD8-C4-HSPA1A	5.6688	3.80757	0.648459
CA1_CAACCTCGTACCAGTT	Tumor	patient_1	CD8-C4-HSPA1A	2.0528	0.395168	0.398306
CA1_CAACCTCGTAGCGTGA	Tumor	patient_1	CD8-C3-GZMK	0.111452	2.58577	0.553707
CA1_CAACCTCGTCTGATCA	Tumor	patient_1	CD8-C3-GZMK	-1.97889	-1.00383	0.624339
CA1_CAACCTCGTCTGCAAT	Tumor	patient_1	CD8-C3-GZMK	-6.64748	-1.16436	0.593205
CA1_CAACCTCTCCTTGGTC	Tumor	patient_1	CD8-C3-GZMK	0.486148	7.09645	1.13283
CA1_CAACTAGTCTAACCGA	Tumor	patient_1	CD8-C3-GZMK	1.243	-1.61989	0.556071
CA1_CAACTAGTCTCCAGGG	Tumor	patient_1	CD8-C3-GZMK	-2.15981	4.61985	0.749212
CA1_CAAGAAAAGATATGCA	Tumor	patient_1	CD8-C3-GZMK	2.87585	3.46452	0.621503
CA1_CAAGAAAAGCGAAGGG	Tumor	patient_1	CD8-C3-GZMK	-6.25313	1.12416	0.47255
CA1_CAAGAAACAGTATCTG	Tumor	patient_1	CD8-C4-HSPA1A	3.28702	3.40821	0.588689
CA1_CAAGAAAGTCCGTTAA	Tumor	patient_1	CD8-C4-HSPA1A	4.79566	0.983588	0.584413
CA1_CAAGAAAGTTGTACAC	Tumor	patient_1	CD8-C4-HSPA1A	4.29418	3.504	0.6768
CA1_CAAGATCAGCTAAGAT	Tumor	patient_1	CD8-C3-GZMK	-0.817159	3.51039	0.695472
CA1_CAAGATCCACTGTCGG	Tumor	patient_1	CD8-C4-HSPA1A	2.05669	2.77822	0.777992
CA1_CAAGATCTCAAAGTAG	Tumor	patient_1	CD8-C4-HSPA1A	1.57673	6.81691	1.09645
CA1_CAAGATCTCTTCGAGA	Tumor	patient_1	CD8-C4-HSPA1A	4.0412	-0.64982	0.321333
CA1_CAAGGCCAGTGTTAGA	Tumor	patient_1	CD8-C4-HSPA1A	2.73794	3.73751	0.657999
CA1_CAAGGCCAGTTCGATC	Tumor	patient_1	CD8-C5-CXCL13	-3.23639	5.79112	0.716842
CA1_CAAGGCCGTAAGTAGT	Tumor	patient_1	CD8-C3-GZMK	0.923265	-0.00753335	0.501262
CA1_CAAGGCCTCGCGCCAA	Tumor	patient_1	CD8-C4-HSPA1A	6.08665	2.07934	0.752029
CA1_CAAGGCCTCTGCGTAA	Tumor	patient_1	CD8-C4-HSPA1A	6.4319	1.0371	0.442161
CA1_CAAGTTGAGCTATGCT	Tumor	patient_1	CD8-C3-GZMK	1.08912	2.50847	0.562837
CA1_CAAGTTGAGTGATCGG	Tumor	patient_1	CD8-C4-HSPA1A	6.36531	2.79675	0.328724
CA1_CAAGTTGCAAAGGAAG	Tumor	patient_1	CD8-C3-GZMK	-0.22348	4.93848	0.630283
CA1_CAAGTTGCACATTAGC	Tumor	patient_1	CD8-C3-GZMK	-0.0420166	5.64394	0.905914
CA1_CAAGTTGCAGCGTCCA	Tumor	patient_1	CD8-C4-HSPA1A	4.54056	2.44483	0.448306
CA1_CACAAACAGGCCCTCA	Tumor	patient_1	CD8-C3-GZMK	-2.62116	5.94749	0.983865
CA1_CACAAACCAACTGGCC	Tumor	patient_1	CD8-C4-HSPA1A	5.4434	1.20642	0.469848
CA1_CACAAACCACAGACTT	Tumor	patient_1	CD8-C3-GZMK	-1.10245	2.33956	0.172422
CA1_CACACAAAGCTAGGCA	Tumor	patient_1	CD8-C3-GZMK	-4.7932	1.77835	0.660161
CA1_CACACAAAGTACTTGC	Tumor	patient_1	CD8-C3-GZMK	-1.78606	2.26718	0.714607
CA1_CACACAAAGTTGAGAT	Tumor	patient_1	CD8-C3-GZMK	0.0273277	4.46606	0.599847
CA1_CACACAACATTCACTT	Tumor	patient_1	CD8-C3-GZMK	-0.507992	2.87842	0.719446
CA1_CACACAAGTCTAAAGA	Tumor	patient_1	CD8-C3-GZMK	-2.21099	2.70464	0.563576
CA1_CACACAAGTCTAGGTT	Tumor	patient_1	CD8-C3-GZMK	-0.440119	0.970782	0.782606
CA1_CACACCTAGACGCTTT	Tumor	patient_1	CD8-C2-CCL5	-0.0617384	-0.204674	0.497073
CA1_CACACCTCATCACAAC	Tumor	patient_1	CD8-C4-HSPA1A	2.9755	4.41714	0.722635
CA1_CACACCTCATTTCACT	Tumor	patient_1	CD8-C3-GZMK	-1.32926	6.52656	1.05596
CA1_CACACCTTCAGGCGAA	Tumor	patient_1	CD8-C4-HSPA1A	5.66606	3.30821	0.92197
CA1_CACACCTTCTACGAGT	Tumor	patient_1	CD8-C3-GZMK	1.26785	3.29249	0.923751
CA1_CACACTCAGAGTGACC	Tumor	patient_1	CD8-C4-HSPA1A	2.74469	-0.79352	0.252066
CA1_CACACTCCATTAGGCT	Tumor	patient_1	CD8-C3-GZMK	-4.17951	0.971303	0.826572
CA1_CACACTCGTTCTGGTA	Tumor	patient_1	CD8-C2-CCL5	-1.37552	-1.69249	0.439469
CA1_CACAGGCCAAGGTTTC	Tumor	patient_1	CD8-C3-GZMK	0.234603	3.39764	0.774245
CA1_CACAGGCCACGTAAGG	Tumor	patient_1	CD8-C2-CCL5	-1.10696	1.68931	0.816847
CA1_CACAGGCCAGCTGGCT	Tumor	patient_1	CD8-C3-GZMK	-2.78811	5.50895	0.865079
CA1_CACAGGCGTTTGGGCC	Tumor	patient_1	CD8-C2-CCL5	-0.658038	1.13381	0.64982
CA1_CACAGTAGTATAGGGC	Tumor	patient_1	CD8-C3-GZMK	-1.46086	1.16947	0.552353
CA1_CACAGTAGTATATGGA	Tumor	patient_1	CD8-C4-HSPA1A	3.4017	3.21035	1.00134
CA1_CACAGTAGTTGTCTTT	Tumor	patient_1	CD8-C3-GZMK	-4.78071	3.61556	0.936714
CA1_CACATAGCACTGTTAG	Tumor	patient_1	CD8-C3-GZMK	1.65697	5.76687	0.869445
CA1_CACATAGTCACCCGAG	Tumor	patient_1	CD8-C3-GZMK	-4.18293	8.78073	0.525469
CA1_CACATAGTCCATGCTC	Tumor	patient_1	CD8-C3-GZMK	0.658311	7.05427	1.08114
CA1_CACATTTGTGCAACGA	Tumor	patient_1	CD8-C4-HSPA1A	3.74054	3.24485	0.704007
CA1_CACATTTTCTAACTTC	Tumor	patient_1	CD8-C2-CCL5	0.199988	1.16849	0.739143
CA1_CACATTTTCTTGCATT	Tumor	patient_1	CD8-C4-HSPA1A	6.69597	0.223903	0.509088
CA1_CACCACTAGAGTGAGA	Tumor	patient_1	CD8-C4-HSPA1A	6.79357	3.15608	0.73475
CA1_CACCACTAGATTACCC	Tumor	patient_1	CD8-C3-GZMK	-2.1194	-0.434324	0.41571
CA1_CACCACTAGCCACCTG	Tumor	patient_1	CD8-C3-GZMK	-0.646672	4.30593	0.728156
CA1_CACCACTTCAGGTAAA	Tumor	patient_1	CD8-C3-GZMK	-3.89696	0.895617	0.469703
CA1_CACCAGGAGCGAAGGG	Tumor	patient_1	CD8-C3-GZMK	-5.25491	6.39242	1.36604
CA1_CACCAGGAGCTGGAAC	Tumor	patient_1	CD8-C4-HSPA1A	7.63682	1.4296	0.350985
CA1_CACCAGGAGGGAAACA	Tumor	patient_1	CD8-C2-CCL5	-0.390822	5.49885	1.0047
CA1_CACCAGGAGTGACTCT	Tumor	patient_1	CD8-C3-GZMK	0.743024	2.83616	0.591407
CA1_CACCTTGAGATGGGTC	Tumor	patient_1	CD8-C3-GZMK	-4.50186	-0.0164773	0.431367
CA1_CACCTTGAGATGTAAC	Tumor	patient_1	CD8-C3-GZMK	0.474182	4.08054	0.725699
CA1_CACCTTGCATGGTCAT	Tumor	patient_1	CD8-C2-CCL5	-1.31477	1.11149	0.587973
CA1_CACCTTGGTGGTCTCG	Tumor	patient_1	CD8-C4-HSPA1A	5.3779	1.34826	0.421224
CA1_CACCTTGTCTCGAGTA	Tumor	patient_1	CD8-C3-GZMK	-0.878774	1.16071	0.501373
CA1_CACCTTGTCTGAAAGA	Tumor	patient_1	CD8-C3-GZMK	1.30527	-2.10413	0.559729
CA1_CACTCCACAGCTATTG	Tumor	patient_1	CD8-C3-GZMK	2.58822	-1.57289	0.731906
CA1_CACTCCACATTGAGCT	Tumor	patient_1	CD8-C3-GZMK	-7.0805	-2.08753	0.206659
CA1_CACTCCAGTCTACCTC	Tumor	patient_1	CD8-C3-GZMK	-2.9624	0.919121	0.532971
CA1_CACTCCAGTGGTACAG	Tumor	patient_1	CD8-C3-GZMK	-7.15589	0.112936	0.481535
CA1_CACTCCAGTTTGTTTC	Tumor	patient_1	CD8-C4-HSPA1A	1.06547	0.247562	0.607637
CA1_CACTCCATCAATACCG	Tumor	patient_1	CD8-C3-GZMK	3.20996	4.30632	0.653239
CA1_CACTCCATCACTTACT	Tumor	patient_1	CD8-C3-GZMK	2.41717	4.57963	0.78883
CA1_CACTCCATCGCCTGAG	Tumor	patient_1	CD8-C3-GZMK	-2.3572	2.75862	1.02441
CA1_CAGAATCAGCGATGAC	Tumor	patient_1	CD8-C2-CCL5	1.42683	1.4646	0.582385
CA1_CAGAATCAGTTGTCGT	Tumor	patient_1	CD8-C4-HSPA1A	2.66232	7.16597	0.991241
CA1_CAGAGAGCATCGGTTA	Tumor	patient_1	CD8-C4-HSPA1A	0.94037	4.44854	0.960618
CA1_CAGAGAGGTACATGTC	Tumor	patient_1	CD8-C3-GZMK	-2.93583	0.925983	0.572139
CA1_CAGAGAGGTCTAACGT	Tumor	patient_1	CD8-C3-GZMK	-3.96597	2.9553	0.819846
CA1_CAGAGAGGTGCGATAG	Tumor	patient_1	CD8-C3-GZMK	1.14203	-0.295666	0.657073
CA1_CAGAGAGTCATCGGAT	Tumor	patient_1	CD8-C3-GZMK	-0.825105	2.13469	0.481083
CA1_CAGAGAGTCTTCAACT	Tumor	patient_1	CD8-C3-GZMK	2.8604	1.07806	0.620835
CA1_CAGATCAAGAAACCTA	Tumor	patient_1	CD8-C3-GZMK	-1.50289	2.29199	0.21521
CA1_CAGATCAGTACAGTGG	Tumor	patient_1	CD8-C4-HSPA1A	4.62519	1.07572	0.391672
CA1_CAGCAGCAGAGCCTAG	Tumor	patient_1	CD8-C3-GZMK	-1.01816	3.87857	0.604921
CA1_CAGCAGCAGATGTGGC	Tumor	patient_1	CD8-C3-GZMK	-1.28499	3.13389	0.667316
CA1_CAGCAGCCACCATCCT	Tumor	patient_1	CD8-C3-GZMK	-1.67276	2.83959	0.367601
CA1_CAGCAGCTCGAACTGT	Tumor	patient_1	CD8-C4-HSPA1A	1.06373	2.13148	0.232019
CA1_CAGCATAAGCGATCCC	Tumor	patient_1	CD8-C4-HSPA1A	3.97393	4.52402	0.7223
CA1_CAGCATAAGGAGTAGA	Tumor	patient_1	CD8-C3-GZMK	-1.89185	3.81232	0.773321
CA1_CAGCATAAGTTACGGG	Tumor	patient_1	CD8-C3-GZMK	-4.56532	5.17459	0.719938
CA1_CAGCATAGTTTAGGAA	Tumor	patient_1	CD8-C4-HSPA1A	0.860769	3.98427	0.950567
CA1_CAGCATATCCATGAGT	Tumor	patient_1	CD8-C3-GZMK	-0.591703	-0.00376014	0.513386
CA1_CAGCATATCCGCTGTT	Tumor	patient_1	CD8-C4-HSPA1A	-0.497594	2.04838	0.285405
CA1_CAGCATATCTATCCTA	Tumor	patient_1	CD8-C4-HSPA1A	2.13957	5.76956	1.04564
CA1_CAGCCGAAGCCGGTAA	Tumor	patient_1	CD8-C4-HSPA1A	1.17859	4.76905	0.944119
CA1_CAGCCGACAGACGCTC	Tumor	patient_1	CD8-C3-GZMK	-2.12856	3.28388	0.488142
CA1_CAGCCGACAGTCTTCC	Tumor	patient_1	CD8-C2-CCL5	-6.70272	2.97147	0.988463
CA1_CAGCCGAGTAAAGTCA	Tumor	patient_1	CD8-C3-GZMK	-2.38907	3.11597	0.892809
CA1_CAGCCGAGTACACCGC	Tumor	patient_1	CD8-C3-GZMK	-2.96537	3.58583	0.813093
CA1_CAGCCGAGTACATGTC	Tumor	patient_1	CD8-C2-CCL5	-3.04499	0.554163	0.721224
CA1_CAGCCGAGTATCAGTC	Tumor	patient_1	CD8-C4-HSPA1A	3.91309	2.73693	0.718217
CA1_CAGCCGAGTCGTCTTC	Tumor	patient_1	CD8-C4-HSPA1A	2.70433	6.57867	0.983425
CA1_CAGCCGATCTCAAGTG	Tumor	patient_1	CD8-C3-GZMK	0.0526352	7.19134	0.820968
CA1_CAGCGACAGGGTGTGT	Tumor	patient_1	CD8-C3-GZMK	-1.71686	3.16705	0.706725
CA1_CAGCGACAGGTTACCT	Tumor	patient_1	CD8-C3-GZMK	-2.40635	-0.170834	0.369199
CA1_CAGCGACCACACTGCG	Tumor	patient_1	CD8-C2-CCL5	-0.955846	-2.53811	0.483481
CA1_CAGCGACCAGGCAGTA	Tumor	patient_1	CD8-C2-CCL5	-1.22647	-1.31393	0.247025
CA1_CAGCGACCATGTTGAC	Tumor	patient_1	CD8-C4-HSPA1A	1.24517	6.39267	0.951296
CA1_CAGCTAAAGCAACGGT	Tumor	patient_1	CD8-C4-HSPA1A	4.63165	6.06515	1.07108
CA1_CAGCTAACATTCGACA	Tumor	patient_1	CD8-C4-HSPA1A	1.26699	3.59445	0.463183
CA1_CAGCTAAGTGTTGGGA	Tumor	patient_1	CD8-C4-HSPA1A	3.23713	4.79653	0.615081
CA1_CAGCTAATCCGCAGTG	Tumor	patient_1	CD8-C4-HSPA1A	4.35382	3.33289	0.46988
CA1_CAGCTGGGTATATCCG	Tumor	patient_1	CD8-C2-CCL5	1.36443	-0.50124	0.387972
CA1_CAGCTGGTCGGAGCAA	Tumor	patient_1	CD8-C4-HSPA1A	0.32893	4.62565	1.02174
CA1_CAGGTGCCAATGGAGC	Tumor	patient_1	CD8-C4-HSPA1A	2.80906	8.21849	0.896645
CA1_CAGGTGCGTCATATGC	Tumor	patient_1	CD8-C3-GZMK	-2.28735	1.99447	0.586606
CA1_CAGGTGCTCACTTCAT	Tumor	patient_1	CD8-C3-GZMK	0.434902	0.136307	0.850718
CA1_CAGTCCTCAAGGGTCA	Tumor	patient_1	CD8-C4-HSPA1A	0.291847	-0.730034	0.410119
CA1_CAGTCCTCAGCTCGAC	Tumor	patient_1	CD8-C3-GZMK	0.725259	3.58626	0.833323
CA1_CAGTCCTGTAGGAGTC	Tumor	patient_1	CD8-C4-HSPA1A	1.15225	-0.650275	0.348781
CA1_CAGTCCTGTATTACCG	Tumor	patient_1	CD8-C4-HSPA1A	4.72731	4.30549	0.427195
CA1_CAGTCCTTCAACCAAC	Tumor	patient_1	CD8-C3-GZMK	-1.12469	0.583249	0.595312
CA1_CATATGGAGGCTAGGT	Tumor	patient_1	CD8-C3-GZMK	-2.18799	2.82244	0.659243
CA1_CATATGGCACCGGAAA	Tumor	patient_1	CD8-C3-GZMK	-4.51762	4.07728	0.949688
CA1_CATATGGCACTGTTAG	Tumor	patient_1	CD8-C3-GZMK	-0.745319	6.39779	0.958996
CA1_CATATGGCATAGTAAG	Tumor	patient_1	CD8-C4-HSPA1A	5.0725	1.93616	0.59532
CA1_CATATGGCATTTCAGG	Tumor	patient_1	CD8-C3-GZMK	-3.17802	3.32374	0.688614
CA1_CATATGGGTCATATGC	Tumor	patient_1	CD8-C2-CCL5	-0.515152	1.94533	0.769652
CA1_CATATGGGTTGGTGGA	Tumor	patient_1	CD8-C2-CCL5	2.05956	3.23948	1.33655
CA1_CATATTCAGTGTCCCG	Tumor	patient_1	CD8-C3-GZMK	-6.63211	-0.904055	0.513069
CA1_CATATTCCAGACGCTC	Tumor	patient_1	CD8-C2-CCL5	-0.888201	-1.89356	0.573115
CA1_CATATTCGTGTGGCTC	Tumor	patient_1	CD8-C3-GZMK	-1.17422	2.7159	0.6748
CA1_CATATTCTCAGCTCTC	Tumor	patient_1	CD8-C2-CCL5	2.59159	-1.15073	0.857422
CA1_CATATTCTCCATGCTC	Tumor	patient_1	CD8-C3-GZMK	1.13863	1.88233	0.585807
CA1_CATCAAGGTAGAAAGG	Tumor	patient_1	CD8-C3-GZMK	-3.22285	0.6473	0.692159
CA1_CATCAAGGTCGCCATG	Tumor	patient_1	CD8-C2-CCL5	-3.59333	1.34626	0.357251
CA1_CATCAAGTCCGATATG	Tumor	patient_1	CD8-C3-GZMK	4.02627	3.88326	0.348389
CA1_CATCAAGTCTAACTGG	Tumor	patient_1	CD8-C4-HSPA1A	0.20274	0.782963	0.448819
CA1_CATCAAGTCTCGAGTA	Tumor	patient_1	CD8-C3-GZMK	-1.95529	6.37731	0.732985
CA1_CATCAGACAATCCGAT	Tumor	patient_1	CD8-C1-CD8B	-1.98509	-5.1832	0.656905
CA1_CATCAGAGTAGTAGTA	Tumor	patient_1	CD8-C4-HSPA1A	1.5037	3.88862	0.545275
CA1_CATCAGAGTATATGAG	Tumor	patient_1	CD8-C3-GZMK	-0.368063	0.83607	0.725294
CA1_CATCAGAGTATTCTCT	Tumor	patient_1	CD8-C4-HSPA1A	7.52012	2.02577	0.712599
CA1_CATCAGATCATGCTCC	Tumor	patient_1	CD8-C4-HSPA1A	3.35817	-0.196466	0.21351
CA1_CATCAGATCTGATTCT	Tumor	patient_1	CD8-C3-GZMK	1.4943	0.690257	0.462561
CA1_CATCCACCAGTGGGAT	Tumor	patient_1	CD8-C3-GZMK	2.04307	7.84399	1.22187
CA1_CATCCACGTCTAAACC	Tumor	patient_1	CD8-C4-HSPA1A	3.20392	0.975635	0.416318
CA1_CATCCACTCGTATCAG	Tumor	patient_1	CD8-C4-HSPA1A	4.79151	2.08749	0.468096
CA1_CATCGAACAGCTCGAC	Tumor	patient_1	CD8-C3-GZMK	-1.06579	5.97052	0.939047
CA1_CATCGAAGTCGCGGTT	Tumor	patient_1	CD8-C2-CCL5	-5.23373	-0.596681	0.726085
CA1_CATCGAAGTCTTGATG	Tumor	patient_1	CD8-C3-GZMK	-0.103883	1.50401	0.921267
CA1_CATCGGGCAACTGGCC	Tumor	patient_1	CD8-C2-CCL5	-1.30432	2.79549	0.712013
CA1_CATCGGGCATGCTAGT	Tumor	patient_1	CD8-C3-GZMK	0.93972	-0.81909	0.458407
CA1_CATCGGGTCACGACTA	Tumor	patient_1	CD8-C4-HSPA1A	0.912753	7.60077	1.0534
CA1_CATGACAAGAGAGCTC	Tumor	patient_1	CD8-C3-GZMK	-4.46456	1.75121	0.445139
CA1_CATGACACACGGATAG	Tumor	patient_1	CD8-C4-HSPA1A	0.576315	2.11357	0.801428
CA1_CATGACATCGCTAGCG	Tumor	patient_1	CD8-C4-HSPA1A	3.79105	-0.772109	0.144726
CA1_CATGCCTAGTGAACGC	Tumor	patient_1	CD8-C3-GZMK	-1.86446	1.88461	0.390799
CA1_CATGCCTGTTGGTTTG	Tumor	patient_1	CD8-C4-HSPA1A	2.68515	2.40889	0.941841
CA1_CATGGCGAGAGTCTGG	Tumor	patient_1	CD8-C4-HSPA1A	7.41435	2.64469	0.708583
CA1_CATGGCGAGTGGAGAA	Tumor	patient_1	CD8-C3-GZMK	-1.27948	4.20869	0.883006
CA1_CATGGCGGTACATCCA	Tumor	patient_1	CD8-C3-GZMK	1.23115	4.1423	0.586957
CA1_CATGGCGGTCCGAATT	Tumor	patient_1	CD8-C5-CXCL13	-4.78522	6.6145	1.16805
CA1_CATTATCGTCCAGTAT	Tumor	patient_1	CD8-C4-HSPA1A	8.51521	3.2135	0.673964
CA1_CATTCGCAGTATCTCG	Tumor	patient_1	CD8-C4-HSPA1A	1.90614	1.62504	0.463901
CA1_CATTCGCAGTTACCCA	Tumor	patient_1	CD8-C3-GZMK	-1.76419	4.71644	0.821084
CA1_CATTCGCCATCCGTGG	Tumor	patient_1	CD8-C4-HSPA1A	1.07801	6.13977	0.892073
CA1_CATTCGCCATGCTGGC	Tumor	patient_1	CD8-C4-HSPA1A	3.89147	3.58209	0.48135
CA1_CATTCGCCATGGAATA	Tumor	patient_1	CD8-C5-CXCL13	-2.44053	10.2798	1.05294
CA1_CCAATCCAGAGTCTGG	Tumor	patient_1	CD8-C3-GZMK	-6.30295	5.151	0.988654
CA1_CCAATCCAGGATATAC	Tumor	patient_1	CD8-C3-GZMK	-0.214604	0.746568	0.761793
CA1_CCAATCCAGTAGCGGT	Tumor	patient_1	CD8-C3-GZMK	-0.797359	3.38158	0.89652
CA1_CCAATCCCAAAGTCAA	Tumor	patient_1	CD8-C3-GZMK	-3.78478	6.1931	0.810803
CA1_CCAATCCCAAGTTCTG	Tumor	patient_1	CD8-C2-CCL5	-1.74004	6.63321	1.16954
CA1_CCAATCCGTCTCCATC	Tumor	patient_1	CD8-C3-GZMK	0.614688	3.0392	0.774499
CA1_CCAATCCTCAACGGCC	Tumor	patient_1	CD8-C3-GZMK	0.580102	2.16205	0.770608
CA1_CCAATCCTCTTTACGT	Tumor	patient_1	CD8-C3-GZMK	3.32715	1.42999	0.546879
CA1_CCACCTACATCCTTGC	Tumor	patient_1	CD8-C4-HSPA1A	3.56869	0.729313	0.544339
CA1_CCACCTACATGCAACT	Tumor	patient_1	CD8-C3-GZMK	0.351229	7.30801	0.943165
CA1_CCACGGAAGATGTGGC	Tumor	patient_1	CD8-C5-CXCL13	-0.230145	7.49229	0.797382
CA1_CCACGGAAGGGCACTA	Tumor	patient_1	CD8-C4-HSPA1A	1.84736	1.18451	0.485554
CA1_CCACGGAGTATATCCG	Tumor	patient_1	CD8-C3-GZMK	-0.909035	1.79542	0.820168
CA1_CCACGGAGTCTAACGT	Tumor	patient_1	CD8-C3-GZMK	-0.572155	2.52009	0.485039
CA1_CCACTACCATCCCATC	Tumor	patient_1	CD8-C4-HSPA1A	0.974217	5.4677	0.948954
CA1_CCACTACGTTATGCGT	Tumor	patient_1	CD8-C4-HSPA1A	1.90792	-0.11506	0.805508
CA1_CCACTACTCACCAGGC	Tumor	patient_1	CD8-C3-GZMK	-6.30945	1.24546	0.338792
CA1_CCACTACTCTAACTCT	Tumor	patient_1	CD8-C3-GZMK	-0.264611	2.66754	0.810054
CA1_CCACTACTCTCTGTCG	Tumor	patient_1	CD8-C3-GZMK	-0.600742	1.60838	0.398015
CA1_CCAGCGAGTCGAATCT	Tumor	patient_1	CD8-C4-HSPA1A	5.21641	1.46635	0.405863
CA1_CCAGCGATCTGGTTCC	Tumor	patient_1	CD8-C4-HSPA1A	2.00873	-0.0413458	0.438218
CA1_CCATGTCAGTCGTTTG	Tumor	patient_1	CD8-C3-GZMK	-1.12978	0.13985	0.472543
CA1_CCATGTCGTCAAAGAT	Tumor	patient_1	CD8-C4-HSPA1A	6.4105	5.67968	0.971949
CA1_CCATGTCTCAACACCA	Tumor	patient_1	CD8-C3-GZMK	1.68248	0.604086	0.572179
CA1_CCATTCGCAGTGAGTG	Tumor	patient_1	CD8-C2-CCL5	1.62107	-1.11194	0.625676
CA1_CCATTCGGTTATCCGA	Tumor	patient_1	CD8-C3-GZMK	1.31235	2.32089	0.45106
CA1_CCATTCGTCAGTCAGT	Tumor	patient_1	CD8-C2-CCL5	1.2195	4.66341	0.875101
CA1_CCATTCGTCCTTGGTC	Tumor	patient_1	CD8-C4-HSPA1A	1.77973	5.60947	0.814835
CA1_CCCAATCAGTCGATAA	Tumor	patient_1	CD8-C3-GZMK	-6.72185	2.92945	0.707708
CA1_CCCAATCCACCTATCC	Tumor	patient_1	CD8-C3-GZMK	-0.417993	5.17217	0.99028
CA1_CCCAATCCATATGGTC	Tumor	patient_1	CD8-C3-GZMK	-4.13376	0.490773	0.799324
CA1_CCCAATCGTCGATTGT	Tumor	patient_1	CD8-C4-HSPA1A	2.67702	0.669111	0.308594
CA1_CCCAATCGTGTCTGAT	Tumor	patient_1	CD8-C2-CCL5	-5.25596	3.73708	0.960221
CA1_CCCAATCGTGTTAAGA	Tumor	patient_1	CD8-C4-HSPA1A	8.29147	2.47367	0.573983
CA1_CCCAATCGTTGTCGCG	Tumor	patient_1	CD8-C4-HSPA1A	7.83144	3.86445	0.760314
CA1_CCCAGTTTCTGTTGAG	Tumor	patient_1	CD8-C3-GZMK	1.39184	4.13357	0.953299
CA1_CCCTCCTAGTTACCCA	Tumor	patient_1	CD8-C3-GZMK	-0.400639	2.57089	0.633353
CA1_CCCTCCTTCCAAACAC	Tumor	patient_1	CD8-C3-GZMK	-2.66535	3.69794	0.96938
CA1_CCCTCCTTCTGCCCTA	Tumor	patient_1	CD8-C5-CXCL13	-7.50221	2.67164	0.792296
CA1_CCGGGATAGACTGTAA	Tumor	patient_1	CD8-C3-GZMK	1.85179	2.47106	0.754544
CA1_CCGGGATAGTTCCACA	Tumor	patient_1	CD8-C4-HSPA1A	4.69747	7.81658	0.841945
CA1_CCGGGATCATACGCCG	Tumor	patient_1	CD8-C3-GZMK	0.367121	2.23306	0.709475
CA1_CCGGGATCATAGGATA	Tumor	patient_1	CD8-C4-HSPA1A	5.5764	2.97044	0.572745
CA1_CCGGGATGTATTCTCT	Tumor	patient_1	CD8-C4-HSPA1A	2.35376	0.895742	0.584726
CA1_CCGGGATTCATCATTC	Tumor	patient_1	CD8-C4-HSPA1A	2.62451	-1.27948	0.329917
CA1_CCGGTAGAGTGGAGTC	Tumor	patient_1	CD8-C3-GZMK	0.745566	-0.300234	0.374909
CA1_CCGGTAGGTAGTGAAT	Tumor	patient_1	CD8-C3-GZMK	-3.15657	2.42366	0.540491
CA1_CCGGTAGTCAGAGGTG	Tumor	patient_1	CD8-C5-CXCL13	-0.537254	5.18862	0.765527
CA1_CCGGTAGTCGGCATCG	Tumor	patient_1	CD8-C3-GZMK	-2.57638	3.04336	0.709177
CA1_CCGGTAGTCTTATCTG	Tumor	patient_1	CD8-C3-GZMK	0.781844	5.51107	0.832278
CA1_CCGTACTAGTAGGTGC	Tumor	patient_1	CD8-C3-GZMK	-3.64534	4.90228	0.954872
CA1_CCGTACTAGTGTGGCA	Tumor	patient_1	CD8-C4-HSPA1A	5.27886	5.03018	0.875768
CA1_CCGTACTGTCAATGTC	Tumor	patient_1	CD8-C3-GZMK	-4.30306	3.64685	0.728294
CA1_CCGTGGAAGTCAAGCG	Tumor	patient_1	CD8-C3-GZMK	-0.501275	3.02184	0.669905
CA1_CCGTGGACAGTACACT	Tumor	patient_1	CD8-C3-GZMK	0.105911	0.0364016	0.613708
CA1_CCGTGGATCAGAGCTT	Tumor	patient_1	CD8-C3-GZMK	-0.0307546	0.411498	0.466061
CA1_CCGTTCAAGCGATAGC	Tumor	patient_1	CD8-C3-GZMK	-3.13181	1.37844	0.690538
CA1_CCGTTCAAGGATGCGT	Tumor	patient_1	CD8-C3-GZMK	-0.161819	8.33699	1.12648
CA1_CCGTTCACAAGGTTCT	Tumor	patient_1	CD8-C4-HSPA1A	2.98925	0.0555723	0.450791
CA1_CCGTTCACACGCTTTC	Tumor	patient_1	CD8-C4-HSPA1A	1.78957	0.191122	0.323132
CA1_CCGTTCATCGCATGAT	Tumor	patient_1	CD8-C3-GZMK	-1.25599	2.14526	0.520175
CA1_CCTAAAGCACAACTGT	Tumor	patient_1	CD8-C4-HSPA1A	4.8888	-1.63128	0.220764
CA1_CCTAAAGCATGGTCAT	Tumor	patient_1	CD8-C4-HSPA1A	3.86708	0.554394	0.63641
CA1_CCTAAAGGTACTTCTT	Tumor	patient_1	CD8-C4-HSPA1A	4.69492	2.27218	0.518396
CA1_CCTAAAGTCAAGATCC	Tumor	patient_1	CD8-C3-GZMK	-3.05808	4.90088	1.05022
CA1_CCTAAAGTCTACCTGC	Tumor	patient_1	CD8-C3-GZMK	0.441256	5.0523	0.980289
CA1_CCTACACTCCTAAGTG	Tumor	patient_1	CD8-C3-GZMK	-1.66917	2.41366	0.70122
CA1_CCTACACTCTGGCGTG	Tumor	patient_1	CD8-C3-GZMK	-1.64545	-0.222408	0.529439
CA1_CCTACCAAGATCTGCT	Tumor	patient_1	CD8-C3-GZMK	-1.99564	0.751181	0.483586
CA1_CCTACCAAGTAGGCCA	Tumor	patient_1	CD8-C3-GZMK	-1.72508	1.97173	0.670036
CA1_CCTACCAAGTGCTGCC	Tumor	patient_1	CD8-C4-HSPA1A	3.20363	2.92365	0.559008
CA1_CCTACCACAATAACGA	Tumor	patient_1	CD8-C3-GZMK	-2.07511	5.95764	1.06812
CA1_CCTACCACATACTACG	Tumor	patient_1	CD8-C5-CXCL13	-1.37761	9.225	0.849334
CA1_CCTACCACATCTGGTA	Tumor	patient_1	CD8-C5-CXCL13	-3.18506	3.28709	0.699566
CA1_CCTACCATCGGGAGTA	Tumor	patient_1	CD8-C3-GZMK	-3.68758	1.3164	0.600687
CA1_CCTAGCTAGAATCTCC	Tumor	patient_1	CD8-C4-HSPA1A	5.128	2.50976	0.537807
CA1_CCTAGCTAGTCGTTTG	Tumor	patient_1	CD8-C3-GZMK	1.44514	1.95574	0.535557
CA1_CCTAGCTTCCAGTATG	Tumor	patient_1	CD8-C4-HSPA1A	6.29105	-0.323068	0.473417
CA1_CCTATTACACAGCGTC	Tumor	patient_1	CD8-C3-GZMK	0.538567	4.39042	0.681645
CA1_CCTATTATCAATACCG	Tumor	patient_1	CD8-C3-GZMK	-2.09463	5.03398	0.931135
CA1_CCTCAGTAGACCTTTG	Tumor	patient_1	CD8-C3-GZMK	-0.252036	3.40893	0.511704
CA1_CCTCAGTCATCGACGC	Tumor	patient_1	CD8-C3-GZMK	-6.70228	-0.649717	0.338977
CA1_CCTCAGTTCCTTTCGG	Tumor	patient_1	CD8-C3-GZMK	-1.75667	1.36654	0.514767
CA1_CCTCTGAAGTTAGGTA	Tumor	patient_1	CD8-C3-GZMK	-5.71882	2.97277	0.637918
CA1_CCTCTGACATCCCATC	Tumor	patient_1	CD8-C3-GZMK	-4.97406	1.31832	0.577874
CA1_CCTCTGACATGACATC	Tumor	patient_1	CD8-C3-GZMK	-1.20762	-0.314763	0.702517
CA1_CCTCTGAGTAGGAGTC	Tumor	patient_1	CD8-C4-HSPA1A	-1.18872	1.57469	0.656565
CA1_CCTCTGATCATGCTCC	Tumor	patient_1	CD8-C4-HSPA1A	4.18134	7.3185	0.994051
CA1_CCTTACGAGAGACGAA	Tumor	patient_1	CD8-C3-GZMK	0.290956	0.382248	0.573348
CA1_CCTTACGAGCTTTGGT	Tumor	patient_1	CD8-C3-GZMK	-7.96262	-0.998344	0.737289
CA1_CCTTACGAGTCGTACT	Tumor	patient_1	CD8-C3-GZMK	-3.89374	4.40243	0.816185
CA1_CCTTACGCACCACCAG	Tumor	patient_1	CD8-C4-HSPA1A	3.36907	2.04865	0.606513
CA1_CCTTACGCACTGTTAG	Tumor	patient_1	CD8-C3-GZMK	-5.65806	-0.613815	0.357489
CA1_CCTTACGGTACTTAGC	Tumor	patient_1	CD8-C3-GZMK	0.385507	4.4261	0.972706
CA1_CCTTACGGTCCATGAT	Tumor	patient_1	CD8-C3-GZMK	1.27674	3.80685	0.870999
CA1_CCTTACGGTCTAGTCA	Tumor	patient_1	CD8-C3-GZMK	1.10138	6.6397	1.03632
CA1_CCTTACGTCTAACTCT	Tumor	patient_1	CD8-C3-GZMK	0.572158	6.33555	0.882493
CA1_CCTTCCCAGGGCTTCC	Tumor	patient_1	CD8-C4-HSPA1A	1.79232	2.43463	0.548849
CA1_CCTTCCCGTACATGTC	Tumor	patient_1	CD8-C3-GZMK	-4.97938	-0.625266	0.560364
CA1_CCTTCCCGTCTGGTCG	Tumor	patient_1	CD8-C3-GZMK	0.565251	3.79011	0.99398
CA1_CCTTCCCTCAGTTTGG	Tumor	patient_1	CD8-C3-GZMK	3.53739	4.43487	0.907998
CA1_CCTTCCCTCCGTAGTA	Tumor	patient_1	CD8-C3-GZMK	-2.59027	3.96305	0.800015
CA1_CCTTCGAAGGCCATAG	Tumor	patient_1	CD8-C4-HSPA1A	3.55246	3.2628	0.664348
CA1_CCTTCGACAGTTCATG	Tumor	patient_1	CD8-C3-GZMK	-2.73582	5.89966	1.00384
CA1_CCTTCGAGTGCGGTAA	Tumor	patient_1	CD8-C3-GZMK	1.18311	4.20945	0.465462
CA1_CCTTCGATCGCGTAGC	Tumor	patient_1	CD8-C2-CCL5	1.362	1.80445	0.619494
CA1_CCTTCGATCGTAGGAG	Tumor	patient_1	CD8-C3-GZMK	2.3428	3.86867	0.94352
CA1_CCTTCGATCTAACTTC	Tumor	patient_1	CD8-C3-GZMK	0.110891	-0.829936	0.488519
CA1_CCTTTCTAGCCGTCGT	Tumor	patient_1	CD8-C3-GZMK	1.4284	6.02967	0.745216
CA1_CCTTTCTCACCGTTGG	Tumor	patient_1	CD8-C3-GZMK	-0.364918	0.44929	0.348777
CA1_CGAACATAGCTAACAA	Tumor	patient_1	CD8-C3-GZMK	0.0966619	2.59164	0.835132
CA1_CGAACATCATTCTTAC	Tumor	patient_1	CD8-C4-HSPA1A	6.38069	4.45954	0.899972
CA1_CGAACATGTTCGCTAA	Tumor	patient_1	CD8-C2-CCL5	-0.630996	2.4966	0.738027
CA1_CGAACATTCCGCATAA	Tumor	patient_1	CD8-C3-GZMK	-0.847094	0.307957	0.347664
CA1_CGAATGTGTAAACGCG	Tumor	patient_1	CD8-C1-CD8B	-0.276589	-3.39966	0.429792
CA1_CGAATGTGTCATTAGC	Tumor	patient_1	CD8-C3-GZMK	-3.48957	4.41994	0.657446
CA1_CGAATGTTCAACCAAC	Tumor	patient_1	CD8-C3-GZMK	0.644365	7.73635	0.86596
CA1_CGAATGTTCGAACGGA	Tumor	patient_1	CD8-C4-HSPA1A	6.1881	3.61815	0.682923
CA1_CGAATGTTCGCTGATA	Tumor	patient_1	CD8-C4-HSPA1A	1.65598	6.90586	0.747066
CA1_CGAATGTTCTAACTCT	Tumor	patient_1	CD8-C3-GZMK	-4.91142	1.08831	0.418688
CA1_CGACCTTAGCGTTTAC	Tumor	patient_1	CD8-C3-GZMK	-6.96605	-0.136217	0.44516
CA1_CGACCTTCAATCGAAA	Tumor	patient_1	CD8-C3-GZMK	1.70891	4.48427	0.787059
CA1_CGACCTTGTTCGGCAC	Tumor	patient_1	CD8-C1-CD8B	-2.25363	-5.50797	0.120361
CA1_CGACCTTTCAGGCCCA	Tumor	patient_1	CD8-C3-GZMK	-4.23935	-0.593315	0.498744
CA1_CGACCTTTCATCGGAT	Tumor	patient_1	CD8-C3-GZMK	-0.418663	6.21249	0.939343
CA1_CGACCTTTCGGCTTGG	Tumor	patient_1	CD8-C3-GZMK	3.90832	4.01055	0.413037
CA1_CGACCTTTCGTTGACA	Tumor	patient_1	CD8-C3-GZMK	-0.0811683	2.95076	0.851806
CA1_CGACTTCAGGATATAC	Tumor	patient_1	CD8-C3-GZMK	0.706033	4.47594	0.822141
CA1_CGACTTCAGTTCCACA	Tumor	patient_1	CD8-C3-GZMK	2.22137	5.10611	0.491692
CA1_CGACTTCCACGGTAGA	Tumor	patient_1	CD8-C4-HSPA1A	5.14864	3.75743	0.765149
CA1_CGACTTCGTCTGATCA	Tumor	patient_1	CD8-C3-GZMK	-5.06738	0.801249	0.684974
CA1_CGACTTCTCAACACCA	Tumor	patient_1	CD8-C4-HSPA1A	1.08732	4.5328	0.791414
CA1_CGAGAAGAGACAGGCT	Tumor	patient_1	CD8-C4-HSPA1A	7.01255	6.93324	0.932843
CA1_CGAGAAGAGCTCTCGG	Tumor	patient_1	CD8-C3-GZMK	-0.339134	4.0538	0.848852
CA1_CGAGAAGCAAACTGTC	Tumor	patient_1	CD8-C2-CCL5	-0.0136147	-2.55481	0.563702
CA1_CGAGAAGCATTCTTAC	Tumor	patient_1	CD8-C3-GZMK	-1.11713	4.119	0.45551
CA1_CGAGAAGTCGGCCGAT	Tumor	patient_1	CD8-C3-GZMK	-2.73589	2.12477	0.603402
CA1_CGAGAAGTCGTAGATC	Tumor	patient_1	CD8-C3-GZMK	-1.90556	3.28185	0.964016
CA1_CGAGCACCAATCAGAA	Tumor	patient_1	CD8-C3-GZMK	-5.61153	2.37799	1.00533
CA1_CGAGCACCACCTCGTT	Tumor	patient_1	CD8-C2-CCL5	0.559007	-0.433535	0.757472
CA1_CGAGCACTCCGGGTGT	Tumor	patient_1	CD8-C3-GZMK	-4.3722	3.13624	0.815263
CA1_CGAGCACTCTAGAGTC	Tumor	patient_1	CD8-C2-CCL5	-3.55706	4.04686	1.35162
CA1_CGAGCCACATTCTCAT	Tumor	patient_1	CD8-C4-HSPA1A	-0.204157	2.14977	0.570738
CA1_CGAGCCAGTGCAGGTA	Tumor	patient_1	CD8-C3-GZMK	-2.89128	2.26602	0.642944
CA1_CGAGCCATCCGTTGTC	Tumor	patient_1	CD8-C3-GZMK	-3.92095	4.22311	1.00733
CA1_CGAGCCATCTAACTGG	Tumor	patient_1	CD8-C3-GZMK	-5.65897	-1.14447	0.53678
CA1_CGATCGGAGTATCGAA	Tumor	patient_1	CD8-C3-GZMK	-4.09213	1.43085	0.789239
CA1_CGATCGGCAGCTATTG	Tumor	patient_1	CD8-C3-GZMK	-3.60322	0.799934	0.574359
CA1_CGATCGGGTGCTAGCC	Tumor	patient_1	CD8-C3-GZMK	-1.66196	4.65045	0.848172
CA1_CGATGGCCACTATCTT	Tumor	patient_1	CD8-C4-HSPA1A	6.18975	2.2421	0.816452
CA1_CGATGGCCATTATCTC	Tumor	patient_1	CD8-C3-GZMK	-8.05942	-0.407463	0.368742
CA1_CGATGGCGTAGAAGGA	Tumor	patient_1	CD8-C3-GZMK	0.139999	2.29588	0.589879
CA1_CGATGGCGTCTCTCGT	Tumor	patient_1	CD8-C3-GZMK	-1.99619	1.08307	0.940742
CA1_CGATGGCGTTCTCATT	Tumor	patient_1	CD8-C4-HSPA1A	5.30989	2.47219	0.364721
CA1_CGATGGCTCGCGTAGC	Tumor	patient_1	CD8-C3-GZMK	-0.492681	1.67547	0.54979
CA1_CGATGTAAGATGTGTA	Tumor	patient_1	CD8-C3-GZMK	-1.47095	3.92093	1.01132
CA1_CGATGTAAGTGAAGAG	Tumor	patient_1	CD8-C3-GZMK	2.20517	0.22787	0.461824
CA1_CGATGTATCAGTACGT	Tumor	patient_1	CD8-C4-HSPA1A	2.29555	5.20556	0.974162
CA1_CGATGTATCGGCGCTA	Tumor	patient_1	CD8-C3-GZMK	-2.5995	2.65773	0.558004
CA1_CGATTGAGTGCAGGTA	Tumor	patient_1	CD8-C4-HSPA1A	2.38256	4.48337	0.63694
CA1_CGCCAAGAGGGTCTCC	Tumor	patient_1	CD8-C3-GZMK	-4.0991	-1.72232	0.547029
CA1_CGCCAAGGTTCTGAAC	Tumor	patient_1	CD8-C3-GZMK	-1.7865	1.98552	0.325077
CA1_CGCCAAGTCACATAGC	Tumor	patient_1	CD8-C4-HSPA1A	2.26017	0.192186	0.311233
CA1_CGCCAAGTCCATGAAC	Tumor	patient_1	CD8-C3-GZMK	-0.512995	0.942843	0.509188
CA1_CGCGGTAAGGATATAC	Tumor	patient_1	CD8-C3-GZMK	0.0675635	7.64966	0.958924
CA1_CGCGGTAAGTCACGCC	Tumor	patient_1	CD8-C3-GZMK	-2.65715	2.8532	0.67837
CA1_CGCGGTACAATCCAAC	Tumor	patient_1	CD8-C3-GZMK	0.998611	6.62914	0.757298
CA1_CGCGGTACACATGGGA	Tumor	patient_1	CD8-C3-GZMK	0.424776	1.42739	0.825205
CA1_CGCGGTACAGCTGTTA	Tumor	patient_1	CD8-C3-GZMK	-0.34074	6.92075	1.13326
CA1_CGCGGTATCTAACTTC	Tumor	patient_1	CD8-C3-GZMK	-1.87174	3.1271	0.805375
CA1_CGCGTTTAGCAGCCTC	Tumor	patient_1	CD8-C3-GZMK	-3.00335	1.37935	0.365641
CA1_CGCGTTTAGGCATGTG	Tumor	patient_1	CD8-C4-HSPA1A	2.15386	3.40222	0.825012
CA1_CGCGTTTAGTGTTTGC	Tumor	patient_1	CD8-C4-HSPA1A	8.4006	2.94661	0.677059
CA1_CGCGTTTCAATCACAC	Tumor	patient_1	CD8-C4-HSPA1A	7.46523	3.59957	0.553796
CA1_CGCGTTTTCATTTGGG	Tumor	patient_1	CD8-C3-GZMK	-1.35971	4.77631	0.345359
CA1_CGCGTTTTCTGTGCAA	Tumor	patient_1	CD8-C4-HSPA1A	1.75127	0.848571	0.688577
CA1_CGCTATCCATCAGTCA	Tumor	patient_1	CD8-C3-GZMK	-0.936061	5.5131	0.822034
CA1_CGCTATCGTCACTTCC	Tumor	patient_1	CD8-C4-HSPA1A	2.20478	5.52297	0.845188
CA1_CGCTATCGTCCTGCTT	Tumor	patient_1	CD8-C3-GZMK	-3.64497	-3.01384	0.480041
CA1_CGCTGGAAGGATTCGG	Tumor	patient_1	CD8-C3-GZMK	-7.33132	1.27334	0.563948
CA1_CGCTGGAAGTGTGAAT	Tumor	patient_1	CD8-C4-HSPA1A	0.913416	-2.01889	0.48908
CA1_CGCTGGAGTAGCCTAT	Tumor	patient_1	CD8-C3-GZMK	-0.571042	1.92642	0.577858
CA1_CGCTGGAGTCTGCCAG	Tumor	patient_1	CD8-C3-GZMK	1.70516	7.69143	0.793132
CA1_CGCTGGAGTTAGAACA	Tumor	patient_1	CD8-C4-HSPA1A	4.51086	3.08373	0.819592
CA1_CGCTGGATCAAAGTAG	Tumor	patient_1	CD8-C3-GZMK	-3.8017	0.171858	0.672393
CA1_CGCTTCAAGAATCTCC	Tumor	patient_1	CD8-C3-GZMK	-2.42603	4.095	0.686115
CA1_CGCTTCAAGACTAAGT	Tumor	patient_1	CD8-C2-CCL5	-4.53061	4.0614	0.867124
CA1_CGCTTCACATATGCTG	Tumor	patient_1	CD8-C3-GZMK	-4.55052	1.30004	0.331228
CA1_CGCTTCATCAGAGCTT	Tumor	patient_1	CD8-C4-HSPA1A	5.90633	3.99454	0.851665
CA1_CGGACACCAACCGCCA	Tumor	patient_1	CD8-C3-GZMK	-0.770033	2.12197	0.525335
CA1_CGGACACCACAAGTAA	Tumor	patient_1	CD8-C2-CCL5	2.51529	0.414912	0.353215
CA1_CGGACACGTACAGTTC	Tumor	patient_1	CD8-C2-CCL5	-0.908516	1.21802	0.836803
CA1_CGGACACGTAGCGCTC	Tumor	patient_1	CD8-C4-HSPA1A	2.21452	2.01345	0.49032
CA1_CGGACACTCACTTATC	Tumor	patient_1	CD8-C3-GZMK	-4.8821	2.54962	0.864725
CA1_CGGACACTCATTTGGG	Tumor	patient_1	CD8-C3-GZMK	-4.23282	3.90643	0.774574
CA1_CGGACGTAGTTTCCTT	Tumor	patient_1	CD8-C3-GZMK	-2.9637	0.0888834	0.471897
CA1_CGGACGTCAGGGCATA	Tumor	patient_1	CD8-C2-CCL5	-2.08472	-0.199986	0.670023
CA1_CGGACGTGTAAACACA	Tumor	patient_1	CD8-C4-HSPA1A	1.11052	3.70544	0.875662
CA1_CGGACGTGTCATATCG	Tumor	patient_1	CD8-C4-HSPA1A	0.726677	3.49683	0.703366
CA1_CGGACGTTCACTTATC	Tumor	patient_1	CD8-C4-HSPA1A	1.61302	1.88391	0.802776
CA1_CGGACGTTCTACTCAT	Tumor	patient_1	CD8-C3-GZMK	-5.43939	-2.80165	0.160051
CA1_CGGACTGCACGCCAGT	Tumor	patient_1	CD8-C4-HSPA1A	2.71256	5.06866	0.883993
CA1_CGGACTGCATCTGGTA	Tumor	patient_1	CD8-C3-GZMK	-3.5934	3.09347	0.451815
CA1_CGGACTGCATGTTGAC	Tumor	patient_1	CD8-C3-GZMK	1.48888	0.603112	0.32836
CA1_CGGACTGGTATATCCG	Tumor	patient_1	CD8-C3-GZMK	-2.33749	2.82648	0.622215
CA1_CGGACTGGTCACCCAG	Tumor	patient_1	CD8-C3-GZMK	-1.42426	0.751281	0.806312
CA1_CGGACTGGTCATTAGC	Tumor	patient_1	CD8-C3-GZMK	-6.48154	1.32635	0.597485
CA1_CGGACTGTCCTGCTTG	Tumor	patient_1	CD8-C3-GZMK	-4.84849	2.15765	0.701047
CA1_CGGAGCTCACTGTGTA	Tumor	patient_1	CD8-C4-HSPA1A	0.478653	6.58263	1.03903
CA1_CGGAGCTCAGCCTTTC	Tumor	patient_1	CD8-C3-GZMK	-2.22669	2.00688	0.786765
CA1_CGGAGCTTCCGCAGTG	Tumor	patient_1	CD8-C2-CCL5	-1.96129	2.30493	0.954794
CA1_CGGAGTCCACCAGGCT	Tumor	patient_1	CD8-C4-HSPA1A	2.38818	3.34334	0.643003
CA1_CGGAGTCGTGGCTCCA	Tumor	patient_1	CD8-C3-GZMK	-1.78292	4.54048	0.579751
CA1_CGGAGTCTCTACCTGC	Tumor	patient_1	CD8-C3-GZMK	-5.04143	6.44807	1.28342
CA1_CGGAGTCTCTGCTGCT	Tumor	patient_1	CD8-C3-GZMK	1.25589	4.42417	0.966251
CA1_CGGCTAGAGCAATATG	Tumor	patient_1	CD8-C4-HSPA1A	1.5189	-0.296157	0.301001
CA1_CGGCTAGAGTCACGCC	Tumor	patient_1	CD8-C4-HSPA1A	4.88085	3.52395	0.475116
CA1_CGGCTAGCAGATCTGT	Tumor	patient_1	CD8-C4-HSPA1A	4.54515	4.21041	0.818718
CA1_CGGCTAGGTACTTGAC	Tumor	patient_1	CD8-C4-HSPA1A	3.00504	1.66339	0.67066
CA1_CGGCTAGTCTAGCACA	Tumor	patient_1	CD8-C4-HSPA1A	2.24215	7.77032	1.06124
CA1_CGGGTCAAGGCTATCT	Tumor	patient_1	CD8-C3-GZMK	-1.85917	1.44159	0.807692
CA1_CGGGTCACAGTGGAGT	Tumor	patient_1	CD8-C3-GZMK	0.0938872	2.1821	0.475876
CA1_CGGGTCACATATACGC	Tumor	patient_1	CD8-C5-CXCL13	-0.863892	10.1341	1.35035
CA1_CGGGTCATCCAAACAC	Tumor	patient_1	CD8-C5-CXCL13	-3.88425	7.7722	0.792564
CA1_CGGGTCATCCAACCAA	Tumor	patient_1	CD8-C4-HSPA1A	8.5193	1.60779	0.685664
CA1_CGGGTCATCCCGGATG	Tumor	patient_1	CD8-C3-GZMK	-3.31269	4.73032	0.848242
CA1_CGGGTCATCTCTGAGA	Tumor	patient_1	CD8-C4-HSPA1A	1.92412	1.31877	1.02268
CA1_CGGTTAAAGTACGCCC	Tumor	patient_1	CD8-C3-GZMK	-3.2014	3.79267	0.915083
CA1_CGGTTAACAATGGAAT	Tumor	patient_1	CD8-C4-HSPA1A	4.43348	4.92361	0.707671
CA1_CGTAGCGTCCACGTGG	Tumor	patient_1	CD8-C3-GZMK	-0.241586	5.7523	0.894562
CA1_CGTAGGCCATCGGGTC	Tumor	patient_1	CD8-C3-GZMK	-6.92268	0.746641	0.434621
CA1_CGTAGGCTCACTCTTA	Tumor	patient_1	CD8-C3-GZMK	1.30259	3.41692	0.724022
CA1_CGTAGGCTCGAACTGT	Tumor	patient_1	CD8-C3-GZMK	-8.50884	0.522112	0.549458
CA1_CGTCACTAGATGCCTT	Tumor	patient_1	CD8-C4-HSPA1A	3.61953	1.84527	0.643586
CA1_CGTCACTAGTTTAGGA	Tumor	patient_1	CD8-C2-CCL5	0.832999	-0.465986	0.785494
CA1_CGTCACTCAAGAGTCG	Tumor	patient_1	CD8-C4-HSPA1A	1.23831	3.25389	0.581283
CA1_CGTCACTCAGGCGATA	Tumor	patient_1	CD8-C3-GZMK	-0.430865	-0.561969	0.383014
CA1_CGTCACTGTGTGACGA	Tumor	patient_1	CD8-C3-GZMK	0.326418	3.77348	0.876729
CA1_CGTCAGGAGGCGATAC	Tumor	patient_1	CD8-C5-CXCL13	-0.864562	5.26157	0.913206
CA1_CGTCAGGCAAAGGAAG	Tumor	patient_1	CD8-C4-HSPA1A	7.95457	4.87837	0.7133
CA1_CGTCAGGCATGAACCT	Tumor	patient_1	CD8-C3-GZMK	-3.15208	5.39501	0.74924
CA1_CGTCAGGGTCCAACTA	Tumor	patient_1	CD8-C5-CXCL13	-5.52838	7.29749	1.20117
CA1_CGTCAGGGTTCGTCTC	Tumor	patient_1	CD8-C3-GZMK	-1.9976	3.23821	0.676237
CA1_CGTCAGGTCAGGCCCA	Tumor	patient_1	CD8-C4-HSPA1A	1.70816	8.19358	1.00568
CA1_CGTCAGGTCCTCTAGC	Tumor	patient_1	CD8-C3-GZMK	-2.13654	1.88846	0.734578
CA1_CGTCCATAGAGCTGCA	Tumor	patient_1	CD8-C3-GZMK	-0.756044	1.54721	0.342664
CA1_CGTCCATAGTCCTCCT	Tumor	patient_1	CD8-C2-CCL5	-0.393359	-2.38963	0.351661
CA1_CGTCCATCACTTGGAT	Tumor	patient_1	CD8-C3-GZMK	-2.20394	3.30697	0.771396
CA1_CGTCCATTCTGCGACG	Tumor	patient_1	CD8-C3-GZMK	-3.29508	0.935279	0.763355
CA1_CGTCTACCATGAGCGA	Tumor	patient_1	CD8-C3-GZMK	-5.35818	-0.755981	0.415854
CA1_CGTCTACGTCACCTAA	Tumor	patient_1	CD8-C3-GZMK	-3.70801	2.31177	0.67966
CA1_CGTCTACGTGTGCGTC	Tumor	patient_1	CD8-C4-HSPA1A	2.74554	2.16227	0.217234
CA1_CGTCTACTCACATACG	Tumor	patient_1	CD8-C3-GZMK	-1.5635	1.10081	0.826083
CA1_CGTGTAAAGACAATAC	Tumor	patient_1	CD8-C3-GZMK	-1.46292	1.42962	0.827791
CA1_CGTGTAAAGCTTATCG	Tumor	patient_1	CD8-C4-HSPA1A	2.90017	3.14607	0.766679
CA1_CGTGTAAAGTCAATAG	Tumor	patient_1	CD8-C3-GZMK	-3.73754	1.80834	0.718527
CA1_CGTGTCTAGCTAACAA	Tumor	patient_1	CD8-C4-HSPA1A	1.16014	7.00279	1.02025
CA1_CGTGTCTCACTCAGGC	Tumor	patient_1	CD8-C3-GZMK	-1.97106	6.04807	1.25461
CA1_CGTGTCTGTTGGGACA	Tumor	patient_1	CD8-C3-GZMK	-1.71338	3.39748	0.625895
CA1_CGTTAGATCACAATGC	Tumor	patient_1	CD8-C4-HSPA1A	3.11906	2.18948	0.613544
CA1_CGTTCTGCAGGTTTCA	Tumor	patient_1	CD8-C4-HSPA1A	5.60691	1.04951	0.450115
CA1_CGTTCTGTCAACTCTT	Tumor	patient_1	CD8-C4-HSPA1A	1.72197	1.39995	0.616608
CA1_CGTTCTGTCCAGGGCT	Tumor	patient_1	CD8-C3-GZMK	-3.02702	2.32054	0.52115
CA1_CGTTCTGTCCTCAATT	Tumor	patient_1	CD8-C4-HSPA1A	7.07612	3.69851	0.773589
CA1_CGTTCTGTCGAATCCA	Tumor	patient_1	CD8-C4-HSPA1A	1.46192	3.64894	0.542161
CA1_CGTTGGGAGATAGTCA	Tumor	patient_1	CD8-C2-CCL5	1.85381	3.01022	0.667126
CA1_CGTTGGGAGCAGGCTA	Tumor	patient_1	CD8-C4-HSPA1A	7.74133	1.6079	0.666723
CA1_CGTTGGGAGGCCCTCA	Tumor	patient_1	CD8-C3-GZMK	-2.96379	0.889457	0.540804
CA1_CGTTGGGCAACGCACC	Tumor	patient_1	CD8-C4-HSPA1A	2.38648	3.05189	0.575403
CA1_CGTTGGGTCAGGTAAA	Tumor	patient_1	CD8-C3-GZMK	0.00878676	1.7317	0.651343
CA1_CTAACTTAGAGGTTGC	Tumor	patient_1	CD8-C4-HSPA1A	8.34909	0.0208013	0.378601
CA1_CTAACTTCAAGGACTG	Tumor	patient_1	CD8-C3-GZMK	0.86894	3.05418	0.462874
CA1_CTAACTTGTGCCTGTG	Tumor	patient_1	CD8-C4-HSPA1A	3.206	4.18145	0.766141
CA1_CTAACTTGTTTGACTG	Tumor	patient_1	CD8-C3-GZMK	1.54257	3.71835	0.58406
CA1_CTAACTTTCCACGTTC	Tumor	patient_1	CD8-C3-GZMK	-1.83551	2.50164	0.839268
CA1_CTAAGACAGAGGTTGC	Tumor	patient_1	CD8-C3-GZMK	-4.1527	3.70742	0.767012
CA1_CTAAGACCATCGTCGG	Tumor	patient_1	CD8-C3-GZMK	-0.775555	1.43968	0.605721
CA1_CTAAGACGTTTGCATG	Tumor	patient_1	CD8-C3-GZMK	-1.45295	2.73519	0.925097
CA1_CTAAGACTCTCCAGGG	Tumor	patient_1	CD8-C4-HSPA1A	4.11627	7.453	1.0477
CA1_CTAAGACTCTTCGGTC	Tumor	patient_1	CD8-C3-GZMK	0.344423	5.2442	0.665137
CA1_CTAATGGAGGCCGAAT	Tumor	patient_1	CD8-C3-GZMK	-2.23928	2.1477	0.584153
CA1_CTAATGGAGTGGGTTG	Tumor	patient_1	CD8-C4-HSPA1A	-0.25157	1.29175	0.618642
CA1_CTAATGGAGTGGTAGC	Tumor	patient_1	CD8-C3-GZMK	-2.48895	2.34764	0.247037
CA1_CTAATGGCACGGTAAG	Tumor	patient_1	CD8-C3-GZMK	-3.72296	-2.73003	0.35741
CA1_CTAATGGGTGCAGTAG	Tumor	patient_1	CD8-C3-GZMK	-0.858758	5.3247	1.14943
CA1_CTAATGGTCTGTTTGT	Tumor	patient_1	CD8-C4-HSPA1A	4.0662	2.26823	0.498778
CA1_CTACACCGTTAAAGTG	Tumor	patient_1	CD8-C3-GZMK	-2.36221	1.51321	0.676786
CA1_CTACACCTCCAACCAA	Tumor	patient_1	CD8-C3-GZMK	-4.45587	0.062266	0.667806
CA1_CTACATTAGCTGCGAA	Tumor	patient_1	CD8-C3-GZMK	-1.61331	5.28646	0.988956
CA1_CTACATTAGTCACGCC	Tumor	patient_1	CD8-C4-HSPA1A	2.39145	5.4254	0.720023
CA1_CTACCCAAGAGGGATA	Tumor	patient_1	CD8-C4-HSPA1A	4.10627	-1.97265	0.370503
CA1_CTACCCAAGTAGGTGC	Tumor	patient_1	CD8-C3-GZMK	-1.38529	6.14301	0.878649
CA1_CTACCCACAATGTAAG	Tumor	patient_1	CD8-C5-CXCL13	-0.242593	7.43833	0.905183
CA1_CTACCCAGTATGAATG	Tumor	patient_1	CD8-C4-HSPA1A	4.94963	6.02202	0.553521
CA1_CTACCCATCGAGCCCA	Tumor	patient_1	CD8-C3-GZMK	-8.98767	8.76369	1.1735
CA1_CTACCCATCTTGTTTG	Tumor	patient_1	CD8-C3-GZMK	-1.03945	8.77076	1.32572
CA1_CTACGTCAGAATTCCC	Tumor	patient_1	CD8-C4-HSPA1A	6.8965	0.594508	0.441377
CA1_CTACGTCCATCGGACC	Tumor	patient_1	CD8-C3-GZMK	-0.830178	1.57685	0.474004
CA1_CTACGTCCATGCATGT	Tumor	patient_1	CD8-C4-HSPA1A	6.04732	4.3885	0.63068
CA1_CTACGTCGTTGAACTC	Tumor	patient_1	CD8-C4-HSPA1A	3.69727	2.00078	0.522977
CA1_CTACGTCTCGTGGACC	Tumor	patient_1	CD8-C3-GZMK	-1.45215	2.23644	0.963608
CA1_CTAGAGTAGAATGTTG	Tumor	patient_1	CD8-C4-HSPA1A	7.68743	1.53407	0.394079
CA1_CTAGAGTCACATTCGA	Tumor	patient_1	CD8-C4-HSPA1A	2.83175	6.07657	1.07974
CA1_CTAGAGTGTCGCTTCT	Tumor	patient_1	CD8-C2-CCL5	-2.38588	2.47941	0.817986
CA1_CTAGAGTGTTGTTTGG	Tumor	patient_1	CD8-C3-GZMK	-0.926218	-2.46699	0.357772
CA1_CTAGAGTTCATCATTC	Tumor	patient_1	CD8-C4-HSPA1A	0.970742	5.01249	0.871614
CA1_CTAGCCTAGCAGACTG	Tumor	patient_1	CD8-C3-GZMK	-2.13206	0.503381	0.607821
CA1_CTAGCCTAGGTGGGTT	Tumor	patient_1	CD8-C2-CCL5	1.96817	2.85341	0.749155
CA1_CTAGCCTCACAGGAGT	Tumor	patient_1	CD8-C4-HSPA1A	7.23364	1.41733	0.543388
CA1_CTAGCCTGTCGCGGTT	Tumor	patient_1	CD8-C4-HSPA1A	5.84837	0.0426498	0.187215
CA1_CTAGTGAAGATGTGGC	Tumor	patient_1	CD8-C3-GZMK	-1.69083	1.78156	0.841596
CA1_CTAGTGAAGCCAGAAC	Tumor	patient_1	CD8-C3-GZMK	-2.5882	4.40574	0.672286
CA1_CTAGTGAAGCCAGGAT	Tumor	patient_1	CD8-C4-HSPA1A	6.84724	5.29574	0.46931
CA1_CTAGTGACAGCCTGTG	Tumor	patient_1	CD8-C3-GZMK	0.305993	3.12177	0.82945
CA1_CTAGTGAGTTCAGTAC	Tumor	patient_1	CD8-C4-HSPA1A	7.41345	-0.888622	0.306257
CA1_CTAGTGATCAACACGT	Tumor	patient_1	CD8-C3-GZMK	0.883838	5.93644	0.930504
CA1_CTAGTGATCTGTCTAT	Tumor	patient_1	CD8-C3-GZMK	0.311387	2.71697	0.798598
CA1_CTCACACCATTCCTGC	Tumor	patient_1	CD8-C3-GZMK	-1.12575	0.672665	0.537216
CA1_CTCACACGTGAAGGCT	Tumor	patient_1	CD8-C3-GZMK	2.07191	7.49343	0.923277
CA1_CTCACACTCCGCGTTT	Tumor	patient_1	CD8-C4-HSPA1A	5.96991	2.89187	0.553871
CA1_CTCAGAAGTGGTCTCG	Tumor	patient_1	CD8-C5-CXCL13	-1.23547	3.53313	0.492445
CA1_CTCAGAATCACCCTCA	Tumor	patient_1	CD8-C4-HSPA1A	1.50172	2.68151	0.708855
CA1_CTCAGAATCATGGTCA	Tumor	patient_1	CD8-C5-CXCL13	2.51049	3.94016	0.700623
CA1_CTCAGAATCCCACTTG	Tumor	patient_1	CD8-C3-GZMK	-0.276964	2.8021	0.673994
CA1_CTCAGAATCGTGTAGT	Tumor	patient_1	CD8-C3-GZMK	-3.07911	0.36085	0.65015
CA1_CTCATTACACTTGGAT	Tumor	patient_1	CD8-C3-GZMK	-5.68321	2.2738	0.517045
CA1_CTCATTACAGCGATCC	Tumor	patient_1	CD8-C4-HSPA1A	3.9343	3.82601	0.637834
CA1_CTCCTAGAGCAGGCTA	Tumor	patient_1	CD8-C3-GZMK	-7.97675	-3.05105	0.132248
CA1_CTCCTAGAGTATCTCG	Tumor	patient_1	CD8-C4-HSPA1A	1.62586	8.61593	0.794459
CA1_CTCCTAGGTCCAGTTA	Tumor	patient_1	CD8-C3-GZMK	0.557502	1.51075	0.690458
CA1_CTCCTAGTCGTCACGG	Tumor	patient_1	CD8-C4-HSPA1A	5.10978	2.11369	0.899815
CA1_CTCCTAGTCTCAAACG	Tumor	patient_1	CD8-C3-GZMK	-0.545526	4.5281	1.09092
CA1_CTCGAAAAGCCGTCGT	Tumor	patient_1	CD8-C3-GZMK	-1.11506	0.902116	0.691456
CA1_CTCGAAAAGGGAGTAA	Tumor	patient_1	CD8-C3-GZMK	-7.7877	-1.80949	0.197088
CA1_CTCGAAAAGTGAACGC	Tumor	patient_1	CD8-C4-HSPA1A	3.76463	1.99059	0.615788
CA1_CTCGAAACACTGTTAG	Tumor	patient_1	CD8-C4-HSPA1A	5.50651	1.17107	0.451894
CA1_CTCGAAAGTAATTGGA	Tumor	patient_1	CD8-C3-GZMK	1.42323	4.09816	0.705491
CA1_CTCGAAAGTGACGCCT	Tumor	patient_1	CD8-C3-GZMK	-0.074156	0.79814	0.477651
CA1_CTCGAAATCACCACCT	Tumor	patient_1	CD8-C3-GZMK	-0.802833	0.823202	0.603974
CA1_CTCGAGGAGGATTCGG	Tumor	patient_1	CD8-C2-CCL5	-3.12229	2.533	0.636849
CA1_CTCGAGGCAAGGTTTC	Tumor	patient_1	CD8-C3-GZMK	-1.37002	0.432834	0.297523
CA1_CTCGAGGTCGAATCCA	Tumor	patient_1	CD8-C2-CCL5	-5.46457	-0.289115	0.69357
CA1_CTCGGAGAGAGAACAG	Tumor	patient_1	CD8-C3-GZMK	-5.7895	1.93782	0.752566
CA1_CTCGGAGAGCTCCTCT	Tumor	patient_1	CD8-C4-HSPA1A	1.26477	0.0364749	0.373394
CA1_CTCGGAGAGGTGGGTT	Tumor	patient_1	CD8-C3-GZMK	1.50371	9.03331	0.875165
CA1_CTCGGAGGTAAGAGGA	Tumor	patient_1	CD8-C4-HSPA1A	5.0516	0.787183	0.529109
CA1_CTCGGGAAGACGACGT	Tumor	patient_1	CD8-C3-GZMK	-0.142478	3.08463	0.296632
CA1_CTCGGGAAGAGCTTCT	Tumor	patient_1	CD8-C1-CD8B	1.64322	-3.06531	0.402888
CA1_CTCGGGAAGGCTCATT	Tumor	patient_1	CD8-C4-HSPA1A	3.66107	2.47279	0.336911
CA1_CTCGGGACATAGGATA	Tumor	patient_1	CD8-C3-GZMK	-2.63094	1.27534	0.492875
CA1_CTCGGGACATGAACCT	Tumor	patient_1	CD8-C3-GZMK	-2.61479	1.45389	0.660382
CA1_CTCGGGATCAACGGCC	Tumor	patient_1	CD8-C4-HSPA1A	2.34736	4.50446	0.636137
CA1_CTCGGGATCAGCGACC	Tumor	patient_1	CD8-C3-GZMK	-5.2543	0.98712	0.628278
CA1_CTCGGGATCTCCCTGA	Tumor	patient_1	CD8-C3-GZMK	-3.3905	7.04281	1.2001
CA1_CTCGTACAGAGGACGG	Tumor	patient_1	CD8-C3-GZMK	-5.73397	4.79619	0.877591
CA1_CTCGTACAGTATGACA	Tumor	patient_1	CD8-C4-HSPA1A	4.78319	4.97935	0.8143
CA1_CTCGTACCAACTGGCC	Tumor	patient_1	CD8-C3-GZMK	-4.73541	4.0319	0.899038
CA1_CTCGTACCACCTTGTC	Tumor	patient_1	CD8-C3-GZMK	0.257093	1.46114	0.587789
CA1_CTCGTACTCTTGACGA	Tumor	patient_1	CD8-C3-GZMK	-4.08422	6.615	1.18601
CA1_CTCGTCACAAACTGTC	Tumor	patient_1	CD8-C4-HSPA1A	6.80012	1.5357	0.552239
CA1_CTCGTCACAAGCCATT	Tumor	patient_1	CD8-C3-GZMK	0.244895	2.35774	0.871564
CA1_CTCGTCATCCACGAAT	Tumor	patient_1	CD8-C4-HSPA1A	0.491968	-0.682037	0.432581
CA1_CTCGTCATCTACTATC	Tumor	patient_1	CD8-C3-GZMK	-0.16118	6.25328	0.744675
CA1_CTCGTCATCTTAGCCC	Tumor	patient_1	CD8-C3-GZMK	-1.51877	-0.626594	0.762627
CA1_CTCTAATAGATCCGAG	Tumor	patient_1	CD8-C4-HSPA1A	4.55673	4.35279	0.745338
CA1_CTCTAATAGGAACTGC	Tumor	patient_1	CD8-C4-HSPA1A	1.65072	-0.85959	0.470437
CA1_CTCTAATAGTGTCCAT	Tumor	patient_1	CD8-C3-GZMK	-0.00248797	1.87553	0.628287
CA1_CTCTAATGTGCTAGCC	Tumor	patient_1	CD8-C1-CD8B	0.665058	-3.21051	0.536349
CA1_CTCTAATTCGTGGACC	Tumor	patient_1	CD8-C5-CXCL13	-2.05488	5.49568	1.11484
CA1_CTCTACGAGACAAGCC	Tumor	patient_1	CD8-C4-HSPA1A	2.10973	0.535614	0.289602
CA1_CTCTACGAGCCAGAAC	Tumor	patient_1	CD8-C3-GZMK	1.36147	0.413441	0.443774
CA1_CTCTACGTCACAAACC	Tumor	patient_1	CD8-C3-GZMK	-5.46683	3.5516	0.824163
CA1_CTCTACGTCACCAGGC	Tumor	patient_1	CD8-C3-GZMK	-1.1958	8.31516	1.04076
CA1_CTCTACGTCACCCTCA	Tumor	patient_1	CD8-C3-GZMK	0.627146	0.586163	0.555284
CA1_CTCTGGTAGGCTAGCA	Tumor	patient_1	CD8-C3-GZMK	-1.5634	3.02955	0.823806
CA1_CTCTGGTCACAACGCC	Tumor	patient_1	CD8-C2-CCL5	-8.48197	3.55373	0.886838
CA1_CTCTGGTCACGCCAGT	Tumor	patient_1	CD8-C4-HSPA1A	4.06489	1.3139	0.477997
CA1_CTCTGGTTCCAATGGT	Tumor	patient_1	CD8-C3-GZMK	-0.748278	-3.03506	0.672566
CA1_CTGAAACAGCCTCGTG	Tumor	patient_1	CD8-C4-HSPA1A	4.54773	0.309917	0.546094
CA1_CTGAAGTAGCTAACAA	Tumor	patient_1	CD8-C4-HSPA1A	6.4978	3.9285	0.498146
CA1_CTGAAGTAGGCCATAG	Tumor	patient_1	CD8-C3-GZMK	-1.36836	6.98841	1.4336
CA1_CTGAAGTCAACCGCCA	Tumor	patient_1	CD8-C3-GZMK	1.33555	-1.45011	0.420182
CA1_CTGAAGTCATAGGATA	Tumor	patient_1	CD8-C3-GZMK	-6.26642	1.44351	1.00454
CA1_CTGAAGTGTCATACTG	Tumor	patient_1	CD8-C3-GZMK	-1.9653	3.69258	0.801812
CA1_CTGAAGTGTCGGCATC	Tumor	patient_1	CD8-C3-GZMK	-5.82694	-0.0830901	0.950747
CA1_CTGAAGTGTTCAGTAC	Tumor	patient_1	CD8-C4-HSPA1A	0.906629	-0.0221854	0.429733
CA1_CTGAAGTTCCAAGCCG	Tumor	patient_1	CD8-C3-GZMK	-1.93113	-2.29348	0.193774
CA1_CTGATAGAGTTAACGA	Tumor	patient_1	CD8-C5-CXCL13	1.16984	11.2169	1.0989
CA1_CTGATAGGTTCTGGTA	Tumor	patient_1	CD8-C3-GZMK	-0.761642	1.12934	0.562201
CA1_CTGATAGGTTTGCATG	Tumor	patient_1	CD8-C4-HSPA1A	3.25665	3.14265	1.0166
CA1_CTGATAGTCCGCGTTT	Tumor	patient_1	CD8-C4-HSPA1A	-0.04489	6.15397	0.871593
CA1_CTGATCCAGATAGCAT	Tumor	patient_1	CD8-C5-CXCL13	-1.10123	10.3313	1.21086
CA1_CTGATCCCAAATTGCC	Tumor	patient_1	CD8-C4-HSPA1A	0.51809	1.05279	0.413664
CA1_CTGATCCCACCGCTAG	Tumor	patient_1	CD8-C4-HSPA1A	-0.353851	5.26095	0.539929
CA1_CTGATCCCATAACCTG	Tumor	patient_1	CD8-C3-GZMK	2.45592	0.993007	0.46475
CA1_CTGATCCGTAAGAGGA	Tumor	patient_1	CD8-C3-GZMK	1.6615	3.68484	0.867634
CA1_CTGATCCGTCTACCTC	Tumor	patient_1	CD8-C3-GZMK	-0.42306	5.1682	0.916539
CA1_CTGATCCGTGGTGTAG	Tumor	patient_1	CD8-C3-GZMK	-3.54988	5.56625	0.596285
CA1_CTGATCCTCTAGAGTC	Tumor	patient_1	CD8-C2-CCL5	-6.59735	4.94792	0.944355
CA1_CTGCCTAAGCTAGTTC	Tumor	patient_1	CD8-C2-CCL5	-6.20984	1.40253	0.867987
CA1_CTGCCTAAGGTGTGGT	Tumor	patient_1	CD8-C2-CCL5	0.528113	-0.444404	0.710353
CA1_CTGCCTACAGTACACT	Tumor	patient_1	CD8-C3-GZMK	-0.584017	8.51868	1.05378
CA1_CTGCCTACATCCCATC	Tumor	patient_1	CD8-C4-HSPA1A	1.69742	1.07977	0.357791
CA1_CTGCCTAGTACCGAGA	Tumor	patient_1	CD8-C2-CCL5	-5.13802	-2.1295	0.471883
CA1_CTGCCTAGTAGCCTCG	Tumor	patient_1	CD8-C2-CCL5	-1.87032	3.50542	1.01637
CA1_CTGCCTATCCCTTGCA	Tumor	patient_1	CD8-C3-GZMK	1.73736	3.30431	0.864145
CA1_CTGCCTATCTAACCGA	Tumor	patient_1	CD8-C3-GZMK	0.413391	2.32414	0.789605
CA1_CTGCCTATCTTGCAAG	Tumor	patient_1	CD8-C3-GZMK	-1.18227	1.60535	0.487219
CA1_CTGCGGACACAACGCC	Tumor	patient_1	CD8-C3-GZMK	-4.94102	0.984677	0.7586
CA1_CTGCGGAGTGGCCCTA	Tumor	patient_1	CD8-C3-GZMK	-1.19666	6.70704	0.876699
CA1_CTGCGGATCAACGAAA	Tumor	patient_1	CD8-C3-GZMK	-6.24617	-0.667073	0.366116
CA1_CTGCGGATCAGCACAT	Tumor	patient_1	CD8-C3-GZMK	-1.53944	5.67919	1.0682
CA1_CTGCGGATCGTCTGCT	Tumor	patient_1	CD8-C3-GZMK	-1.32932	4.17339	0.648506
CA1_CTGCGGATCTTAGCCC	Tumor	patient_1	CD8-C4-HSPA1A	1.27283	4.05707	0.738997
CA1_CTGCTGTAGGTAGCCA	Tumor	patient_1	CD8-C4-HSPA1A	1.82973	4.10829	0.593206
CA1_CTGCTGTCACGAAATA	Tumor	patient_1	CD8-C3-GZMK	-4.38667	5.79718	1.0308
CA1_CTGCTGTCATCCGTGG	Tumor	patient_1	CD8-C4-HSPA1A	1.95273	3.84589	0.753951
CA1_CTGCTGTGTAGCGTAG	Tumor	patient_1	CD8-C3-GZMK	-1.86768	2.33067	0.743159
CA1_CTGCTGTGTGTTGAGG	Tumor	patient_1	CD8-C4-HSPA1A	4.77775	2.43974	0.621632
CA1_CTGGTCTAGAAGCCCA	Tumor	patient_1	CD8-C4-HSPA1A	4.46095	2.9208	0.76179
CA1_CTGGTCTAGGATGCGT	Tumor	patient_1	CD8-C3-GZMK	-1.57849	-0.782261	0.5486
CA1_CTGGTCTCAAAGCAAT	Tumor	patient_1	CD8-C3-GZMK	-1.51802	1.61081	0.471346
CA1_CTGGTCTCATCGGAAG	Tumor	patient_1	CD8-C3-GZMK	-4.81647	2.75394	0.914642
CA1_CTGGTCTTCTACCTGC	Tumor	patient_1	CD8-C3-GZMK	-0.917047	6.93587	1.12572
CA1_CTGTGCTAGTCCTCCT	Tumor	patient_1	CD8-C3-GZMK	0.0445481	4.04054	0.905882
CA1_CTGTGCTCATATACCG	Tumor	patient_1	CD8-C3-GZMK	1.36696	4.28825	0.679764
CA1_CTGTGCTTCTTATCTG	Tumor	patient_1	CD8-C4-HSPA1A	5.60646	-1.28823	0.455877
CA1_CTGTTTAAGAGCTATA	Tumor	patient_1	CD8-C3-GZMK	-1.41389	1.32296	0.6929
CA1_CTGTTTAAGCATCATC	Tumor	patient_1	CD8-C2-CCL5	-0.47298	4.20463	0.996681
CA1_CTGTTTAGTTCTGGTA	Tumor	patient_1	CD8-C3-GZMK	-5.00414	0.15649	0.381791
CA1_CTGTTTATCAGCGACC	Tumor	patient_1	CD8-C3-GZMK	-3.35822	2.58105	0.828816
CA1_CTGTTTATCCATGCTC	Tumor	patient_1	CD8-C3-GZMK	2.5725	1.79573	0.887713
CA1_CTGTTTATCGGAGGTA	Tumor	patient_1	CD8-C2-CCL5	-1.30049	1.96745	0.732607
CA1_CTGTTTATCGTATCAG	Tumor	patient_1	CD8-C4-HSPA1A	3.7188	2.41879	0.290858
CA1_CTTACCGGTAGCAAAT	Tumor	patient_1	CD8-C3-GZMK	-6.13094	2.13354	0.465768
CA1_CTTAGGAAGGGTCGAT	Tumor	patient_1	CD8-C3-GZMK	-3.33183	1.17746	0.631748
CA1_CTTAGGAAGGGTCTCC	Tumor	patient_1	CD8-C3-GZMK	-4.63556	2.95881	0.824059
CA1_CTTAGGACACACCGCA	Tumor	patient_1	CD8-C4-HSPA1A	2.33185	0.760607	0.582983
CA1_CTTAGGAGTCTCACCT	Tumor	patient_1	CD8-C4-HSPA1A	-0.97631	3.4946	0.869774
CA1_CTTAGGATCATCGATG	Tumor	patient_1	CD8-C5-CXCL13	0.906407	7.09194	0.669218
CA1_CTTAGGATCCGTTGTC	Tumor	patient_1	CD8-C3-GZMK	-1.24413	2.41275	0.662115
CA1_CTTAGGATCGCGCCAA	Tumor	patient_1	CD8-C3-GZMK	-3.33543	2.71946	1.12101
CA1_CTTCTCTAGTGGTAGC	Tumor	patient_1	CD8-C3-GZMK	-3.79693	0.051973	0.479746
CA1_CTTCTCTTCCTCCTAG	Tumor	patient_1	CD8-C3-GZMK	2.08509	2.70274	0.778349
CA1_CTTCTCTTCGACGGAA	Tumor	patient_1	CD8-C4-HSPA1A	2.27025	2.59839	0.960883
CA1_CTTGGCTAGAGCTATA	Tumor	patient_1	CD8-C4-HSPA1A	1.7221	1.13809	0.556493
CA1_CTTGGCTAGCTAGTCT	Tumor	patient_1	CD8-C4-HSPA1A	4.57514	4.00483	0.618117
CA1_CTTGGCTGTACATCCA	Tumor	patient_1	CD8-C5-CXCL13	5.27374	7.08597	0.403287
CA1_CTTGGCTGTCGCCATG	Tumor	patient_1	CD8-C4-HSPA1A	4.82547	-0.0909051	0.452094
CA1_CTTGGCTTCACGATGT	Tumor	patient_1	CD8-C4-HSPA1A	3.36189	2.83096	0.535151
CA1_CTTGGCTTCCACGTGG	Tumor	patient_1	CD8-C4-HSPA1A	3.73305	1.10911	0.714488
CA1_CTTTGCGAGATACACA	Tumor	patient_1	CD8-C4-HSPA1A	0.00119023	5.67125	0.902066
CA1_CTTTGCGAGCCACGTC	Tumor	patient_1	CD8-C3-GZMK	-0.412757	-0.513535	0.652693
CA1_CTTTGCGAGTCCAGGA	Tumor	patient_1	CD8-C3-GZMK	0.424638	5.04687	0.784279
CA1_CTTTGCGGTACGAAAT	Tumor	patient_1	CD8-C2-CCL5	1.14647	-1.89332	0.641038
CA1_CTTTGCGTCAGTTCGA	Tumor	patient_1	CD8-C3-GZMK	-3.2634	2.77263	0.846335
CA1_CTTTGCGTCGTGGGAA	Tumor	patient_1	CD8-C5-CXCL13	-2.86544	-1.56852	0.395155
CA1_GAAACTCGTAGCCTCG	Tumor	patient_1	CD8-C2-CCL5	-1.39417	0.219729	0.831669
CA1_GAAACTCTCACCGGGT	Tumor	patient_1	CD8-C3-GZMK	-5.89031	-0.33035	0.572369
CA1_GAAACTCTCACTGGGC	Tumor	patient_1	CD8-C2-CCL5	-6.65325	4.09816	0.749163
CA1_GAAACTCTCTCTGAGA	Tumor	patient_1	CD8-C5-CXCL13	-4.26923	9.56078	1.32338
CA1_GAAATGAAGACTGTAA	Tumor	patient_1	CD8-C3-GZMK	-0.813941	1.56952	0.334663
CA1_GAAATGAAGGCGTACA	Tumor	patient_1	CD8-C4-HSPA1A	5.12033	2.26361	0.492705
CA1_GAAATGACACCGTTGG	Tumor	patient_1	CD8-C3-GZMK	-5.54734	0.803671	0.650307
CA1_GAACATCAGCACCGTC	Tumor	patient_1	CD8-C3-GZMK	-0.75853	3.7341	0.619105
CA1_GAACATCAGTGAACGC	Tumor	patient_1	CD8-C3-GZMK	-2.65832	4.69356	0.645801
CA1_GAACATCCACGGCTAC	Tumor	patient_1	CD8-C3-GZMK	-3.80936	0.734787	0.794465
CA1_GAACATCCATGTAGTC	Tumor	patient_1	CD8-C3-GZMK	-3.89419	1.38216	0.726326
CA1_GAACATCTCGTTTGCC	Tumor	patient_1	CD8-C2-CCL5	-0.628294	1.00465	0.656849
CA1_GAACCTAAGGTGCAAC	Tumor	patient_1	CD8-C4-HSPA1A	3.74631	3.70401	0.844016
CA1_GAACCTACAAGCCATT	Tumor	patient_1	CD8-C4-HSPA1A	5.85079	4.32563	0.802055
CA1_GAACCTACATCGGGTC	Tumor	patient_1	CD8-C5-CXCL13	-5.51192	10.8058	1.13351
CA1_GAACCTACATTCTCAT	Tumor	patient_1	CD8-C3-GZMK	-2.97911	2.76469	0.753872
CA1_GAACCTATCCGTACAA	Tumor	patient_1	CD8-C4-HSPA1A	6.1023	7.01151	0.795394
CA1_GAACGGAAGAAGCCCA	Tumor	patient_1	CD8-C3-GZMK	0.756367	2.17261	0.891184
CA1_GAACGGAAGGGTCGAT	Tumor	patient_1	CD8-C4-HSPA1A	0.20228	2.92281	0.809408
CA1_GAACGGACAATCGAAA	Tumor	patient_1	CD8-C3-GZMK	-8.01872	2.2691	0.782518
CA1_GAACGGAGTTCAGGCC	Tumor	patient_1	CD8-C3-GZMK	-2.63109	2.81706	0.959274
CA1_GAACGGATCATCACCC	Tumor	patient_1	CD8-C3-GZMK	-1.81747	3.44231	1.01875
CA1_GAACGGATCCAAATGC	Tumor	patient_1	CD8-C3-GZMK	2.90892	7.32033	0.860432
CA1_GAACGGATCCCAAGAT	Tumor	patient_1	CD8-C4-HSPA1A	4.6165	3.58627	0.527449
CA1_GAACGGATCGGCATCG	Tumor	patient_1	CD8-C3-GZMK	-6.34228	0.686653	0.724027
CA1_GAAGCAGGTAGCGATG	Tumor	patient_1	CD8-C2-CCL5	-1.22999	0.0143684	0.89897
CA1_GAAGCAGGTATAGTAG	Tumor	patient_1	CD8-C2-CCL5	-0.923547	-2.18291	0.548097
CA1_GAAGCAGTCAAAGACA	Tumor	patient_1	CD8-C4-HSPA1A	6.34876	3.53337	0.82364
CA1_GAATAAGGTCGACTGC	Tumor	patient_1	CD8-C2-CCL5	-1.2821	2.55672	1.0295
CA1_GAATGAACAAAGGCGT	Tumor	patient_1	CD8-C3-GZMK	-1.94883	1.52392	0.638699
CA1_GAATGAACAGACAAAT	Tumor	patient_1	CD8-C3-GZMK	-2.71738	-0.32845	0.782918
CA1_GACACGCCAAGAGTCG	Tumor	patient_1	CD8-C2-CCL5	-1.26424	4.13137	0.720565
CA1_GACACGCCAAGGTTTC	Tumor	patient_1	CD8-C4-HSPA1A	2.99105	5.20027	0.855389
CA1_GACACGCCACGAAACG	Tumor	patient_1	CD8-C4-HSPA1A	3.2775	1.75179	0.552809
CA1_GACACGCCACTTAACG	Tumor	patient_1	CD8-C4-HSPA1A	3.45	3.50641	1.00502
CA1_GACACGCCAGTCCTTC	Tumor	patient_1	CD8-C4-HSPA1A	4.83552	4.85808	0.925031
CA1_GACACGCCATAAAGGT	Tumor	patient_1	CD8-C4-HSPA1A	2.00621	2.74311	0.651795
CA1_GACACGCCATACCATG	Tumor	patient_1	CD8-C3-GZMK	-2.4203	0.530384	0.801763
CA1_GACACGCCATCCCACT	Tumor	patient_1	CD8-C4-HSPA1A	5.92901	0.378478	0.473149
CA1_GACACGCCATCCTAGA	Tumor	patient_1	CD8-C3-GZMK	-1.66135	3.12292	0.542333
CA1_GACACGCTCAGGCAAG	Tumor	patient_1	CD8-C4-HSPA1A	2.85285	1.61242	0.525732
CA1_GACACGCTCGTTTATC	Tumor	patient_1	CD8-C5-CXCL13	-3.66515	10.234	1.38248
CA1_GACAGAGTCGCGTAGC	Tumor	patient_1	CD8-C2-CCL5	-5.0614	0.312964	0.499476
CA1_GACCAATAGAGTGACC	Tumor	patient_1	CD8-C5-CXCL13	-2.40451	7.74203	1.02805
CA1_GACCAATAGGAATCGC	Tumor	patient_1	CD8-C3-GZMK	-2.4343	3.13986	0.638958
CA1_GACCAATAGGTTCCTA	Tumor	patient_1	CD8-C3-GZMK	0.198666	4.04013	0.908376
CA1_GACCAATCAGACAGGT	Tumor	patient_1	CD8-C4-HSPA1A	5.15966	3.3238	0.775469
CA1_GACCAATCAGATCGGA	Tumor	patient_1	CD8-C4-HSPA1A	2.95372	1.13867	0.537227
CA1_GACCAATGTGTGGCTC	Tumor	patient_1	CD8-C2-CCL5	2.14511	-1.71185	0.381526
CA1_GACCAATGTTCCACAA	Tumor	patient_1	CD8-C3-GZMK	-1.68838	0.573342	0.615675
CA1_GACCAATTCAATACCG	Tumor	patient_1	CD8-C3-GZMK	1.94948	1.85351	0.854837
CA1_GACCAATTCAGAAATG	Tumor	patient_1	CD8-C3-GZMK	-0.617105	2.31749	0.544341
CA1_GACCAATTCGGCGCAT	Tumor	patient_1	CD8-C2-CCL5	-2.25641	2.57543	0.7823
CA1_GACCAATTCTGTTTGT	Tumor	patient_1	CD8-C3-GZMK	0.386264	5.76642	1.06574
CA1_GACCTGGAGAAACGAG	Tumor	patient_1	CD8-C5-CXCL13	-1.62605	2.45069	0.53251
CA1_GACCTGGAGGCCGAAT	Tumor	patient_1	CD8-C3-GZMK	-7.31805	-2.38719	0.471406
CA1_GACCTGGAGGTACTCT	Tumor	patient_1	CD8-C5-CXCL13	-3.22926	9.02829	1.06391
CA1_GACCTGGGTGATGTGG	Tumor	patient_1	CD8-C3-GZMK	-4.34345	-0.471523	0.303141
CA1_GACCTGGTCACAACGT	Tumor	patient_1	CD8-C3-GZMK	-1.24829	-3.13758	0.542535
CA1_GACCTGGTCACATACG	Tumor	patient_1	CD8-C4-HSPA1A	2.82469	4.47267	0.980373
CA1_GACCTGGTCAGCTCTC	Tumor	patient_1	CD8-C3-GZMK	-3.7116	3.60074	0.848898
CA1_GACCTGGTCTTGTCAT	Tumor	patient_1	CD8-C5-CXCL13	-4.04521	9.30724	1.19771
CA1_GACGCGTAGGTGCAAC	Tumor	patient_1	CD8-C4-HSPA1A	2.90262	4.30932	0.78835
CA1_GACGCGTCACGTCAGC	Tumor	patient_1	CD8-C4-HSPA1A	4.03731	0.911475	0.29876
CA1_GACGCGTGTTTCGCTC	Tumor	patient_1	CD8-C3-GZMK	-4.02682	2.4471	0.816457
CA1_GACGCGTTCAACACGT	Tumor	patient_1	CD8-C3-GZMK	-3.29476	7.02331	1.04394
CA1_GACGCGTTCATTATCC	Tumor	patient_1	CD8-C3-GZMK	-3.76392	4.43689	0.892986
CA1_GACGCGTTCGGCATCG	Tumor	patient_1	CD8-C3-GZMK	-0.27027	1.19928	0.537588
CA1_GACGGCTAGTCCATAC	Tumor	patient_1	CD8-C3-GZMK	0.180838	3.12743	0.677405
CA1_GACGGCTCACACCGCA	Tumor	patient_1	CD8-C3-GZMK	2.70813	2.38172	0.578477
CA1_GACGGCTGTAGCTCCG	Tumor	patient_1	CD8-C4-HSPA1A	4.80953	-0.707859	0.354394
CA1_GACGGCTGTCACCTAA	Tumor	patient_1	CD8-C3-GZMK	-3.25437	7.42319	1.18053
CA1_GACGGCTGTGTCCTCT	Tumor	patient_1	CD8-C4-HSPA1A	2.36566	3.49217	0.654272
CA1_GACGTGCAGTCACGCC	Tumor	patient_1	CD8-C4-HSPA1A	4.19014	2.58237	0.575384
CA1_GACGTGCTCGGAATCT	Tumor	patient_1	CD8-C3-GZMK	1.23369	5.67797	0.682298
CA1_GACGTTAAGTCAAGGC	Tumor	patient_1	CD8-C5-CXCL13	-2.50991	1.45735	0.74667
CA1_GACGTTAGTCAGGACA	Tumor	patient_1	CD8-C4-HSPA1A	3.77793	5.17839	0.836036
CA1_GACGTTATCGATGAGG	Tumor	patient_1	CD8-C3-GZMK	-7.45059	1.24895	0.677686
CA1_GACTAACTCTGTACGA	Tumor	patient_1	CD8-C3-GZMK	-4.55246	3.69852	0.810534
CA1_GACTACAAGGACAGCT	Tumor	patient_1	CD8-C3-GZMK	-1.27074	4.74084	0.748106
CA1_GACTACACAGCCTTTC	Tumor	patient_1	CD8-C4-HSPA1A	3.29725	5.06653	0.943418
CA1_GACTACAGTACATGTC	Tumor	patient_1	CD8-C3-GZMK	-0.495468	4.25367	0.809578
CA1_GACTACATCTTGCCGT	Tumor	patient_1	CD8-C3-GZMK	-0.9158	-0.258432	0.531682
CA1_GACTGCGAGAGGTTAT	Tumor	patient_1	CD8-C3-GZMK	1.34006	4.50079	0.781682
CA1_GACTGCGAGCGTGTCC	Tumor	patient_1	CD8-C3-GZMK	0.783223	1.23626	0.525652
CA1_GACTGCGAGGCAGTCA	Tumor	patient_1	CD8-C3-GZMK	-2.98743	2.15273	0.587985
CA1_GACTGCGCACCCTATC	Tumor	patient_1	CD8-C4-HSPA1A	3.38301	1.90707	0.538845
CA1_GACTGCGGTACCGTAT	Tumor	patient_1	CD8-C4-HSPA1A	2.93348	4.30949	0.813621
CA1_GACTGCGGTAGGGACT	Tumor	patient_1	CD8-C3-GZMK	-3.77407	1.80476	0.737468
CA1_GACTGCGGTAGTGAAT	Tumor	patient_1	CD8-C3-GZMK	-0.975595	-1.83933	0.365177
CA1_GACTGCGGTTGGTTTG	Tumor	patient_1	CD8-C3-GZMK	-3.18532	3.95583	0.579026
CA1_GAGCAGAAGAGGTTAT	Tumor	patient_1	CD8-C4-HSPA1A	3.16919	2.53231	0.560598
CA1_GAGCAGAAGTAATCCC	Tumor	patient_1	CD8-C3-GZMK	-0.853122	1.17157	0.737578
CA1_GAGCAGACAAGCTGTT	Tumor	patient_1	CD8-C3-GZMK	-0.648014	2.66272	0.647754
CA1_GAGCAGAGTTGTACAC	Tumor	patient_1	CD8-C4-HSPA1A	3.63338	6.81923	0.844091
CA1_GAGCAGATCAGCAACT	Tumor	patient_1	CD8-C3-GZMK	-1.74352	3.62423	0.86534
CA1_GAGCAGATCGGCATCG	Tumor	patient_1	CD8-C3-GZMK	-1.30556	3.16683	0.625244
CA1_GAGCAGATCGGCTTGG	Tumor	patient_1	CD8-C3-GZMK	-2.39613	0.994337	0.66875
CA1_GAGGTGAAGGAGCGTT	Tumor	patient_1	CD8-C3-GZMK	-2.74833	3.12088	0.858715
CA1_GAGGTGAAGTGCCATT	Tumor	patient_1	CD8-C2-CCL5	0.849526	-2.18302	0.456763
CA1_GAGGTGAGTAAAGTCA	Tumor	patient_1	CD8-C3-GZMK	-4.39086	2.19484	0.790423
CA1_GAGGTGAGTACAGCAG	Tumor	patient_1	CD8-C4-HSPA1A	-0.131524	1.49187	0.6014
CA1_GAGGTGAGTACAGTTC	Tumor	patient_1	CD8-C3-GZMK	1.27419	0.95008	0.534583
CA1_GAGGTGAGTACCGAGA	Tumor	patient_1	CD8-C2-CCL5	0.313524	-1.7276	0.584304
CA1_GAGGTGAGTCGCTTTC	Tumor	patient_1	CD8-C3-GZMK	-3.75943	2.33899	0.93474
CA1_GAGGTGAGTTCGAATC	Tumor	patient_1	CD8-C4-HSPA1A	1.41637	1.55446	0.657622
CA1_GAGGTGATCTTCGGTC	Tumor	patient_1	CD8-C4-HSPA1A	3.6832	0.538568	0.339598
CA1_GAGTCCGAGACAAGCC	Tumor	patient_1	CD8-C4-HSPA1A	-0.097429	0.0977832	0.573508
CA1_GAGTCCGCAGTCACTA	Tumor	patient_1	CD8-C3-GZMK	-0.0500931	3.90831	0.733373
CA1_GAGTCCGGTATAGGTA	Tumor	patient_1	CD8-C2-CCL5	-0.928272	-2.20029	0.323003
CA1_GAGTCCGGTATATCCG	Tumor	patient_1	CD8-C4-HSPA1A	1.68053	0.985728	0.425763
CA1_GAGTCCGGTCCCTTGT	Tumor	patient_1	CD8-C3-GZMK	-0.258893	3.28242	0.702597
CA1_GAGTCCGGTTATGCGT	Tumor	patient_1	CD8-C4-HSPA1A	1.40235	-0.535683	0.229008
CA1_GATCAGTAGGCCCTTG	Tumor	patient_1	CD8-C4-HSPA1A	1.64266	1.19315	0.392668
CA1_GATCAGTCACATAACC	Tumor	patient_1	CD8-C4-HSPA1A	1.68621	5.77096	0.835876
CA1_GATCAGTCATTAGCCA	Tumor	patient_1	CD8-C3-GZMK	-1.69578	3.11643	0.950581
CA1_GATCAGTGTCTCCATC	Tumor	patient_1	CD8-C3-GZMK	-2.63143	3.19448	0.553802
CA1_GATCAGTTCTTCATGT	Tumor	patient_1	CD8-C4-HSPA1A	2.51406	5.34739	1.003
CA1_GATCGATAGCTTATCG	Tumor	patient_1	CD8-C3-GZMK	0.752032	0.0417007	0.758311
CA1_GATCGATAGGAATTAC	Tumor	patient_1	CD8-C3-GZMK	-2.7231	3.1625	0.820157
CA1_GATCGATAGGACATTA	Tumor	patient_1	CD8-C3-GZMK	-1.0093	2.33125	0.681009
CA1_GATCGATAGGGAACGG	Tumor	patient_1	CD8-C3-GZMK	0.0656055	0.118795	0.37553
CA1_GATCGATCAAGTCTAC	Tumor	patient_1	CD8-C3-GZMK	-6.19566	1.98491	0.602399
CA1_GATCGATCAATAGCAA	Tumor	patient_1	CD8-C4-HSPA1A	3.80718	-0.756752	0.477079
CA1_GATCGATGTAGCTTGT	Tumor	patient_1	CD8-C3-GZMK	0.574444	4.37668	0.822043
CA1_GATCGATGTATCACCA	Tumor	patient_1	CD8-C4-HSPA1A	0.83589	-0.0891607	0.55167
CA1_GATCGATGTTCCCTTG	Tumor	patient_1	CD8-C3-GZMK	-0.25777	6.53308	0.844031
CA1_GATCGATTCATAACCG	Tumor	patient_1	CD8-C3-GZMK	-3.67825	3.3621	0.858804
CA1_GATCGATTCCTATTCA	Tumor	patient_1	CD8-C3-GZMK	-1.32648	0.422578	0.520039
CA1_GATCGCGAGAATCTCC	Tumor	patient_1	CD8-C3-GZMK	-1.51509	-2.06307	0.551613
CA1_GATCGCGCACAAGACG	Tumor	patient_1	CD8-C2-CCL5	-1.3009	1.25179	1.23928
CA1_GATCGCGTCGGATGGA	Tumor	patient_1	CD8-C3-GZMK	-2.6214	-0.112567	0.476929
CA1_GATCGCGTCTTTACGT	Tumor	patient_1	CD8-C2-CCL5	-5.30567	0.789982	0.516386
CA1_GATCGTAAGAAACCTA	Tumor	patient_1	CD8-C3-GZMK	-1.707	1.22057	0.54019
CA1_GATCGTAAGACAAGCC	Tumor	patient_1	CD8-C3-GZMK	-3.31605	3.54114	0.747664
CA1_GATCGTAAGACACTAA	Tumor	patient_1	CD8-C3-GZMK	-2.21905	2.90479	0.750673
CA1_GATCGTACATGCTAGT	Tumor	patient_1	CD8-C3-GZMK	-1.34766	4.61205	0.620909
CA1_GATCGTAGTAATTGGA	Tumor	patient_1	CD8-C4-HSPA1A	2.66379	4.68788	0.8185
CA1_GATCGTAGTCTAGAGG	Tumor	patient_1	CD8-C3-GZMK	-2.80731	4.10375	0.905699
CA1_GATCTAGAGACTAAGT	Tumor	patient_1	CD8-C3-GZMK	1.37692	2.77142	0.60917
CA1_GATCTAGCACAGAGGT	Tumor	patient_1	CD8-C3-GZMK	-1.02051	1.14715	0.635531
CA1_GATCTAGGTAGAGCTG	Tumor	patient_1	CD8-C3-GZMK	-3.21579	6.59281	0.981362
CA1_GATCTAGGTGGCGAAT	Tumor	patient_1	CD8-C3-GZMK	0.725316	3.88057	0.590771
CA1_GATGAAATCAACGCTA	Tumor	patient_1	CD8-C4-HSPA1A	6.36055	4.07357	0.575767
CA1_GATGAAATCGATAGAA	Tumor	patient_1	CD8-C4-HSPA1A	4.23898	1.70667	0.818286
CA1_GATGAGGAGTCTCAAC	Tumor	patient_1	CD8-C4-HSPA1A	-0.783664	0.493841	0.779607
CA1_GATGAGGAGTGTACTC	Tumor	patient_1	CD8-C3-GZMK	-0.426378	5.46323	0.716628
CA1_GATGAGGCACGGCCAT	Tumor	patient_1	CD8-C3-GZMK	-1.65974	0.0581822	0.648328
CA1_GATGAGGCACGGTAAG	Tumor	patient_1	CD8-C3-GZMK	1.62091	4.95936	0.698793
CA1_GATGAGGGTCGAGTTT	Tumor	patient_1	CD8-C3-GZMK	-2.02617	-0.482311	0.366354
CA1_GATGAGGTCATTGCCC	Tumor	patient_1	CD8-C4-HSPA1A	3.04805	2.27118	0.549146
CA1_GATGAGGTCTCCAGGG	Tumor	patient_1	CD8-C4-HSPA1A	0.822476	4.14805	0.776356
CA1_GATGCTATCTGACCTC	Tumor	patient_1	CD8-C3-GZMK	-1.04493	4.16723	0.806803
CA1_GATGCTATCTGCCAGG	Tumor	patient_1	CD8-C3-GZMK	1.64292	0.0346535	0.455265
CA1_GATTCAGAGCGTCTAT	Tumor	patient_1	CD8-C3-GZMK	-0.299164	2.32561	0.805806
CA1_GATTCAGAGTAGCCGA	Tumor	patient_1	CD8-C3-GZMK	3.06483	3.48395	0.779908
CA1_GATTCAGCAGATAATG	Tumor	patient_1	CD8-C3-GZMK	-2.1339	2.86155	0.551195
CA1_GATTCAGGTGTGGTTT	Tumor	patient_1	CD8-C3-GZMK	-0.507666	4.06161	0.895685
CA1_GATTCAGTCCGCAGTG	Tumor	patient_1	CD8-C3-GZMK	-0.311026	-2.52023	0.661591
CA1_GATTCAGTCGGCGGTT	Tumor	patient_1	CD8-C2-CCL5	-5.89632	-0.968345	0.435025
CA1_GATTCAGTCTGGCGAC	Tumor	patient_1	CD8-C5-CXCL13	2.67618	8.73748	0.86488
CA1_GCAAACTAGGACAGAA	Tumor	patient_1	CD8-C3-GZMK	-1.74525	-1.95011	0.611415
CA1_GCAAACTCAAAGTGCG	Tumor	patient_1	CD8-C4-HSPA1A	3.35834	7.51979	1.06482
CA1_GCAAACTTCTTTAGGG	Tumor	patient_1	CD8-C3-GZMK	-1.20954	7.19444	1.09873
CA1_GCAATCAAGGATTCGG	Tumor	patient_1	CD8-C3-GZMK	0.98103	2.84248	0.678077
CA1_GCAATCACACTGAAGG	Tumor	patient_1	CD8-C2-CCL5	1.74022	1.90028	0.593786
CA1_GCAATCAGTCGCATAT	Tumor	patient_1	CD8-C4-HSPA1A	4.55671	1.95218	0.837271
CA1_GCAATCAGTGTTGAGG	Tumor	patient_1	CD8-C4-HSPA1A	2.23913	5.83975	1.10903
CA1_GCAATCATCGTGGACC	Tumor	patient_1	CD8-C3-GZMK	-2.33917	2.48319	0.702317
CA1_GCACATAAGACACTAA	Tumor	patient_1	CD8-C3-GZMK	-2.10331	2.59437	0.582073
CA1_GCACATAAGCCACGCT	Tumor	patient_1	CD8-C2-CCL5	-0.514708	-3.61672	0.348227
CA1_GCACATACAGACAAAT	Tumor	patient_1	CD8-C4-HSPA1A	2.74858	2.19652	0.552681
CA1_GCACATAGTCTGCCAG	Tumor	patient_1	CD8-C4-HSPA1A	6.00948	1.61966	0.578181
CA1_GCACATATCACAATGC	Tumor	patient_1	CD8-C4-HSPA1A	5.16274	6.282	0.540834
CA1_GCACATATCGTAGGAG	Tumor	patient_1	CD8-C4-HSPA1A	2.0896	4.12627	0.749725
CA1_GCACTCTCAAGGACTG	Tumor	patient_1	CD8-C3-GZMK	-0.693736	0.197612	0.555527
CA1_GCACTCTGTGAAAGAG	Tumor	patient_1	CD8-C3-GZMK	0.73603	0.464276	0.40768
CA1_GCACTCTTCCCAAGAT	Tumor	patient_1	CD8-C3-GZMK	-2.8064	4.75157	0.986021
CA1_GCAGCCACACGGTAGA	Tumor	patient_1	CD8-C3-GZMK	-2.5167	2.67173	0.584803
CA1_GCAGCCACAGCTGTAT	Tumor	patient_1	CD8-C2-CCL5	4.2865	2.55832	0.76641
CA1_GCAGCCAGTAGGCTGA	Tumor	patient_1	CD8-C3-GZMK	1.00687	1.90539	0.537474
CA1_GCAGCCAGTCTTGATG	Tumor	patient_1	CD8-C2-CCL5	1.7629	-1.90528	0.461933
CA1_GCAGCCAGTTGATTCG	Tumor	patient_1	CD8-C4-HSPA1A	-1.38326	3.32247	0.279324
CA1_GCAGTTAAGAACAATC	Tumor	patient_1	CD8-C3-GZMK	-1.88796	1.41464	0.618806
CA1_GCAGTTAGTCGCTTTC	Tumor	patient_1	CD8-C3-GZMK	-4.34093	-1.26844	0.361542
CA1_GCAGTTAGTGATAAGT	Tumor	patient_1	CD8-C3-GZMK	0.326598	2.59175	0.591788
CA1_GCAGTTATCCAAAGTC	Tumor	patient_1	CD8-C3-GZMK	-2.98267	5.89599	0.710385
CA1_GCAGTTATCTCAAGTG	Tumor	patient_1	CD8-C3-GZMK	-1.71552	2.62596	0.711282
CA1_GCATACAAGTTATCGC	Tumor	patient_1	CD8-C3-GZMK	1.81499	4.1075	0.625795
CA1_GCATACACAACGATGG	Tumor	patient_1	CD8-C3-GZMK	-3.53659	3.51972	0.798719
CA1_GCATACATCAACGGGA	Tumor	patient_1	CD8-C4-HSPA1A	0.476827	4.22057	0.793776
CA1_GCATACATCATGCAAC	Tumor	patient_1	CD8-C4-HSPA1A	2.88274	2.91299	0.722856
CA1_GCATGATGTAGTGAAT	Tumor	patient_1	CD8-C4-HSPA1A	6.11438	5.37123	0.822879
CA1_GCATGATGTCAGAGGT	Tumor	patient_1	CD8-C3-GZMK	-4.47783	1.91353	0.742939
CA1_GCATGATTCAGTTTGG	Tumor	patient_1	CD8-C4-HSPA1A	2.89103	1.67975	0.744092
CA1_GCATGATTCATCATTC	Tumor	patient_1	CD8-C4-HSPA1A	4.9829	1.81858	0.533564
CA1_GCATGCGAGACTGGGT	Tumor	patient_1	CD8-C3-GZMK	-2.21488	3.37782	0.837176
CA1_GCATGCGCAGTCTTCC	Tumor	patient_1	CD8-C4-HSPA1A	3.61475	2.45619	0.488001
CA1_GCATGCGGTGTGTGCC	Tumor	patient_1	CD8-C5-CXCL13	-4.61643	3.28194	0.730715
CA1_GCATGCGTCCACTCCA	Tumor	patient_1	CD8-C3-GZMK	1.42764	2.86471	0.79581
CA1_GCATGCGTCCGTTGTC	Tumor	patient_1	CD8-C3-GZMK	-4.34401	2.45755	0.683853
CA1_GCATGCGTCTGCTGCT	Tumor	patient_1	CD8-C3-GZMK	0.725135	4.75115	0.700119
CA1_GCATGTAAGCCAACAG	Tumor	patient_1	CD8-C3-GZMK	-1.91537	1.18168	0.501243
CA1_GCATGTAGTATGAATG	Tumor	patient_1	CD8-C4-HSPA1A	2.9135	6.09209	0.635118
CA1_GCATGTAGTTAAGATG	Tumor	patient_1	CD8-C3-GZMK	-6.48392	1.12368	0.563242
CA1_GCATGTATCCGCAGTG	Tumor	patient_1	CD8-C3-GZMK	-1.43779	3.71008	1.04976
CA1_GCCAAATAGTTAACGA	Tumor	patient_1	CD8-C3-GZMK	0.123263	-0.115592	0.504655
CA1_GCCAAATTCTCTGAGA	Tumor	patient_1	CD8-C3-GZMK	-0.0231465	2.8476	0.483405
CA1_GCCTCTAAGACCCACC	Tumor	patient_1	CD8-C4-HSPA1A	3.57754	-1.54648	0.333267
CA1_GCCTCTACACCACCAG	Tumor	patient_1	CD8-C4-HSPA1A	4.25947	2.72659	0.746154
CA1_GCCTCTAGTTTGACAC	Tumor	patient_1	CD8-C3-GZMK	-0.701511	-1.9869	0.452944
CA1_GCCTCTATCGGAAACG	Tumor	patient_1	CD8-C4-HSPA1A	3.38552	4.09563	0.795681
CA1_GCCTCTATCTAGCACA	Tumor	patient_1	CD8-C3-GZMK	-1.13743	2.59164	0.539083
CA1_GCGACCACACGAAAGC	Tumor	patient_1	CD8-C3-GZMK	-1.30366	5.65554	1.10446
CA1_GCGACCATCCCTAACC	Tumor	patient_1	CD8-C4-HSPA1A	4.59011	0.523355	0.780094
CA1_GCGAGAAAGCTACCTA	Tumor	patient_1	CD8-C2-CCL5	-5.1921	-1.64433	0.256868
CA1_GCGAGAAAGCTCAACT	Tumor	patient_1	CD8-C3-GZMK	0.410312	3.70984	0.583409
CA1_GCGAGAACACAGAGGT	Tumor	patient_1	CD8-C3-GZMK	0.843705	4.3417	0.787171
CA1_GCGAGAACAGACGTAG	Tumor	patient_1	CD8-C5-CXCL13	-5.34715	5.38628	0.914944
CA1_GCGAGAAGTATTCTCT	Tumor	patient_1	CD8-C4-HSPA1A	2.10431	4.45865	0.65022
CA1_GCGAGAATCACATAGC	Tumor	patient_1	CD8-C4-HSPA1A	4.4409	2.9438	0.462144
CA1_GCGAGAATCCTACAGA	Tumor	patient_1	CD8-C5-CXCL13	-6.50274	5.23936	0.712104
CA1_GCGCAACAGAAACCGC	Tumor	patient_1	CD8-C3-GZMK	-5.70273	-1.4409	0.56471
CA1_GCGCAACCAGCGAACA	Tumor	patient_1	CD8-C3-GZMK	-2.44886	2.69024	0.673665
CA1_GCGCAGTGTGAAATCA	Tumor	patient_1	CD8-C3-GZMK	-0.49094	9.3619	1.19433
CA1_GCGCAGTTCAAAGTAG	Tumor	patient_1	CD8-C4-HSPA1A	3.75526	2.70879	0.882445
CA1_GCGCCAAAGAACAATC	Tumor	patient_1	CD8-C2-CCL5	-0.731792	3.56195	0.816984
CA1_GCGCCAAAGTATCTCG	Tumor	patient_1	CD8-C3-GZMK	-3.25393	3.18496	0.97742
CA1_GCGCCAACAAGGGTCA	Tumor	patient_1	CD8-C4-HSPA1A	1.26699	2.5822	0.928039
CA1_GCGCCAACACAACGCC	Tumor	patient_1	CD8-C3-GZMK	0.274549	3.7258	0.864211
CA1_GCGCCAATCCTTCAAT	Tumor	patient_1	CD8-C3-GZMK	-4.49279	2.23754	0.504607
CA1_GCGCCAATCGGGAGTA	Tumor	patient_1	CD8-C4-HSPA1A	5.63549	4.7289	0.493224
CA1_GCGCGATAGGTACTCT	Tumor	patient_1	CD8-C3-GZMK	-4.70046	4.29414	0.823352
CA1_GCGCGATAGTCCAGGA	Tumor	patient_1	CD8-C3-GZMK	-2.48082	3.25443	0.698531
CA1_GCGCGATCAACTGCGC	Tumor	patient_1	CD8-C3-GZMK	-1.00898	3.15172	0.62218
CA1_GCGCGATCATAGACTC	Tumor	patient_1	CD8-C4-HSPA1A	4.98565	4.80146	0.939526
CA1_GCGCGATCATATACGC	Tumor	patient_1	CD8-C3-GZMK	-4.12709	6.79428	1.01983
CA1_GCGCGATGTAAAGGAG	Tumor	patient_1	CD8-C4-HSPA1A	4.26386	3.04601	0.863284
CA1_GCGCGATGTATCTGCA	Tumor	patient_1	CD8-C4-HSPA1A	2.9479	3.81317	0.691714
CA1_GCGGGTTCATCTCCCA	Tumor	patient_1	CD8-C2-CCL5	-0.475297	-0.648226	0.577986
CA1_GCGGGTTGTCGGCTCA	Tumor	patient_1	CD8-C4-HSPA1A	0.462646	3.87028	0.825188
CA1_GCTCCTAAGAACTGTA	Tumor	patient_1	CD8-C3-GZMK	-2.49514	-0.473884	0.623019
CA1_GCTCCTACATGGTTGT	Tumor	patient_1	CD8-C3-GZMK	-4.80902	0.641188	0.587131
CA1_GCTCCTAGTCATCGGC	Tumor	patient_1	CD8-C4-HSPA1A	0.926452	8.4945	1.27313
CA1_GCTCCTATCACTCTTA	Tumor	patient_1	CD8-C2-CCL5	-1.61545	2.67478	0.82553
CA1_GCTCTGTAGCCGATTT	Tumor	patient_1	CD8-C4-HSPA1A	3.50422	2.77429	0.58004
CA1_GCTGCAGAGAAGCCCA	Tumor	patient_1	CD8-C4-HSPA1A	3.07075	4.36678	0.538185
CA1_GCTGCAGTCCACTGGG	Tumor	patient_1	CD8-C2-CCL5	-5.60545	3.40414	0.846811
CA1_GCTGCGAAGGCCCGTT	Tumor	patient_1	CD8-C3-GZMK	-1.15876	-0.100094	0.492803
CA1_GCTGCGAAGTTTCCTT	Tumor	patient_1	CD8-C4-HSPA1A	1.10913	3.98022	0.624994
CA1_GCTGCGACACGCATCG	Tumor	patient_1	CD8-C3-GZMK	-2.59072	1.94412	0.574158
CA1_GCTGCGACAGTCCTTC	Tumor	patient_1	CD8-C3-GZMK	-6.1797	2.92365	0.716275
CA1_GCTGCGAGTATAATGG	Tumor	patient_1	CD8-C3-GZMK	-3.41142	2.57269	0.812221
CA1_GCTGCTTAGGACTGGT	Tumor	patient_1	CD8-C4-HSPA1A	7.22124	4.15276	0.532693
CA1_GCTGCTTGTAACGACG	Tumor	patient_1	CD8-C3-GZMK	0.0750279	3.25062	0.321901
CA1_GCTGCTTTCAACCATG	Tumor	patient_1	CD8-C3-GZMK	-3.63868	1.487	0.396973
CA1_GCTTCCAAGGATGGTC	Tumor	patient_1	CD8-C4-HSPA1A	1.98843	1.9977	0.398079
CA1_GCTTCCAAGTCTTGCA	Tumor	patient_1	CD8-C2-CCL5	1.79263	-3.15028	0.391077
CA1_GCTTCCACAGATGGCA	Tumor	patient_1	CD8-C3-GZMK	-1.14562	1.85219	0.529938
CA1_GCTTCCATCGTGGACC	Tumor	patient_1	CD8-C3-GZMK	1.52328	-3.72078	0.43277
CA1_GCTTGAAAGTAGCGGT	Tumor	patient_1	CD8-C2-CCL5	-0.752246	-2.45201	0.497293
CA1_GCTTGAAAGTGTCCCG	Tumor	patient_1	CD8-C3-GZMK	-3.2831	5.06078	0.97831
CA1_GCTTGAACAAGTTAAG	Tumor	patient_1	CD8-C4-HSPA1A	4.82299	4.00541	0.745375
CA1_GCTTGAACACGAAAGC	Tumor	patient_1	CD8-C4-HSPA1A	3.46167	0.73248	0.652133
CA1_GGAAAGCCAGCTATTG	Tumor	patient_1	CD8-C4-HSPA1A	6.01775	3.7808	0.352895
CA1_GGAAAGCCATTCGACA	Tumor	patient_1	CD8-C4-HSPA1A	2.34567	1.58844	0.781192
CA1_GGAAAGCGTGCAGACA	Tumor	patient_1	CD8-C2-CCL5	2.49934	-1.5158	0.66754
CA1_GGAACTTAGGATCGCA	Tumor	patient_1	CD8-C4-HSPA1A	-0.220019	3.58418	0.695376
CA1_GGAACTTGTGCACCAC	Tumor	patient_1	CD8-C3-GZMK	0.112755	3.07583	0.968533
CA1_GGAACTTGTGCGATAG	Tumor	patient_1	CD8-C4-HSPA1A	3.8271	5.29383	0.858894
CA1_GGAACTTTCGCAGGCT	Tumor	patient_1	CD8-C3-GZMK	-0.718666	1.99836	0.216569
CA1_GGAACTTTCTGCGTAA	Tumor	patient_1	CD8-C2-CCL5	-0.836262	-2.11602	0.203648
CA1_GGAATAAAGAATGTTG	Tumor	patient_1	CD8-C3-GZMK	-2.98637	6.23359	1.02151
CA1_GGAATAAAGTACACCT	Tumor	patient_1	CD8-C2-CCL5	-2.89445	3.0756	0.964315
CA1_GGAATAAGTACAGCAG	Tumor	patient_1	CD8-C4-HSPA1A	7.1844	1.2097	0.470929
CA1_GGAATAAGTAGCGTAG	Tumor	patient_1	CD8-C2-CCL5	0.87781	2.38812	0.864275
CA1_GGAATAAGTCCGACGT	Tumor	patient_1	CD8-C3-GZMK	-0.896293	2.85242	0.874353
CA1_GGAATAATCGAATGCT	Tumor	patient_1	CD8-C4-HSPA1A	6.31109	1.43864	0.565383
CA1_GGAATAATCGTGGGAA	Tumor	patient_1	CD8-C3-GZMK	-2.3569	5.24372	0.879708
CA1_GGACAAGAGCTACCTA	Tumor	patient_1	CD8-C3-GZMK	0.34079	5.01249	0.713386
CA1_GGACAAGAGCTGATAA	Tumor	patient_1	CD8-C4-HSPA1A	4.10799	0.0955031	0.372772
CA1_GGACAAGAGGACCACA	Tumor	patient_1	CD8-C3-GZMK	-4.19308	6.11649	1.01374
CA1_GGACAAGAGTAATCCC	Tumor	patient_1	CD8-C4-HSPA1A	1.26571	0.723624	0.701074
CA1_GGACAAGCAATAGAGT	Tumor	patient_1	CD8-C3-GZMK	0.554206	0.988193	0.507798
CA1_GGACAAGGTTCGGGCT	Tumor	patient_1	CD8-C3-GZMK	-2.86958	2.23034	0.68426
CA1_GGACAGAAGAAACCAT	Tumor	patient_1	CD8-C4-HSPA1A	2.18506	0.389799	0.540459
CA1_GGACAGATCACCCGAG	Tumor	patient_1	CD8-C3-GZMK	-3.96497	3.20162	0.836713
CA1_GGACATTAGAGACTAT	Tumor	patient_1	CD8-C2-CCL5	-3.50702	3.55672	1.12778
CA1_GGACATTAGCCACGCT	Tumor	patient_1	CD8-C3-GZMK	-1.02354	0.510462	0.386816
CA1_GGACATTAGTGCGTGA	Tumor	patient_1	CD8-C4-HSPA1A	0.146032	5.39481	0.708453
CA1_GGACATTGTAGGCTGA	Tumor	patient_1	CD8-C4-HSPA1A	1.04654	0.319892	0.504032
CA1_GGACATTGTGCTGTAT	Tumor	patient_1	CD8-C3-GZMK	-0.829399	3.31514	0.684479
CA1_GGACGTCAGTCCGTAT	Tumor	patient_1	CD8-C4-HSPA1A	1.34023	6.98032	0.70322
CA1_GGACGTCCAGTCGATT	Tumor	patient_1	CD8-C4-HSPA1A	2.36216	-1.23719	0.247367
CA1_GGACGTCGTGCACTTA	Tumor	patient_1	CD8-C4-HSPA1A	3.83514	0.184044	0.613429
CA1_GGACGTCTCGGATGTT	Tumor	patient_1	CD8-C3-GZMK	-3.12441	-3.02449	0.419024
CA1_GGACGTCTCTGCCAGG	Tumor	patient_1	CD8-C3-GZMK	-5.09389	1.7077	0.674201
CA1_GGAGCAAAGGTACTCT	Tumor	patient_1	CD8-C3-GZMK	-1.98764	2.99994	0.850579
CA1_GGAGCAACATCAGTAC	Tumor	patient_1	CD8-C4-HSPA1A	5.43425	-1.91807	0.450131
CA1_GGAGCAAGTCCTCTTG	Tumor	patient_1	CD8-C4-HSPA1A	1.77508	5.08528	0.924266
CA1_GGAGCAATCAACACTG	Tumor	patient_1	CD8-C2-CCL5	-4.25221	2.78904	0.995297
CA1_GGATGTTAGATCACGG	Tumor	patient_1	CD8-C3-GZMK	2.58932	4.55057	0.61232
CA1_GGATGTTAGGGATCTG	Tumor	patient_1	CD8-C2-CCL5	-1.93152	1.84698	0.402448
CA1_GGATGTTAGTCTCAAC	Tumor	patient_1	CD8-C3-GZMK	-1.67063	2.04833	0.689161
CA1_GGATGTTCAAGTCTGT	Tumor	patient_1	CD8-C3-GZMK	-3.8966	0.926866	0.516054
CA1_GGATGTTTCCGTAGTA	Tumor	patient_1	CD8-C2-CCL5	-3.36171	1.13323	0.653162
CA1_GGATGTTTCCTTGGTC	Tumor	patient_1	CD8-C4-HSPA1A	2.9233	5.60106	0.936703
CA1_GGATGTTTCTGCCCTA	Tumor	patient_1	CD8-C3-GZMK	-1.9984	5.70985	0.826845
CA1_GGATTACAGAATAGGG	Tumor	patient_1	CD8-C4-HSPA1A	1.96254	4.00106	0.75231
CA1_GGATTACAGTATTGGA	Tumor	patient_1	CD8-C3-GZMK	-2.21672	-1.38746	0.50548
CA1_GGATTACCATTGGTAC	Tumor	patient_1	CD8-C3-GZMK	-1.57148	2.6809	1.12782
CA1_GGATTACGTTTAAGCC	Tumor	patient_1	CD8-C3-GZMK	-0.637639	-1.56827	0.596537
CA1_GGATTACTCCATTCTA	Tumor	patient_1	CD8-C4-HSPA1A	3.07021	2.24933	0.827036
CA1_GGATTACTCTATGTGG	Tumor	patient_1	CD8-C4-HSPA1A	0.183264	4.73981	0.936609
CA1_GGCAATTCACGAAACG	Tumor	patient_1	CD8-C3-GZMK	-2.16917	2.46345	0.657202
CA1_GGCAATTCAGGGATTG	Tumor	patient_1	CD8-C4-HSPA1A	1.26986	4.90473	0.843621
CA1_GGCCGATAGACTAAGT	Tumor	patient_1	CD8-C5-CXCL13	-7.30078	2.45568	0.90894
CA1_GGCGACTGTTAAGATG	Tumor	patient_1	CD8-C3-GZMK	-0.988278	5.07321	0.744824
CA1_GGCGTGTCATGCTAGT	Tumor	patient_1	CD8-C3-GZMK	1.10236	2.69514	0.601976
CA1_GGCGTGTGTGCAACTT	Tumor	patient_1	CD8-C4-HSPA1A	5.39676	2.88088	0.645982
CA1_GGCTCGAAGCTGTCTA	Tumor	patient_1	CD8-C2-CCL5	1.22552	4.93131	0.917383
CA1_GGCTCGACACATAACC	Tumor	patient_1	CD8-C2-CCL5	-1.21985	2.39829	1.00351
CA1_GGCTCGAGTAAACCTC	Tumor	patient_1	CD8-C3-GZMK	0.311163	1.05374	0.657548
CA1_GGCTCGATCAGCTCTC	Tumor	patient_1	CD8-C2-CCL5	-0.305898	0.222985	0.810889
CA1_GGCTCGATCGGCGGTT	Tumor	patient_1	CD8-C3-GZMK	-1.98686	3.76012	0.560201
CA1_GGCTGGTAGAGGGATA	Tumor	patient_1	CD8-C3-GZMK	-7.08193	-1.80255	0.378669
CA1_GGCTGGTAGCCACGCT	Tumor	patient_1	CD8-C4-HSPA1A	4.92278	0.923218	0.491739
CA1_GGCTGGTAGGAGTTGC	Tumor	patient_1	CD8-C4-HSPA1A	3.22815	4.21364	1.05534
CA1_GGCTGGTGTCGCTTCT	Tumor	patient_1	CD8-C3-GZMK	-4.24699	2.57572	0.795674
CA1_GGCTGGTTCGTACGGC	Tumor	patient_1	CD8-C5-CXCL13	-5.11447	5.18145	0.956535
CA1_GGGAATGAGATCGATA	Tumor	patient_1	CD8-C3-GZMK	-0.087737	5.28354	0.740072
CA1_GGGAATGAGTGGTAGC	Tumor	patient_1	CD8-C3-GZMK	3.26998	5.66939	0.645015
CA1_GGGAATGCATGCCACG	Tumor	patient_1	CD8-C4-HSPA1A	2.63236	-1.41557	0.367976
CA1_GGGAATGGTCTAGCGC	Tumor	patient_1	CD8-C2-CCL5	-3.66617	0.920057	0.689484
CA1_GGGACCTAGTTAACGA	Tumor	patient_1	CD8-C3-GZMK	1.42837	1.27105	0.594997
CA1_GGGACCTCAACTTGAC	Tumor	patient_1	CD8-C3-GZMK	1.81589	-0.9326	0.450868
CA1_GGGACCTGTGCTGTAT	Tumor	patient_1	CD8-C3-GZMK	-0.0382098	1.83987	0.567997
CA1_GGGAGATCATACAGCT	Tumor	patient_1	CD8-C3-GZMK	1.4524	4.86787	0.954151
CA1_GGGAGATCATGCGCAC	Tumor	patient_1	CD8-C4-HSPA1A	4.85725	3.59038	0.429703
CA1_GGGATGAAGGCTAGAC	Tumor	patient_1	CD8-C3-GZMK	-0.624875	-0.101828	0.345085
CA1_GGGATGAGTTATGTGC	Tumor	patient_1	CD8-C4-HSPA1A	5.61001	1.01158	0.402717
CA1_GGGATGATCAAGGCTT	Tumor	patient_1	CD8-C2-CCL5	1.66071	0.822512	0.60443
CA1_GGGATGATCGTAGGTT	Tumor	patient_1	CD8-C4-HSPA1A	7.61799	0.97463	0.64187
CA1_GGGCACTAGAAGGACA	Tumor	patient_1	CD8-C3-GZMK	2.72911	1.17972	0.603182
CA1_GGGCACTAGACAAAGG	Tumor	patient_1	CD8-C3-GZMK	-3.61128	7.71392	1.07656
CA1_GGGCACTAGTGCGTGA	Tumor	patient_1	CD8-C5-CXCL13	-1.71279	2.57901	0.721477
CA1_GGGCACTAGTTAGGTA	Tumor	patient_1	CD8-C3-GZMK	-3.07675	2.62796	0.602378
CA1_GGGCACTCAAAGTCAA	Tumor	patient_1	CD8-C4-HSPA1A	2.42014	1.96435	0.548142
CA1_GGGCACTGTAGGCATG	Tumor	patient_1	CD8-C3-GZMK	-2.54438	-0.433865	0.391416
CA1_GGGCACTGTCTACCTC	Tumor	patient_1	CD8-C3-GZMK	0.444186	4.75813	0.692974
CA1_GGGCATCAGAGATGAG	Tumor	patient_1	CD8-C2-CCL5	-5.01191	-1.87859	0.452808
CA1_GGGCATCAGTCGTACT	Tumor	patient_1	CD8-C3-GZMK	-2.11267	2.92825	0.56718
CA1_GGGCATCCAGTTCATG	Tumor	patient_1	CD8-C2-CCL5	1.77221	-0.779545	0.712078
CA1_GGGCATCCATCGATTG	Tumor	patient_1	CD8-C2-CCL5	-3.38487	-1.84098	0.647563
CA1_GGGCATCGTCCTGCTT	Tumor	patient_1	CD8-C2-CCL5	1.34405	0.0526556	0.634406
CA1_GGGCATCGTGGAAAGA	Tumor	patient_1	CD8-C3-GZMK	-2.25345	0.583789	0.451531
CA1_GGGTCTGAGCTGATAA	Tumor	patient_1	CD8-C3-GZMK	4.6452	3.48253	0.600074
CA1_GGGTCTGCACGAAACG	Tumor	patient_1	CD8-C3-GZMK	3.01181	4.52585	0.656335
CA1_GGGTCTGGTCGGCATC	Tumor	patient_1	CD8-C5-CXCL13	2.50881	9.20109	0.837969
CA1_GGGTCTGGTGGCTCCA	Tumor	patient_1	CD8-C3-GZMK	-1.76372	2.15164	0.604934
CA1_GGGTCTGGTTTCGCTC	Tumor	patient_1	CD8-C2-CCL5	2.08553	-1.45262	0.595432
CA1_GGGTTGCGTTCCCGAG	Tumor	patient_1	CD8-C3-GZMK	3.42298	6.7874	0.603734
CA1_GGGTTGCTCGCGATCG	Tumor	patient_1	CD8-C4-HSPA1A	3.83296	3.89268	0.678553
CA1_GGTATTGAGAGTTGGC	Tumor	patient_1	CD8-C3-GZMK	-2.13131	3.06172	1.01684
CA1_GGTATTGCAAGGGTCA	Tumor	patient_1	CD8-C3-GZMK	-1.02	4.16897	0.857485
CA1_GGTATTGTCTTCATGT	Tumor	patient_1	CD8-C4-HSPA1A	5.73382	1.67863	0.646559
CA1_GGTGAAGAGCAGGTCA	Tumor	patient_1	CD8-C2-CCL5	-1.30311	3.17733	0.965901
CA1_GGTGAAGTCAGTCCCT	Tumor	patient_1	CD8-C4-HSPA1A	3.29808	5.06067	0.301209
CA1_GGTGAAGTCTGAAAGA	Tumor	patient_1	CD8-C4-HSPA1A	2.83245	3.01029	0.47552
CA1_GGTGCGTGTTCCAACA	Tumor	patient_1	CD8-C3-GZMK	0.766028	3.0799	0.915185
CA1_GGTGCGTTCCCATTTA	Tumor	patient_1	CD8-C3-GZMK	-5.01877	2.46059	0.705184
CA1_GGTGCGTTCGAGGTAG	Tumor	patient_1	CD8-C4-HSPA1A	3.32406	2.67449	0.546521
CA1_GGTGTTAGTTAAGACA	Tumor	patient_1	CD8-C2-CCL5	-5.65222	3.41494	1.07248
CA1_GTAACGTAGGTAGCCA	Tumor	patient_1	CD8-C3-GZMK	-2.733	1.72609	0.579473
CA1_GTAACGTCAATGGAGC	Tumor	patient_1	CD8-C3-GZMK	-2.4324	1.43789	0.385431
CA1_GTAACGTCACAACTGT	Tumor	patient_1	CD8-C3-GZMK	-1.87252	3.47851	0.506664
CA1_GTAACGTGTACCTACA	Tumor	patient_1	CD8-C4-HSPA1A	2.34699	2.2168	0.370555
CA1_GTAACGTGTCCCGACA	Tumor	patient_1	CD8-C2-CCL5	0.233212	-4.12207	0.33852
CA1_GTAACTGAGTACCGGA	Tumor	patient_1	CD8-C4-HSPA1A	0.30583	7.67068	1.10898
CA1_GTAACTGCAACCGCCA	Tumor	patient_1	CD8-C4-HSPA1A	3.84594	0.244188	0.685742
CA1_GTAACTGCAATCCAAC	Tumor	patient_1	CD8-C4-HSPA1A	3.64964	1.85031	0.385056
CA1_GTAACTGGTGTGTGCC	Tumor	patient_1	CD8-C4-HSPA1A	4.32657	2.92202	0.345792
CA1_GTAACTGGTTCTGGTA	Tumor	patient_1	CD8-C3-GZMK	-6.2225	1.56587	0.618664
CA1_GTAACTGTCAACGGGA	Tumor	patient_1	CD8-C3-GZMK	-2.57102	2.30206	0.773118
CA1_GTACGTAAGGAGTTGC	Tumor	patient_1	CD8-C4-HSPA1A	5.42674	2.38616	0.940792
CA1_GTACGTAAGGGATGGG	Tumor	patient_1	CD8-C4-HSPA1A	1.67223	1.78374	0.510303
CA1_GTACGTACAAGCTGAG	Tumor	patient_1	CD8-C3-GZMK	-2.67966	3.14186	0.672568
CA1_GTACGTAGTACGAAAT	Tumor	patient_1	CD8-C4-HSPA1A	6.39605	4.4743	0.699202
CA1_GTACGTAGTTGAGGTG	Tumor	patient_1	CD8-C5-CXCL13	-5.56743	11.9282	1.29373
CA1_GTACGTATCCGCTGTT	Tumor	patient_1	CD8-C3-GZMK	1.45313	5.64416	0.753333
CA1_GTACGTATCTGTCCGT	Tumor	patient_1	CD8-C4-HSPA1A	0.6014	-1.60136	0
CA1_GTACTCCAGCGGCTTC	Tumor	patient_1	CD8-C4-HSPA1A	1.83495	4.72814	0.784365
CA1_GTACTCCGTATCGCAT	Tumor	patient_1	CD8-C4-HSPA1A	1.7273	2.1668	0.628088
CA1_GTACTTTCAGCGTTCG	Tumor	patient_1	CD8-C4-HSPA1A	4.39626	-0.580132	0.473842
CA1_GTACTTTCAGCTCCGA	Tumor	patient_1	CD8-C4-HSPA1A	5.23932	2.64596	0.566495
CA1_GTAGGCCCAGACGCAA	Tumor	patient_1	CD8-C3-GZMK	-2.33268	4.96191	1.0561
CA1_GTAGGCCCATGATCCA	Tumor	patient_1	CD8-C4-HSPA1A	5.62467	4.04698	0.530528
CA1_GTAGTCACAGCTGCTG	Tumor	patient_1	CD8-C3-GZMK	-3.32421	5.99442	1.10255
CA1_GTAGTCAGTCCGAGTC	Tumor	patient_1	CD8-C3-GZMK	-2.91575	1.39001	0.443696
CA1_GTATCTTAGAATTCCC	Tumor	patient_1	CD8-C2-CCL5	-4.39644	-0.0316386	0.881684
CA1_GTATCTTCACGAGAGT	Tumor	patient_1	CD8-C3-GZMK	-0.162901	6.6445	0.967081
CA1_GTATCTTCAGACGCTC	Tumor	patient_1	CD8-C4-HSPA1A	3.37945	7.08966	0.911482
CA1_GTATCTTCATAACCTG	Tumor	patient_1	CD8-C3-GZMK	-3.04043	2.70714	0.627377
CA1_GTATCTTTCGCCGTGA	Tumor	patient_1	CD8-C4-HSPA1A	3.11135	3.50326	0.613897
CA1_GTATCTTTCTTTAGTC	Tumor	patient_1	CD8-C3-GZMK	1.65167	4.04746	0.723042
CA1_GTATTCTCAAACCCAT	Tumor	patient_1	CD8-C4-HSPA1A	3.27635	1.25676	0.276493
CA1_GTATTCTCAAAGGAAG	Tumor	patient_1	CD8-C3-GZMK	0.0749728	1.99328	0.941867
CA1_GTATTCTCAACGATCT	Tumor	patient_1	CD8-C2-CCL5	0.696276	-1.78324	0.558885
CA1_GTATTCTGTAGCGCTC	Tumor	patient_1	CD8-C3-GZMK	-3.0681	4.31636	0.755578
CA1_GTATTCTTCAGGTTCA	Tumor	patient_1	CD8-C3-GZMK	-0.22226	3.3695	0.843679
CA1_GTATTCTTCGTCCAGG	Tumor	patient_1	CD8-C3-GZMK	-1.53873	2.14078	0.662071
CA1_GTCAAGTCACTGTCGG	Tumor	patient_1	CD8-C2-CCL5	-6.51093	-2.03235	0.388469
CA1_GTCAAGTGTATTACCG	Tumor	patient_1	CD8-C5-CXCL13	2.56489	8.42598	0.524828
CA1_GTCAAGTGTCAGATAA	Tumor	patient_1	CD8-C4-HSPA1A	4.27883	-0.709117	0.25092
CA1_GTCACAAAGAAGGTTT	Tumor	patient_1	CD8-C4-HSPA1A	5.01616	4.2163	1.16277
CA1_GTCACAAGTGAACCTT	Tumor	patient_1	CD8-C4-HSPA1A	0.771237	2.25468	0.498395
CA1_GTCACAAGTTGAACTC	Tumor	patient_1	CD8-C3-GZMK	-0.836155	2.7053	0.914136
CA1_GTCACGGGTAGCTTGT	Tumor	patient_1	CD8-C3-GZMK	-0.371418	1.14885	0.695849
CA1_GTCATTTAGCTATGCT	Tumor	patient_1	CD8-C3-GZMK	-0.511727	7.40422	1.1624
CA1_GTCATTTAGCTTATCG	Tumor	patient_1	CD8-C3-GZMK	-5.24296	3.1802	0.729698
CA1_GTCATTTCACGCGAAA	Tumor	patient_1	CD8-C4-HSPA1A	3.4135	9.53339	1.15191
CA1_GTCCTCACACGGATAG	Tumor	patient_1	CD8-C3-GZMK	-0.167328	1.40751	0.692108
CA1_GTCCTCACATGACATC	Tumor	patient_1	CD8-C3-GZMK	-2.23261	9.67232	1.14538
CA1_GTCCTCACATTACCTT	Tumor	patient_1	CD8-C2-CCL5	-0.134304	4.24048	0.615123
CA1_GTCGGGTCAAACGTGG	Tumor	patient_1	CD8-C4-HSPA1A	0.816259	0.878359	0.425699
CA1_GTCGGGTGTAGAGCTG	Tumor	patient_1	CD8-C4-HSPA1A	3.99447	6.95589	0.972128
CA1_GTCGGGTGTAGCGCAA	Tumor	patient_1	CD8-C3-GZMK	-2.46905	4.12024	1.20357
CA1_GTCGGGTTCGTTTATC	Tumor	patient_1	CD8-C3-GZMK	-0.98938	4.28334	0.792654
CA1_GTCGTAAAGGAACTGC	Tumor	patient_1	CD8-C4-HSPA1A	1.18149	5.39184	0.923206
CA1_GTCGTAAAGGTGGGTT	Tumor	patient_1	CD8-C5-CXCL13	4.01297	5.68484	1.10447
CA1_GTCGTAAAGTTACGGG	Tumor	patient_1	CD8-C4-HSPA1A	5.35078	3.85875	0.612744
CA1_GTCGTAACAAGCCATT	Tumor	patient_1	CD8-C3-GZMK	-1.03085	4.7418	0.802856
CA1_GTCGTAAGTACTTCTT	Tumor	patient_1	CD8-C3-GZMK	-5.36414	-1.90147	0.310233
CA1_GTCGTAATCACAAACC	Tumor	patient_1	CD8-C3-GZMK	1.30316	0.855199	0.615174
CA1_GTCGTAATCCGTACAA	Tumor	patient_1	CD8-C4-HSPA1A	2.26887	3.21267	0.605918
CA1_GTCTCGTAGAAGCCCA	Tumor	patient_1	CD8-C3-GZMK	-4.12795	7.31913	0.982644
CA1_GTCTCGTCACAGGTTT	Tumor	patient_1	CD8-C4-HSPA1A	1.41529	1.0788	0.288075
CA1_GTCTCGTCACCTGGTG	Tumor	patient_1	CD8-C3-GZMK	-3.54016	7.17289	1.13306
CA1_GTCTCGTGTCATATGC	Tumor	patient_1	CD8-C4-HSPA1A	10.4608	0.663157	0.662368
CA1_GTCTCGTGTCCGTCAG	Tumor	patient_1	CD8-C3-GZMK	-5.70789	-3.02735	0.675616
CA1_GTCTCGTTCCCTTGCA	Tumor	patient_1	CD8-C3-GZMK	2.88063	4.73069	0.704347
CA1_GTCTCGTTCGATCCCT	Tumor	patient_1	CD8-C4-HSPA1A	3.01741	-1.57141	0.599367
CA1_GTCTTCGAGGAGTCTG	Tumor	patient_1	CD8-C4-HSPA1A	3.978	5.41256	0.759196
CA1_GTCTTCGAGGCTATCT	Tumor	patient_1	CD8-C3-GZMK	-5.88477	6.74599	0.923634
CA1_GTCTTCGGTTGAGGTG	Tumor	patient_1	CD8-C3-GZMK	-3.67871	2.58673	0.468786
CA1_GTGAAGGAGAGCTGGT	Tumor	patient_1	CD8-C3-GZMK	-1.57639	1.51652	0.799712
CA1_GTGAAGGAGTCAATAG	Tumor	patient_1	CD8-C3-GZMK	1.54801	1.26777	0.488729
CA1_GTGAAGGCAAATACAG	Tumor	patient_1	CD8-C2-CCL5	-1.69154	1.45465	0.626718
CA1_GTGAAGGCAATTCCTT	Tumor	patient_1	CD8-C3-GZMK	-0.260453	-0.663193	0.693666
CA1_GTGAAGGCAGCTTAAC	Tumor	patient_1	CD8-C3-GZMK	-0.750751	8.09525	1.39799
CA1_GTGAAGGTCAACGAAA	Tumor	patient_1	CD8-C3-GZMK	1.62086	2.37232	0.629233
CA1_GTGCAGCCAGATAATG	Tumor	patient_1	CD8-C3-GZMK	1.3606	3.96722	0.46922
CA1_GTGCAGCGTCGACTAT	Tumor	patient_1	CD8-C4-HSPA1A	3.49175	1.67083	0.333029
CA1_GTGCATAAGATGTCGG	Tumor	patient_1	CD8-C3-GZMK	-3.88182	2.45771	0.801204
CA1_GTGCATAGTACCAGTT	Tumor	patient_1	CD8-C2-CCL5	-1.30855	0.343325	0.699052
CA1_GTGCATATCTTTACAC	Tumor	patient_1	CD8-C3-GZMK	-3.08396	1.73696	0.666919
CA1_GTGCGGTAGACTGGGT	Tumor	patient_1	CD8-C2-CCL5	-1.27157	-3.09821	0.213507
CA1_GTGCGGTAGAGTTGGC	Tumor	patient_1	CD8-C4-HSPA1A	4.41427	-0.294136	0.73056
CA1_GTGCGGTAGCAGCGTA	Tumor	patient_1	CD8-C4-HSPA1A	6.19495	0.794481	0.629899
CA1_GTGCGGTAGCATGGCA	Tumor	patient_1	CD8-C4-HSPA1A	-1.80181	1.25895	0.459971
CA1_GTGCGGTAGTTCGATC	Tumor	patient_1	CD8-C4-HSPA1A	1.79881	1.48281	0.133379
CA1_GTGCGGTCACCAGGCT	Tumor	patient_1	CD8-C4-HSPA1A	0.269381	7.9899	1.07485
CA1_GTGCGGTCAGAGCCAA	Tumor	patient_1	CD8-C2-CCL5	0.344948	3.34523	0.805873
CA1_GTGCGGTGTATTCTCT	Tumor	patient_1	CD8-C3-GZMK	-0.0119549	-1.26667	0.42105
CA1_GTGCGGTTCCGTAGGC	Tumor	patient_1	CD8-C3-GZMK	-1.44489	-0.872317	0.576215
CA1_GTGCGGTTCCGTCAAA	Tumor	patient_1	CD8-C3-GZMK	-4.68823	2.86229	0.649841
CA1_GTGCTTCGTCCAGTAT	Tumor	patient_1	CD8-C4-HSPA1A	5.92341	5.19586	0.65804
CA1_GTGCTTCTCCGTCATC	Tumor	patient_1	CD8-C3-GZMK	-0.328576	1.32618	0.458086
CA1_GTGGGTCCAGCTCCGA	Tumor	patient_1	CD8-C3-GZMK	-3.78014	5.85991	1.08798
CA1_GTGGGTCCATTCTCAT	Tumor	patient_1	CD8-C3-GZMK	-5.39305	-0.617828	0.767655
CA1_GTGGGTCGTTCGCGAC	Tumor	patient_1	CD8-C3-GZMK	-0.901396	0.660727	0.64019
CA1_GTGTGCGAGGCTATCT	Tumor	patient_1	CD8-C3-GZMK	-0.245467	0.401302	0.52192
CA1_GTGTGCGAGGGTCGAT	Tumor	patient_1	CD8-C3-GZMK	1.33714	-0.973927	0.70877
CA1_GTGTGCGGTACAGTTC	Tumor	patient_1	CD8-C3-GZMK	1.12396	5.45587	0.924293
CA1_GTGTGCGTCTGAAAGA	Tumor	patient_1	CD8-C3-GZMK	-1.70094	-1.04882	0.699728
CA1_GTGTTAGCAGCTGTGC	Tumor	patient_1	CD8-C2-CCL5	0.906033	0.323792	0.485528
CA1_GTGTTAGCATCAGTCA	Tumor	patient_1	CD8-C3-GZMK	-2.69043	2.00981	0.691564
CA1_GTGTTAGGTCGCGTGT	Tumor	patient_1	CD8-C3-GZMK	-2.25651	-0.772847	0.429243
CA1_GTGTTAGGTGACAAAT	Tumor	patient_1	CD8-C3-GZMK	-2.3429	-0.251861	0.825192
CA1_GTGTTAGGTTCAGGCC	Tumor	patient_1	CD8-C3-GZMK	1.72091	2.33274	0.763348
CA1_GTGTTAGTCCACTCCA	Tumor	patient_1	CD8-C2-CCL5	1.38176	2.5971	0.792158
CA1_GTGTTAGTCCGTTGTC	Tumor	patient_1	CD8-C3-GZMK	-1.32204	2.22714	0.920703
CA1_GTTAAGCAGCGCCTCA	Tumor	patient_1	CD8-C3-GZMK	1.44594	5.92305	0.782527
CA1_GTTAAGCAGTGAAGAG	Tumor	patient_1	CD8-C3-GZMK	-1.4636	3.69351	0.651801
CA1_GTTAAGCCAAGGGTCA	Tumor	patient_1	CD8-C3-GZMK	0.460616	0.0726162	0.800149
CA1_GTTAAGCCACGTCTCT	Tumor	patient_1	CD8-C3-GZMK	-3.0458	3.85115	0.743482
CA1_GTTAAGCGTTCCAACA	Tumor	patient_1	CD8-C3-GZMK	-0.631169	4.1757	0.600104
CA1_GTTACAGTCAACTCTT	Tumor	patient_1	CD8-C3-GZMK	-5.13549	3.76279	0.795387
CA1_GTTACAGTCCGTAGTA	Tumor	patient_1	CD8-C3-GZMK	-0.869607	3.01471	0.864218
CA1_GTTACAGTCGGTTAAC	Tumor	patient_1	CD8-C3-GZMK	-4.40695	-2.08462	0.35759
CA1_GTTCATTTCTAGAGTC	Tumor	patient_1	CD8-C4-HSPA1A	4.88768	2.41915	0.678059
CA1_GTTCGGGAGGGATACC	Tumor	patient_1	CD8-C4-HSPA1A	4.16168	1.21305	0.696263
CA1_GTTCGGGGTCAGGACA	Tumor	patient_1	CD8-C3-GZMK	1.58328	5.15717	0.573197
CA1_GTTCGGGGTTGTACAC	Tumor	patient_1	CD8-C3-GZMK	-0.0744973	-1.71747	0.591265
CA1_GTTCGGGTCACAGTAC	Tumor	patient_1	CD8-C3-GZMK	-4.63828	4.75764	0.873863
CA1_GTTCGGGTCACCCTCA	Tumor	patient_1	CD8-C4-HSPA1A	5.4378	-0.0099441	0.287022
CA1_GTTCGGGTCACCTCGT	Tumor	patient_1	CD8-C4-HSPA1A	1.87275	3.40954	1.00673
CA1_GTTCGGGTCTGCGGCA	Tumor	patient_1	CD8-C3-GZMK	0.581023	-1.7996	0.512859
CA1_GTTCTCGAGGACGAAA	Tumor	patient_1	CD8-C3-GZMK	0.71904	3.40452	0.840605
CA1_GTTCTCGAGTGACATA	Tumor	patient_1	CD8-C4-HSPA1A	2.29503	4.09011	0.528684
CA1_GTTCTCGTCAACCAAC	Tumor	patient_1	CD8-C4-HSPA1A	2.00574	5.37261	1.02037
CA1_GTTTCTAAGGATTCGG	Tumor	patient_1	CD8-C3-GZMK	0.184137	3.90455	0.649138
CA1_GTTTCTATCTGTTGAG	Tumor	patient_1	CD8-C4-HSPA1A	4.29952	0.315888	0.488071
CA1_TAAACCGAGATCTGAA	Tumor	patient_1	CD8-C4-HSPA1A	0.70426	2.13673	0.910207
CA1_TAAACCGCATGCTAGT	Tumor	patient_1	CD8-C4-HSPA1A	2.8957	0.562619	0.244495
CA1_TAAACCGTCGGAGGTA	Tumor	patient_1	CD8-C3-GZMK	-2.41777	-0.576007	0.665124
CA1_TAAGAGAAGATATGGT	Tumor	patient_1	CD8-C3-GZMK	2.20584	0.352827	0.330185
CA1_TAAGAGACACCATCCT	Tumor	patient_1	CD8-C4-HSPA1A	1.73631	1.86446	0.45406
CA1_TAAGAGACATACGCCG	Tumor	patient_1	CD8-C2-CCL5	-0.342288	-3.02948	0.287253
CA1_TAAGAGATCGCCCTTA	Tumor	patient_1	CD8-C3-GZMK	-3.34281	7.61445	1.16066
CA1_TAAGAGATCGTTACGA	Tumor	patient_1	CD8-C4-HSPA1A	2.15971	6.26272	0.940782
CA1_TAAGCGTAGTGATCGG	Tumor	patient_1	CD8-C3-GZMK	0.626241	0.689932	0.628691
CA1_TAAGTGCAGTCGTTTG	Tumor	patient_1	CD8-C3-GZMK	-5.6186	1.48578	0.747766
CA1_TAAGTGCGTACTTGAC	Tumor	patient_1	CD8-C2-CCL5	-5.77477	2.69431	0.926132
CA1_TAAGTGCTCATAACCG	Tumor	patient_1	CD8-C5-CXCL13	5.30061	7.56409	0.835847
CA1_TAAGTGCTCCGCAGTG	Tumor	patient_1	CD8-C4-HSPA1A	-0.00894744	8.84949	1.10181
CA1_TACACGAGTTTGTTGG	Tumor	patient_1	CD8-C4-HSPA1A	6.88322	3.4227	0.537824
CA1_TACACGATCAGCTCTC	Tumor	patient_1	CD8-C3-GZMK	-2.18143	4.86091	0.891542
CA1_TACACGATCGCGGATC	Tumor	patient_1	CD8-C3-GZMK	-1.83721	0.161894	0.887761
CA1_TACAGTGAGATCGATA	Tumor	patient_1	CD8-C2-CCL5	-4.25076	-0.573185	0.606313
CA1_TACAGTGAGGACACCA	Tumor	patient_1	CD8-C2-CCL5	-2.92505	1.17498	0.943165
CA1_TACAGTGAGTGACTCT	Tumor	patient_1	CD8-C4-HSPA1A	4.51123	2.54356	0.623567
CA1_TACAGTGCAAAGGTGC	Tumor	patient_1	CD8-C3-GZMK	-1.78375	2.73852	0.63597
CA1_TACAGTGCAAGGTTCT	Tumor	patient_1	CD8-C4-HSPA1A	1.55075	-0.483026	0.628193
CA1_TACAGTGGTGTTTGTG	Tumor	patient_1	CD8-C4-HSPA1A	2.75701	1.53995	0.619932
CA1_TACAGTGTCATCTGCC	Tumor	patient_1	CD8-C3-GZMK	-1.19754	0.664951	1.01052
CA1_TACCTATCAAGCTGGA	Tumor	patient_1	CD8-C3-GZMK	-1.36921	-1.31305	0.473795
CA1_TACCTATCATAAAGGT	Tumor	patient_1	CD8-C2-CCL5	0.607462	2.6327	1.10384
CA1_TACCTATGTTCATGGT	Tumor	patient_1	CD8-C4-HSPA1A	6.53176	5.06561	0.912236
CA1_TACCTATTCACGGTTA	Tumor	patient_1	CD8-C3-GZMK	-3.64503	3.84593	0.814851
CA1_TACCTTACAAGCGCTC	Tumor	patient_1	CD8-C3-GZMK	2.17935	2.56656	0.476706
CA1_TACCTTACAGCATGAG	Tumor	patient_1	CD8-C3-GZMK	0.545933	3.95492	0.898673
CA1_TACCTTACAGCTTAAC	Tumor	patient_1	CD8-C3-GZMK	-3.55543	3.79444	0.827665
CA1_TACCTTATCTATCCTA	Tumor	patient_1	CD8-C3-GZMK	-5.16857	3.00035	0.815522
CA1_TACGGATGTAGCGCTC	Tumor	patient_1	CD8-C4-HSPA1A	3.7627	3.05806	0.402695
CA1_TACGGATTCACAGGCC	Tumor	patient_1	CD8-C3-GZMK	0.70768	0.335547	0.501034
CA1_TACGGGCAGGGCTTGA	Tumor	patient_1	CD8-C3-GZMK	-1.34737	0.895779	0.574048
CA1_TACGGGCTCGAGCCCA	Tumor	patient_1	CD8-C2-CCL5	-5.87968	1.51611	1.1321
CA1_TACGGTACATAGGATA	Tumor	patient_1	CD8-C3-GZMK	-2.85347	10.9428	1.37153
CA1_TACGGTACATTGAGCT	Tumor	patient_1	CD8-C3-GZMK	-1.16197	4.24347	0.820675
CA1_TACTCATAGAGCCCAA	Tumor	patient_1	CD8-C4-HSPA1A	0.953181	3.31743	0.611161
CA1_TACTCATAGAGGACGG	Tumor	patient_1	CD8-C5-CXCL13	-8.07652	2.29481	0.558117
CA1_TACTCATCACGAGGTA	Tumor	patient_1	CD8-C3-GZMK	-7.92175	-0.643106	0.451789
CA1_TACTCATCAGATAATG	Tumor	patient_1	CD8-C4-HSPA1A	3.50934	-0.299318	0.371454
CA1_TACTCGCAGTGGGATC	Tumor	patient_1	CD8-C3-GZMK	-0.418022	3.59271	0.469555
CA1_TACTCGCCATCCTAGA	Tumor	patient_1	CD8-C3-GZMK	-0.919982	3.81221	0.820197
CA1_TACTCGCTCGTAGATC	Tumor	patient_1	CD8-C3-GZMK	0.00919959	1.72349	0.625154
CA1_TACTTACAGGGAAACA	Tumor	patient_1	CD8-C3-GZMK	-6.51756	1.0861	0.643383
CA1_TACTTACAGTATTGGA	Tumor	patient_1	CD8-C3-GZMK	-0.845373	3.83477	0.808222
CA1_TACTTACAGTTATCGC	Tumor	patient_1	CD8-C4-HSPA1A	1.53588	5.06207	0.904498
CA1_TACTTACCAAGTTCTG	Tumor	patient_1	CD8-C3-GZMK	-0.129602	4.19162	0.625328
CA1_TACTTACCAGCTTAAC	Tumor	patient_1	CD8-C3-GZMK	-0.793646	3.27353	0.711201
CA1_TACTTGTAGACGCTTT	Tumor	patient_1	CD8-C4-HSPA1A	5.32659	4.04948	0.738403
CA1_TACTTGTAGATCACGG	Tumor	patient_1	CD8-C2-CCL5	0.909126	3.88388	0.791455
CA1_TACTTGTGTTTGACAC	Tumor	patient_1	CD8-C4-HSPA1A	9.46705	1.70047	0.511741
CA1_TAGACCAAGGCTAGCA	Tumor	patient_1	CD8-C3-GZMK	-5.45431	3.41691	0.733773
CA1_TAGACCAAGTACACCT	Tumor	patient_1	CD8-C3-GZMK	1.9396	3.73246	0.632787
CA1_TAGACCAAGTACCGGA	Tumor	patient_1	CD8-C3-GZMK	0.431773	8.68354	0.921897
CA1_TAGACCACAATCGGTT	Tumor	patient_1	CD8-C3-GZMK	-1.06168	5.92749	1.00725
CA1_TAGACCACAGAAGCAC	Tumor	patient_1	CD8-C3-GZMK	0.978392	2.96941	0.711599
CA1_TAGACCAGTTAGAACA	Tumor	patient_1	CD8-C3-GZMK	-0.782584	-3.15925	0.380707
CA1_TAGACCATCGATCCCT	Tumor	patient_1	CD8-C3-GZMK	-5.28813	2.16006	0.767412
CA1_TAGACCATCTATCCTA	Tumor	patient_1	CD8-C3-GZMK	-3.16365	0.725321	0.696533
CA1_TAGAGCTCAACTTGAC	Tumor	patient_1	CD8-C4-HSPA1A	4.1214	2.99064	0.499095
CA1_TAGAGCTTCCAGTAGT	Tumor	patient_1	CD8-C3-GZMK	-2.27205	-1.897	0.719269
CA1_TAGCCGGAGAATCTCC	Tumor	patient_1	CD8-C4-HSPA1A	1.71915	9.02154	1.27602
CA1_TAGCCGGAGCGCTTAT	Tumor	patient_1	CD8-C4-HSPA1A	6.71904	-1.72931	0.282845
CA1_TAGCCGGCACGAAATA	Tumor	patient_1	CD8-C3-GZMK	-1.36812	2.37659	0.669688
CA1_TAGCCGGCAGCGTTCG	Tumor	patient_1	CD8-C4-HSPA1A	1.11084	0.70503	0.492487
CA1_TAGCCGGCATTGGGCC	Tumor	patient_1	CD8-C4-HSPA1A	4.02721	4.03474	0.918803
CA1_TAGCCGGCATTTGCTT	Tumor	patient_1	CD8-C3-GZMK	-0.529693	3.52907	0.494116
CA1_TAGCCGGGTATATGAG	Tumor	patient_1	CD8-C4-HSPA1A	6.43552	0.410986	0.223186
CA1_TAGCCGGGTGCCTGTG	Tumor	patient_1	CD8-C3-GZMK	0.224915	2.80251	0.515163
CA1_TAGCCGGTCACAGGCC	Tumor	patient_1	CD8-C4-HSPA1A	1.54044	0.438824	0.264438
CA1_TAGCCGGTCGAATGGG	Tumor	patient_1	CD8-C3-GZMK	0.74943	4.64608	0.510938
CA1_TAGCCGGTCGCAAACT	Tumor	patient_1	CD8-C4-HSPA1A	6.4951	3.86179	0.723413
CA1_TAGCCGGTCTGTCTAT	Tumor	patient_1	CD8-C4-HSPA1A	3.88243	2.82259	0.602434
CA1_TAGGCATAGTCTCGGC	Tumor	patient_1	CD8-C2-CCL5	1.8126	2.08585	0.650963
CA1_TAGGCATCACACTGCG	Tumor	patient_1	CD8-C4-HSPA1A	6.26563	1.93808	0.669762
CA1_TAGGCATTCACCGTAA	Tumor	patient_1	CD8-C3-GZMK	-3.02809	1.0926	0.880217
CA1_TAGGCATTCCCTTGCA	Tumor	patient_1	CD8-C3-GZMK	-1.10082	8.69364	1.03143
CA1_TAGGCATTCGACAGCC	Tumor	patient_1	CD8-C3-GZMK	-3.4151	2.14928	0.66684
CA1_TAGTGGTAGATGCGAC	Tumor	patient_1	CD8-C3-GZMK	0.259187	0.895123	0.383842
CA1_TAGTGGTGTGGTAACG	Tumor	patient_1	CD8-C3-GZMK	1.69409	4.67758	0.757152
CA1_TAGTGGTTCCTAGAAC	Tumor	patient_1	CD8-C3-GZMK	-0.475307	6.7369	1.20748
CA1_TAGTTGGAGCCCAATT	Tumor	patient_1	CD8-C3-GZMK	-3.06762	4.00363	0.697961
CA1_TAGTTGGCAATGGACG	Tumor	patient_1	CD8-C4-HSPA1A	7.76528	-0.0664722	0.5803
CA1_TAGTTGGTCATGTCTT	Tumor	patient_1	CD8-C4-HSPA1A	3.88641	2.33923	0.676825
CA1_TATCAGGAGGCATGGT	Tumor	patient_1	CD8-C3-GZMK	1.06681	3.94803	0.617704
CA1_TATCAGGCACCTATCC	Tumor	patient_1	CD8-C3-GZMK	-1.98238	0.739583	0.982485
CA1_TATCAGGCAGTGGGAT	Tumor	patient_1	CD8-C3-GZMK	-1.75582	3.28384	0.660259
CA1_TATCAGGCATCCAACA	Tumor	patient_1	CD8-C3-GZMK	-4.81212	0.479815	0.674361
CA1_TATCAGGGTGAGGGAG	Tumor	patient_1	CD8-C2-CCL5	-4.22237	3.46506	0.606475
CA1_TATCAGGTCCTGTACC	Tumor	patient_1	CD8-C3-GZMK	-5.68301	1.99222	0.668627
CA1_TATCAGGTCGTACCGG	Tumor	patient_1	CD8-C3-GZMK	-2.19962	1.19466	0.581349
CA1_TATCAGGTCGTCACGG	Tumor	patient_1	CD8-C3-GZMK	-1.31859	2.42193	0.561829
CA1_TATCTCACAGACGCCT	Tumor	patient_1	CD8-C3-GZMK	-6.28732	-2.32784	0.263618
CA1_TATCTCATCACCAGGC	Tumor	patient_1	CD8-C2-CCL5	-0.814057	0.443579	0.80712
CA1_TATCTCATCATGTAGC	Tumor	patient_1	CD8-C3-GZMK	-0.267465	0.945689	0.760842
CA1_TATGCCCAGAAGAAGC	Tumor	patient_1	CD8-C3-GZMK	-3.59126	1.14964	0.443118
CA1_TATGCCCAGATACACA	Tumor	patient_1	CD8-C3-GZMK	1.05574	3.55527	0.857887
CA1_TATGCCCAGTTGAGAT	Tumor	patient_1	CD8-C3-GZMK	-1.42255	1.0486	0.559083
CA1_TATGCCCCACTTAACG	Tumor	patient_1	CD8-C3-GZMK	-0.629737	0.787941	0.373
CA1_TATGCCCCATCAGTAC	Tumor	patient_1	CD8-C2-CCL5	-0.640333	-2.47529	0.484509
CA1_TATGCCCGTCCGCTGA	Tumor	patient_1	CD8-C3-GZMK	-4.06063	3.79078	0.447144
CA1_TATGCCCTCGCATGAT	Tumor	patient_1	CD8-C3-GZMK	-3.06822	1.037	0.889048
CA1_TATTACCAGAGCTGCA	Tumor	patient_1	CD8-C4-HSPA1A	2.6774	0.425832	0.834721
CA1_TATTACCGTCGCCATG	Tumor	patient_1	CD8-C4-HSPA1A	4.07167	4.19542	0.828302
CA1_TATTACCTCTTTAGTC	Tumor	patient_1	CD8-C3-GZMK	0.134312	3.14659	0.640233
CA1_TCAACGAAGATGCCAG	Tumor	patient_1	CD8-C4-HSPA1A	-0.0107713	3.24266	0.604299
CA1_TCAACGAAGCGACGTA	Tumor	patient_1	CD8-C3-GZMK	-3.45012	1.54325	0.732399
CA1_TCAACGAAGCTAACAA	Tumor	patient_1	CD8-C3-GZMK	-0.837277	-0.950666	0.296053
CA1_TCAACGAAGGTGGGTT	Tumor	patient_1	CD8-C5-CXCL13	-4.34868	5.83681	0.758961
CA1_TCAACGACAGTCGATT	Tumor	patient_1	CD8-C3-GZMK	-0.449104	1.68053	0.768795
CA1_TCAACGACAGTGGAGT	Tumor	patient_1	CD8-C3-GZMK	-1.06059	8.32958	0.858738
CA1_TCAACGAGTACGCACC	Tumor	patient_1	CD8-C3-GZMK	2.21471	8.24366	1.25322
CA1_TCAACGAGTCTAGGTT	Tumor	patient_1	CD8-C3-GZMK	-1.42001	5.61279	0.783444
CA1_TCAACGATCCATGAAC	Tumor	patient_1	CD8-C4-HSPA1A	5.9455	-2.16726	0.451348
CA1_TCAATCTAGATGTAAC	Tumor	patient_1	CD8-C4-HSPA1A	0.288033	4.31308	0.963879
CA1_TCAATCTCAAGTTGTC	Tumor	patient_1	CD8-C4-HSPA1A	7.98088	6.96609	0.992271
CA1_TCAATCTCAGACAAGC	Tumor	patient_1	CD8-C3-GZMK	-0.59292	3.68083	0.64081
CA1_TCAATCTGTACCGAGA	Tumor	patient_1	CD8-C3-GZMK	-2.7266	-0.249915	0.588345
CA1_TCAATCTTCACGATGT	Tumor	patient_1	CD8-C3-GZMK	-2.48847	5.21657	0.78791
CA1_TCAATCTTCGAGAGCA	Tumor	patient_1	CD8-C4-HSPA1A	2.25266	1.94788	0.54917
CA1_TCACAAGAGTCCCACG	Tumor	patient_1	CD8-C2-CCL5	2.65049	1.54239	0.639186
CA1_TCACAAGGTAACGTTC	Tumor	patient_1	CD8-C3-GZMK	-0.389321	3.05922	0.843566
CA1_TCACAAGTCAGTTAGC	Tumor	patient_1	CD8-C4-HSPA1A	4.42875	1.05042	0.737589
CA1_TCACAAGTCGACGGAA	Tumor	patient_1	CD8-C4-HSPA1A	0.516064	3.25835	0.815432
CA1_TCACGAAAGCTAGTGG	Tumor	patient_1	CD8-C4-HSPA1A	3.59594	3.9742	0.72584
CA1_TCACGAACAGTCAGAG	Tumor	patient_1	CD8-C3-GZMK	-1.58741	1.76672	0.582917
CA1_TCACGAACATGGGACA	Tumor	patient_1	CD8-C4-HSPA1A	2.16274	2.34253	0.475589
CA1_TCACGAAGTCTTGTCC	Tumor	patient_1	CD8-C3-GZMK	-4.64972	2.86428	0.686111
CA1_TCACGAAGTGACCAAG	Tumor	patient_1	CD8-C3-GZMK	-0.109966	2.64544	0.589191
CA1_TCAGATGAGATGGGTC	Tumor	patient_1	CD8-C4-HSPA1A	2.77428	0.841125	0.531613
CA1_TCAGATGAGTGTGAAT	Tumor	patient_1	CD8-C4-HSPA1A	5.18804	-0.821193	0.770542
CA1_TCAGATGGTCGGCACT	Tumor	patient_1	CD8-C3-GZMK	-2.91127	5.26546	0.690268
CA1_TCAGATGTCGCTTGTC	Tumor	patient_1	CD8-C4-HSPA1A	6.17483	1.69628	0.223653
CA1_TCAGATGTCTTGACGA	Tumor	patient_1	CD8-C2-CCL5	-1.40912	4.41428	1.04164
CA1_TCAGCAAAGACTCGGA	Tumor	patient_1	CD8-C4-HSPA1A	1.11168	3.12736	0.424472
CA1_TCAGCAAAGTTCGCGC	Tumor	patient_1	CD8-C3-GZMK	-1.10652	5.88892	0.813105
CA1_TCAGCAAGTGTCAATC	Tumor	patient_1	CD8-C3-GZMK	4.1549	6.49315	1.09333
CA1_TCAGCTCAGATAGGAG	Tumor	patient_1	CD8-C4-HSPA1A	2.47534	-0.623308	0.120215
CA1_TCAGCTCAGTTAGGTA	Tumor	patient_1	CD8-C3-GZMK	-1.31122	0.604763	0.158532
CA1_TCAGCTCGTCTTGATG	Tumor	patient_1	CD8-C4-HSPA1A	2.62386	1.62496	0.977671
CA1_TCAGGATAGATGCCAG	Tumor	patient_1	CD8-C4-HSPA1A	3.50585	1.63454	0.506842
CA1_TCAGGATAGCCAACAG	Tumor	patient_1	CD8-C2-CCL5	-4.97558	-0.0259494	0.758713
CA1_TCAGGATAGGAGTTTA	Tumor	patient_1	CD8-C3-GZMK	-5.65208	-0.0145099	0.483609
CA1_TCAGGATAGTTTCCTT	Tumor	patient_1	CD8-C4-HSPA1A	1.45145	0.720558	0.360108
CA1_TCAGGATTCCTGCTTG	Tumor	patient_1	CD8-C2-CCL5	0.677051	-1.28486	0.476088
CA1_TCAGGATTCTTCTGGC	Tumor	patient_1	CD8-C3-GZMK	-4.26728	2.06283	0.837986
CA1_TCAGGTAAGGTACTCT	Tumor	patient_1	CD8-C3-GZMK	-6.37154	1.59908	0.674538
CA1_TCAGGTACACAGATTC	Tumor	patient_1	CD8-C3-GZMK	-3.93991	6.71328	0.896087
CA1_TCAGGTAGTAGCGATG	Tumor	patient_1	CD8-C4-HSPA1A	3.01785	5.0951	0.633602
CA1_TCAGGTAGTGCAACGA	Tumor	patient_1	CD8-C3-GZMK	-3.69798	2.11876	0.700039
CA1_TCAGGTATCGGCGCTA	Tumor	patient_1	CD8-C3-GZMK	-2.22857	-1.28147	0.575158
CA1_TCAGGTATCTGCAGTA	Tumor	patient_1	CD8-C3-GZMK	-6.69583	1.75385	0.385564
CA1_TCATTTGAGGTGCACA	Tumor	patient_1	CD8-C3-GZMK	-0.554431	6.25371	1.03598
CA1_TCATTTGGTGCACGAA	Tumor	patient_1	CD8-C3-GZMK	-1.2483	0.244819	0.748271
CA1_TCATTTGTCGCAAGCC	Tumor	patient_1	CD8-C4-HSPA1A	1.33401	3.27942	0.837034
CA1_TCCACACAGTAGATGT	Tumor	patient_1	CD8-C3-GZMK	-3.49487	3.00385	0.528287
CA1_TCCACACGTACAGTGG	Tumor	patient_1	CD8-C2-CCL5	0.800354	-1.21786	0.567267
CA1_TCCACACGTAGAGTGC	Tumor	patient_1	CD8-C3-GZMK	-3.26157	-0.810268	0.598569
CA1_TCCACACGTTACTGAC	Tumor	patient_1	CD8-C3-GZMK	-1.15519	-0.460589	0.441042
CA1_TCCACACTCGTAGGTT	Tumor	patient_1	CD8-C3-GZMK	-1.35582	-0.0674172	0.737822
CA1_TCCCGATAGTACGATA	Tumor	patient_1	CD8-C4-HSPA1A	5.11869	0.869492	0.325218
CA1_TCCCGATGTAGGGACT	Tumor	patient_1	CD8-C3-GZMK	-3.38996	-2.4977	0.374802
CA1_TCCCGATTCGGGAGTA	Tumor	patient_1	CD8-C3-GZMK	-4.64677	6.63303	0.86567
CA1_TCCCGATTCTAACTGG	Tumor	patient_1	CD8-C4-HSPA1A	2.89215	5.56162	0.885429
CA1_TCGAGGCAGGAGTTGC	Tumor	patient_1	CD8-C3-GZMK	-1.27225	-1.67477	0.423737
CA1_TCGAGGCAGGCGATAC	Tumor	patient_1	CD8-C4-HSPA1A	2.72278	4.59251	0.906345
CA1_TCGAGGCAGTGGTAAT	Tumor	patient_1	CD8-C4-HSPA1A	-1.05135	0.358498	0.602395
CA1_TCGAGGCCACCGAATT	Tumor	patient_1	CD8-C4-HSPA1A	3.42546	0.909642	0.449417
CA1_TCGAGGCCACGAGAGT	Tumor	patient_1	CD8-C4-HSPA1A	4.31977	3.51134	0.641227
CA1_TCGAGGCTCTTAACCT	Tumor	patient_1	CD8-C3-GZMK	-0.577228	-0.877765	0.778019
CA1_TCGCGAGAGCGCTTAT	Tumor	patient_1	CD8-C4-HSPA1A	3.38117	1.96599	0.74032
CA1_TCGCGAGCAGCTGTGC	Tumor	patient_1	CD8-C5-CXCL13	-3.17786	7.0035	1.43829
CA1_TCGCGAGGTACATGTC	Tumor	patient_1	CD8-C3-GZMK	0.943487	2.80256	0.331172
CA1_TCGCGAGGTGATGTGG	Tumor	patient_1	CD8-C4-HSPA1A	4.73347	0.107573	0.763428
CA1_TCGCGAGTCCTCGCAT	Tumor	patient_1	CD8-C3-GZMK	-2.03984	3.74861	0.63874
CA1_TCGCGAGTCTATCGCC	Tumor	patient_1	CD8-C4-HSPA1A	1.16798	-0.542192	0.483188
CA1_TCGCGTTAGAAACGCC	Tumor	patient_1	CD8-C2-CCL5	-5.10076	-0.41998	0.514159
CA1_TCGCGTTAGTCATCCA	Tumor	patient_1	CD8-C4-HSPA1A	0.966606	3.41022	0.507022
CA1_TCGCGTTCACAAGCCC	Tumor	patient_1	CD8-C4-HSPA1A	5.27281	-1.61992	0.491593
CA1_TCGCGTTCACTGCCAG	Tumor	patient_1	CD8-C3-GZMK	-3.2402	2.58084	0.888159
CA1_TCGCGTTGTAAGCACG	Tumor	patient_1	CD8-C3-GZMK	-4.91281	2.98621	0.539265
CA1_TCGCGTTGTTAAAGAC	Tumor	patient_1	CD8-C2-CCL5	-7.76897	-1.44363	0.321159
CA1_TCGCGTTGTTGATTGC	Tumor	patient_1	CD8-C4-HSPA1A	3.198	7.46676	1.10985
CA1_TCGCGTTGTTGCGCAC	Tumor	patient_1	CD8-C2-CCL5	-1.53904	0.620124	0.533297
CA1_TCGCGTTTCAAACGGG	Tumor	patient_1	CD8-C3-GZMK	-6.99447	2.70479	0.75352
CA1_TCGCGTTTCAACGCTA	Tumor	patient_1	CD8-C4-HSPA1A	5.51116	6.51816	0.723242
CA1_TCGCGTTTCACCCTCA	Tumor	patient_1	CD8-C4-HSPA1A	1.17357	1.84479	0.577801
CA1_TCGCGTTTCCATTCTA	Tumor	patient_1	CD8-C3-GZMK	-5.9428	-0.433543	0.689055
CA1_TCGGGACAGATGGGTC	Tumor	patient_1	CD8-C3-GZMK	-1.19147	2.02321	0.407016
CA1_TCGGGACCACAGCCCA	Tumor	patient_1	CD8-C3-GZMK	-1.91117	0.705528	0.737252
CA1_TCGGGACGTTCCATGA	Tumor	patient_1	CD8-C4-HSPA1A	4.79258	2.84412	0.427768
CA1_TCGGGACTCGTATCAG	Tumor	patient_1	CD8-C3-GZMK	0.0168827	6.91644	0.863897
CA1_TCGGTAAAGTGGAGTC	Tumor	patient_1	CD8-C4-HSPA1A	-0.0658777	4.54453	1.07369
CA1_TCGGTAACAAACCCAT	Tumor	patient_1	CD8-C3-GZMK	-2.74281	8.93979	1.13151
CA1_TCGGTAAGTGGCGAAT	Tumor	patient_1	CD8-C4-HSPA1A	0.970435	5.55187	1.13758
CA1_TCGGTAATCATGCTCC	Tumor	patient_1	CD8-C3-GZMK	-3.45822	4.50183	0.746707
CA1_TCGTACCAGGATTCGG	Tumor	patient_1	CD8-C4-HSPA1A	2.02559	6.64697	1.37937
CA1_TCGTACCTCATAAAGG	Tumor	patient_1	CD8-C3-GZMK	-2.75399	1.69007	0.841745
CA1_TCGTACCTCCGAGCCA	Tumor	patient_1	CD8-C3-GZMK	1.51041	3.92389	0.735346
CA1_TCGTAGAAGAGGGATA	Tumor	patient_1	CD8-C5-CXCL13	-5.90642	6.23482	1.10475
CA1_TCGTAGACAGGAACGT	Tumor	patient_1	CD8-C4-HSPA1A	3.16564	0.0753235	0.329197
CA1_TCGTAGATCGCAAGCC	Tumor	patient_1	CD8-C3-GZMK	-3.85856	-0.853872	0.448634
CA1_TCTATTGAGTGCGTGA	Tumor	patient_1	CD8-C4-HSPA1A	3.10099	3.53441	0.675881
CA1_TCTATTGCAACCGCCA	Tumor	patient_1	CD8-C4-HSPA1A	6.09483	4.60574	0.760694
CA1_TCTATTGCAATTCCTT	Tumor	patient_1	CD8-C3-GZMK	-0.208544	-0.0715702	0.564175
CA1_TCTATTGCACATAACC	Tumor	patient_1	CD8-C3-GZMK	0.375959	3.52713	0.620816
CA1_TCTATTGTCACTTATC	Tumor	patient_1	CD8-C3-GZMK	-2.7809	5.98826	1.12572
CA1_TCTATTGTCCCAACGG	Tumor	patient_1	CD8-C3-GZMK	-1.78724	1.08018	0.575651
CA1_TCTCATAAGAATAGGG	Tumor	patient_1	CD8-C5-CXCL13	-2.74187	11.2321	1.07618
CA1_TCTCATAAGAGTAATC	Tumor	patient_1	CD8-C2-CCL5	-3.78979	-0.824566	0.634684
CA1_TCTCATAAGTGGGTTG	Tumor	patient_1	CD8-C3-GZMK	0.116297	7.44783	0.963047
CA1_TCTCATACAATTGCTG	Tumor	patient_1	CD8-C2-CCL5	-4.81373	1.07154	0.627107
CA1_TCTCATATCCCGACTT	Tumor	patient_1	CD8-C4-HSPA1A	0.965027	3.59854	0.573341
CA1_TCTCATATCCCTTGCA	Tumor	patient_1	CD8-C2-CCL5	-0.0111549	0.306848	0.664221
CA1_TCTCATATCGATCCCT	Tumor	patient_1	CD8-C4-HSPA1A	2.30642	2.08663	0.578128
CA1_TCTCTAAAGCGTGAGT	Tumor	patient_1	CD8-C4-HSPA1A	4.18538	0.868578	0.490884
CA1_TCTCTAACAGGATCGA	Tumor	patient_1	CD8-C3-GZMK	0.177005	3.47422	0.695439
CA1_TCTCTAAGTTGGTGGA	Tumor	patient_1	CD8-C3-GZMK	-2.81948	0.665986	0.458733
CA1_TCTCTAATCCCTAACC	Tumor	patient_1	CD8-C3-GZMK	-4.3	5.29213	1.06725
CA1_TCTGAGACATGTTCCC	Tumor	patient_1	CD8-C3-GZMK	1.22832	1.17144	0.412415
CA1_TCTGAGACATTAACCG	Tumor	patient_1	CD8-C3-GZMK	-0.845897	0.811051	0.5586
CA1_TCTGAGAGTTTGGCGC	Tumor	patient_1	CD8-C4-HSPA1A	2.06457	1.58156	0.432266
CA1_TCTGAGATCAACACAC	Tumor	patient_1	CD8-C3-GZMK	1.20074	2.50436	0.498413
CA1_TCTGGAAAGCTCCCAG	Tumor	patient_1	CD8-C3-GZMK	-3.42163	5.67601	1.00204
CA1_TCTGGAACACGAAGCA	Tumor	patient_1	CD8-C3-GZMK	-2.18289	2.69383	0.61371
CA1_TCTGGAAGTCAATGTC	Tumor	patient_1	CD8-C3-GZMK	-1.55913	4.17134	0.6788
CA1_TCTGGAATCAATCACG	Tumor	patient_1	CD8-C3-GZMK	0.143573	8.02249	0.809433
CA1_TCTTCGGAGGATGGTC	Tumor	patient_1	CD8-C3-GZMK	-0.0133028	4.13884	0.928139
CA1_TCTTCGGAGTGCGATG	Tumor	patient_1	CD8-C2-CCL5	0.906693	-0.365891	0.593864
CA1_TCTTCGGGTGTATGGG	Tumor	patient_1	CD8-C4-HSPA1A	3.81916	3.20444	0.598028
CA1_TCTTCGGTCTACCAGA	Tumor	patient_1	CD8-C3-GZMK	-1.47302	3.01916	0.909584
CA1_TCTTTCCAGCACCGTC	Tumor	patient_1	CD8-C3-GZMK	2.34236	5.50645	0.78826
CA1_TCTTTCCAGCTAACTC	Tumor	patient_1	CD8-C3-GZMK	-5.2394	1.49649	0.767012
CA1_TCTTTCCTCAATCACG	Tumor	patient_1	CD8-C4-HSPA1A	1.99171	3.9878	0.934881
CA1_TCTTTCCTCACCATAG	Tumor	patient_1	CD8-C4-HSPA1A	5.68574	0.552435	0.389333
CA1_TCTTTCCTCCTAAGTG	Tumor	patient_1	CD8-C3-GZMK	1.73088	5.95702	1.02467
CA1_TGAAAGAAGATGTGTA	Tumor	patient_1	CD8-C3-GZMK	4.29305	6.0833	0.750941
CA1_TGAAAGAAGCTAACTC	Tumor	patient_1	CD8-C4-HSPA1A	4.62162	2.41182	0.503227
CA1_TGAAAGAAGTCAAGCG	Tumor	patient_1	CD8-C3-GZMK	-1.31865	-0.422483	0.419554
CA1_TGAAAGACAACTGCTA	Tumor	patient_1	CD8-C4-HSPA1A	2.98395	4.90509	0.769264
CA1_TGAAAGAGTACAGCAG	Tumor	patient_1	CD8-C4-HSPA1A	2.13122	3.47189	0.792372
CA1_TGAAAGAGTCCAGTAT	Tumor	patient_1	CD8-C3-GZMK	-2.48296	-0.0299324	0.384205
CA1_TGAAAGATCTGCCAGG	Tumor	patient_1	CD8-C3-GZMK	-0.696439	3.8364	0.66534
CA1_TGAAAGATCTTTCCTC	Tumor	patient_1	CD8-C3-GZMK	0.717112	1.26117	0.430323
CA1_TGACAACAGTCGTTTG	Tumor	patient_1	CD8-C3-GZMK	-6.17463	1.53643	0.804126
CA1_TGACAACGTATGGTTC	Tumor	patient_1	CD8-C3-GZMK	-1.80899	1.4045	0.423491
CA1_TGACAACTCCTTTACA	Tumor	patient_1	CD8-C3-GZMK	-7.19702	2.45554	0.636091
CA1_TGACGGCAGTTTGCGT	Tumor	patient_1	CD8-C2-CCL5	1.91461	-2.41424	0.19054
CA1_TGACGGCCATCACCCT	Tumor	patient_1	CD8-C3-GZMK	-3.29042	0.709595	0.562444
CA1_TGACGGCGTCTTCTCG	Tumor	patient_1	CD8-C2-CCL5	2.73981	1.90484	0.668179
CA1_TGACTAGAGTGTTTGC	Tumor	patient_1	CD8-C4-HSPA1A	0.835747	0.181108	0.551043
CA1_TGACTAGCAGCTGTGC	Tumor	patient_1	CD8-C4-HSPA1A	0.510997	-1.03508	0.629628
CA1_TGACTAGGTGACCAAG	Tumor	patient_1	CD8-C3-GZMK	-1.69076	2.54145	0.744242
CA1_TGACTAGGTTGAGTTC	Tumor	patient_1	CD8-C3-GZMK	-3.07181	1.77634	0.915233
CA1_TGACTAGTCACTCCTG	Tumor	patient_1	CD8-C2-CCL5	2.4278	2.25474	0.808678
CA1_TGACTTTAGCTCAACT	Tumor	patient_1	CD8-C4-HSPA1A	2.96336	1.88613	0.529754
CA1_TGACTTTCACATGTGT	Tumor	patient_1	CD8-C3-GZMK	-5.64898	3.91069	0.980236
CA1_TGACTTTCACGCCAGT	Tumor	patient_1	CD8-C2-CCL5	2.67252	2.92078	0.930287
CA1_TGACTTTGTACCGTAT	Tumor	patient_1	CD8-C4-HSPA1A	0.892555	1.86109	0.600761
CA1_TGACTTTGTTCGCGAC	Tumor	patient_1	CD8-C4-HSPA1A	4.07157	1.15512	0.34896
CA1_TGAGAGGAGAGACTTA	Tumor	patient_1	CD8-C3-GZMK	-6.08464	3.43294	0.888061
CA1_TGAGAGGAGCACGCCT	Tumor	patient_1	CD8-C3-GZMK	-1.19676	0.0428048	0.589527
CA1_TGAGAGGCAAGAGTCG	Tumor	patient_1	CD8-C2-CCL5	1.22771	-0.774613	0.82803
CA1_TGAGAGGTCTTGAGAC	Tumor	patient_1	CD8-C4-HSPA1A	5.08569	9.62399	1.14157
CA1_TGAGCATGTTATCCGA	Tumor	patient_1	CD8-C2-CCL5	-5.28312	-0.168277	0.550458
CA1_TGAGCATTCCCACTTG	Tumor	patient_1	CD8-C4-HSPA1A	5.49174	0.956651	0.495456
CA1_TGAGCATTCCGCAAGC	Tumor	patient_1	CD8-C3-GZMK	-4.59721	2.27011	0.758914
CA1_TGAGCCGAGGCGACAT	Tumor	patient_1	CD8-C2-CCL5	-0.493932	2.27003	0.728266
CA1_TGAGCCGAGGGTTTCT	Tumor	patient_1	CD8-C3-GZMK	1.17785	0.168776	0.6726
CA1_TGAGCCGGTGTTCGAT	Tumor	patient_1	CD8-C3-GZMK	-3.51964	4.85219	0.66491
CA1_TGAGCCGTCTGCCAGG	Tumor	patient_1	CD8-C3-GZMK	-5.63963	2.41619	0.563119
CA1_TGAGGGAAGCTAGCCC	Tumor	patient_1	CD8-C2-CCL5	-3.42994	1.17699	0.632113
CA1_TGAGGGAGTAGCGTCC	Tumor	patient_1	CD8-C3-GZMK	-5.52452	4.18931	0.803407
CA1_TGATTTCAGACCTAGG	Tumor	patient_1	CD8-C3-GZMK	-1.81461	2.10174	0.401775
CA1_TGATTTCCAAACTGCT	Tumor	patient_1	CD8-C4-HSPA1A	3.87876	5.13416	0.993079
CA1_TGATTTCCAGTTAACC	Tumor	patient_1	CD8-C5-CXCL13	-2.31024	8.88874	0.960731
CA1_TGATTTCCATTCACTT	Tumor	patient_1	CD8-C2-CCL5	0.251128	-1.95151	0.650598
CA1_TGATTTCGTAGGCTGA	Tumor	patient_1	CD8-C4-HSPA1A	1.52443	2.35267	0.596606
CA1_TGATTTCTCATGGTCA	Tumor	patient_1	CD8-C4-HSPA1A	7.29912	2.37572	0.433776
CA1_TGCACCTCAGGTTTCA	Tumor	patient_1	CD8-C4-HSPA1A	1.27348	2.25833	0.514707
CA1_TGCACCTTCATCGCTC	Tumor	patient_1	CD8-C4-HSPA1A	2.7696	0.166868	0.753217
CA1_TGCACCTTCATGGTCA	Tumor	patient_1	CD8-C3-GZMK	-0.187418	2.34909	0.791297
CA1_TGCCAAAAGAATCTCC	Tumor	patient_1	CD8-C3-GZMK	1.12354	-0.645925	0.465541
CA1_TGCCAAAAGGAGCGAG	Tumor	patient_1	CD8-C4-HSPA1A	3.0833	-1.86103	0.535532
CA1_TGCCAAAGTTTAGGAA	Tumor	patient_1	CD8-C4-HSPA1A	4.77006	-0.444268	0.301322
CA1_TGCCAAATCCGTTGTC	Tumor	patient_1	CD8-C3-GZMK	-1.8895	1.25099	0.665777
CA1_TGCCAAATCTCTGTCG	Tumor	patient_1	CD8-C3-GZMK	-2.63372	3.34688	0.732333
CA1_TGCCCATTCGCAAGCC	Tumor	patient_1	CD8-C3-GZMK	-4.1942	0.880624	0.215172
CA1_TGCCCTAAGCGTTTAC	Tumor	patient_1	CD8-C3-GZMK	-0.000434837	2.34586	0.458654
CA1_TGCCCTACATTAGCCA	Tumor	patient_1	CD8-C3-GZMK	-1.60134	4.73009	0.706362
CA1_TGCCCTAGTCGGGTCT	Tumor	patient_1	CD8-C2-CCL5	-2.94488	4.32935	1.29041
CA1_TGCCCTAGTTACCGAT	Tumor	patient_1	CD8-C3-GZMK	-2.739	3.42769	0.801037
CA1_TGCCCTATCACCGTAA	Tumor	patient_1	CD8-C3-GZMK	0.943787	-0.0137081	0.478819
CA1_TGCCCTATCTTGTCAT	Tumor	patient_1	CD8-C3-GZMK	-0.347004	6.26952	1.15374
CA1_TGCGCAGAGATGCGAC	Tumor	patient_1	CD8-C3-GZMK	-2.79643	-0.265855	0.617011
CA1_TGCGCAGCAGGGTTAG	Tumor	patient_1	CD8-C4-HSPA1A	1.73037	1.6634	0.656216
CA1_TGCGCAGCAGGTCCAC	Tumor	patient_1	CD8-C3-GZMK	-1.51215	-1.36787	0.481035
CA1_TGCGCAGGTAACGCGA	Tumor	patient_1	CD8-C3-GZMK	-3.35345	4.64728	0.881334
CA1_TGCGGGTCAATGACCT	Tumor	patient_1	CD8-C3-GZMK	-4.17502	4.0867	0.975609
CA1_TGCGGGTCAGACGCCT	Tumor	patient_1	CD8-C3-GZMK	-1.19989	-0.768851	0.664174
CA1_TGCGGGTGTCAACTGT	Tumor	patient_1	CD8-C3-GZMK	-2.66964	1.60458	0.478174
CA1_TGCGGGTGTTAAAGAC	Tumor	patient_1	CD8-C4-HSPA1A	2.05223	2.38099	0.926104
CA1_TGCGGGTTCTTCCTTC	Tumor	patient_1	CD8-C4-HSPA1A	4.43373	0.448265	0.816697
CA1_TGCGTGGAGACAAGCC	Tumor	patient_1	CD8-C4-HSPA1A	1.29004	-0.175301	0.485091
CA1_TGCGTGGAGACATAAC	Tumor	patient_1	CD8-C4-HSPA1A	2.55524	5.77235	0.626018
CA1_TGCGTGGGTCAAACTC	Tumor	patient_1	CD8-C3-GZMK	-2.52638	-1.24601	0.60267
CA1_TGCGTGGGTTACCGAT	Tumor	patient_1	CD8-C3-GZMK	-0.559262	1.40241	0.546221
CA1_TGCGTGGGTTTGCATG	Tumor	patient_1	CD8-C3-GZMK	-4.1961	5.15916	0.674776
CA1_TGCGTGGTCGGCTACG	Tumor	patient_1	CD8-C4-HSPA1A	4.82075	1.57879	0.60617
CA1_TGCGTGGTCGGTCTAA	Tumor	patient_1	CD8-C4-HSPA1A	2.12981	3.33935	0.699404
CA1_TGCGTGGTCTATCCCG	Tumor	patient_1	CD8-C3-GZMK	-5.97745	1.129	0.548042
CA1_TGCTACCCACAGGAGT	Tumor	patient_1	CD8-C2-CCL5	-3.20923	3.15381	0.935375
CA1_TGCTACCGTCTTTCAT	Tumor	patient_1	CD8-C3-GZMK	3.96898	4.56939	0.790999
CA1_TGCTACCTCCGCAGTG	Tumor	patient_1	CD8-C3-GZMK	0.468734	0.867123	0.340614
CA1_TGCTACCTCTGGCGTG	Tumor	patient_1	CD8-C3-GZMK	-1.99802	5.30974	0.86158
CA1_TGCTGCTAGCTCCTTC	Tumor	patient_1	CD8-C3-GZMK	1.80369	4.33551	0.723795
CA1_TGCTGCTAGTGGAGAA	Tumor	patient_1	CD8-C3-GZMK	-3.80645	2.7734	0.804049
CA1_TGCTGCTCACACTGCG	Tumor	patient_1	CD8-C4-HSPA1A	1.03118	3.0196	0.890712
CA1_TGCTGCTGTATCACCA	Tumor	patient_1	CD8-C3-GZMK	-3.23828	7.24113	1.05856
CA1_TGCTGCTGTTGAACTC	Tumor	patient_1	CD8-C4-HSPA1A	4.28836	0.20339	0.247085
CA1_TGGACGCAGAGAGCTC	Tumor	patient_1	CD8-C3-GZMK	0.66589	-0.0289363	0.305594
CA1_TGGACGCAGGAGTACC	Tumor	patient_1	CD8-C3-GZMK	-3.33755	0.482973	0.688395
CA1_TGGACGCCAGCTGTTA	Tumor	patient_1	CD8-C4-HSPA1A	4.48562	3.71148	0.625558
CA1_TGGACGCGTGGCGAAT	Tumor	patient_1	CD8-C3-GZMK	-0.581236	2.42392	0.740922
CA1_TGGACGCTCAGCAACT	Tumor	patient_1	CD8-C4-HSPA1A	6.49422	0.438265	0.61018
CA1_TGGACGCTCATCGGAT	Tumor	patient_1	CD8-C3-GZMK	0.557538	-0.303641	0.737137
CA1_TGGACGCTCGGAATCT	Tumor	patient_1	CD8-C3-GZMK	-4.57564	3.7491	0.692648
CA1_TGGACGCTCTGGGCCA	Tumor	patient_1	CD8-C3-GZMK	-0.871145	2.75829	0.673141
CA1_TGGCCAGCAGGATTGG	Tumor	patient_1	CD8-C3-GZMK	-5.0616	2.49271	0.534747
CA1_TGGCCAGCAGGTGGAT	Tumor	patient_1	CD8-C2-CCL5	0.94208	-3.2462	0.608052
CA1_TGGCCAGGTACAAGTA	Tumor	patient_1	CD8-C2-CCL5	-6.2417	-2.17783	0.488448
CA1_TGGCCAGGTATTACCG	Tumor	patient_1	CD8-C3-GZMK	-3.07119	5.37999	1.07701
CA1_TGGCCAGGTCAATGTC	Tumor	patient_1	CD8-C3-GZMK	2.872	3.00425	0.523037
CA1_TGGCCAGGTTCAGGCC	Tumor	patient_1	CD8-C3-GZMK	-4.26716	3.80505	0.909145
CA1_TGGCCAGGTTCCTCCA	Tumor	patient_1	CD8-C4-HSPA1A	1.8276	2.58143	0.480808
CA1_TGGCCAGGTTGGAGGT	Tumor	patient_1	CD8-C3-GZMK	0.405158	4.48449	0.972
CA1_TGGCCAGTCCCTGACT	Tumor	patient_1	CD8-C3-GZMK	-3.30006	2.76425	0.615382
CA1_TGGCCAGTCGGTTCGG	Tumor	patient_1	CD8-C3-GZMK	-1.02631	6.61063	1.05708
CA1_TGGCCAGTCGTCTGAA	Tumor	patient_1	CD8-C3-GZMK	-3.75597	-1.12034	0.280927
CA1_TGGCGCACAGTACACT	Tumor	patient_1	CD8-C4-HSPA1A	3.21054	2.06552	0.674052
CA1_TGGCGCACATAGTAAG	Tumor	patient_1	CD8-C4-HSPA1A	3.04148	1.82628	0.545884
CA1_TGGCGCAGTCTCAACA	Tumor	patient_1	CD8-C3-GZMK	1.39999	3.0812	0.658586
CA1_TGGCGCAGTCTTGTCC	Tumor	patient_1	CD8-C1-CD8B	-1.38293	-5.03874	0.33626
CA1_TGGCGCAGTGTAAGTA	Tumor	patient_1	CD8-C3-GZMK	1.6272	3.60218	0.741537
CA1_TGGCGCAGTGTGGTTT	Tumor	patient_1	CD8-C4-HSPA1A	5.02778	5.78124	0.542403
CA1_TGGCGCAGTTACAGAA	Tumor	patient_1	CD8-C4-HSPA1A	4.26208	-1.12263	0.464221
CA1_TGGCGCATCCCTCTTT	Tumor	patient_1	CD8-C3-GZMK	-0.422023	5.6233	0.747239
CA1_TGGCTGGGTCGCGAAA	Tumor	patient_1	CD8-C3-GZMK	-1.36545	1.65944	0.581605
CA1_TGGCTGGGTTACTGAC	Tumor	patient_1	CD8-C3-GZMK	2.97321	3.16583	0.868198
CA1_TGGCTGGTCATAGCAC	Tumor	patient_1	CD8-C4-HSPA1A	2.61617	1.77298	0.77366
CA1_TGGGAAGTCGGATGTT	Tumor	patient_1	CD8-C3-GZMK	-1.27866	0.889465	0.615862
CA1_TGGGCGTCACCAGCAC	Tumor	patient_1	CD8-C3-GZMK	2.63605	0.994974	0.468225
CA1_TGGGCGTCATTAGCCA	Tumor	patient_1	CD8-C3-GZMK	-4.19267	2.95915	0.753313
CA1_TGGGCGTGTATTCTCT	Tumor	patient_1	CD8-C3-GZMK	-1.76391	-0.592659	0.703804
CA1_TGGTTAGAGACAGACC	Tumor	patient_1	CD8-C4-HSPA1A	7.6164	4.45568	0.975826
CA1_TGGTTAGAGAGTCTGG	Tumor	patient_1	CD8-C3-GZMK	-5.57593	3.70418	0.902142
CA1_TGGTTAGAGCTGTTCA	Tumor	patient_1	CD8-C2-CCL5	-0.931679	1.95728	0.653832
CA1_TGGTTAGGTATTCTCT	Tumor	patient_1	CD8-C4-HSPA1A	2.15067	1.10722	0.547739
CA1_TGGTTAGGTTGTTTGG	Tumor	patient_1	CD8-C4-HSPA1A	3.52029	2.68704	0.584782
CA1_TGGTTAGTCCAAGTAC	Tumor	patient_1	CD8-C4-HSPA1A	5.71038	0.0196923	0.637692
CA1_TGGTTCCAGGAGTTGC	Tumor	patient_1	CD8-C2-CCL5	-0.71412	1.12698	0.736621
CA1_TGGTTCCAGGCTACGA	Tumor	patient_1	CD8-C3-GZMK	-4.0053	3.78415	0.753159
CA1_TGGTTCCGTTAGAACA	Tumor	patient_1	CD8-C4-HSPA1A	4.9611	0.88584	0.521678
CA1_TGGTTCCTCCACGACG	Tumor	patient_1	CD8-C4-HSPA1A	4.91225	0.551138	0.551649
CA1_TGTATTCAGCAACGGT	Tumor	patient_1	CD8-C3-GZMK	2.35988	4.91133	1.05016
CA1_TGTATTCAGTGTCTCA	Tumor	patient_1	CD8-C4-HSPA1A	3.43793	-3.81108	0.539456
[truncated: 14,500 more rows]

## Sheet: Figure 2f
logFC	logCPM	F	PValue	FDR	change	up_in	gene_name
1.43102	9.65001	441.227	3.0076e-92	1.18108e-88	Significant	Up	CXCR6
1.09008	10.0707	331.818	7.67181e-71	1.50636e-67	Significant	Up	RBPJ
1.372	9.87979	329.123	2.63192e-70	3.44519e-67	Significant	Up	BAG3
1.0303	10.8768	325.104	1.65728e-69	1.62704e-66	Significant	Up	DUSP4
-1.09934	9.77644	315.769	1.19949e-67	9.42082e-65	Significant	Down	FCMR
1.47691	9.87547	311.067	1.04057e-66	6.81054e-64	Significant	Up	CCL5
1.54456	11.9952	260.018	1.93143e-56	1.08353e-53	Significant	Up	HSPA1A
-1.39806	11.5331	241.73	1.00173e-52	4.91722e-50	Significant	Down	MT1X
1.0738	9.7394	232.458	7.7941e-51	3.40083e-48	Significant	Up	PRDM1
1.31793	12.5847	227.055	9.90658e-50	3.89031e-47	Significant	Up	CXCL13
0.66658	11.9169	207.925	8.31604e-46	2.96883e-43	Significant	Up	UBC
0.976301	9.6493	223.439	1.39194e-45	4.55512e-43	Significant	Up	OASL
0.897521	9.83492	199.148	5.34339e-44	1.61411e-41	Significant	Up	ITGA4
-0.848805	10.91	198.31	7.95558e-44	2.23154e-41	Significant	Down	NR4A2
-0.983888	9.88637	197.96	9.3948e-44	2.45956e-41	Significant	Down	GPR183
0.918784	9.65258	205.984	1.57142e-41	3.85684e-39	Significant	Up	LINC01943
-1.21984	10.7484	183.537	9.01763e-41	2.08307e-38	Significant	Down	MT1E
-1.09368	9.8994	183.212	1.05271e-40	2.29666e-38	Significant	Down	MT1F
0.860925	10.0156	181.497	2.38773e-40	4.78044e-38	Significant	Up	HLA-DPA1
0.805387	10.2615	181.456	2.43465e-40	4.78044e-38	Significant	Up	S100A11
0.830538	9.84562	178.516	9.9155e-40	1.8542e-37	Significant	Up	ANXA5
0.877071	9.79197	178.04	1.24466e-39	2.22171e-37	Significant	Up	ZEB2
1.00819	10.4026	173.608	1.03649e-38	1.76969e-36	Significant	Up	NMB
0.835084	9.68593	164.018	1.0278e-36	1.68174e-34	Significant	Up	LGALS3
0.766097	9.90502	162.093	2.59113e-36	4.07015e-34	Significant	Up	TANK
0.884037	9.71079	159.229	1.02604e-35	1.54971e-33	Significant	Up	CTSL
0.762461	10.3427	155.484	6.21608e-35	9.04095e-33	Significant	Up	BIRC3
0.819054	9.89543	154.725	8.95782e-35	1.25633e-32	Significant	Up	TMEM173
-1.10981	12.2383	153.352	1.73496e-34	2.34938e-32	Significant	Down	MT2A
0.275099	14.373	152.787	2.27822e-34	2.98219e-32	Not Significant	No change	B2M
1.14518	11.4847	151.812	3.64424e-34	4.61643e-32	Significant	Up	HSPA1B
0.851747	10.1409	150.589	6.56899e-34	8.06139e-32	Significant	Up	HLA-DRB1
-0.649297	10.7904	143.713	1.81507e-32	2.15994e-30	Significant	Down	YPEL5
0.76614	9.7059	149.88	2.01866e-32	2.33156e-30	Significant	Up	TYMP
0.709966	10.2154	139.803	1.20189e-31	1.3132e-29	Significant	Up	LY6E
0.63545	10.5755	139.799	1.20385e-31	1.3132e-29	Significant	Up	IFITM2
-0.81844	9.58019	239.978	1.26586e-31	1.34353e-29	Significant	Down	CXCR5
0.74374	9.71329	138.454	2.30849e-31	2.38564e-29	Significant	Up	PDE3B
0.762194	10.2521	138.019	2.8489e-31	2.86862e-29	Significant	Up	HSPB1
0.73345	9.76236	137.602	3.48742e-31	3.42377e-29	Significant	Up	FAM129A
-0.412625	12.0447	133.634	2.38401e-30	2.28341e-28	Not Significant	No change	RPS13
0.862439	10.2016	130.561	1.058e-29	9.89233e-28	Significant	Up	TXNIP
-0.725591	9.81045	129.522	1.75195e-29	1.59998e-27	Significant	Down	CHMP1B
0.810757	9.78994	129.447	1.8173e-29	1.62194e-27	Significant	Up	ZFAND2A
-0.709355	9.7939	127.502	4.67337e-29	4.0783e-27	Significant	Down	WDR74
0.723457	9.91849	123.336	3.54119e-28	3.0231e-26	Significant	Up	BHLHE40
0.878078	11.6818	120.972	1.1188e-27	9.34793e-26	Significant	Up	DNAJB1
0.746837	9.63721	148.964	1.61691e-27	1.32284e-25	Significant	Up	NELL2
-0.393649	12.5414	119.998	1.79779e-27	1.4408e-25	Not Significant	No change	RPS8
0.66517	9.84605	116.849	8.34333e-27	6.55285e-25	Significant	Up	SH2D2A
0.77167	9.75948	115.634	1.50875e-26	1.16174e-24	Significant	Up	IGFL2
0.631755	10.8707	114.513	2.60659e-26	1.96848e-24	Significant	Up	S100A4
-0.654504	9.71889	114.302	2.88905e-26	2.14063e-24	Significant	Down	NFATC1
-0.660128	9.71692	113.482	4.31188e-26	3.13569e-24	Significant	Down	LEF1
0.659482	9.7618	113.395	4.49993e-26	3.21295e-24	Significant	Up	PAG1
-0.673917	9.79949	112.322	7.59764e-26	5.32785e-24	Significant	Down	NR4A3
-0.609686	9.92992	111.549	1.10805e-25	7.63389e-24	Significant	Down	CD48
0.707721	9.6397	120.52	1.18853e-25	7.93428e-24	Significant	Up	CCR6
0.641992	10.9466	111.4	1.19206e-25	7.93428e-24	Significant	Up	NFKBIA
0.766739	9.75132	110.5	1.85033e-25	1.21104e-23	Significant	Up	IFNG
-0.372959	12.2483	110.254	2.08619e-25	1.34302e-23	Not Significant	No change	RPL37
0.66081	10.1632	109.912	2.46558e-25	1.56166e-23	Significant	Up	TNFRSF18
0.634375	10.0421	108.948	3.95128e-25	2.46297e-23	Significant	Up	ITGB1
0.553341	11.3678	108.681	4.50248e-25	2.76269e-23	Significant	Up	CRIP1
-0.465633	10.82	108.228	5.61918e-25	3.39485e-23	Not Significant	No change	EEF1B2
-0.628762	9.81567	107.45	8.21999e-25	4.8909e-23	Significant	Down	FOXP1
0.718703	9.88818	106.43	1.35425e-24	7.93754e-23	Significant	Up	PGM2L1
-0.353192	12.589	106.141	1.55997e-24	9.00882e-23	Not Significant	No change	RPL32
0.599787	10.0108	105.554	2.07931e-24	1.1834e-22	Significant	Up	IQGAP1
0.638401	9.71688	105.034	2.68193e-24	1.50456e-22	Significant	Up	APOBEC3G
-0.42571	11.9938	104.528	3.43541e-24	1.90012e-22	Not Significant	No change	MT-ATP6
-0.644703	9.66614	111.74	5.14117e-24	2.80408e-22	Significant	Down	ICA1
-0.332495	12.4445	103.591	5.43624e-24	2.9244e-22	Not Significant	No change	RPL11
0.673672	9.93601	103.206	6.56491e-24	3.48384e-22	Significant	Up	PHLDA1
0.65086	9.69046	116.951	8.59874e-24	4.5023e-22	Significant	Up	RALA
-0.349616	12.8382	101.819	1.29577e-23	6.6954e-22	Not Significant	No change	RPS12
-0.327144	12.7442	100.28	2.75586e-23	1.40549e-21	Not Significant	No change	RPL30
-0.608672	10.499	99.8238	3.44743e-23	1.73565e-21	Significant	Down	SLC2A3
-0.336588	12.3302	99.641	3.77095e-23	1.8745e-21	Not Significant	No change	RPS23
0.635108	9.83753	99.0504	5.03873e-23	2.47339e-21	Significant	Up	RAB11FIP1
0.678426	9.62186	130.315	5.14316e-23	2.49348e-21	Significant	Up	GNA15
0.698813	9.606	151.151	6.00914e-23	2.87779e-21	Significant	Up	TNFSF10
0.685792	9.6283	135.398	6.85756e-23	3.24453e-21	Significant	Up	CD63
-0.701957	9.68898	98.2836	7.34152e-23	3.41729e-21	Significant	Down	ID3
0.717991	10.3156	98.2683	7.39672e-23	3.41729e-21	Significant	Up	GEM
-0.386686	11.4408	98.1879	7.69461e-23	3.51357e-21	Not Significant	No change	RPL5
-0.444648	10.6505	97.8241	9.19932e-23	4.15238e-21	Not Significant	No change	EEF1G
0.673173	9.99539	97.749	9.54452e-23	4.25924e-21	Significant	Up	ID2
0.628024	9.91705	97.6864	9.84246e-23	4.34285e-21	Significant	Up	HLA-DPB1
0.274514	13.0667	96.8849	1.45897e-22	6.36599e-21	Not Significant	No change	HLA-B
-0.372642	11.6245	96.8594	1.47742e-22	6.37564e-21	Not Significant	No change	RPL21
-0.382011	11.4043	96.2648	1.97859e-22	8.44557e-21	Not Significant	No change	RPS5
0.652614	9.64238	104.732	2.33428e-22	9.8567e-21	Significant	Up	PTPN13
-0.375652	11.3033	95.8182	2.46405e-22	1.02939e-20	Not Significant	No change	RPL22
0.654486	9.63529	116.604	2.60486e-22	1.07677e-20	Significant	Up	HLA-DRB5
-0.353721	12.0586	94.7782	4.10801e-22	1.68043e-20	Not Significant	No change	RPS6
0.680614	9.83362	93.1135	9.31415e-22	3.77079e-20	Significant	Up	RHOB
0.626805	9.66176	93.1347	1.71135e-21	6.85762e-20	Significant	Up	IFI44L
0.573073	10.1879	91.7027	1.86467e-21	7.39651e-20	Significant	Up	ALOX5AP
-0.644146	9.71219	91.6317	1.93095e-21	7.58283e-20	Significant	Down	CD55
-0.627164	9.80938	91.0731	2.54208e-21	9.88392e-20	Significant	Down	PASK
0.602505	9.89006	90.188	3.93065e-21	1.5133e-19	Significant	Up	MTHFD2
-0.327825	12.4852	89.8861	4.56064e-21	1.7388e-19	Not Significant	No change	RPL34
-0.361198	11.5791	89.6138	5.21536e-21	1.9693e-19	Not Significant	No change	RPL23A
0.535951	10.9963	88.6523	8.37552e-21	3.13245e-19	Significant	Up	TNFAIP3
0.535671	11.4027	87.7534	1.30444e-20	4.8326e-19	Significant	Up	CD74
-0.336994	12.125	87.3405	1.59888e-20	5.86804e-19	Not Significant	No change	RPS3A
0.692595	11.3989	86.909	1.97795e-20	7.19204e-19	Significant	Up	JUN
0.397894	11.3039	86.7231	2.16792e-20	7.81049e-19	Not Significant	No change	SH3BGRL3
-0.333154	11.7144	86.5136	2.40382e-20	8.58165e-19	Not Significant	No change	RPS21
0.607525	9.658	94.5585	2.64144e-20	9.34498e-19	Significant	Up	ANXA2
-0.310743	12.0876	86.2553	2.73043e-20	9.57356e-19	Not Significant	No change	RPL35A
0.617265	9.6591	85.852	3.3315e-20	1.15777e-18	Significant	Up	HLA-DQA1
-0.432499	10.7449	85.1945	4.60811e-20	1.58737e-18	Not Significant	No change	FYB1
-0.334439	11.8582	82.5376	1.71096e-19	5.84254e-18	Not Significant	No change	RPL3
0.567336	9.87194	81.9301	2.3099e-19	7.81979e-18	Significant	Up	RORA
-0.294727	12.4008	81.4811	2.88386e-19	9.67943e-18	Not Significant	No change	RPL19
-0.333647	12.5125	81.4428	2.93893e-19	9.78068e-18	Not Significant	No change	RPS18
-0.295116	12.3343	80.7425	4.1547e-19	1.37105e-17	Not Significant	No change	RPS3
-0.430525	10.8837	80.553	4.56258e-19	1.4931e-17	Not Significant	No change	PABPC1
0.638022	9.57099	151.142	8.83994e-19	2.86896e-17	Significant	Up	MYO7A
0.622879	9.58463	127.045	9.74524e-19	3.13685e-17	Significant	Up	AL606807.1
0.615454	9.61143	111.525	1.1628e-18	3.71245e-17	Significant	Up	PLSCR1
-0.5996	9.59652	111.068	1.2812e-18	4.05747e-17	Significant	Down	ZDBF2
0.63018	9.67205	78.3809	1.33615e-18	4.19763e-17	Significant	Up	ATF3
-0.354967	11.5135	77.765	1.81239e-18	5.64861e-17	Not Significant	No change	RPS29
0.579085	9.75014	77.6257	1.94175e-18	6.00413e-17	Significant	Up	MX1
0.615641	9.59577	122.099	2.14039e-18	6.56666e-17	Significant	Up	ETV7
0.542867	9.70353	77.3139	2.26589e-18	6.8978e-17	Significant	Up	CDK6
0.588096	9.6563	86.0716	2.84417e-18	8.59159e-17	Significant	Up	CAPG
0.616454	9.5968	119.424	3.06062e-18	9.17484e-17	Significant	Up	ADAM19
-0.292306	12.8046	75.7295	4.96672e-18	1.4776e-16	Not Significant	No change	RPL13
-0.513185	9.77431	75.4889	5.59555e-18	1.65216e-16	Significant	Down	SLC38A1
-0.314238	12.119	75.0049	7.11256e-18	2.0844e-16	Not Significant	No change	RPS2
0.582526	10.096	74.5362	8.97273e-18	2.61007e-16	Significant	Up	PLIN2
-0.341655	11.304	74.5008	9.13162e-18	2.63675e-16	Not Significant	No change	RPL13A
-0.518722	9.72375	74.8518	1.00381e-17	2.87735e-16	Significant	Down	ATM
0.487095	10.3474	74.2406	1.0389e-17	2.95635e-16	Not Significant	No change	SAMSN1
0.599609	9.66188	73.7948	1.29593e-17	3.66124e-16	Significant	Up	IL21
0.604188	9.60124	109.174	1.36531e-17	3.8297e-16	Significant	Up	PLA2G16
0.5399	10.1356	73.5647	1.45257e-17	4.04557e-16	Significant	Up	AHNAK
0.538316	10.0033	73.1905	1.74882e-17	4.83635e-16	Significant	Up	STAT1
0.638904	10.8257	72.9844	1.93704e-17	5.31942e-16	Significant	Up	HSPH1
-0.503927	9.9551	72.0085	3.1438e-17	8.57342e-16	Significant	Down	CD27
-0.553316	9.63427	83.3979	7.51476e-17	2.0352e-15	Significant	Down	SC5D
0.537146	9.67832	78.8467	1.32942e-16	3.57579e-15	Significant	Up	NDFIP2
0.624907	9.84161	68.9953	1.40416e-16	3.75113e-15	Significant	Up	HLA-DRA
-0.268488	12.4602	68.7092	1.61878e-16	4.29523e-15	Not Significant	No change	RPS28
0.481665	9.88211	68.2594	2.02442e-16	5.33551e-15	Not Significant	No change	SP100
-0.287724	12.0382	68.114	2.17628e-16	5.69749e-15	Not Significant	No change	RPS25
-0.304821	11.8252	67.8739	2.4522e-16	6.37735e-15	Not Significant	No change	RPL36
-0.543043	9.63619	84.9746	2.68003e-16	6.92399e-15	Significant	Down	ABLIM1
-0.510488	9.68002	67.5722	2.84921e-16	7.31298e-15	Significant	Down	NAF1
0.502	11.435	67.2121	3.4081e-16	8.69066e-15	Significant	Up	HSP90AB1
-0.546602	9.6339	92.1085	3.77316e-16	9.55948e-15	Significant	Down	PITPNC1
-0.297653	11.8689	66.8433	4.09443e-16	1.03069e-14	Not Significant	No change	RPL29
-0.260573	13.0693	66.7791	4.22747e-16	1.05741e-14	Not Significant	No change	RPL10
0.511865	9.72704	66.5974	4.62734e-16	1.1501e-14	Significant	Up	STIP1
-0.276404	12.4882	66.2025	5.63247e-16	1.39111e-14	Not Significant	No change	RPS4X
0.549065	9.61924	75.8256	6.30995e-16	1.54453e-14	Significant	Up	SGK1
-0.301702	11.3992	65.9672	6.3323e-16	1.54453e-14	Not Significant	No change	RPL9
0.460184	10.2294	65.7083	7.2032e-16	1.74611e-14	Not Significant	No change	S100A6
0.507433	9.76713	65.6157	7.54312e-16	1.81729e-14	Significant	Up	DOK2
-0.533195	9.75956	65.4268	8.28693e-16	1.98431e-14	Significant	Down	MAGEH1
0.551772	9.60339	97.5735	8.50487e-16	2.02416e-14	Significant	Up	LINC01934
-0.559875	9.57977	104.17	8.96189e-16	2.12008e-14	Significant	Down	KLF3
-0.291585	11.7465	65.0913	9.79399e-16	2.30305e-14	Not Significant	No change	RPL15
0.578715	10.0388	65.023	1.01329e-15	2.36856e-14	Significant	Up	IFI6
0.497062	9.96398	64.917	1.06821e-15	2.48217e-14	Not Significant	No change	HERPUD1
-0.55775	9.59742	99.6262	1.21597e-15	2.80889e-14	Significant	Down	ZBTB10
-0.451972	10.0201	64.3015	1.4515e-15	3.33335e-14	Not Significant	No change	FYN
-0.282807	11.8291	64.1259	1.58415e-15	3.61683e-14	Not Significant	No change	RPL6
-0.51676	9.64779	64.0603	1.63684e-15	3.71554e-14	Significant	Down	GLA
-0.350785	10.7542	63.5787	2.08075e-15	4.69605e-14	Not Significant	No change	RPL31
-0.277064	13.2737	63.541	2.12018e-15	4.7577e-14	Not Significant	No change	RPS27
0.413153	10.375	63.1903	2.52526e-15	5.63448e-14	Not Significant	No change	LSP1
-0.4161	10.2579	62.9783	2.80667e-15	6.227e-14	Not Significant	No change	SELENOK
-0.2983	11.528	62.586	3.41302e-15	7.52974e-14	Not Significant	No change	RPL17
0.477049	9.85728	62.3219	3.8935e-15	8.54178e-14	Not Significant	No change	EPSTI1
0.519659	9.66138	77.3829	5.48259e-15	1.19612e-13	Significant	Up	LPIN2
-0.498819	9.66929	63.7452	5.98273e-15	1.29802e-13	Not Significant	No change	MAL
0.557399	9.57413	114.481	6.20331e-15	1.33848e-13	Significant	Up	ARL3
-0.509965	10.1809	61.2377	6.68715e-15	1.435e-13	Significant	Down	BTG2
-0.528541	9.6052	92.9105	8.28611e-15	1.76845e-13	Significant	Down	HMCES
0.483991	9.71332	63.6868	9.64134e-15	2.04657e-13	Not Significant	No change	ACTN4
0.476992	10.2166	60.1591	1.14564e-14	2.41878e-13	Not Significant	No change	S100A10
-0.300822	12.1546	59.7762	1.38698e-14	2.91266e-13	Not Significant	No change	MT-ND3
0.541633	9.58007	100.567	1.42496e-14	2.97651e-13	Significant	Up	C12orf75
-0.250779	13.8131	59.6223	1.4978e-14	3.11209e-13	Not Significant	No change	EEF1A1
0.427851	11.2505	59.5952	1.51826e-14	3.13801e-13	Not Significant	No change	TSC22D3
-0.515656	9.64994	77.8674	1.62636e-14	3.34383e-13	Significant	Down	SSH2
0.484931	10.0684	59.4158	1.66053e-14	3.3963e-13	Not Significant	No change	CTLA4
-0.47943	9.81071	59.3284	1.73469e-14	3.52959e-13	Not Significant	No change	TCF7
0.504975	9.67237	63.5368	1.90946e-14	3.86518e-13	Significant	Up	GBP5
0.52297	12.4245	58.7017	2.37245e-14	4.77775e-13	Significant	Up	HSP90AA1
-0.479801	9.75987	58.5556	2.55216e-14	5.11344e-13	Not Significant	No change	ARMH1
0.399991	10.2686	58.3483	2.83074e-14	5.61814e-13	Not Significant	No change	TPI1
0.477925	9.79059	58.3377	2.84573e-14	5.61814e-13	Not Significant	No change	TGFB1
0.458237	9.76446	58.3368	2.84698e-14	5.61814e-13	Not Significant	No change	VOPP1
-0.259046	11.9181	58.031	3.31718e-14	6.51327e-13	Not Significant	No change	RPLP2
0.538337	9.58435	99.3819	3.47925e-14	6.79751e-13	Significant	Up	PARP9
-0.259404	12.3152	57.9064	3.53041e-14	6.86333e-13	Not Significant	No change	RPS14
0.461794	9.80482	57.8104	3.70393e-14	7.16518e-13	Not Significant	No change	TXN
-0.447316	10.2138	57.372	4.61171e-14	8.87754e-13	Not Significant	No change	FAM177A1
0.477097	9.74915	57.1934	5.04253e-14	9.65952e-13	Not Significant	No change	PDCL3
-0.491097	9.65913	66.6701	6.15358e-14	1.17306e-12	Not Significant	No change	PRMT9
-0.526127	9.57345	99.5185	6.28854e-14	1.193e-12	Significant	Down	BACH2
-0.505905	9.61683	74.4383	7.96335e-14	1.50346e-12	Significant	Down	AC012645.3
0.522918	9.60226	86.8838	1.0842e-13	2.03716e-12	Significant	Up	ODF3B
-0.454468	10.5268	55.3953	1.23989e-13	2.3186e-12	Not Significant	No change	LTB
-0.450675	9.7178	55.4227	1.30254e-13	2.4242e-12	Not Significant	No change	ALG13
-0.400013	10.7544	55.0365	1.48392e-13	2.74875e-12	Not Significant	No change	ZNF331
0.311651	11.8995	54.7575	1.70643e-13	3.14607e-12	Not Significant	No change	GAPDH
0.463157	9.73091	54.6487	1.80194e-13	3.30665e-12	Not Significant	No change	CXCR3
0.450591	10.7831	54.3051	2.14042e-13	3.90951e-12	Not Significant	No change	RGS1
-0.275531	11.4748	54.2251	2.2279e-13	4.05045e-12	Not Significant	No change	RACK1
0.519054	9.57692	96.3416	3.04801e-13	5.51592e-12	Significant	Up	CSGALNACT1
-0.433484	9.90963	52.4825	5.33622e-13	9.61254e-12	Not Significant	No change	TNIK
0.455806	10.5624	52.4329	5.47072e-13	9.80982e-12	Not Significant	No change	IL7R
-0.378119	10.1909	52.0853	6.51275e-13	1.16253e-11	Not Significant	No change	LDHB
-0.233806	12.9937	52.0637	6.58377e-13	1.16989e-11	Not Significant	No change	MT-CO2
0.391251	10.1217	51.983	6.85565e-13	1.21271e-11	Not Significant	No change	ARL6IP5
0.506762	9.60003	80.914	7.08614e-13	1.24786e-11	Significant	Up	TRPS1
0.42766	9.79369	51.7694	7.63129e-13	1.33786e-11	Not Significant	No change	PAXX
0.48048	9.65371	63.0604	7.71103e-13	1.34288e-11	Not Significant	No change	EIF2AK2
0.471547	9.67067	62.8164	7.7283e-13	1.34288e-11	Not Significant	No change	CD58
-0.321408	11.4446	51.7281	7.79106e-13	1.34782e-11	Not Significant	No change	MT-ND1
-0.424743	9.82946	51.6788	7.98593e-13	1.37547e-11	Not Significant	No change	CD28
0.43557	9.77115	51.6554	8.08023e-13	1.38564e-11	Not Significant	No change	GRSF1
-0.491963	9.57201	87.9585	9.04338e-13	1.54406e-11	Not Significant	No change	APP
-0.442608	9.79508	51.1881	1.0216e-12	1.73671e-11	Not Significant	No change	MAT2A
-0.476224	9.61568	71.7075	1.05411e-12	1.78427e-11	Not Significant	No change	HIVEP2
0.318036	11.0718	51.0806	1.07826e-12	1.8173e-11	Not Significant	No change	NR3C1
0.444632	9.69982	50.9011	1.17987e-12	1.98007e-11	Not Significant	No change	CCDC50
-0.446035	9.84473	50.7833	1.25177e-12	2.08562e-11	Not Significant	No change	TOX2
0.500087	9.57051	95.1293	1.25339e-12	2.08562e-11	Significant	Up	CAMK1
-0.23526	12.7564	50.7703	1.26e-12	2.08777e-11	Not Significant	No change	RPS15A
-0.311626	10.8106	50.51	1.43593e-12	2.36135e-11	Not Significant	No change	RPL7
-0.478308	9.61303	71.2384	1.43714e-12	2.36135e-11	Not Significant	No change	IL6R
0.445074	9.73941	50.3858	1.52832e-12	2.49322e-11	Not Significant	No change	HSPA4
0.502293	9.60431	78.6979	1.53009e-12	2.49322e-11	Significant	Up	CAPN2
-0.252669	11.9363	50.3435	1.56115e-12	2.53332e-11	Not Significant	No change	RPL12
-0.457837	9.9572	50.2903	1.60336e-12	2.59111e-11	Not Significant	No change	SELL
0.401097	9.96971	50.2414	1.64322e-12	2.63869e-11	Not Significant	No change	TSPO
-0.302813	10.9898	50.2378	1.64624e-12	2.63869e-11	Not Significant	No change	RPL4
0.45164	9.67074	50.8034	2.00773e-12	3.20503e-11	Not Significant	No change	LHFPL6
-0.440476	9.86428	49.8061	2.04483e-12	3.25104e-11	Not Significant	No change	RANBP2
-0.445995	9.63347	61.1991	2.07504e-12	3.28576e-11	Not Significant	No change	HMGA1
-0.362751	10.4446	49.7493	2.10405e-12	3.31832e-11	Not Significant	No change	RNF19A
0.422946	9.8038	49.7061	2.15022e-12	3.37757e-11	Not Significant	No change	EMB
0.387819	10.2509	49.6947	2.16259e-12	3.38346e-11	Not Significant	No change	ARID5B
-0.282202	11.4688	49.2325	2.72785e-12	4.2509e-11	Not Significant	No change	RPSA
0.421717	9.77926	49.1837	2.79567e-12	4.33936e-11	Not Significant	No change	RABAC1
-0.431741	9.68886	51.0752	2.91087e-12	4.50039e-11	Not Significant	No change	DENND2D
0.407122	10.0167	49.0481	2.99281e-12	4.60893e-11	Not Significant	No change	BST2
0.457483	9.73177	48.9824	3.09331e-12	4.74509e-11	Not Significant	No change	MYLIP
-0.252171	11.6928	48.8596	3.29023e-12	5.02752e-11	Not Significant	No change	RPL14
0.500054	9.57938	80.596	3.32005e-12	5.05343e-11	Significant	Up	LMO4
0.30816	12.3418	48.7222	3.52561e-12	5.34558e-11	Not Significant	No change	TMSB10
-0.428929	9.80894	48.5036	3.93507e-12	5.94346e-11	Not Significant	No change	DCXR
-0.26497	12.3278	48.1478	4.70602e-12	7.08066e-11	Not Significant	No change	MT-CYB
0.430923	9.89592	48.1142	4.78629e-12	7.17395e-11	Not Significant	No change	MAF
-0.348724	10.2148	48.0503	4.94263e-12	7.38011e-11	Not Significant	No change	EIF3F
-0.351555	10.2546	47.2622	7.34764e-12	1.09296e-10	Not Significant	No change	RPL36A
0.411929	9.98969	46.7744	9.39242e-12	1.39185e-10	Not Significant	No change	SNX9
0.470708	9.6308	54.1756	1.02731e-11	1.51663e-10	Not Significant	No change	TNF
0.4131	9.84595	46.5819	1.03483e-11	1.52201e-10	Not Significant	No change	HNRNPLL
-0.424759	9.73713	46.3563	1.15927e-11	1.69868e-10	Not Significant	No change	ARL4C
0.455396	9.64434	59.6769	1.21615e-11	1.7754e-10	Not Significant	No change	ZEB1
-0.236429	12.2189	46.216	1.24416e-11	1.80957e-10	Not Significant	No change	RPL18A
0.423653	9.94115	46.1684	1.27434e-11	1.84662e-10	Not Significant	No change	ADGRE5
-0.232435	12.289	45.8848	1.46998e-11	2.12228e-10	Not Significant	No change	RPL26
0.411427	11.3926	45.6598	1.64641e-11	2.3683e-10	Not Significant	No change	KLF6
0.371368	10.1624	45.568	1.72439e-11	2.47142e-10	Not Significant	No change	CD82
-0.413148	9.70515	45.4282	1.85018e-11	2.64206e-10	Not Significant	No change	VSIR
-0.466545	9.58272	76.3415	1.97543e-11	2.81069e-10	Not Significant	No change	EPHX2
-0.224497	12.6157	44.6831	2.69354e-11	3.8186e-10	Not Significant	No change	RPL39
0.47033	10.0922	44.668	2.71409e-11	3.83389e-10	Not Significant	No change	KLRB1
0.327942	10.3417	44.6371	2.75672e-11	3.88016e-10	Not Significant	No change	PSME1
-0.425221	9.70111	44.5994	2.80961e-11	3.94047e-10	Not Significant	No change	VPS37B
-0.214344	12.1708	44.5671	2.85578e-11	3.99098e-10	Not Significant	No change	RPS15
0.43316	9.78065	44.1196	3.57872e-11	4.97972e-10	Not Significant	No change	CHN1
0.47282	10.7518	44.1141	3.58864e-11	4.97972e-10	Not Significant	No change	LMNA
0.463428	9.61276	64.895	3.79809e-11	5.2518e-10	Not Significant	No change	GBP4
-0.409214	9.68093	46.7876	3.81802e-11	5.26083e-10	Not Significant	No change	IL16
-0.408447	9.7226	43.9672	3.86471e-11	5.30655e-10	Not Significant	No change	USP36
-0.387562	9.80293	43.9432	3.91174e-11	5.3524e-10	Not Significant	No change	MCUB
0.44595	9.98565	43.8595	4.08039e-11	5.54725e-10	Not Significant	No change	PMAIP1
0.421809	10.0806	43.8586	4.08239e-11	5.54725e-10	Not Significant	No change	BATF
0.368274	10.3928	43.7399	4.33425e-11	5.86917e-10	Not Significant	No change	PKM
0.415585	10.9054	43.6057	4.63794e-11	6.25882e-10	Not Significant	No change	DNAJA1
-0.39528	9.93056	43.593	4.66757e-11	6.27724e-10	Not Significant	No change	CNN2
0.433842	11.1018	43.3256	5.34199e-11	7.15972e-10	Not Significant	No change	VIM
0.439049	9.67376	44.2645	5.5748e-11	7.44635e-10	Not Significant	No change	PTMS
-0.453273	9.5756	75.4715	5.71139e-11	7.60292e-10	Not Significant	No change	NEK1
0.427185	9.66833	50.3935	5.93774e-11	7.87754e-10	Not Significant	No change	NBPF26
0.229597	11.9709	43.0815	6.04233e-11	7.98931e-10	Not Significant	No change	HLA-C
-0.225639	11.8989	43.0727	6.06929e-11	7.99803e-10	Not Significant	No change	RPL7A
-0.344247	10.24	43.007	6.2738e-11	8.23987e-10	Not Significant	No change	LIMD2
-0.430348	9.6068	60.7013	7.34246e-11	9.61128e-10	Not Significant	No change	ESYT2
0.424396	9.96732	42.2264	9.30505e-11	1.21398e-09	Not Significant	No change	NFKBIZ
0.397096	10.0642	42.1728	9.56033e-11	1.24316e-09	Not Significant	No change	CACYBP
-0.454373	9.57824	73.8821	9.65056e-11	1.25075e-09	Not Significant	No change	SORL1
0.457304	9.58162	70.3101	9.74122e-11	1.25835e-09	Not Significant	No change	MAST4
0.407825	9.69658	44.3769	1.03251e-10	1.32939e-09	Not Significant	No change	GALM
0.387961	9.74981	41.7704	1.17161e-10	1.50357e-09	Not Significant	No change	AKIRIN2
-0.217795	11.9554	41.752	1.18251e-10	1.51261e-09	Not Significant	No change	RPL18
-0.338577	10.115	41.5414	1.31533e-10	1.67704e-09	Not Significant	No change	RPS17
0.409805	9.93476	41.4828	1.35483e-10	1.72181e-09	Not Significant	No change	CD200
0.37217	9.89819	41.4622	1.36906e-10	1.73429e-09	Not Significant	No change	ANXA6
0.392869	9.90893	41.1953	1.56676e-10	1.97835e-09	Not Significant	No change	TSHZ2
0.443395	9.58582	69.4073	1.85505e-10	2.33487e-09	Not Significant	No change	BLVRA
0.352563	10.0862	40.5465	2.17513e-10	2.72899e-09	Not Significant	No change	YWHAQ
0.439773	9.61708	58.4869	2.21397e-10	2.76887e-09	Not Significant	No change	CSNK1G3
0.411343	9.69646	46.1117	2.26608e-10	2.82504e-09	Not Significant	No change	SP140
0.515456	10.3852	40.412	2.32825e-10	2.89337e-09	Significant	Up	ANXA1
-0.236199	11.5895	40.3056	2.45703e-10	3.04377e-09	Not Significant	No change	RPS16
0.405745	9.83084	40.2518	2.52487e-10	3.11797e-09	Not Significant	No change	AHSA1
0.403725	9.68576	44.9501	2.56379e-10	3.15612e-09	Not Significant	No change	CCSER2
-0.369845	9.77096	39.862	3.07527e-10	3.77393e-09	Not Significant	No change	EIF2S3
0.366668	10.0703	39.8076	3.16121e-10	3.86731e-09	Not Significant	No change	RARRES3
0.435752	9.59649	62.0921	3.42823e-10	4.18095e-09	Not Significant	No change	PARP14
-0.416905	9.62952	50.1742	3.47156e-10	4.22068e-09	Not Significant	No change	LIME1
-0.389484	9.69776	41.7576	3.49103e-10	4.23126e-09	Not Significant	No change	ISCA1
0.403707	9.67218	44.0405	3.55826e-10	4.29948e-09	Not Significant	No change	LIMA1
0.446325	9.60423	59.372	3.98852e-10	4.80457e-09	Not Significant	No change	ENTPD1
0.374113	9.9455	39.3071	4.07275e-10	4.89104e-09	Not Significant	No change	STAT4
-0.329941	10.2662	39.2386	4.2165e-10	5.04824e-09	Not Significant	No change	ELF1
-0.251948	11.3156	39.2276	4.24001e-10	5.06095e-09	Not Significant	No change	RPL10A
-0.23578	11.2708	39.1952	4.31002e-10	5.12892e-09	Not Significant	No change	UBA52
0.372595	9.79556	39.1181	4.48182e-10	5.31725e-09	Not Significant	No change	SLBP
-0.400432	9.67576	46.8748	5.0176e-10	5.93497e-09	Not Significant	No change	STX5
-0.222852	11.4749	38.727	5.46369e-10	6.44322e-09	Not Significant	No change	RPL24
0.405095	10.2525	38.4912	6.15691e-10	7.23897e-09	Not Significant	No change	PPP1R15A
0.416879	9.65122	50.193	6.29884e-10	7.38375e-09	Not Significant	No change	GRINA
0.419301	9.63324	51.79	6.93959e-10	8.11065e-09	Not Significant	No change	LGALS8
0.408362	9.64298	48.8979	7.03764e-10	8.20084e-09	Not Significant	No change	MAP4
-0.212284	11.8303	38.1457	7.33505e-10	8.52211e-09	Not Significant	No change	RPL8
-0.303602	10.3893	38.0386	7.74414e-10	8.97086e-09	Not Significant	No change	RPS20
-0.363539	9.91392	37.9701	8.01772e-10	9.26047e-09	Not Significant	No change	MBP
0.359266	10.2829	37.5449	9.94695e-10	1.1455e-08	Not Significant	No change	SQSTM1
-0.366674	9.97165	37.535	9.99688e-10	1.14789e-08	Not Significant	No change	SNHG8
-0.373778	9.69617	37.0886	1.25374e-09	1.4354e-08	Not Significant	No change	RNF139
-0.192809	12.9889	37.0211	1.29739e-09	1.48106e-08	Not Significant	No change	RPL28
0.371762	9.73945	37.0033	1.30917e-09	1.49018e-08	Not Significant	No change	GOLGA4
-0.427073	9.57372	67.5571	1.34553e-09	1.52714e-08	Not Significant	No change	TMEM131L
0.393072	9.68225	36.9061	1.37536e-09	1.5565e-08	Not Significant	No change	FKBP4
-0.26475	10.7233	36.8542	1.41207e-09	1.59345e-08	Not Significant	No change	RPS11
-0.390541	9.66206	44.0141	1.45134e-09	1.63307e-08	Not Significant	No change	RNF138
-0.250275	10.9854	36.6816	1.54136e-09	1.72941e-08	Not Significant	No change	RPL27
0.374248	9.76461	36.6757	1.54594e-09	1.72961e-08	Not Significant	No change	PLP2
-0.25232	10.7018	36.5592	1.64008e-09	1.82571e-08	Not Significant	No change	COX7C
-0.303711	10.3137	36.558	1.64114e-09	1.82571e-08	Not Significant	No change	C12orf57
-0.217909	12.4591	36.4449	1.73814e-09	1.92816e-08	Not Significant	No change	TPT1
0.424408	9.56995	68.2414	1.92925e-09	2.13413e-08	Not Significant	No change	COL9A2
0.39128	9.68581	40.9991	1.96296e-09	2.16532e-08	Not Significant	No change	TNIP2
-0.397621	9.62152	44.5295	2.23527e-09	2.45684e-08	Not Significant	No change	RASGEF1B
0.409404	9.65306	47.6062	2.23975e-09	2.45684e-08	Not Significant	No change	SPPL2A
0.408009	9.6322	48.7473	2.31046e-09	2.52735e-08	Not Significant	No change	NCF4
-0.366742	9.73361	35.8696	2.32776e-09	2.5392e-08	Not Significant	No change	ZBTB1
0.415474	9.58747	58.7349	2.62388e-09	2.85428e-08	Not Significant	No change	IFI44
0.385592	11.515	35.4973	2.81239e-09	3.0509e-08	Not Significant	No change	DUSP1
-0.227532	11.2748	35.2958	3.11566e-09	3.37057e-08	Not Significant	No change	NACA
0.316824	10.0864	35.1166	3.41274e-09	3.68182e-08	Not Significant	No change	PGK1
0.378196	9.67478	36.39	3.42291e-09	3.68268e-08	Not Significant	No change	XAF1
0.259433	10.7404	34.9428	3.72814e-09	4.00011e-08	Not Significant	No change	CD2
0.417604	9.56511	68.2474	3.73975e-09	4.00164e-08	Not Significant	No change	RDX
0.350771	9.85936	34.9241	3.76368e-09	4.0163e-08	Not Significant	No change	PDIA6
0.323431	10.1126	34.774	4.06215e-09	4.32305e-08	Not Significant	No change	PSME2
0.35747	9.80947	34.766	4.0786e-09	4.32883e-08	Not Significant	No change	NUDC
0.368313	9.72034	36.7308	4.63743e-09	4.90867e-08	Not Significant	No change	PHPT1
0.319375	10.2809	34.5035	4.66115e-09	4.92052e-08	Not Significant	No change	CYTIP
-0.292567	10.732	34.3383	5.06971e-09	5.33746e-08	Not Significant	No change	EEF2
-0.303736	10.1862	34.2981	5.17465e-09	5.43338e-08	Not Significant	No change	EIF3E
-0.300595	10.1697	34.2695	5.2504e-09	5.49822e-08	Not Significant	No change	SF1
0.38082	9.67175	42.2112	5.3877e-09	5.627e-08	Not Significant	No change	FAM50A
0.411922	9.56411	66.9834	6.03364e-09	6.2849e-08	Not Significant	No change	ERN1
0.273562	10.398	33.91	6.30432e-09	6.54949e-08	Not Significant	No change	MYL12B
0.378179	9.68974	40.119	6.66758e-09	6.9086e-08	Not Significant	No change	IFI27L2
0.324087	10.1486	33.7617	6.79847e-09	7.02568e-08	Not Significant	No change	LCP1
-0.362495	9.69939	34.982	6.81915e-09	7.02855e-08	Not Significant	No change	TBC1D4
0.398344	9.61903	45.834	8.33629e-09	8.56979e-08	Not Significant	No change	STOM
0.298113	10.6314	33.3345	8.45026e-09	8.66428e-08	Not Significant	No change	TAGLN2
0.351361	9.80131	33.3225	8.50215e-09	8.69478e-08	Not Significant	No change	TAP1
0.3658	9.69505	36.0224	8.52628e-09	8.6968e-08	Not Significant	No change	PTTG1
0.360335	9.71571	33.2015	9.04277e-09	9.19814e-08	Not Significant	No change	FAS
-0.358886	9.99924	33.1967	9.06463e-09	9.19814e-08	Not Significant	No change	SESN3
0.363497	9.70754	34.6465	9.62942e-09	9.74607e-08	Not Significant	No change	ATP2B4
0.375804	9.66153	39.5176	9.73423e-09	9.82682e-08	Not Significant	No change	NPDC1
0.400403	9.61801	48.4862	9.99839e-09	1.00676e-07	Not Significant	No change	EED
-0.331285	10.1047	32.6937	1.17127e-08	1.17636e-07	Not Significant	No change	SDCBP
0.446738	11.1211	32.6725	1.184e-08	1.18612e-07	Not Significant	No change	FOS
-0.377441	9.65296	40.3962	1.38529e-08	1.38423e-07	Not Significant	No change	ZNF831
0.365472	9.67888	36.0735	1.4615e-08	1.45667e-07	Not Significant	No change	ZNF267
-0.351259	9.96502	32.1851	1.51794e-08	1.5091e-07	Not Significant	No change	TUBA4A
-0.240474	10.9915	32.1567	1.54003e-08	1.5272e-07	Not Significant	No change	PNRC1
0.297117	11.4126	32.0629	1.61555e-08	1.59805e-07	Not Significant	No change	CXCR4
-0.360447	9.68591	36.4008	1.65933e-08	1.63723e-07	Not Significant	No change	DNAJB9
-0.363147	9.93918	31.8831	1.77064e-08	1.74269e-07	Not Significant	No change	KDM6B
-0.376356	9.61575	44.9971	1.77617e-08	1.74375e-07	Not Significant	No change	CDK16
-0.190404	11.9606	31.7415	1.9033e-08	1.86391e-07	Not Significant	No change	RPS7
-0.360206	9.69651	34.6823	1.96355e-08	1.91813e-07	Not Significant	No change	TSPYL1
-0.39311	9.56507	61.7707	1.99275e-08	1.94181e-07	Not Significant	No change	RIC3
-0.388542	9.59452	48.0032	2.18785e-08	2.12666e-07	Not Significant	No change	CXorf40A
0.397978	9.66714	31.3671	2.30392e-08	2.23395e-07	Not Significant	No change	LAG3
-0.24769	10.7653	31.1633	2.55652e-08	2.47277e-07	Not Significant	No change	FXYD5
0.293653	10.1713	31.121	2.6123e-08	2.52052e-07	Not Significant	No change	PSMB9
-0.303545	9.97102	30.8724	2.96593e-08	2.85471e-07	Not Significant	No change	CUTA
-0.371939	9.63431	41.0693	3.02557e-08	2.90499e-07	Not Significant	No change	ITGB2-AS1
0.324369	9.93404	30.7302	3.18933e-08	3.05476e-07	Not Significant	No change	IFI16
0.368346	9.66143	37.7442	3.44245e-08	3.28917e-07	Not Significant	No change	APOBEC3C
0.356179	9.73854	30.4335	3.71126e-08	3.53741e-07	Not Significant	No change	HLA-DQB1
-0.368059	9.65386	38.7233	3.76934e-08	3.58406e-07	Not Significant	No change	ICAM2
-0.294276	10.1741	30.3833	3.80779e-08	3.61188e-07	Not Significant	No change	LAT
0.268573	10.4425	30.3554	3.8624e-08	3.65485e-07	Not Significant	No change	CYBA
-0.354548	9.69172	33.514	3.99936e-08	3.77536e-07	Not Significant	No change	GPCPD1
-0.176014	12.5164	30.2498	4.07646e-08	3.83891e-07	Not Significant	No change	RPS27A
-0.338317	9.88527	30.1142	4.369e-08	4.10456e-07	Not Significant	No change	PTP4A1
0.328799	9.89416	29.9828	4.67271e-08	4.37941e-07	Not Significant	No change	DNPH1
0.361637	9.65884	35.8312	4.68738e-08	4.3827e-07	Not Significant	No change	NAB1
-0.321177	9.80607	29.8875	4.90592e-08	4.57614e-07	Not Significant	No change	TMEM243
0.276352	10.9352	29.7823	5.17695e-08	4.81751e-07	Not Significant	No change	UBB
0.382674	9.56041	60.5698	5.22779e-08	4.85331e-07	Not Significant	No change	ELK3
0.358794	9.6489	38.0693	5.46569e-08	5.06221e-07	Not Significant	No change	MVP
-0.288699	10.0502	29.5674	5.77839e-08	5.33923e-07	Not Significant	No change	RPS10
-0.382942	9.58476	49.633	6.00446e-08	5.5351e-07	Not Significant	No change	ZNF10
0.328646	9.86733	29.2203	6.90147e-08	6.34709e-07	Not Significant	No change	CKLF
-0.374438	9.5779	51.5752	7.45448e-08	6.83966e-07	Not Significant	No change	YTHDC2
0.353871	9.69199	29.024	7.63085e-08	6.98516e-07	Not Significant	No change	GADD45G
0.27384	10.2471	28.9227	8.03684e-08	7.33969e-07	Not Significant	No change	TPM3
0.297904	10.0078	28.9105	8.08714e-08	7.36849e-07	Not Significant	No change	PDIA3
-0.287255	10.0432	28.8599	8.29961e-08	7.54458e-07	Not Significant	No change	ATP5IF1
-0.290185	9.99482	28.3381	1.08422e-07	9.8331e-07	Not Significant	No change	EIF3L
0.3094	10.4979	28.2804	1.11675e-07	1.01048e-06	Not Significant	No change	H2AFZ
0.285321	9.97795	28.2649	1.12564e-07	1.01618e-06	Not Significant	No change	TMEM50A
0.311033	9.81493	28.2579	1.12968e-07	1.01749e-06	Not Significant	No change	KIF5B
0.365973	9.60871	42.1902	1.15905e-07	1.04156e-06	Not Significant	No change	IFI35
0.37224	9.59316	47.212	1.26494e-07	1.13411e-06	Not Significant	No change	PPID
0.369498	9.60242	44.219	1.33794e-07	1.19683e-06	Not Significant	No change	FUT8
-0.356404	9.61313	40.0207	1.37016e-07	1.22287e-06	Not Significant	No change	THUMPD3-AS1
-0.359048	9.60154	43.0684	1.38863e-07	1.23654e-06	Not Significant	No change	MSL3
0.299724	9.92692	27.8439	1.39672e-07	1.24094e-06	Not Significant	No change	DRAP1
0.306905	9.88894	27.7279	1.48234e-07	1.31403e-06	Not Significant	No change	RABGAP1L
0.206738	11.0732	27.6899	1.51149e-07	1.33686e-06	Not Significant	No change	OAZ1
-0.327966	9.68582	30.6549	1.60002e-07	1.41197e-06	Not Significant	No change	STT3B
0.364049	9.61414	41.6541	1.68274e-07	1.48164e-06	Not Significant	No change	NARF
0.356296	9.64061	35.3577	1.75048e-07	1.53784e-06	Not Significant	No change	NAA50
0.355846	9.60164	39.6584	1.77001e-07	1.55051e-06	Not Significant	No change	SAMD9L
-0.359283	9.57924	47.8651	1.77281e-07	1.55051e-06	Not Significant	No change	NGLY1
-0.357333	9.56387	50.365	1.87989e-07	1.64051e-06	Not Significant	No change	HIPK2
0.295759	10.0316	27.1585	1.98513e-07	1.72851e-06	Not Significant	No change	GNG2
0.307342	9.78374	27.0542	2.09429e-07	1.81953e-06	Not Significant	No change	COX17
-0.347272	9.59868	39.7884	2.12513e-07	1.84225e-06	Not Significant	No change	SPTBN1
0.362326	9.57942	46.8086	2.20218e-07	1.90483e-06	Not Significant	No change	CDC14A
0.308446	9.78119	26.9315	2.23047e-07	1.92507e-06	Not Significant	No change	KRAS
-0.354866	9.61921	37.493	2.28151e-07	1.9648e-06	Not Significant	No change	AP3M2
-0.315207	9.74791	26.8102	2.37376e-07	2.03977e-06	Not Significant	No change	IRF2BP2
0.340127	9.65414	33.6775	2.67339e-07	2.29223e-06	Not Significant	No change	ANP32E
-0.272045	10.0662	26.4112	2.9136e-07	2.49274e-06	Not Significant	No change	SERP1
-0.352655	9.57503	46.7776	3.04187e-07	2.59683e-06	Not Significant	No change	LY9
-0.297697	10.0658	26.291	3.09933e-07	2.64014e-06	Not Significant	No change	LBH
-0.353718	9.58496	43.1481	3.34959e-07	2.84715e-06	Not Significant	No change	HCG18
0.315773	9.77764	26.0131	3.57505e-07	3.03223e-06	Not Significant	No change	TRIM22
-0.346905	9.60671	38.6471	3.62119e-07	3.06475e-06	Not Significant	No change	KLF12
0.307073	9.82281	25.9344	3.72268e-07	3.14386e-06	Not Significant	No change	CTSB
-0.19619	11.4782	25.8879	3.81279e-07	3.21306e-06	Not Significant	No change	RPL37A
-0.224991	11.6857	25.856	3.87579e-07	3.25915e-06	Not Significant	No change	ACTG1
0.309543	9.9172	25.8146	3.95915e-07	3.32213e-06	Not Significant	No change	SYNE2
0.327806	9.70053	29.1436	4.00421e-07	3.35278e-06	Not Significant	No change	PTPN1
-0.322356	9.66128	30.7669	4.09168e-07	3.41873e-06	Not Significant	No change	CCNT1
-0.334791	9.65877	25.7394	4.11542e-07	3.43126e-06	Not Significant	No change	SESN1
-0.297852	9.84991	25.56	4.51323e-07	3.75497e-06	Not Significant	No change	IKZF1
0.350614	9.59808	35.6881	4.56384e-07	3.78905e-06	Not Significant	No change	FGL2
-0.273902	9.9925	25.4469	4.78349e-07	3.96303e-06	Not Significant	No change	EMD
-0.251197	10.3036	25.3098	5.1331e-07	4.24373e-06	Not Significant	No change	SLC25A6
-0.260212	10.8046	25.2989	5.16214e-07	4.25877e-06	Not Significant	No change	MT-ND4
0.258588	12.3891	25.236	5.33188e-07	4.38958e-06	Not Significant	No change	FTH1
-0.266051	10.6123	25.225	5.36229e-07	4.40538e-06	Not Significant	No change	EZR
-0.180175	12.1771	25.1945	5.44691e-07	4.46555e-06	Not Significant	No change	MT-ND4L
0.301186	9.92758	25.0755	5.79098e-07	4.73774e-06	Not Significant	No change	RNF213
-0.332121	9.63834	31.8371	5.91314e-07	4.82763e-06	Not Significant	No change	FBXO34
0.248551	10.4872	25.0004	6.01947e-07	4.90424e-06	Not Significant	No change	MYL12A
-0.268651	10.1117	24.9926	6.04374e-07	4.91382e-06	Not Significant	No change	GYPC
0.346642	9.62602	35.1624	6.20416e-07	5.03383e-06	Not Significant	No change	TAB2
0.315252	9.73061	24.9228	6.26488e-07	5.07262e-06	Not Significant	No change	AHR
-0.325349	9.67403	29.3917	6.45394e-07	5.21494e-06	Not Significant	No change	SETD2
0.303353	9.88535	24.7994	6.67594e-07	5.38325e-06	Not Significant	No change	SYNGR2
-0.330292	9.63117	33.1919	7.06194e-07	5.68283e-06	Not Significant	No change	IMPDH2
-0.213602	10.8452	24.5841	7.45891e-07	5.99001e-06	Not Significant	No change	RPL38
-0.310419	9.72597	24.5339	7.65436e-07	6.13443e-06	Not Significant	No change	NSMCE3
-0.331074	9.63389	32.5009	8.43132e-07	6.74334e-06	Not Significant	No change	EPB41
0.348555	9.56444	47.6745	8.45403e-07	6.74776e-06	Not Significant	No change	ACSL4
-0.164215	12.0639	24.3357	8.47774e-07	6.75296e-06	Not Significant	No change	RPS24
-0.324668	9.64567	30.0007	8.51041e-07	6.76526e-06	Not Significant	No change	BCL2
-0.299799	9.69131	25.8112	8.96366e-07	7.11117e-06	Not Significant	No change	AP3S1
-0.25434	10.0904	24.1849	9.16287e-07	7.25456e-06	Not Significant	No change	UQCRH
0.311859	9.89372	24.1078	9.53426e-07	7.53341e-06	Not Significant	No change	EMP3
0.270984	10.2229	23.8977	1.06257e-06	8.37894e-06	Not Significant	No change	LDHA
0.306895	9.86569	23.7932	1.12144e-06	8.82545e-06	Not Significant	No change	TGIF1
0.324826	9.64643	29.7001	1.13301e-06	8.89869e-06	Not Significant	No change	PARP8
0.369604	9.77462	23.6482	1.20856e-06	9.47309e-06	Not Significant	No change	LGALS1
0.342329	9.58645	38.4743	1.24002e-06	9.70032e-06	Not Significant	No change	KIAA0319L
0.331369	9.62222	32.1884	1.24992e-06	9.75305e-06	Not Significant	No change	MBNL2
-0.178897	11.559	23.5802	1.25173e-06	9.75305e-06	Not Significant	No change	RPL41
0.32184	9.6476	29.2735	1.25447e-06	9.75502e-06	Not Significant	No change	MIS18BP1
0.290687	9.72041	24.2813	1.26773e-06	9.8387e-06	Not Significant	No change	RPN2
0.268566	9.96778	23.5241	1.2885e-06	9.98014e-06	Not Significant	No change	RAC1
0.32076	10.5986	23.4864	1.31382e-06	1.01562e-05	Not Significant	No change	HSPD1
0.334764	9.61936	33.6901	1.33947e-06	1.03342e-05	Not Significant	No change	PAM
0.315153	9.6718	27.1992	1.36348e-06	1.04988e-05	Not Significant	No change	B4GALT1
-0.229798	10.4012	23.3377	1.41867e-06	1.09023e-05	Not Significant	No change	UQCRB
-0.31733	9.63118	29.2158	1.46085e-06	1.12046e-05	Not Significant	No change	IPCEF1
0.338345	9.59837	34.6733	1.47013e-06	1.12538e-05	Not Significant	No change	PDE7B
0.338682	9.57099	40.8633	1.58111e-06	1.20798e-05	Not Significant	No change	WARS
0.336477	9.6057	34.3115	1.65608e-06	1.2628e-05	Not Significant	No change	DAPP1
0.333976	9.61282	33.5594	1.70217e-06	1.29543e-05	Not Significant	No change	TNPO1
-0.297595	9.92875	22.7784	1.89399e-06	1.43863e-05	Not Significant	No change	PTGER4
0.271854	9.95014	22.7529	1.91909e-06	1.45488e-05	Not Significant	No change	IL2RG
-0.31757	9.65985	27.7966	1.93096e-06	1.46106e-05	Not Significant	No change	TGFBR2
-0.294121	9.77557	22.7178	1.95418e-06	1.47578e-05	Not Significant	No change	IDI1
-0.292582	10.1219	22.7017	1.9705e-06	1.48525e-05	Not Significant	No change	MT-ND6
0.277779	9.85029	22.685	1.98768e-06	1.49533e-05	Not Significant	No change	RAD21
0.288771	9.77291	22.6711	2.002e-06	1.50243e-05	Not Significant	No change	TNFRSF25
0.28218	9.93381	22.6661	2.00716e-06	1.50243e-05	Not Significant	No change	CFLAR
0.306553	9.68376	25.0489	2.0086e-06	1.50243e-05	Not Significant	No change	NCOA7
-0.300692	9.72132	22.5718	2.10741e-06	1.57335e-05	Not Significant	No change	HOOK2
-0.206561	10.6515	22.3432	2.37197e-06	1.7675e-05	Not Significant	No change	CD3D
-0.323041	9.57034	41.4265	2.44219e-06	1.81638e-05	Not Significant	No change	PDHA1
0.303484	9.69283	25.3617	2.56916e-06	1.9072e-05	Not Significant	No change	EPS15
-0.251	10.1456	22.1605	2.60712e-06	1.93173e-05	Not Significant	No change	ZFAS1
0.337164	9.60058	35.7652	2.67495e-06	1.97826e-05	Not Significant	No change	CASP8
-0.200422	11.0058	22.0994	2.69087e-06	1.98629e-05	Not Significant	No change	ARHGDIB
-0.321374	9.58657	34.694	2.85905e-06	2.10454e-05	Not Significant	No change	RUNX3
0.315284	9.63127	29.228	2.86179e-06	2.10454e-05	Not Significant	No change	SELPLG
-0.298088	9.63801	23.6562	2.88295e-06	2.11614e-05	Not Significant	No change	BCL2A1
-0.178179	11.6642	21.9365	2.92758e-06	2.14489e-05	Not Significant	No change	RPS9
0.256424	10.2543	21.903	2.97882e-06	2.17837e-05	Not Significant	No change	PRDX1
-0.259032	9.99106	21.8285	3.09597e-06	2.25983e-05	Not Significant	No change	PCBP1
0.290241	9.8479	21.8183	3.11235e-06	2.26757e-05	Not Significant	No change	ZC3HAV1
-0.296135	9.67841	24.7556	3.20447e-06	2.33036e-05	Not Significant	No change	YPEL3
-0.275572	9.71812	22.3045	3.51045e-06	2.54816e-05	Not Significant	No change	OXA1L
0.252215	11.6074	21.5224	3.62801e-06	2.62863e-05	Not Significant	No change	ZFP36L2
0.301642	9.67786	26.1647	3.6881e-06	2.66725e-05	Not Significant	No change	CD46
-0.279231	9.93621	21.4843	3.70039e-06	2.67122e-05	Not Significant	No change	CHD1
-0.314559	9.59431	33.8557	3.86244e-06	2.78309e-05	Not Significant	No change	PRKCB
-0.185469	10.8537	21.3903	3.88516e-06	2.79433e-05	Not Significant	No change	PFDN5
0.312754	9.63461	29.2248	3.92277e-06	2.81622e-05	Not Significant	No change	KCNAB2
-0.324686	9.55913	43.8842	4.03371e-06	2.89058e-05	Not Significant	No change	ASAP1
-0.303305	9.6279	27.4681	4.30219e-06	3.07736e-05	Not Significant	No change	MIDN
0.322257	9.59165	35.5148	4.64764e-06	3.31842e-05	Not Significant	No change	TMEM43
0.320405	9.58295	36.6403	4.70581e-06	3.35385e-05	Not Significant	No change	CAT
0.204981	10.6099	20.9088	4.98722e-06	3.54797e-05	Not Significant	No change	HMGB1
0.270304	9.93687	20.9013	5.00646e-06	3.55522e-05	Not Significant	No change	LCP2
0.291086	9.68351	23.4387	5.03068e-06	3.56597e-05	Not Significant	No change	RFTN1
0.301495	9.69429	20.8701	5.08827e-06	3.60029e-05	Not Significant	No change	DNAJB4
-0.241469	10.0775	20.8131	5.24106e-06	3.70174e-05	Not Significant	No change	NAP1L1
-0.260774	9.87201	20.6729	5.6366e-06	3.97396e-05	Not Significant	No change	SMDT1
0.291919	9.71447	20.6635	5.66409e-06	3.98618e-05	Not Significant	No change	CPM
-0.280112	9.72713	20.6358	5.74623e-06	4.03675e-05	Not Significant	No change	TIAM1
-0.263723	9.76773	20.5249	6.08694e-06	4.26847e-05	Not Significant	No change	PHB2
-0.262666	9.73026	20.3695	6.59847e-06	4.61893e-05	Not Significant	No change	OSTC
-0.252934	9.94596	20.3627	6.62197e-06	4.62713e-05	Not Significant	No change	EIF4B
-0.199434	10.5335	20.2699	6.94909e-06	4.84708e-05	Not Significant	No change	TOMM7
0.317103	9.5812	34.563	6.97267e-06	4.85491e-05	Not Significant	No change	ORAI2
-0.312751	9.60211	28.6926	7.1868e-06	4.99514e-05	Not Significant	No change	PGAP1
0.237308	10.144	20.1925	7.23424e-06	5.01923e-05	Not Significant	No change	EPC1
0.271952	9.92721	20.1206	7.50966e-06	5.20114e-05	Not Significant	No change	HSP90B1
0.260427	9.77094	20.0457	7.80758e-06	5.39795e-05	Not Significant	No change	2022-09-02
0.307596	9.60554	28.0476	7.83448e-06	5.40703e-05	Not Significant	No change	CYSLTR1
0.276323	9.72787	20.0238	7.89694e-06	5.43764e-05	Not Significant	No change	IL2RB
0.273108	9.8265	20.0215	7.90653e-06	5.43764e-05	Not Significant	No change	LYST
0.327663	9.59134	32.1843	8.0165e-06	5.50363e-05	Not Significant	No change	GBP1
0.313477	9.68221	25.1924	8.40253e-06	5.75859e-05	Not Significant	No change	MIEN1
-0.341867	9.99808	19.885	8.48819e-06	5.80716e-05	Not Significant	No change	KLF2
0.302241	9.63904	26.6713	8.56965e-06	5.8527e-05	Not Significant	No change	UBE2K
-0.271484	9.70995	19.9279	9.46097e-06	6.45021e-05	Not Significant	No change	TTC3
0.264468	9.84538	19.5552	1.00769e-05	6.85824e-05	Not Significant	No change	CD96
-0.143197	13.4365	19.5414	1.01495e-05	6.89572e-05	Not Significant	No change	RPLP1
0.290855	9.69012	23.1362	1.03643e-05	7.02944e-05	Not Significant	No change	AD000671.2
-0.301376	9.61574	28.0709	1.05444e-05	7.13931e-05	Not Significant	No change	PABPC4
0.315729	9.59112	31.6462	1.05867e-05	7.15557e-05	Not Significant	No change	ERAP2
0.309697	9.56584	37.884	1.09637e-05	7.39764e-05	Not Significant	No change	PICALM
-0.209636	11.0657	19.3683	1.11069e-05	7.48143e-05	Not Significant	No change	MT-ND5
0.303701	9.60742	28.8483	1.12157e-05	7.54179e-05	Not Significant	No change	SLC20A1
0.305288	9.60651	29.0376	1.1975e-05	8.0386e-05	Not Significant	No change	HDLBP
-0.300924	9.59047	30.5109	1.20197e-05	8.05487e-05	Not Significant	No change	USP11
0.280532	9.6791	19.5041	1.21046e-05	8.09794e-05	Not Significant	No change	DUSP10
-0.296249	9.61708	27.5945	1.26226e-05	8.43012e-05	Not Significant	No change	TOM1
0.261407	9.80179	18.9433	1.38592e-05	9.24025e-05	Not Significant	No change	CMTM6
0.30386	9.57448	34.7225	1.41398e-05	9.41138e-05	Not Significant	No change	C3orf38
0.299229	9.60422	28.54	1.44378e-05	9.59347e-05	Not Significant	No change	TMEM263
-0.184377	10.8671	18.8437	1.45979e-05	9.68204e-05	Not Significant	No change	NPM1
0.29157	9.64562	23.4232	1.46204e-05	9.68204e-05	Not Significant	No change	MAP1LC3A
-0.270911	9.68791	21.449	1.54051e-05	0.000101845	Not Significant	No change	HAX1
0.218659	10.3217	18.7138	1.5621e-05	0.000103099	Not Significant	No change	CLIC1
0.281515	9.68193	18.8661	1.57859e-05	0.000104012	Not Significant	No change	ANKRD37
0.231176	10.109	18.6028	1.65522e-05	0.000108878	Not Significant	No change	EIF4G2
0.296987	9.61869	27.0126	1.70597e-05	0.000112029	Not Significant	No change	EFHD2
0.186067	11.0547	18.5029	1.74382e-05	0.000114323	Not Significant	No change	MYL6
-0.296286	9.61532	27.9198	1.80682e-05	0.000118256	Not Significant	No change	RNF11
0.26721	10.1068	18.3659	1.87305e-05	0.000122387	Not Significant	No change	SOCS1
-0.272312	9.65159	22.9318	1.88396e-05	0.000122896	Not Significant	No change	OSER1
0.253178	9.86315	18.3357	1.90285e-05	0.000123922	Not Significant	No change	NOP58
-0.199743	10.6583	18.3057	1.9329e-05	0.00012567	Not Significant	No change	RPL27A
-0.180159	12.426	18.293	1.94569e-05	0.000126293	Not Significant	No change	MT-CO3
0.241432	9.88039	18.2841	1.95476e-05	0.000126672	Not Significant	No change	RAP1B
0.206089	10.5896	18.2211	2.02015e-05	0.000130694	Not Significant	No change	LAPTM5
0.306393	9.57924	30.5954	2.10458e-05	0.000135932	Not Significant	No change	IRS2
0.281633	9.63115	23.4354	2.13427e-05	0.000137623	Not Significant	No change	KDM5B
0.292972	9.57974	30.7472	2.28049e-05	0.000146811	Not Significant	No change	GRAMD2B
0.271625	9.65822	20.1058	2.31576e-05	0.000148838	Not Significant	No change	IL10RA
-0.241392	9.87629	17.8849	2.40815e-05	0.000154523	Not Significant	No change	ERP29
0.222661	10.062	17.8323	2.47523e-05	0.000158568	Not Significant	No change	RNASEK
-0.214428	10.1135	17.7868	2.53488e-05	0.000162125	Not Significant	No change	HNRNPA0
-0.247671	9.853	17.7782	2.54628e-05	0.000162589	Not Significant	No change	HBP1
0.300606	9.56159	36.3266	2.61118e-05	0.000166463	Not Significant	No change	FAM160B1
0.248284	9.78954	17.7127	2.64256e-05	0.00016819	Not Significant	No change	TBCB
0.24544	9.81888	17.6971	2.65652e-05	0.000168805	Not Significant	No change	PSMA1
-0.248871	9.75938	17.6831	2.67611e-05	0.000169775	Not Significant	No change	HNRNPH1
-0.251786	9.73008	17.6324	2.74796e-05	0.000174052	Not Significant	No change	DGKA
0.275576	9.68235	20.7348	2.77604e-05	0.000175548	Not Significant	No change	TMPO
0.256072	9.73772	17.6906	2.8284e-05	0.000178571	Not Significant	No change	PBX4
-0.228916	10.1455	17.5157	2.921e-05	0.000184121	Not Significant	No change	SFPQ
-0.23232	9.96499	17.4763	2.98187e-05	0.000187657	Not Significant	No change	RNASET2
-0.27777	10.021	17.4678	2.99517e-05	0.000188193	Not Significant	No change	TRBC1
-0.268575	9.64821	21.0878	3.02814e-05	0.00018996	Not Significant	No change	PHACTR2
-0.290467	9.59223	28.6838	3.16145e-05	0.000198007	Not Significant	No change	NXF1
0.23416	9.92175	17.349	3.18723e-05	0.000199304	Not Significant	No change	FNBP1
0.253526	9.7518	17.7529	3.21199e-05	0.000200532	Not Significant	No change	UBE2L6
0.250105	9.77241	17.248	3.36039e-05	0.000209464	Not Significant	No change	RSF1
-0.292452	9.57495	30.4098	3.40868e-05	0.000212137	Not Significant	No change	LINC00861
0.25048	9.7171	17.1919	3.46066e-05	0.000215032	Not Significant	No change	IRF7
-0.286089	9.61823	25.4254	3.53135e-05	0.000219078	Not Significant	No change	CHCHD7
0.257879	9.79756	17.145	3.54671e-05	0.000219684	Not Significant	No change	LITAF
-0.285541	9.57865	28.8531	3.59995e-05	0.00022263	Not Significant	No change	POU2F2
0.293925	9.57593	31.3309	3.6351e-05	0.00022445	Not Significant	No change	YARS
0.274797	9.6435	22.6427	3.64795e-05	0.00022489	Not Significant	No change	SQOR
-0.240557	9.74537	17.0342	3.75875e-05	0.000231358	Not Significant	No change	C8orf59
-0.288621	9.56932	32.0854	3.96705e-05	0.000243563	Not Significant	No change	GRK6
0.248924	9.72037	17.4669	3.96945e-05	0.000243563	Not Significant	No change	DNAJB14
-0.27161	9.62179	22.9171	3.97687e-05	0.000243637	Not Significant	No change	NMRK1
0.217094	10.2836	16.8563	4.12592e-05	0.000252375	Not Significant	No change	DYNLL1
-0.263047	9.66541	18.1022	4.27773e-05	0.000261254	Not Significant	No change	NUCB2
0.272466	9.66015	19.1319	4.29836e-05	0.000262107	Not Significant	No change	SLC7A5
0.275097	9.67408	19.2897	4.30716e-05	0.000262236	Not Significant	No change	YWHAH
-0.170114	10.8464	16.7188	4.43456e-05	0.000269575	Not Significant	No change	BTF3
-0.161458	11.0275	16.6824	4.51988e-05	0.000274337	Not Significant	No change	EEF1D
0.248247	9.7428	17.8516	4.56308e-05	0.000276271	Not Significant	No change	RPN1
0.268259	9.62403	21.9225	4.56582e-05	0.000276271	Not Significant	No change	TPST2
-0.250369	9.8861	16.6543	4.58711e-05	0.000277132	Not Significant	No change	BCAS2
0.265275	9.66275	20.2864	4.59547e-05	0.000277211	Not Significant	No change	RSBN1L
0.257918	9.8433	16.5965	4.72841e-05	0.000284793	Not Significant	No change	PDE4D
0.246765	9.74594	16.5741	4.78428e-05	0.000287716	Not Significant	No change	CAST
0.26333	9.69296	18.7507	4.79858e-05	0.000288135	Not Significant	No change	STAM
-0.261031	9.67429	19.7072	4.84527e-05	0.000290494	Not Significant	No change	C6orf48
-0.229139	9.9577	16.5415	4.86681e-05	0.000291341	Not Significant	No change	2022-09-09
0.293383	9.56726	31.7922	4.9482e-05	0.000295763	Not Significant	No change	FAM3C
0.246135	9.76945	16.7169	4.98428e-05	0.000297466	Not Significant	No change	IGFLR1
0.16579	11.1211	16.4808	5.02447e-05	0.000299409	Not Significant	No change	CFL1
-0.24678	9.71214	17.684	5.31512e-05	0.000316249	Not Significant	No change	HPCAL1
0.275845	9.64204	22.6148	5.36343e-05	0.000318641	Not Significant	No change	HSBP1
0.282535	9.6328	22.7559	5.5116e-05	0.000326949	Not Significant	No change	DUSP16
0.280309	9.55638	34.093	5.6821e-05	0.000336555	Not Significant	No change	TBK1
-0.244764	9.82636	16.1625	5.93863e-05	0.00035122	Not Significant	No change	SKIL
-0.261146	9.94771	16.1498	5.97831e-05	0.000353035	Not Significant	No change	TSPYL2
0.256908	9.68562	18.7427	6.04355e-05	0.000356352	Not Significant	No change	DNAJC1
0.276193	9.87719	16.1212	6.06893e-05	0.000357311	Not Significant	No change	MYADM
-0.228341	9.83236	16.1175	6.08071e-05	0.000357469	Not Significant	No change	EIF3M
0.273868	9.63945	18.485	6.1148e-05	0.000358936	Not Significant	No change	GPR171
-0.268507	9.59901	24.7441	6.41957e-05	0.000376264	Not Significant	No change	GNL1
-0.261742	9.72781	16.0083	6.4398e-05	0.000376887	Not Significant	No change	GLIPR1
0.243752	9.77662	15.9696	6.57206e-05	0.000384055	Not Significant	No change	BTG3
-0.270402	9.58694	25.0654	6.58237e-05	0.000384086	Not Significant	No change	CKAP2
-0.214385	10.1772	15.9381	6.68204e-05	0.000389323	Not Significant	No change	EVL
0.257059	9.67445	16.2332	6.70044e-05	0.000389817	Not Significant	No change	PIM1
-0.191618	10.6591	15.9244	6.73045e-05	0.000390983	Not Significant	No change	PTPRCAP
-0.227722	9.91895	15.9042	6.80209e-05	0.000394561	Not Significant	No change	ARF4
-0.247232	9.65902	18.3289	7.02129e-05	0.000406676	Not Significant	No change	ETF1
0.273787	10.0151	15.8242	7.09456e-05	0.000410314	Not Significant	No change	ISG15
0.278681	9.60677	23.591	7.15567e-05	0.00041324	Not Significant	No change	CCDC6
0.274793	9.57805	27.2914	7.16893e-05	0.000413398	Not Significant	No change	SLC16A3
0.27196	9.61678	21.314	7.31728e-05	0.000421333	Not Significant	No change	ITPR1
0.243942	11.223	15.7419	7.40848e-05	0.00042556	Not Significant	No change	RGCC
0.221021	9.91653	15.7409	7.41235e-05	0.00042556	Not Significant	No change	COPE
-0.283802	9.57288	30.3954	7.45958e-05	0.000427646	Not Significant	No change	BLOC1S4
0.232653	10.0216	15.7134	7.52035e-05	0.000430502	Not Significant	No change	HSPA5
0.270418	9.62747	22.0756	7.66319e-05	0.00043804	Not Significant	No change	TMOD3
0.246096	9.72187	15.6148	7.92075e-05	0.000452105	Not Significant	No change	TMX4
0.226123	9.95685	15.5644	8.13386e-05	0.000463595	Not Significant	No change	MSN
-0.237404	9.73963	15.5598	8.15383e-05	0.00046406	Not Significant	No change	BCL11B
0.241761	9.74785	16.5471	8.4373e-05	0.000479497	Not Significant	No change	CLNS1A
-0.258345	9.62874	20.8942	8.49165e-05	0.000481889	Not Significant	No change	RASA2
0.258251	9.66317	18.9476	8.57989e-05	0.000486194	Not Significant	No change	C19orf66
-0.239349	9.68996	16.2502	8.75532e-05	0.00049542	Not Significant	No change	TMC8
-0.267916	9.61036	22.3667	8.80299e-05	0.000497401	Not Significant	No change	NPC2
-0.261064	9.63249	19.4369	9.26527e-05	0.000522769	Not Significant	No change	GABARAPL1
0.273426	9.61339	22.5177	9.30077e-05	0.000524019	Not Significant	No change	TUBA1C
0.281768	9.63304	21.6669	9.43523e-05	0.000530833	Not Significant	No change	ITGAE
0.307488	9.80629	15.2709	9.4939e-05	0.00053337	Not Significant	No change	EGR1
0.27428	9.562	30.7093	9.63351e-05	0.00054044	Not Significant	No change	TMEM87B
0.266317	9.78059	15.1686	0.0001002	0.000561318	Not Significant	No change	NEU1
0.255062	10.2847	15.1342	0.000102034	0.000570782	Not Significant	No change	DDIT4
-0.254522	9.62397	20.266	0.000102703	0.000573705	Not Significant	No change	HECTD1
0.254915	9.67999	18.7305	0.000108963	0.00060781	Not Significant	No change	TRABD
0.261597	9.62398	20.7639	0.000109935	0.000612364	Not Significant	No change	SH3BP1
0.171677	10.5175	14.9628	0.000111687	0.00062124	Not Significant	No change	RHOA
0.262178	9.60874	22.6276	0.000112041	0.000622326	Not Significant	No change	ATG5
0.229398	9.82456	14.9433	0.000112842	0.000625776	Not Significant	No change	TPR
0.272925	9.55666	31.806	0.000112981	0.000625776	Not Significant	No change	IL12RB1
-0.236308	9.6677	16.6277	0.000116272	0.000643097	Not Significant	No change	CPSF6
0.240308	9.83187	14.8266	0.000120014	0.00066286	Not Significant	No change	TENT5C
-0.122301	11.9348	14.8175	0.000120592	0.00066512	Not Significant	No change	FAU
0.226851	9.75888	14.7703	0.000123637	0.000680957	Not Significant	No change	PPP4R2
0.27173	9.5577	30.8668	0.000124351	0.000683931	Not Significant	No change	WDFY1
-0.230419	9.8121	14.6477	0.000131905	0.000724463	Not Significant	No change	PER1
0.260734	9.62928	18.6648	0.000133604	0.000732768	Not Significant	No change	GPR65
-0.26537	9.58314	24.8203	0.00013655	0.000747884	Not Significant	No change	SRSF6
0.217728	9.92758	14.525	0.00014074	0.000769759	Not Significant	No change	ARL6IP1
-0.206408	9.96931	14.4379	0.00014737	0.000804849	Not Significant	No change	SNU13
0.263338	9.59903	22.7924	0.000147566	0.000804849	Not Significant	No change	ACTR1B
-0.244512	11.3435	14.4094	0.000149612	0.000814877	Not Significant	No change	ZFP36
0.233456	9.71156	15.5218	0.000158483	0.000861996	Not Significant	No change	PSMB2
-0.262313	9.58777	23.6413	0.000160332	0.000869976	Not Significant	No change	FAM102A
0.266349	9.56978	26.5715	0.000160393	0.000869976	Not Significant	No change	EZH2
0.25655	9.6393	19.5935	0.000160788	0.000870918	Not Significant	No change	COPB2
-0.251692	9.60934	20.8617	0.000162983	0.000881592	Not Significant	No change	MAZ
0.229705	9.726	15.1864	0.000167781	0.000906293	Not Significant	No change	RBBP4
-0.227781	9.85902	14.1558	0.000171089	0.000922896	Not Significant	No change	CHD2
-0.247876	9.60079	20.3256	0.00017486	0.000941939	Not Significant	No change	ISG20L2
0.223716	9.78898	14.092	0.000176972	0.000952012	Not Significant	No change	ROCK1
-0.12279	14.5048	14.0814	0.00017797	0.000956073	Not Significant	No change	MALAT1
0.255208	9.62605	19.6765	0.000178591	0.000958096	Not Significant	No change	MORC3
0.251085	9.6636	17.7554	0.000181748	0.000973702	Not Significant	No change	SECISBP2L
0.224103	9.74036	14.5038	0.00019051	0.00101898	Not Significant	No change	PSMD7
-0.23524	9.68739	13.9507	0.000190718	0.00101898	Not Significant	No change	RAB9A
-0.191419	10.1797	13.9367	0.000192139	0.00102518	Not Significant	No change	ANP32B
-0.24707	9.65839	16.7947	0.000198456	0.00105744	Not Significant	No change	FAM118A
-0.202491	10.0008	13.8579	0.000200337	0.00106602	Not Significant	No change	RAP1A
-0.246332	9.63645	18.0517	0.000209672	0.00111418	Not Significant	No change	ARIH1
-0.216755	9.71117	13.7418	0.000213052	0.00113062	Not Significant	No change	TMEM256
-0.222835	9.90127	13.7231	0.000215171	0.00114032	Not Significant	No change	PPP2R5C
0.239921	9.77358	13.7141	0.000216201	0.00114423	Not Significant	No change	NINJ1
0.210165	9.92183	13.7083	0.000216872	0.00114624	Not Significant	No change	ACAP1
0.220154	9.73402	14.0095	0.00022267	0.0011753	Not Significant	No change	DEF6
0.272113	9.57575	26.2915	0.000223243	0.00117675	Not Significant	No change	ARNTL
-0.167267	10.6601	13.6071	0.000228828	0.00120457	Not Significant	No change	YWHAZ
0.19386	10.0644	13.5795	0.000232207	0.00122072	Not Significant	No change	CDC42
-0.199691	10.013	13.4665	0.000246556	0.00129442	Not Significant	No change	RGS10
-0.245807	9.60872	19.1	0.000263339	0.00138068	Not Significant	No change	FAM53C
-0.212994	9.76245	13.3294	0.000265174	0.00138845	Not Significant	No change	CD47
-0.212347	9.73595	13.2973	0.000269747	0.00141051	Not Significant	No change	DDT
-0.215926	9.73377	13.2141	0.000281938	0.0014723	Not Significant	No change	PGLS
0.229074	9.69985	14.7601	0.000284083	0.00148153	Not Significant	No change	LMAN1
-0.260344	9.56686	26.5782	0.000284521	0.00148185	Not Significant	No change	RERE
0.242842	9.64272	17.7586	0.000285203	0.00148269	Not Significant	No change	STARD3
-0.244136	9.66236	16.6127	0.000285437	0.00148269	Not Significant	No change	CMTM7
0.212481	9.7526	13.1887	0.000291825	0.00151386	Not Significant	No change	ANXA7
0.255439	9.56193	26.2921	0.000292324	0.00151445	Not Significant	No change	SLC6A6
-0.239549	9.6121	18.9375	0.000293841	0.00151855	Not Significant	No change	ATP6V0E2
0.23656	9.65789	16.1032	0.000293888	0.00151855	Not Significant	No change	LAP3
0.225525	9.69738	14.2157	0.000295579	0.00152528	Not Significant	No change	ACADVL
-0.239639	9.6069	18.7498	0.000296634	0.00152872	Not Significant	No change	MRPL3
-0.188111	10.8907	13.0555	0.000306745	0.00157875	Not Significant	No change	MT-ND2
-0.202048	9.91142	13.0492	0.000307767	0.00158194	Not Significant	No change	RBMX
-0.139741	11.2467	13.0339	0.000310289	0.00159147	Not Significant	No change	RPL35
-0.226182	9.78121	13.033	0.000310432	0.00159147	Not Significant	No change	SERTAD1
0.25378	9.57255	24.0186	0.000311961	0.00159722	Not Significant	No change	CEP120
-0.181693	10.1124	13.0094	0.000314356	0.00160739	Not Significant	No change	SSR2
0.233143	9.71216	12.9998	0.000315963	0.0016135	Not Significant	No change	IGFBP4
-0.25615	9.58729	22.1733	0.000318303	0.00162335	Not Significant	No change	TRIM44
-0.246318	10.6258	12.9829	0.000318817	0.00162386	Not Significant	No change	CD69
-0.197049	10.0517	12.9527	0.000323974	0.00164799	Not Significant	No change	RBM3
-0.249087	9.61676	18.7154	0.000325665	0.00165445	Not Significant	No change	AC004687.1
0.258553	9.56214	26.5925	0.000329096	0.00166972	Not Significant	No change	AK3
-0.219204	9.93245	12.9086	0.000331672	0.00168061	Not Significant	No change	TNFRSF1B
0.251884	9.61233	20.1218	0.000332587	0.00168308	Not Significant	No change	TIMM17A
0.246147	9.58803	21.4504	0.000334619	0.00169118	Not Significant	No change	MIIP
0.252384	9.58282	22.5888	0.000335919	0.00169557	Not Significant	No change	IMMT
0.233614	9.69982	13.9082	0.0003474	0.00175127	Not Significant	No change	ZC3H12A
-0.241193	9.65606	14.6841	0.000348585	0.00175499	Not Significant	No change	AC020916.1
-0.209661	9.6951	13.0359	0.000349175	0.00175571	Not Significant	No change	ALKBH7
-0.224205	9.6039	14.1129	0.000350864	0.00176195	Not Significant	No change	TNFRSF9
0.241752	9.64785	16.8395	0.000355355	0.00178222	Not Significant	No change	CHST11
0.244673	9.62012	18.3851	0.000371011	0.00185837	Not Significant	No change	FBXW5
0.213696	9.77183	13.3782	0.000382675	0.00191435	Not Significant	No change	AP2M1
0.231515	9.67115	13.5995	0.000384176	0.00191941	Not Significant	No change	SOD2
0.218867	9.72707	13.1395	0.000394289	0.00196744	Not Significant	No change	SRI
0.201373	9.94962	12.5649	0.00039831	0.00198366	Not Significant	No change	GPBP1
-0.215474	9.94111	12.5638	0.000398551	0.00198366	Not Significant	No change	CEMIP2
0.101409	12.7388	12.5461	0.000402319	0.00199988	Not Significant	No change	HLA-A
0.216313	9.70244	12.5608	0.000406936	0.00202027	Not Significant	No change	ZBTB38
0.220803	9.79035	12.4319	0.000427586	0.00212011	Not Significant	No change	GRAMD1A
0.21144	9.72728	12.7731	0.000437214	0.00216512	Not Significant	No change	PYURF
0.252375	9.56697	24.3915	0.000438235	0.00216744	Not Significant	No change	PCNX2
-0.205352	9.71442	12.3783	0.000439991	0.00217339	Not Significant	No change	IGBP1
0.245475	9.59213	19.7155	0.00044975	0.0022188	Not Significant	No change	ETV6
-0.242057	9.60178	19.1639	0.000454068	0.0022373	Not Significant	No change	ITPKB
-0.196484	9.87408	12.2427	0.000473017	0.00232774	Not Significant	No change	UXT
-0.198749	10.0237	12.2119	0.000480864	0.00236339	Not Significant	No change	CCNL1
-0.238115	9.55864	24.1424	0.00049661	0.00243774	Not Significant	No change	PTPRN2
0.245092	9.56284	24.5961	0.000505649	0.00247901	Not Significant	No change	NUMB
0.237626	9.60575	17.8762	0.00051078	0.00250104	Not Significant	No change	CASP1
0.233545	9.62419	16.1328	0.000513619	0.00251181	Not Significant	No change	PNP
-0.243354	9.58966	19.7271	0.00051449	0.00251294	Not Significant	No change	ARHGAP25
-0.22417	9.69455	13.8926	0.000515724	0.00251584	Not Significant	No change	SEMA4D
0.219452	9.76211	12.0653	0.000520066	0.00253387	Not Significant	No change	CTSC
0.211746	9.95954	12.0593	0.000521719	0.00253877	Not Significant	No change	HMGB2
0.241599	9.61103	18.0239	0.000564245	0.00274231	Not Significant	No change	RALGDS
0.184732	10.2106	11.8915	0.000570696	0.00277024	Not Significant	No change	PTGES3
0.193768	9.96243	11.8569	0.000581353	0.00281849	Not Significant	No change	CAP1
0.201675	9.80749	11.8468	0.000584531	0.0028304	Not Significant	No change	PSMA6
-0.236132	9.56418	22.2036	0.00059923	0.002898	Not Significant	No change	TRAF4
0.240659	9.62644	17.4628	0.000607374	0.00293377	Not Significant	No change	COPS2
-0.225066	9.68301	13.8303	0.000612891	0.00295678	Not Significant	No change	CDK17
-0.213365	9.70074	13.4225	0.000622993	0.00300183	Not Significant	No change	CDC42SE1
0.132065	11.9764	11.7106	0.000628723	0.00302573	Not Significant	No change	H3F3B
0.244873	9.58207	20.8398	0.000630019	0.00302826	Not Significant	No change	STAMBP
-0.215041	9.71709	11.6777	0.000639893	0.00307196	Not Significant	No change	TNFSF8
0.186984	10.0444	11.6721	0.000641823	0.00307746	Not Significant	No change	GNG5
0.218032	9.71745	12.8993	0.000645701	0.00309228	Not Significant	No change	SERPINB1
0.218846	9.69331	13.8316	0.000663476	0.00317353	Not Significant	No change	SPSB3
-0.232417	9.57916	18.109	0.000665227	0.00317804	Not Significant	No change	BCL2L11
0.224632	9.64868	14.9213	0.000672219	0.00320754	Not Significant	No change	OS9
-0.240101	9.61975	16.547	0.000681003	0.00324118	Not Significant	No change	AC093010.2
0.217571	10.3302	11.5596	0.000681711	0.00324118	Not Significant	No change	TNFRSF4
0.192996	9.86064	11.5595	0.000681746	0.00324118	Not Significant	No change	PPM1G
0.241926	9.60906	17.4459	0.00069231	0.00328742	Not Significant	No change	ZC3H8
-0.154268	10.442	11.5032	0.000702645	0.00333247	Not Significant	No change	CD37
0.235357	9.58205	19.9108	0.00070824	0.00335496	Not Significant	No change	LEPROT
-0.180086	10.1434	11.4621	0.000718311	0.00339856	Not Significant	No change	SRSF5
0.22374	9.64404	14.4437	0.000720125	0.00340305	Not Significant	No change	BIRC2
-0.180053	10.0492	11.4329	0.000729619	0.00344288	Not Significant	No change	EIF3H
0.212938	9.69946	12.8968	0.000730308	0.00344288	Not Significant	No change	TMED2
0.208691	10.9351	11.384	0.000749036	0.00352694	Not Significant	No change	HSPE1
-0.231141	9.59857	17.7503	0.000750316	0.00352873	Not Significant	No change	KLHL24
0.228312	9.65582	14.865	0.000751995	0.0035324	Not Significant	No change	MFSD10
-0.231416	9.59708	18.2248	0.000754044	0.00353779	Not Significant	No change	ERBIN
0.207694	9.73281	11.3343	0.000769255	0.00360485	Not Significant	No change	PRNP
-0.180344	9.98607	11.3279	0.000771896	0.00361292	Not Significant	No change	EIF3G
0.234672	9.59475	18.4821	0.000773593	0.00361655	Not Significant	No change	UBR2
0.194783	9.78075	11.3098	0.00077945	0.0036396	Not Significant	No change	ECH1
-0.165772	10.328	11.3043	0.000781773	0.00364611	Not Significant	No change	2022-09-06
0.195886	9.86298	11.2609	0.000800167	0.00372747	Not Significant	No change	RSRC2
0.227891	9.66697	13.2691	0.000829552	0.00385977	Not Significant	No change	PLEC
0.222386	9.60272	15.5677	0.000830695	0.00386052	Not Significant	No change	INPP5F
0.214716	9.66056	13.141	0.000835292	0.00387657	Not Significant	No change	ODF2L
0.223666	9.65052	14.6535	0.000836124	0.00387657	Not Significant	No change	PSMC3
-0.214407	9.67705	13.1638	0.000837965	0.00388053	Not Significant	No change	LNPEP
-0.129528	11.6722	11.1676	0.000841287	0.00389133	Not Significant	No change	RPLP0
-0.19985	9.73901	11.1582	0.000845571	0.00390371	Not Significant	No change	CHD3
-0.234591	9.56751	21.5899	0.000845953	0.00390371	Not Significant	No change	PACS1
-0.237789	9.56398	22.4236	0.000855395	0.00394265	Not Significant	No change	PSD4
0.16692	10.4414	11.1145	0.000865641	0.0039852	Not Significant	No change	MIF
-0.213683	9.66114	13.4214	0.000880928	0.00405083	Not Significant	No change	CYFIP2
0.235181	9.57201	21.0363	0.000884636	0.00406312	Not Significant	No change	C1GALT1
-0.230532	9.81906	11.0715	0.000885883	0.00406409	Not Significant	No change	CRYBG1
-0.225701	9.60639	16.44	0.000889841	0.00407748	Not Significant	No change	BRAF
-0.201961	9.70043	11.331	0.000892224	0.00408364	Not Significant	No change	SIT1
0.183157	10.1332	11.0537	0.000894436	0.00408713	Not Significant	No change	PGAM1
0.21326	9.65384	13.3245	0.000895067	0.00408713	Not Significant	No change	UBA2
-0.195876	9.74006	11.0481	0.000897122	0.00409175	Not Significant	No change	C1QBP
0.209524	10.1674	11.0424	0.00089987	0.00409953	Not Significant	No change	TAGAP
0.187178	9.92756	11.0325	0.000904673	0.00411663	Not Significant	No change	SNRPB
-0.144853	10.7437	10.996	0.000922603	0.00419336	Not Significant	No change	HINT1
0.215668	9.64205	13.7235	0.000925477	0.00420156	Not Significant	No change	UPF3B
0.1861	9.93561	10.9857	0.000927723	0.00420282	Not Significant	No change	VCP
0.234217	9.58474	19.4088	0.000927896	0.00420282	Not Significant	No change	WASHC3
-0.188836	9.80602	10.9651	0.00093805	0.00424373	Not Significant	No change	NDUFB9
-0.205169	9.6852	11.9488	0.000939089	0.00424373	Not Significant	No change	SPN
0.195425	9.7428	11.1138	0.000943875	0.00426046	Not Significant	No change	RAB5C
0.202417	9.80207	10.9392	0.000951226	0.00428812	Not Significant	No change	SMARCA2
-0.151527	10.4215	10.9373	0.000952188	0.00428812	Not Significant	No change	COMMD6
-0.218803	9.62559	14.9346	0.000960201	0.00431925	Not Significant	No change	USP9X
0.224828	9.61404	14.3601	0.000962877	0.00432633	Not Significant	No change	TIFA
-0.210241	9.70816	10.9006	0.000971194	0.00435872	Not Significant	No change	INSIG1
-0.190219	9.72691	10.8882	0.000977711	0.00438296	Not Significant	No change	SMIM26
0.234441	9.5693	20.9797	0.000997962	0.00446864	Not Significant	No change	PREX1
-0.157805	10.3366	10.8288	0.00100947	0.00451502	Not Significant	No change	RPL23
-0.119232	13.2848	10.8262	0.00101087	0.00451614	Not Significant	No change	MT-CO1
0.23161	9.59425	18.0925	0.00101765	0.00454126	Not Significant	No change	ARRB2
0.23224	9.56649	20.906	0.00102819	0.0045831	Not Significant	No change	IKBKB
0.225807	9.67023	14.0455	0.00104853	0.00466843	Not Significant	No change	NDUFC2
0.20049	9.94264	10.7017	0.00108096	0.0048074	Not Significant	No change	KIAA1551
0.193622	9.81495	10.6895	0.00108809	0.00483363	Not Significant	No change	OPTN
0.206982	9.71598	12.1009	0.00109081	0.00484022	Not Significant	No change	MTCH1
0.191597	9.82845	10.673	0.0010978	0.00486577	Not Significant	No change	PSAP
0.209279	9.68084	12.7536	0.00110812	0.00490596	Not Significant	No change	NBDY
0.22287	9.6435	14.0089	0.00110995	0.00490853	Not Significant	No change	STAT5A
0.204257	9.69524	12.1673	0.00111822	0.00493953	Not Significant	No change	RNF181
0.200584	9.70885	11.7779	0.00116101	0.00512279	Not Significant	No change	CAPZA2
-0.21425	9.62151	14.7649	0.00117577	0.0051821	Not Significant	No change	PPM1B
0.227614	9.62872	15.3258	0.00117954	0.00519288	Not Significant	No change	HDAC1
-0.181384	9.8712	10.5354	0.00118237	0.00519953	Not Significant	No change	NSA2
0.209197	9.6566	10.4779	0.00121962	0.00535179	Not Significant	No change	LTA
0.151861	11.4365	10.4777	0.00121972	0.00535179	Not Significant	No change	IFITM1
0.204645	9.76886	10.4748	0.00122166	0.00535431	Not Significant	No change	XBP1
-0.212496	9.59412	15.4696	0.00122733	0.00537292	Not Significant	No change	BORCS5
-0.229996	9.5654	21.0929	0.00122864	0.00537292	Not Significant	No change	SLC30A5
-0.214719	9.66532	12.9126	0.00124371	0.00543278	Not Significant	No change	PAF1
-0.175201	10.2052	10.4312	0.00125074	0.00545248	Not Significant	No change	C9orf16
-0.214544	9.63092	13.9497	0.00125237	0.00545248	Not Significant	No change	ADSL
0.225005	9.59982	16.6456	0.00125239	0.00545248	Not Significant	No change	AMZ2
0.221048	9.55524	21.8195	0.00125589	0.00546168	Not Significant	No change	UNC45A
-0.182879	10.2991	10.36	0.00129977	0.00564624	Not Significant	No change	ICOS
0.203956	9.71218	12.1468	0.0013041	0.0056588	Not Significant	No change	NDUFV1
0.223498	9.5938	16.6879	0.00131281	0.00569031	Not Significant	No change	CD151
-0.163881	10.1937	10.3227	0.0013262	0.00574201	Not Significant	No change	NOP53
0.190223	9.88611	10.3068	0.00133768	0.00578086	Not Significant	No change	MRPS6
0.223322	9.61123	15.2356	0.00133812	0.00578086	Not Significant	No change	ST8SIA4
-0.184002	9.87677	10.2989	0.00134339	0.00579724	Not Significant	No change	WNK1
0.201828	9.65611	11.8019	0.0013466	0.00580473	Not Significant	No change	CTNNB1
-0.209463	9.66737	12.6331	0.00135684	0.00584246	Not Significant	No change	SYPL1
0.222331	9.59495	16.2762	0.00137432	0.00591124	Not Significant	No change	ST3GAL1
0.223268	9.58973	17.1295	0.00138918	0.00596861	Not Significant	No change	EIF2AK1
0.223958	9.58355	17.4367	0.00140571	0.00603301	Not Significant	No change	IWS1
0.192855	9.81244	10.1749	0.00143651	0.00615848	Not Significant	No change	SLC3A2
0.142584	10.4842	10.1727	0.00143823	0.00615914	Not Significant	No change	SRP14
0.184516	10.0437	10.1689	0.00144113	0.00616482	Not Significant	No change	CNIH1
0.223234	9.5894	14.9945	0.0014724	0.00628681	Not Significant	No change	MCOLN2
-0.214255	9.65641	12.8861	0.00147285	0.00628681	Not Significant	No change	PPP4R3A
-0.205141	9.673	11.9611	0.0014867	0.00633906	Not Significant	No change	RNMT
0.185638	9.82601	10.0693	0.00152091	0.00647787	Not Significant	No change	PRKAR1A
0.189104	9.74983	10.0634	0.00152582	0.00649177	Not Significant	No change	ELMO1
0.205092	9.6943	12.1883	0.00153954	0.00654306	Not Significant	No change	NUDT21
0.185458	9.8143	10.043	0.00154274	0.00654954	Not Significant	No change	JPT1
-0.213169	9.58742	16.1109	0.00154723	0.00655721	Not Significant	No change	ZNF131
-0.192875	9.6522	10.422	0.00154788	0.00655721	Not Significant	No change	STX11
0.221659	9.61023	15.3969	0.00156874	0.0066384	Not Significant	No change	CDC73
0.222625	9.58512	17.3428	0.00157162	0.00664345	Not Significant	No change	TXNDC11
0.184417	9.79081	9.99607	0.00158244	0.00668199	Not Significant	No change	DYNLRB1
0.181666	9.84081	9.9913	0.00158653	0.00669206	Not Significant	No change	NCOR1
0.178296	9.94894	9.98073	0.00159564	0.00672325	Not Significant	No change	SEC11A
-0.182327	10.0931	9.97082	0.00160422	0.00675218	Not Significant	No change	CYCS
-0.153291	10.2854	9.9653	0.00160903	0.00676517	Not Significant	No change	SLC25A3
-0.207906	9.64935	12.3789	0.00163966	0.00688656	Not Significant	No change	RIPOR2
-0.216981	9.56929	18.5169	0.0016735	0.00702117	Not Significant	No change	PTEN
-0.189031	9.89267	9.88924	0.00167671	0.00702715	Not Significant	No change	RILPL2
0.227926	9.56643	19.2694	0.00167942	0.007031	Not Significant	No change	CRY1
0.219375	9.60162	15.5202	0.00168727	0.00705634	Not Significant	No change	RUNX1
0.217637	9.57698	17.5029	0.00174581	0.00728927	Not Significant	No change	ZNRF1
0.226749	9.57911	18.1429	0.00174668	0.00728927	Not Significant	No change	UNC119
0.189993	9.75139	9.78796	0.00177133	0.0073843	Not Significant	No change	BTLA
0.198264	9.77525	9.78064	0.00177838	0.00740582	Not Significant	No change	GLUD1
0.179493	9.88833	9.77633	0.00178254	0.00741528	Not Significant	No change	PSMB3
-0.167222	10.0177	9.75431	0.00180396	0.00749645	Not Significant	No change	NDFIP1
-0.218059	9.57268	18.0857	0.00186039	0.00772278	Not Significant	No change	POM121
0.227234	9.89398	9.68655	0.00187151	0.00776072	Not Significant	No change	CD83
-0.195336	9.6674	11.1808	0.00187638	0.00776853	Not Significant	No change	OFD1
0.191197	9.7344	10.3225	0.00187735	0.00776853	Not Significant	No change	FGFR1OP2
0.184227	9.76295	9.83553	0.00194425	0.00803691	Not Significant	No change	ERGIC3
0.203104	9.61729	12.8809	0.00194993	0.00805191	Not Significant	No change	SYT11
0.203873	9.67349	12.19	0.00195235	0.00805346	Not Significant	No change	PIN1
0.211234	9.62823	12.9435	0.00196302	0.00808897	Not Significant	No change	ZNF281
0.18261	9.7595	9.6204	0.00198098	0.0081544	Not Significant	No change	CSNK1A1
0.211921	9.6119	14.2917	0.00198674	0.00816956	Not Significant	No change	DCP1A
0.15668	10.1752	9.55504	0.00201003	0.00825668	Not Significant	No change	CAPZB
0.224884	9.55919	20.5444	0.00202569	0.00831232	Not Significant	No change	INTS10
-0.18613	9.76189	9.52384	0.0020444	0.00838031	Not Significant	No change	ATP1A1
0.216508	9.59943	15.5926	0.0020566	0.00842155	Not Significant	No change	PITPNB
-0.201844	9.66312	12.2306	0.00207943	0.00850617	Not Significant	No change	TOX4
-0.188363	9.71829	9.48282	0.00209048	0.00854246	Not Significant	No change	EVI2A
-0.192707	9.69415	10.2603	0.00209326	0.00854494	Not Significant	No change	PNPLA8
-0.182774	9.70511	9.46551	0.00211024	0.00860531	Not Significant	No change	SUN2
0.216756	9.55862	19.4328	0.00215449	0.00877664	Not Significant	No change	HIBCH
-0.201977	9.61546	11.2892	0.00217867	0.00886594	Not Significant	No change	NFKBID
0.166529	10.1545	9.39172	0.00219664	0.00892983	Not Significant	No change	NDUFV2
0.16502	10.0412	9.36043	0.00223436	0.00907376	Not Significant	No change	SEC61B
-0.206467	9.58866	15.0707	0.00228241	0.00925932	Not Significant	No change	DMAC1
-0.204601	9.60876	13.0001	0.00228626	0.00926535	Not Significant	No change	SCML4
0.18043	9.76319	9.27077	0.00234609	0.00949804	Not Significant	No change	PSTPIP1
-0.213911	10.2814	9.24624	0.00237764	0.00961586	Not Significant	No change	FOSB
0.204772	9.89255	9.22112	0.0024104	0.00973832	Not Significant	No change	CDKN1A
-0.215639	9.65999	11.7913	0.00241619	0.00974294	Not Significant	No change	TC2N
0.178115	9.76719	9.21647	0.00241651	0.00974294	Not Significant	No change	FNBP4
0.188763	9.8722	9.19682	0.00244251	0.00983768	Not Significant	No change	PDE4B
0.204651	9.67775	11.9993	0.00244631	0.00984291	Not Significant	No change	PUF60
0.182957	9.96549	9.18975	0.00245195	0.00985547	Not Significant	No change	TUBA1B
-0.123682	10.7906	9.18369	0.00246005	0.00987794	Not Significant	No change	CCNI
-0.199961	9.57514	15.7208	0.00247118	0.00991248	Not Significant	No change	TMED3
0.219045	9.57245	17.8323	0.00256558	0.0102807	Not Significant	No change	CNDP2
0.211249	9.57508	16.3532	0.0026044	0.0104256	Not Significant	No change	DENND1B
-0.201692	9.61989	12.723	0.00260721	0.0104262	Not Significant	No change	ARMCX3
0.183592	9.77212	9.04703	0.00265034	0.0105879	Not Significant	No change	OXNAD1
0.214713	9.57167	16.7792	0.00265478	0.0105948	Not Significant	No change	AC116366.3
-0.211124	9.56933	17.0434	0.00266904	0.0106409	Not Significant	No change	CYP4V2
0.164671	10.4748	9.02391	0.00268398	0.0106896	Not Significant	No change	MCL1
-0.210595	9.57941	15.8955	0.00271806	0.0108144	Not Significant	No change	UFL1
0.178293	9.69489	9.00172	0.002755	0.0109503	Not Significant	No change	ASH1L
-0.146337	10.2306	8.9678	0.00276744	0.0109886	Not Significant	No change	EIF3K
-0.16352	9.88785	8.96369	0.00277366	0.0110022	Not Significant	No change	RTRAF
0.210631	9.5615	17.7413	0.00282097	0.0111786	Not Significant	No change	MYO1G
0.194445	9.63203	11.6394	0.0028858	0.0114239	Not Significant	No change	SS18
0.173929	9.81977	8.88902	0.0028891	0.0114255	Not Significant	No change	ENSA
-0.205547	9.57347	16.0608	0.00290022	0.0114579	Not Significant	No change	AP3D1
0.163826	9.93705	8.85437	0.00294431	0.0116177	Not Significant	No change	PSMB1
-0.171643	10.1194	8.85296	0.00294657	0.0116177	Not Significant	No change	CORO1B
0.203758	9.58906	14.1853	0.00295132	0.0116247	Not Significant	No change	RANGAP1
-0.211424	9.59409	14.6292	0.002985	0.0117456	Not Significant	No change	RNF168
0.210602	9.57405	16.3248	0.00302935	0.0119082	Not Significant	No change	PKN2
0.213578	9.58462	15.7272	0.00303851	0.011932	Not Significant	No change	RASSF1
0.215422	9.55739	19.2838	0.00304149	0.011932	Not Significant	No change	ACLY
-0.192595	9.66032	9.83722	0.00309275	0.012121	Not Significant	No change	RNF125
0.155823	10.1122	8.75978	0.00310056	0.0121395	Not Significant	No change	COX7A2
0.170298	9.77888	8.75556	0.00310773	0.0121554	Not Significant	No change	NAPA
-0.189263	9.61953	10.4027	0.00312019	0.012192	Not Significant	No change	GADD45A
-0.205449	9.61014	13.0427	0.00313197	0.0122259	Not Significant	No change	TMEM245
0.183687	9.71213	9.3442	0.00314316	0.0122574	Not Significant	No change	DIAPH1
0.150502	10.1003	8.71542	0.00317671	0.0123759	Not Significant	No change	RBM8A
0.155392	10.1034	8.71337	0.00318029	0.0123776	Not Significant	No change	PSMA7
-0.207496	9.56709	16.1432	0.00321963	0.0125183	Not Significant	No change	S1PR4
0.19536	9.6653	10.877	0.00322758	0.0125368	Not Significant	No change	NRDC
0.179946	9.68302	9.66186	0.00323759	0.0125632	Not Significant	No change	PSMC4
0.209266	9.61297	13.7254	0.00324229	0.0125691	Not Significant	No change	SRPK1
-0.172758	9.72405	8.60132	0.00338145	0.0130956	Not Significant	No change	SNHG7
-0.177498	9.73735	8.76247	0.00338685	0.0131036	Not Significant	No change	DDX18
-0.200003	9.59753	13.7273	0.00339659	0.0131283	Not Significant	No change	SNF8
-0.184306	9.67215	10.1064	0.00341114	0.0131717	Not Significant	No change	CSNK1D
0.167968	9.9406	8.56516	0.0034491	0.0133051	Not Significant	No change	PSMB8
0.209222	9.56427	17.2571	0.00346203	0.0133419	Not Significant	No change	CREBZF
0.21144	9.58381	15.5589	0.00347106	0.0133636	Not Significant	No change	COQ4
0.187064	9.69792	10.022	0.00347471	0.0133645	Not Significant	No change	XRN2
0.185141	9.76804	8.54542	0.00348662	0.0133972	Not Significant	No change	PELI1
0.182961	9.68665	9.69064	0.0035332	0.0135607	Not Significant	No change	POLR3GL
0.20966	9.5649	17.1547	0.00353608	0.0135607	Not Significant	No change	NAA60
-0.196464	9.58123	14.0713	0.00355806	0.0136317	Not Significant	No change	PDE7A
-0.190895	9.64874	10.6704	0.00360353	0.0137925	Not Significant	No change	CLINT1
0.176651	9.72569	9.0001	0.00364195	0.0139259	Not Significant	No change	TALDO1
0.189585	9.68562	9.84171	0.00371656	0.0141974	Not Significant	No change	BTN3A2
-0.199577	9.61358	12.4493	0.00373383	0.0142378	Not Significant	No change	CEP57
0.166952	9.86331	8.42021	0.00373439	0.0142378	Not Significant	No change	TAF1D
-0.204442	9.60396	13.397	0.0037509	0.0142869	Not Significant	No change	DPYD
-0.193847	9.639	11.4352	0.0037561	0.0142928	Not Significant	No change	FUNDC2
0.149711	10.1092	8.4056	0.00376445	0.0143107	Not Significant	No change	ANAPC16
0.176095	9.72995	9.10313	0.00381117	0.0144744	Not Significant	No change	ADRM1
-0.197145	9.59328	13.228	0.00381963	0.0144925	Not Significant	No change	RRP1B
-0.190556	9.64328	10.4121	0.00383472	0.0145357	Not Significant	No change	MAML2
0.209381	9.56002	17.2453	0.00384434	0.0145581	Not Significant	No change	NOTCH2
0.172333	9.78012	8.35892	0.00386213	0.0146114	Not Significant	No change	ATF7IP
0.207561	9.57068	15.8201	0.00393177	0.0148605	Not Significant	No change	N4BP2
0.183617	9.66695	9.79553	0.00404375	0.015269	Not Significant	No change	GLG1
0.194244	9.58203	14.0774	0.00406528	0.0153132	Not Significant	No change	CLK3
0.193584	9.63835	10.8538	0.00406581	0.0153132	Not Significant	No change	TMEM70
-0.186836	9.57133	13.9499	0.00407017	0.0153132	Not Significant	No change	TLE4
0.199747	9.57306	15.2703	0.00407104	0.0153132	Not Significant	No change	MRPS30
-0.170586	9.89666	8.25853	0.00408107	0.0153358	Not Significant	No change	CNOT6L
-0.164384	9.85687	8.25628	0.00408611	0.0153358	Not Significant	No change	CHURC1
0.193553	9.68583	10.6008	0.00408876	0.0153358	Not Significant	No change	CCT5
-0.187885	9.59849	12.3097	0.00410037	0.0153647	Not Significant	No change	SHMT2
0.200089	9.57262	15.2049	0.00412059	0.0154257	Not Significant	No change	KIF22
0.175754	10.0028	8.20807	0.00419583	0.0156924	Not Significant	No change	FKBP5
-0.195736	9.60258	12.5653	0.00422167	0.0157643	Not Significant	No change	FYTTD1
-0.208614	9.55666	17.8831	0.00422388	0.0157643	Not Significant	No change	PDS5B
-0.207515	9.59032	14.476	0.00422711	0.0157643	Not Significant	No change	SDR39U1
0.196586	9.63241	11.7386	0.00428919	0.0159678	Not Significant	No change	MRPS36
-0.187669	9.59239	11.6354	0.00429059	0.0159678	Not Significant	No change	RETREG1
-0.191849	9.62792	10.9787	0.00429387	0.0159678	Not Significant	No change	DBF4
-0.175144	9.79054	8.87699	0.00438808	0.0163027	Not Significant	No change	TECR
-0.207045	9.57721	15.0273	0.00440726	0.0163585	Not Significant	No change	TXLNG
-0.192727	9.6177	11.6608	0.00444228	0.0164729	Not Significant	No change	NDEL1
-0.177537	9.66468	8.99462	0.004468	0.0165527	Not Significant	No change	DCP2
0.179356	9.80814	8.07778	0.00450761	0.0166837	Not Significant	No change	CARD16
0.195801	9.63501	11.7251	0.004547	0.0168136	Not Significant	No change	HMGN4
0.169124	9.81929	8.04314	0.00459442	0.016973	Not Significant	No change	DOCK8
0.186461	9.61732	11.0896	0.00461725	0.0170413	Not Significant	No change	BAZ2A
-0.18971	9.65527	10.4234	0.00464281	0.0171196	Not Significant	No change	PRRC2B
0.173278	9.77787	8.01601	0.0046636	0.0171801	Not Significant	No change	NFKB2
0.186303	9.70058	9.58243	0.00470302	0.0173091	Not Significant	No change	IDH2
-0.159844	9.82137	7.97774	0.00476298	0.0175068	Not Significant	No change	UQCRFS1
0.172336	9.7521	7.97671	0.00476568	0.0175068	Not Significant	No change	OSBPL8
-0.196515	9.58932	13.2396	0.00479425	0.0175953	Not Significant	No change	MED29
-0.163494	9.69088	7.96274	0.00480252	0.0176092	Not Significant	No change	NOSIP
0.196804	9.58397	13.6309	0.00484358	0.0177432	Not Significant	No change	USP12
0.168571	9.70956	8.046	0.00485215	0.0177581	Not Significant	No change	JAK3
-0.197124	9.63261	10.6459	0.0049135	0.0179658	Not Significant	No change	AQP3
0.198852	9.61323	12.2223	0.00496366	0.0181324	Not Significant	No change	HBS1L
-0.187329	9.61912	11.0735	0.00498316	0.0181867	Not Significant	No change	NFATC2IP
0.195844	9.55317	17.2568	0.00518328	0.0188995	Not Significant	No change	VPS72
0.193832	9.60427	12.2992	0.00519077	0.0189092	Not Significant	No change	RRAGA
0.19215	9.63267	10.9642	0.00522167	0.0190042	Not Significant	No change	SUGT1
0.146797	10.0067	7.7966	0.00526349	0.0191387	Not Significant	No change	UBE2D2
0.161481	9.84914	7.78595	0.00529452	0.0192214	Not Significant	No change	TCF25
0.185507	9.62843	10.525	0.00529605	0.0192214	Not Significant	No change	DOCK2
-0.18247	9.60904	9.62823	0.00530473	0.0192352	Not Significant	No change	STMN1
-0.185874	9.66643	9.81302	0.0053448	0.0193626	Not Significant	No change	CARHSP1
0.215208	10.0404	7.76633	0.00535223	0.0193716	Not Significant	No change	MIR155HG
-0.195559	9.58172	13.9358	0.00537958	0.0194527	Not Significant	No change	RFXANK
-0.177633	9.63031	10.0692	0.00547746	0.0197884	Not Significant	No change	ARHGAP45
-0.161859	10.0682	7.6991	0.00555479	0.0200493	Not Significant	No change	JUND
-0.158184	9.90362	7.68956	0.00558416	0.0201368	Not Significant	No change	N4BP2L2
-0.122251	10.6986	7.68457	0.00559958	0.0201739	Not Significant	No change	ATP5MC2
0.174192	9.69259	8.83765	0.00562032	0.0202301	Not Significant	No change	ATP6AP2
0.192229	9.58349	12.0704	0.00565078	0.0203211	Not Significant	No change	OAS1
0.193212	9.56287	14.5666	0.00571529	0.0205343	Not Significant	No change	2022-09-11
0.176791	9.63123	9.87046	0.00575443	0.020656	Not Significant	No change	ILK
0.148526	10.0872	7.63296	0.0057617	0.0206632	Not Significant	No change	WIPF1
-0.167742	9.78532	7.6279	0.00577786	0.0206852	Not Significant	No change	PPP1CB
-0.179743	9.68375	8.21903	0.00577839	0.0206852	Not Significant	No change	TIPARP
-0.189543	9.55536	15.8243	0.00583277	0.0208609	Not Significant	No change	QTRT1
0.198795	9.57401	14.2121	0.00585658	0.020927	Not Significant	No change	HTATIP2
-0.161693	9.76808	7.5913	0.00589604	0.0210489	Not Significant	No change	CSK
0.181873	9.67546	9.43663	0.00592006	0.0211154	Not Significant	No change	GTF3C6
-0.165082	9.74274	7.65088	0.0059465	0.0211905	Not Significant	No change	SBDS
-0.189227	9.59088	12.1128	0.00603801	0.0214971	Not Significant	No change	RIC1
-0.175915	9.61624	10.1621	0.00609625	0.0216848	Not Significant	No change	NSMCE1
0.196763	9.55752	15.9706	0.00617539	0.0219464	Not Significant	No change	TARS
0.187434	9.59176	11.8194	0.00621324	0.0220487	Not Significant	No change	XPO1
-0.178217	9.74546	7.49604	0.00621541	0.0220487	Not Significant	No change	GATA3
-0.164426	10.5075	7.48717	0.00624603	0.0221374	Not Significant	No change	SAT1
-0.152906	9.92099	7.48139	0.00626609	0.0221884	Not Significant	No change	ABRACL
0.146625	10.0863	7.47953	0.00627255	0.0221913	Not Significant	No change	HNRNPA3
0.171844	9.67897	8.48865	0.00632733	0.0223649	Not Significant	No change	RASAL3
0.193411	9.60866	11.7844	0.00638402	0.022545	Not Significant	No change	GNB1
0.147375	9.96779	7.44555	0.0063918	0.0225522	Not Significant	No change	SRSF10
0.182617	9.73166	9.25404	0.00642382	0.0226448	Not Significant	No change	PRDX6
-0.151602	10.1492	7.42036	0.00648169	0.0228284	Not Significant	No change	HNRNPU
0.105742	11.0936	7.4031	0.00654403	0.0230272	Not Significant	No change	SERF2
-0.173325	9.71428	8.57946	0.00655288	0.0230377	Not Significant	No change	SERINC3
0.187142	9.62397	10.6604	0.00660197	0.0231534	Not Significant	No change	TMEM87A
-0.190951	9.59361	12.1676	0.00660279	0.0231534	Not Significant	No change	JADE2
0.185393	9.63634	10.261	0.00660348	0.0231534	Not Significant	No change	MAP4K1
0.190596	9.55792	15.2299	0.00661771	0.0231827	Not Significant	No change	CCNT2
0.167451	9.76855	7.36883	0.00666964	0.0233437	Not Significant	No change	TCP1
0.161898	9.83539	7.36657	0.00667801	0.0233522	Not Significant	No change	MOB4
0.188434	9.5974	11.0828	0.00669901	0.0234048	Not Significant	No change	MX2
0.137387	10.0999	7.34092	0.00677376	0.0236449	Not Significant	No change	CIB1
-0.187016	9.55659	15.2687	0.00681123	0.0237371	Not Significant	No change	MCCC2
0.19728	9.56329	15.2289	0.00681226	0.0237371	Not Significant	No change	NIT2
-0.17797	9.59413	10.5981	0.00687708	0.0239418	Not Significant	No change	TP53BP2
-0.178898	9.80956	7.29411	0.00695214	0.0241816	Not Significant	No change	CD40LG
-0.192087	9.55614	15.6994	0.00705296	0.0245106	Not Significant	No change	ITFG2
0.191722	9.5809	13.0198	0.00708471	0.0245992	Not Significant	No change	HSD17B7
0.184876	9.57209	13.2394	0.00711592	0.0246857	Not Significant	No change	DPF2
0.185882	9.56194	14.3294	0.00714493	0.0247619	Not Significant	No change	SMIM29
0.191298	9.58616	12.6689	0.0071505	0.0247619	Not Significant	No change	MKLN1
-0.168601	9.6062	9.8577	0.00718391	0.0248557	Not Significant	No change	TIMM8B
-0.155646	9.75376	7.23342	0.00719054	0.0248567	Not Significant	No change	SSBP1
0.145825	10.046	7.22478	0.00722517	0.0249545	Not Significant	No change	LRRFIP1
0.158994	9.91225	7.20627	0.00729988	0.0251904	Not Significant	No change	ARID5A
0.182513	9.67814	9.34061	0.00733424	0.0252867	Not Significant	No change	TSPAN14
0.179701	9.64935	9.67064	0.00738587	0.0254424	Not Significant	No change	EIF6
0.185221	9.61431	10.4429	0.00748504	0.0257614	Not Significant	No change	MDFIC
0.190955	9.56881	13.6699	0.0075916	0.0261053	Not Significant	No change	ATF7IP2
0.157564	9.87244	7.12519	0.00763668	0.0262373	Not Significant	No change	CCT4
-0.152795	9.76035	7.11329	0.00768743	0.0263886	Not Significant	No change	COX7A2L
-0.186255	9.58956	11.7905	0.00770115	0.0264126	Not Significant	No change	GMIP
0.176777	9.68731	8.9379	0.00775548	0.0265757	Not Significant	No change	POLR2J
0.187251	9.57564	12.9699	0.00779502	0.0266879	Not Significant	No change	RSRC1
0.143017	10.0417	7.06387	0.00790191	0.0270303	Not Significant	No change	SEM1
0.18537	9.56927	13.1678	0.00815938	0.0278867	Not Significant	No change	STAMBPL1
0.185128	9.6089	10.7315	0.00816684	0.027888	Not Significant	No change	ERLEC1
0.139903	10.2331	6.99449	0.00821338	0.0280225	Not Significant	No change	NCL
0.152654	9.95611	6.97975	0.00828117	0.0282293	Not Significant	No change	MYCBP2
-0.18305	9.63038	10.1605	0.00831171	0.0283088	Not Significant	No change	SECISBP2
0.163806	9.78152	6.96359	0.00835614	0.0284355	Not Significant	No change	AHI1
-0.161513	9.69584	7.68129	0.00852418	0.0289822	Not Significant	No change	MAX
0.191278	9.57738	12.7067	0.00853493	0.0289936	Not Significant	No change	ARHGAP18
0.151446	9.83855	6.92261	0.0085494	0.0290177	Not Significant	No change	GNB2
0.182605	9.56368	13.5165	0.00869451	0.0294848	Not Significant	No change	DYNC1LI1
0.176139	9.62189	9.34189	0.00877254	0.0297237	Not Significant	No change	TSEN54
0.173651	9.64015	9.02444	0.00884007	0.0299267	Not Significant	No change	TACC1
0.169794	9.67457	7.92513	0.00886448	0.0299835	Not Significant	No change	RHOC
-0.147419	9.88989	6.85599	0.00887334	0.0299876	Not Significant	No change	SELENOH
-0.162069	9.92749	6.85118	0.00889723	0.0300213	Not Significant	No change	CSRNP1
0.187156	9.56599	13.83	0.00890451	0.0300213	Not Significant	No change	AP1S1
0.181314	9.59635	10.8694	0.00890623	0.0300213	Not Significant	No change	ASCC3
0.171803	9.66385	8.15712	0.00894051	0.030111	Not Significant	No change	SRPK2
0.105923	11.8741	6.83105	0.00899783	0.030278	Not Significant	No change	PFN1
0.186927	9.60769	11.0282	0.00901226	0.0302906	Not Significant	No change	CENPX
-0.152297	9.8487	6.82724	0.009017	0.0302906	Not Significant	No change	PRKCH
0.150804	9.84874	6.79553	0.00917824	0.0307986	Not Significant	No change	OCIAD2
0.182049	9.57676	12.241	0.00918388	0.0307986	Not Significant	No change	PQLC3
-0.150654	9.81071	6.75984	0.00936324	0.0313732	Not Significant	No change	VAPA
0.154564	9.70395	6.74196	0.00945735	0.0316615	Not Significant	No change	CAMK4
0.182253	9.57341	12.5673	0.00949073	0.0317442	Not Significant	No change	ATF2
0.178688	9.62618	9.8675	0.00949819	0.0317442	Not Significant	No change	SDHA
0.157668	9.7954	7.03582	0.00964292	0.0322005	Not Significant	No change	PRELID1
0.163607	9.79442	6.70122	0.00967541	0.0322815	Not Significant	No change	FLNA
0.166859	9.68941	7.97642	0.00986383	0.0328822	Not Significant	No change	SPCS3
0.158238	9.71454	6.87705	0.0100267	0.0333969	Not Significant	No change	KMT2A
0.138016	10.1107	6.62911	0.0100742	0.0335264	Not Significant	No change	EIF4A2
0.156445	9.72749	6.77314	0.0101657	0.0338024	Not Significant	No change	RAB27A
0.16929	9.66024	8.4069	0.0102584	0.0340818	Not Significant	No change	ETNK1
0.156633	9.77462	6.71519	0.0103021	0.0341982	Not Significant	No change	ZNF292
-0.191004	9.56677	13.2695	0.0103645	0.034376	Not Significant	No change	HACD1
0.186009	9.56533	13.2255	0.0104355	0.0345738	Not Significant	No change	DTD1
0.128107	10.1016	6.56518	0.0104417	0.0345738	Not Significant	No change	ARF1
0.181894	9.57125	12.3471	0.0104948	0.0347108	Not Significant	No change	CTSD
0.175685	9.63114	9.0222	0.0105007	0.0347108	Not Significant	No change	DSTN
-0.170416	9.62772	8.59983	0.0105839	0.0349563	Not Significant	No change	EHD4
-0.16528	9.60184	9.40639	0.0108547	0.0358204	Not Significant	No change	TAF10
0.142761	9.92113	6.48591	0.0109167	0.0359947	Not Significant	No change	SEC61G
-0.117665	10.5837	6.48417	0.0109273	0.0359997	Not Significant	No change	RAC2
0.156454	9.69013	6.68043	0.011023	0.0362843	Not Significant	No change	NFAT5
0.169275	9.63722	8.66317	0.0110534	0.0363376	Not Significant	No change	CCDC167
0.144304	9.90311	6.46258	0.0110606	0.0363376	Not Significant	No change	POMP
0.169752	9.63781	8.87825	0.0110709	0.0363376	Not Significant	No change	ETFA
0.175301	9.56146	12.8543	0.0110762	0.0363376	Not Significant	No change	TWF1
-0.13747	10.0774	6.45762	0.0110915	0.0363574	Not Significant	No change	SLC25A5
0.182276	9.59086	11.0493	0.0111262	0.036441	Not Significant	No change	UHRF2
-0.180182	9.59275	10.989	0.0111503	0.0364892	Not Significant	No change	ABTB1
-0.169427	9.57059	11.3265	0.0112038	0.036634	Not Significant	No change	MRPS26
0.180779	9.60066	10.6456	0.0113501	0.0370812	Not Significant	No change	ZBTB8OS
-0.146493	9.95637	6.41028	0.0113905	0.0371694	Not Significant	No change	DDX17
0.176256	9.56116	12.7904	0.011396	0.0371694	Not Significant	No change	LAMP2
0.175786	9.6314	9.3763	0.0114158	0.0372033	Not Significant	No change	POLR2I
0.155361	9.83122	6.37337	0.0116294	0.0378677	Not Significant	No change	BAX
-0.12435	10.336	6.36784	0.0116655	0.037954	Not Significant	No change	YBX1
0.151589	9.76067	6.52314	0.0118118	0.0383981	Not Significant	No change	ITSN2
0.172715	9.59481	10.1065	0.0118537	0.0385025	Not Significant	No change	TFG
0.16918	9.65132	7.92237	0.0119319	0.0387245	Not Significant	No change	ANKRD10
0.170966	9.63258	8.73253	0.0119608	0.0387862	Not Significant	No change	ARL8B
0.14415	9.88948	6.32019	0.0119826	0.0388248	Not Significant	No change	TAPBP
-0.169832	9.60519	9.58841	0.0120283	0.0389307	Not Significant	No change	C11orf98
0.170438	9.68256	8.11931	0.0120411	0.0389307	Not Significant	No change	RASSF5
0.152305	9.80277	6.31095	0.012045	0.0389307	Not Significant	No change	RANBP1
0.17882	9.57946	11.3773	0.0120578	0.03894	Not Significant	No change	CAPN1
0.155517	9.70968	6.83208	0.0121315	0.0391459	Not Significant	No change	STAU1
0.172757	9.60822	9.10433	0.0122275	0.0394233	Not Significant	No change	MGAT4A
-0.157593	9.68362	7.03535	0.0123049	0.0396403	Not Significant	No change	PHF1
0.178694	9.57171	11.6737	0.0124414	0.0400394	Not Significant	No change	ZMAT3
0.177232	9.55812	13.1588	0.0124492	0.0400394	Not Significant	No change	ACAT2
0.170387	9.615	9.01215	0.0124614	0.0400459	Not Significant	No change	PCGF5
-0.164163	9.62863	8.22782	0.012511	0.0401525	Not Significant	No change	LINC00649
-0.158928	9.62246	7.89744	0.0125151	0.0401525	Not Significant	No change	TOB2
0.154067	9.72163	6.71804	0.012586	0.0403203	Not Significant	No change	PFDN2
-0.170715	9.63416	8.78343	0.0125879	0.0403203	Not Significant	No change	GLS
-0.162398	9.62307	8.39448	0.0126167	0.0403797	Not Significant	No change	EIF2A
-0.166434	9.60205	9.39616	0.0127392	0.0407384	Not Significant	No change	ZNF394
-0.153728	9.69131	6.82529	0.0127973	0.0408909	Not Significant	No change	FBL
0.180686	9.58172	11.4684	0.012976	0.0414282	Not Significant	No change	UBA3
0.161993	9.74381	7.41709	0.0129879	0.0414325	Not Significant	No change	CMC2
0.17203	9.61623	8.93247	0.0130052	0.0414542	Not Significant	No change	SAMD9
0.119759	10.2393	6.1561	0.0131436	0.0418611	Not Significant	No change	UBL5
-0.16926	9.65728	8.31138	0.013189	0.0419719	Not Significant	No change	PPHLN1
-0.176504	9.59021	10.4658	0.0133655	0.0424894	Not Significant	No change	CFAP36
0.157376	9.65178	7.58871	0.0133733	0.0424894	Not Significant	No change	SEC13
-0.171576	9.58181	10.665	0.0134629	0.0427397	Not Significant	No change	CCDC57
0.171945	9.62074	9.06884	0.0135026	0.0428311	Not Significant	No change	RC3H1
-0.142665	9.96749	6.09899	0.0135743	0.0430237	Not Significant	No change	TOX
-0.178959	9.56086	12.906	0.0137149	0.0434341	Not Significant	No change	ARFRP1
0.179239	9.62167	9.52744	0.0137907	0.0436392	Not Significant	No change	ATOX1
0.17366	9.5689	11.4337	0.013825	0.0437123	Not Significant	No change	DHX29
0.136382	10.1399	6.0046	0.0143183	0.0452358	Not Significant	No change	BRD2
0.111835	10.4564	6.00299	0.0143313	0.0452404	Not Significant	No change	ITM2B
0.12765	10.1243	5.99972	0.0143578	0.0452877	Not Significant	No change	ELOB
-0.164332	9.58986	9.38889	0.0144193	0.045445	Not Significant	No change	TRAF5
-0.1717	9.58037	10.4512	0.014442	0.0454802	Not Significant	No change	ERCC5
0.175524	9.56987	11.5963	0.0145053	0.0456425	Not Significant	No change	PPT1
0.168202	9.57246	11.0021	0.0145168	0.0456425	Not Significant	No change	NIPA2
0.1725	9.59367	9.91654	0.0146291	0.0459227	Not Significant	No change	CDC5L
-0.167627	9.56961	11.0832	0.0146293	0.0459227	Not Significant	No change	SMAD2
-0.174541	9.58151	10.6011	0.0150628	0.0472186	Not Significant	No change	YLPM1
-0.168809	9.59927	9.30191	0.0150662	0.0472186	Not Significant	No change	BET1L
0.128018	10.0251	5.9057	0.015143	0.0474214	Not Significant	No change	ATP6V1G1
-0.160799	9.63787	7.7302	0.0152762	0.0478005	Not Significant	No change	TBCC
0.16931	9.60575	9.1761	0.0154267	0.0482329	Not Significant	No change	NT5C
0.148158	9.73989	5.9055	0.0154904	0.0483937	Not Significant	No change	SFXN1
-0.166971	9.56207	11.555	0.0155122	0.0484232	Not Significant	No change	GTPBP1
-0.155996	9.62678	7.6944	0.0156252	0.0486643	Not Significant	No change	PLEKHB2
0.139	9.96505	5.8504	0.0156253	0.0486643	Not Significant	No change	CD6
0.178709	9.57921	10.776	0.0156266	0.0486643	Not Significant	No change	CDC42EP3
0.175845	9.57092	11.3912	0.0156402	0.048668	Not Significant	No change	FAM120A
0.168486	9.60096	9.20014	0.0161959	0.0503574	Not Significant	No change	CALCOCO2
0.167867	9.57388	10.4573	0.0162405	0.050456	Not Significant	No change	MINDY2
0.153633	9.6248	7.61686	0.016452	0.0510728	Not Significant	No change	GSDMD
0.165431	9.5593	11.5131	0.0165077	0.0512052	Not Significant	No change	MACO1
0.172718	9.57634	10.5549	0.0168176	0.0521253	Not Significant	No change	LRRC8C
0.152528	9.70008	5.8203	0.0168412	0.0521573	Not Significant	No change	CCND2
-0.15599	9.62806	7.76272	0.0169416	0.0524256	Not Significant	No change	TXN2
0.148163	9.75187	6.17145	0.0169545	0.0524256	Not Significant	No change	GTF3A
0.165259	9.59884	9.06697	0.0170914	0.0528073	Not Significant	No change	BTN3A1
0.131309	9.9589	5.68625	0.0171524	0.052954	Not Significant	No change	2022-09-07
0.168193	9.55885	11.8569	0.0172125	0.0530978	Not Significant	No change	RFFL
0.157356	9.64972	7.304	0.0172414	0.0531067	Not Significant	No change	ARL5A
-0.113609	12.5326	5.67705	0.0172424	0.0531067	Not Significant	No change	JUNB
0.167944	9.56054	11.457	0.0172814	0.053185	Not Significant	No change	SNAP47
0.126697	10.0962	5.66286	0.0173823	0.0534165	Not Significant	No change	KMT2E
0.173541	9.56442	11.1249	0.0173891	0.0534165	Not Significant	No change	YPEL2
-0.156428	9.6133	7.98881	0.0173974	0.0534165	Not Significant	No change	POLE4
0.172647	9.56876	10.9503	0.0175024	0.0536967	Not Significant	No change	OAS2
-0.162973	9.6235	8.12184	0.0176028	0.0539628	Not Significant	No change	NXT1
-0.167516	9.58154	9.95117	0.0176505	0.0540313	Not Significant	No change	RCC1
-0.171315	9.5689	11.2278	0.0176527	0.0540313	Not Significant	No change	CLPTM1
0.166724	9.58511	9.78865	0.017742	0.0542624	Not Significant	No change	BAD
0.15234	9.66824	6.60637	0.017762	0.0542812	Not Significant	No change	RSBN1
0.149918	9.78767	6.25407	0.0179191	0.0547189	Not Significant	No change	CCT6A
0.170163	9.64706	7.45582	0.017972	0.0548377	Not Significant	No change	MIR4435-2HG
0.169192	9.57665	10.1526	0.0180947	0.0551691	Not Significant	No change	JAZF1
0.170957	9.56654	11.3429	0.018149	0.0552919	Not Significant	No change	STX12
-0.166182	9.56983	10.6513	0.0183394	0.0558286	Not Significant	No change	THAP7
0.171222	9.58134	10.1854	0.0184821	0.0562169	Not Significant	No change	PML
0.127886	9.96497	5.55389	0.0184956	0.0562169	Not Significant	No change	TMEM59
0.13954	9.81572	5.55206	0.018515	0.0562323	Not Significant	No change	CD4
-0.111985	10.2767	5.54614	0.0185775	0.0563787	Not Significant	No change	UBE2D3
0.157091	9.64867	7.49162	0.0187058	0.0567242	Not Significant	No change	ASNA1
0.132061	11.5561	5.51812	0.018877	0.057199	Not Significant	No change	HSPA8
-0.156448	9.63479	7.16435	0.0189279	0.0573092	Not Significant	No change	H2AFJ
-0.167849	9.57833	9.90199	0.0189789	0.0574192	Not Significant	No change	BTAF1
-0.136771	9.76086	5.50369	0.019033	0.0575387	Not Significant	No change	C9orf78
0.152927	9.712	6.27145	0.0190769	0.0576268	Not Significant	No change	RBMS1
0.135965	9.80212	5.49779	0.0190973	0.0576442	Not Significant	No change	GRB2
0.157741	9.67363	7.1281	0.0191199	0.057668	Not Significant	No change	KDELR2
0.159021	9.60708	8.20763	0.0192103	0.0578963	Not Significant	No change	FLII
0.138757	9.86406	5.48432	0.0192448	0.0579137	Not Significant	No change	ATRX
0.135649	9.9011	5.48424	0.0192456	0.0579137	Not Significant	No change	NSD3
0.12293	10.1517	5.47385	0.0193602	0.0582139	Not Significant	No change	NDUFS5
-0.142298	9.70861	5.47114	0.0193902	0.0582596	Not Significant	No change	B3GNT2
0.131374	10.0506	5.46505	0.0194578	0.058418	Not Significant	No change	ENO1
-0.163529	9.58715	9.02499	0.0194848	0.0584544	Not Significant	No change	UGCG
0.145819	9.70125	6.0931	0.0195388	0.0585716	Not Significant	No change	UBE2A
-0.13861	9.74404	5.53477	0.0197038	0.0590212	Not Significant	No change	SF3A1
0.13182	9.93489	5.43156	0.0198337	0.0593309	Not Significant	No change	SRRM1
0.138608	9.8717	5.43124	0.0198374	0.0593309	Not Significant	No change	ARPC5
-0.15465	9.66434	6.89098	0.0198575	0.0593458	Not Significant	No change	WAPL
-0.134096	9.76313	5.42203	0.0199421	0.059536	Not Significant	No change	POLR1D
-0.140438	9.75671	5.42121	0.0199515	0.059536	Not Significant	No change	GBP2
-0.149137	9.63604	6.72412	0.0200644	0.0598136	Not Significant	No change	CREBRF
0.159934	9.61061	8.12541	0.020075	0.0598136	Not Significant	No change	RCN2
0.163495	9.59743	8.75133	0.0201828	0.0600763	Not Significant	No change	IRF2
-0.146302	9.68847	6.21846	0.0201937	0.0600763	Not Significant	No change	EAPP
0.15729	9.6233	7.26316	0.0205331	0.0610282	Not Significant	No change	SELENOM
0.158557	9.61797	7.95587	0.0205448	0.0610282	Not Significant	No change	HIKESHI
-0.161073	9.59028	8.81252	0.0207104	0.0614239	Not Significant	No change	GLCCI1
0.123831	10.0465	5.35557	0.020715	0.0614239	Not Significant	No change	PRR13
-0.137077	9.69591	5.57132	0.0207249	0.0614239	Not Significant	No change	LAMTOR1
0.165486	9.58076	9.36022	0.020744	0.0614341	Not Significant	No change	APLP2
0.159191	9.63344	7.64499	0.0208966	0.0618394	Not Significant	No change	EIF4E2
0.16311	9.59439	8.8925	0.020939	0.0619183	Not Significant	No change	TMEM14A
0.141693	9.73436	5.74824	0.0210403	0.062171	Not Significant	No change	REEP5
0.162223	9.56428	10.4229	0.0211177	0.0623526	Not Significant	No change	SNX14
0.158617	9.60134	8.37517	0.02115	0.0624013	Not Significant	No change	PCIF1
0.136613	9.77318	5.3061	0.0213104	0.0627824	Not Significant	No change	LPXN
0.130883	9.83764	5.30604	0.0213112	0.0627824	Not Significant	No change	FAM96B
-0.0969821	10.9082	5.29372	0.0214622	0.0631453	Not Significant	No change	H3F3A
-0.160323	9.55865	10.9022	0.0214822	0.0631453	Not Significant	No change	ENTPD4
0.161973	9.61406	8.09771	0.0214826	0.0631453	Not Significant	No change	SNAP23
-0.138767	9.86381	5.28815	0.0215309	0.06324	Not Significant	No change	ADD3
0.167701	9.58732	9.3544	0.0215643	0.0632907	Not Significant	No change	ZNF326
-0.13278	9.96394	5.27627	0.021678	0.0635769	Not Significant	No change	LIMS1
-0.163395	9.57257	9.90842	0.0217561	0.0637584	Not Significant	No change	ST8SIA1
0.145192	9.68934	6.00105	0.0217815	0.0637776	Not Significant	No change	SH3GLB1
0.14112	9.74229	5.47177	0.0217951	0.0637776	Not Significant	No change	CANX
0.13128	9.76898	5.24781	0.0220349	0.064431	Not Significant	No change	LMAN2
-0.162561	9.5559	11.3342	0.022129	0.0646101	Not Significant	No change	DNAJB12
-0.163777	9.55644	11.325	0.022129	0.0646101	Not Significant	No change	PRKAG1
0.163883	9.61373	6.84976	0.0222635	0.0649545	Not Significant	No change	CXorf21
-0.159932	9.55678	10.8871	0.0222931	0.0649926	Not Significant	No change	PDXDC1
0.142923	9.66057	6.00416	0.0224215	0.0653185	Not Significant	No change	ZC3H7A
0.15343	9.69395	6.5698	0.0225736	0.0657128	Not Significant	No change	FXR1
-0.168072	9.58555	9.54661	0.0230996	0.0671942	Not Significant	No change	UBE4A
0.149193	9.69329	6.12047	0.0231427	0.0672698	Not Significant	No change	TMEM167A
0.15397	9.66033	6.27083	0.0232146	0.0674289	Not Significant	No change	SMC4
-0.157118	9.6314	7.37835	0.0233459	0.0677599	Not Significant	No change	SETD5
0.15378	9.59158	8.20004	0.0235373	0.0682147	Not Significant	No change	ZNF430
0.163077	9.5932	8.75429	0.0235373	0.0682147	Not Significant	No change	STAG1
0.128724	9.81271	5.12721	0.0236158	0.0683918	Not Significant	No change	SF3B6
-0.138602	9.77474	5.3017	0.0239863	0.0694136	Not Significant	No change	TRA2A
0.155781	9.60215	7.77206	0.0240612	0.0695792	Not Significant	No change	BCL10
0.158498	9.61437	7.69494	0.0241316	0.0697312	Not Significant	No change	KLHL28
0.146687	9.65862	6.34697	0.0241998	0.0698768	Not Significant	No change	PSMD2
0.156709	9.61501	7.62549	0.0243268	0.0701467	Not Significant	No change	RABGGTB
0.160628	9.57118	9.63457	0.0243289	0.0701467	Not Significant	No change	SPG11
0.135007	9.73245	5.07482	0.0243585	0.0701804	Not Significant	No change	TLN1
0.132602	9.78101	5.05941	0.0245559	0.0706971	Not Significant	No change	BANF1
0.161671	9.58009	9.08181	0.0246086	0.0707481	Not Significant	No change	TRIM38
0.139636	9.9704	5.05561	0.0246096	0.0707481	Not Significant	No change	IRF1
-0.131639	9.92528	5.0514	0.0246694	0.0708297	Not Significant	No change	PRDX2
-0.1537	9.55672	10.3841	0.024674	0.0708297	Not Significant	No change	KLHDC3
0.154131	9.62347	7.44743	0.0247756	0.0710694	Not Significant	No change	MKRN1
0.149399	9.6275	6.86519	0.0249725	0.0715817	Not Significant	No change	SMC1A
0.131281	9.85877	5.02804	0.0250038	0.0716191	Not Significant	No change	SPCS2
-0.158521	9.59205	8.50673	0.0250622	0.0717342	Not Significant	No change	NTMT1
-0.149196	9.60977	7.25867	0.0251071	0.0718104	Not Significant	No change	RNASEH2C
0.118391	10.0215	5.0165	0.0251708	0.0719401	Not Significant	No change	TMEM258
0.163215	9.59514	8.65455	0.0252188	0.0720152	Not Significant	No change	IMP4
0.155697	9.6099	7.81878	0.0252401	0.0720152	Not Significant	No change	BCCIP
0.147372	9.66219	6.35204	0.0252521	0.0720152	Not Significant	No change	KIF2A
-0.154245	9.59028	8.24255	0.0252774	0.0720351	Not Significant	No change	YIPF4
-0.151788	9.60985	7.34828	0.0253251	0.0721186	Not Significant	No change	UBR4
0.154774	9.77319	4.99559	0.0254761	0.0724962	Not Significant	No change	GNG4
0.154378	9.58623	8.50316	0.025507	0.0725251	Not Significant	No change	LIX1L
-0.13392	9.77773	4.99173	0.0255329	0.0725251	Not Significant	No change	AMD1
0.150821	9.57727	8.37106	0.0255478	0.0725251	Not Significant	No change	WHAMM
-0.159357	9.56821	9.47167	0.0255602	0.0725251	Not Significant	No change	CAMK2D
0.156527	9.66339	6.93187	0.0257124	0.0729044	Not Significant	No change	MYDGF
0.156024	9.57217	9.12722	0.0258852	0.0733414	Not Significant	No change	TRIM69
0.160206	9.58483	8.74497	0.0259704	0.0735297	Not Significant	No change	C16orf87
0.133891	9.86529	4.96002	0.0260046	0.0735735	Not Significant	No change	TRAT1
0.162293	9.56942	9.72221	0.0262377	0.0741794	Not Significant	No change	USP42
0.153627	9.63318	7.08916	0.0262613	0.0741794	Not Significant	No change	ELAVL1
-0.157478	9.5751	9.22843	0.0262754	0.0741794	Not Significant	No change	ELOF1
0.144021	9.65024	6.33824	0.0263035	0.0742055	Not Significant	No change	DCAF7
0.105686	10.4984	4.93786	0.0263396	0.0742537	Not Significant	No change	SPOCK2
0.155811	9.61187	7.37685	0.0264013	0.0743743	Not Significant	No change	APOL6
0.143577	9.66734	6.08527	0.026477	0.0745307	Not Significant	No change	MFF
0.163564	9.56133	10.4255	0.0264948	0.0745307	Not Significant	No change	LYSMD2
0.140607	9.65505	5.92289	0.0265352	0.0745911	Not Significant	No change	PPP3CC
0.157503	9.58393	8.85964	0.0266375	0.0748252	Not Significant	No change	CERS5
-0.156143	9.56092	9.96284	0.0267602	0.0751159	Not Significant	No change	FAM200B
-0.14773	9.64014	6.26043	0.0268124	0.0752087	Not Significant	No change	SYNE1
-0.155881	9.57982	8.84236	0.0271035	0.075971	Not Significant	No change	MLLT6
-0.128104	10.5585	4.88363	0.0271785	0.0761269	Not Significant	No change	REL
-0.122959	10.1534	4.87396	0.0273309	0.0764993	Not Significant	No change	HCST
0.135345	9.79692	4.86641	0.0274505	0.0767792	Not Significant	No change	PTPN7
0.153828	9.60387	7.51982	0.0275892	0.0771123	Not Significant	No change	REEP3
-0.15588	9.55983	10.0292	0.0276185	0.0771394	Not Significant	No change	GRAP2
0.154852	9.60165	7.70439	0.0278664	0.0777762	Not Significant	No change	HTATSF1
0.105348	10.2743	4.82645	0.028093	0.0783532	Not Significant	No change	COX6A1
0.155853	9.62631	6.68799	0.0282188	0.0786482	Not Significant	No change	SH3TC1
0.138441	9.80123	4.81504	0.0282794	0.078761	Not Significant	No change	TUBB
0.160167	9.57753	8.79517	0.0284494	0.0791783	Not Significant	No change	MDM2
0.127983	10.8942	4.79955	0.0285343	0.0793585	Not Significant	No change	FTL
0.124989	9.84673	4.79615	0.0285906	0.0794103	Not Significant	No change	UBE2I
0.155536	9.57493	8.93316	0.0285934	0.0794103	Not Significant	No change	2022-03-05
-0.15451	9.55685	10.2292	0.0287265	0.0797136	Not Significant	No change	ZFAND1
-0.152168	9.58525	8.31488	0.0287432	0.0797136	Not Significant	No change	TENT2
-0.147952	9.5568	9.6594	0.0289529	0.0802384	Not Significant	No change	YEATS4
-0.13909	9.78454	4.95502	0.0290523	0.0804572	Not Significant	No change	SYAP1
0.148134	9.63636	6.37855	0.0291527	0.0806784	Not Significant	No change	STAT5B
0.152304	9.62044	6.42166	0.0292265	0.0808257	Not Significant	No change	MFHAS1
0.156595	9.63478	6.86957	0.0294812	0.0814548	Not Significant	No change	UBE2E3
0.130352	9.72347	5.05047	0.0294955	0.0814548	Not Significant	No change	CCT7
0.152711	9.57835	8.30421	0.0295387	0.0815167	Not Significant	No change	N4BP1
0.137577	9.66623	5.67378	0.02967	0.081762	Not Significant	No change	RNF10
0.154415	9.57438	8.77334	0.02969	0.081762	Not Significant	No change	YY1AP1
0.156466	9.57504	9.00556	0.02969	0.081762	Not Significant	No change	PLGRKT
-0.149563	9.65161	6.0543	0.0297548	0.0818831	Not Significant	No change	NABP1
0.128303	9.77201	4.79959	0.0297773	0.0818875	Not Significant	No change	BUB3
0.147831	9.62214	6.34389	0.0300386	0.0825483	Not Significant	No change	LRMP
-0.0849993	11.0345	4.69937	0.0302422	0.0830498	Not Significant	No change	HNRNPA1
0.147867	9.5853	7.65921	0.0303052	0.0831645	Not Significant	No change	PTPRJ
0.153775	9.5769	8.46207	0.0303341	0.0831857	Not Significant	No change	PYCARD
-0.130309	9.72527	4.6921	0.0303703	0.083227	Not Significant	No change	VMP1
-0.131471	9.73867	4.67771	0.0306253	0.0838673	Not Significant	No change	NAMPT
0.15086	9.56277	9.21726	0.0306918	0.0839576	Not Significant	No change	TMEM170A
-0.127615	9.74542	4.69634	0.0307235	0.0839576	Not Significant	No change	TNFRSF14
0.151611	9.56086	9.583	0.0307526	0.0839576	Not Significant	No change	HEXB
0.144573	9.67351	5.7695	0.0307576	0.0839576	Not Significant	No change	PRDX3
0.13573	9.79509	5.16164	0.0307652	0.0839576	Not Significant	No change	NOP10
0.124786	10.2248	4.6683	0.0307934	0.0839626	Not Significant	No change	ISG20
-0.151843	9.56068	9.34714	0.0308098	0.0839626	Not Significant	No change	BEX4
-0.12201	9.83091	4.66324	0.0308841	0.0841068	Not Significant	No change	ATP5F1A
0.129407	9.75628	4.90006	0.0310461	0.0844893	Not Significant	No change	BUD31
0.152239	9.62418	6.96124	0.0311041	0.0845884	Not Significant	No change	CYB5B
-0.12832	9.78166	4.64165	0.0312745	0.0849388	Not Significant	No change	EVI2B
-0.150233	9.56655	9.01765	0.0312762	0.0849388	Not Significant	No change	TATDN1
0.148145	9.61769	6.76553	0.0316855	0.0859909	Not Significant	No change	TES
-0.128439	9.74837	4.60232	0.0319988	0.0867813	Not Significant	No change	POLR2A
0.146539	9.6148	6.81282	0.032021	0.0867817	Not Significant	No change	AATF
0.0933543	10.5216	4.5964	0.0321094	0.0869167	Not Significant	No change	SUMO2
0.126043	9.93963	4.59609	0.0321151	0.0869167	Not Significant	No change	RHBDD2
-0.154615	9.576	8.51224	0.0324602	0.08779	Not Significant	No change	GIMAP1
0.147023	9.62443	6.66124	0.0325601	0.0879998	Not Significant	No change	B3GAT3
-0.141549	9.60595	6.72339	0.0326221	0.0880836	Not Significant	No change	RPIA
0.113623	10.0002	4.56848	0.032636	0.0880836	Not Significant	No change	HLA-F
0.139907	9.63059	6.09538	0.0326841	0.0881359	Not Significant	No change	SMARCC2
-0.146882	9.58043	7.7407	0.0327003	0.0881359	Not Significant	No change	CREBBP
-0.146528	9.58497	7.23675	0.0328173	0.0883907	Not Significant	No change	MRPL1
-0.149191	9.59684	7.25797	0.0328674	0.0884105	Not Significant	No change	RAP1GDS1
-0.153293	9.56233	9.27034	0.0328697	0.0884105	Not Significant	No change	SDE2
0.13964	9.62479	6.04112	0.0330325	0.0887875	Not Significant	No change	CLIP1
0.151903	9.58018	8.35006	0.033101	0.0889108	Not Significant	No change	MPLKIP
0.154108	9.5553	10.1767	0.0333119	0.0894161	Not Significant	No change	TMEM11
-0.136381	9.64193	5.59428	0.0333603	0.089485	Not Significant	No change	DGKZ
0.132323	9.65039	5.38394	0.0334126	0.0895641	Not Significant	No change	PPP1R7
0.13891	9.63282	6.00197	0.0334425	0.0895829	Not Significant	No change	RAB1A
0.126264	9.82015	4.50277	0.0339115	0.0907774	Not Significant	No change	HSPA9
0.146	9.59796	7.17275	0.0340116	0.0909834	Not Significant	No change	PNKD
0.14561	9.58752	7.43199	0.0341216	0.0911618	Not Significant	No change	TRADD
0.151127	9.56371	8.96936	0.0341248	0.0911618	Not Significant	No change	AZI2
0.129862	9.69984	4.96677	0.034166	0.09121	Not Significant	No change	RBCK1
0.116924	10.015	4.48766	0.0342122	0.0912714	Not Significant	No change	ACTR3
-0.132473	9.72614	4.88725	0.0342987	0.0914399	Not Significant	No change	G3BP1
0.128605	9.81481	4.82266	0.0344133	0.0916831	Not Significant	No change	REX1BD
0.145255	9.6027	6.99565	0.034553	0.091993	Not Significant	No change	CDC123
-0.125187	9.70328	4.51703	0.0346796	0.0922502	Not Significant	No change	NDUFB6
-0.135687	9.64345	5.51176	0.0346966	0.0922502	Not Significant	No change	TXNL4A
-0.149657	9.56087	9.02579	0.0348292	0.0925019	Not Significant	No change	RAP2C
0.138587	9.93577	4.45662	0.0348384	0.0925019	Not Significant	No change	PIM3
0.125086	9.81904	4.44037	0.0351711	0.0933223	Not Significant	No change	KTN1
-0.147361	9.56597	8.54654	0.0351973	0.0933286	Not Significant	No change	NSL1
0.156819	9.5894	8.01331	0.0352415	0.093383	Not Significant	No change	LRRFIP2
0.138154	9.61857	6.07658	0.0353017	0.0934794	Not Significant	No change	PBRM1
-0.144963	9.58562	7.13021	0.0358183	0.0947832	Not Significant	No change	UAP1
0.145513	9.59798	6.66664	0.0359045	0.0949475	Not Significant	No change	SARDH
-0.11958	9.97785	4.39997	0.0360127	0.0951661	Not Significant	No change	DNAJB6
0.132151	9.71212	5.04066	0.0360475	0.0951661	Not Significant	No change	LAMP1
0.1418	9.73701	5.42037	0.0360705	0.0951661	Not Significant	No change	C4orf48
-0.137174	9.66456	5.43553	0.0360841	0.0951661	Not Significant	No change	ZMYM2
0.149554	9.56573	8.66658	0.0363954	0.0959226	Not Significant	No change	ZFX
0.138986	9.58583	6.91215	0.0364489	0.0959992	Not Significant	No change	PIKFYVE
-0.145224	9.60345	6.3763	0.0365555	0.0962155	Not Significant	No change	TP53INP1
-0.124697	9.65043	4.82482	0.0366479	0.096394	Not Significant	No change	PDCD5
0.149415	9.56141	8.94244	0.0367003	0.0964104	Not Significant	No change	SIPA1L1
0.112211	10.0355	4.36755	0.0367032	0.0964104	Not Significant	No change	ATP5F1B
0.10846	10.216	4.3636	0.0367883	0.0965692	Not Significant	No change	STK4
0.144283	9.57796	7.746	0.0370352	0.0971524	Not Significant	No change	EHMT1
0.142867	9.60767	6.54266	0.037136	0.0973517	Not Significant	No change	NLRC5
-0.115846	9.65468	4.33994	0.0373021	0.0977221	Not Significant	No change	SNRPE
-0.147424	9.57822	7.75058	0.0373864	0.0977671	Not Significant	No change	SREBF2
-0.120472	9.85919	4.33605	0.0373874	0.0977671	Not Significant	No change	ARHGEF1
-0.136082	9.58231	6.90033	0.0374189	0.0977671	Not Significant	No change	COA6
-0.14552	9.58408	7.36556	0.0374189	0.0977671	Not Significant	No change	GIMAP2
0.146771	9.5742	7.93483	0.0375415	0.0980222	Not Significant	No change	UBE2Z
0.0767866	13.3184	4.32663	0.0375945	0.0980955	Not Significant	No change	ACTB
-0.14282	9.59422	6.96135	0.0378156	0.0986068	Not Significant	No change	XPC
0.120325	10.7818	4.31108	0.0379393	0.0988636	Not Significant	No change	ZFP36L1
0.121519	9.72764	4.39163	0.0380669	0.0990836	Not Significant	No change	RAB2A
0.14317	9.61001	6.57802	0.0380741	0.0990836	Not Significant	No change	CCDC32
0.149992	9.56095	8.96897	0.0381316	0.0991674	Not Significant	No change	KPNA1
-0.143651	9.56211	8.47247	0.0382946	0.0995254	Not Significant	No change	TM9SF3
0.142296	9.59442	6.82493	0.0386088	0.100276	Not Significant	No change	EML2
0.139815	9.60224	6.30725	0.038711	0.100431	Not Significant	No change	GLRX
0.144935	9.57502	7.6638	0.0387199	0.100431	Not Significant	No change	TCF12
0.135948	9.79779	4.26885	0.0388921	0.100811	Not Significant	No change	MRPL18
0.117347	10.1697	4.26564	0.0389657	0.100935	Not Significant	No change	MYH9
0.143565	9.58909	6.9843	0.0389965	0.100949	Not Significant	No change	TUT7
-0.140255	9.59562	6.81746	0.039236	0.101413	Not Significant	No change	DGCR6L
0.143575	9.57035	8.16358	0.0392397	0.101413	Not Significant	No change	ZDHHC12
0.122424	9.75931	4.25313	0.0392533	0.101413	Not Significant	No change	NASP
0.14886	9.56216	8.80327	0.0392824	0.101421	Not Significant	No change	HTRA2
-0.141505	9.5903	6.94911	0.0395172	0.10196	Not Significant	No change	STIM1
0.128358	9.72637	4.79994	0.0401175	0.103442	Not Significant	No change	RAB1B
0.132933	9.63407	5.4575	0.0403518	0.103977	Not Significant	No change	BAZ1B
0.150272	9.57426	8.10156	0.0404817	0.104244	Not Significant	No change	LINS1
-0.136701	9.58641	6.92588	0.0405765	0.104389	Not Significant	No change	DAZAP1
-0.117592	9.85717	4.19583	0.0405994	0.104389	Not Significant	No change	ZAP70
0.150482	9.56237	8.42694	0.040618	0.104389	Not Significant	No change	HIST1H1D
0.14025	9.59236	6.84909	0.0408111	0.104817	Not Significant	No change	U2AF1
0.120583	9.69006	4.24686	0.0408818	0.10493	Not Significant	No change	CHMP5
0.129163	9.7103	4.72559	0.0410325	0.105248	Not Significant	No change	SIGIRR
0.142754	9.57756	7.50012	0.0411518	0.105485	Not Significant	No change	MSRA
0.145013	9.57979	7.52437	0.0414131	0.106086	Not Significant	No change	FAM104A
-0.127237	9.6511	4.88804	0.041613	0.106528	Not Significant	No change	ATXN2L
0.140543	9.60641	6.39239	0.0417614	0.106838	Not Significant	No change	GNPTG
-0.121124	9.72325	4.14449	0.0418471	0.106988	Not Significant	No change	NKTR
0.119812	9.76344	4.14258	0.0418941	0.107038	Not Significant	No change	PPP1R12A
-0.13709	9.65014	5.44904	0.0419676	0.107157	Not Significant	No change	DDX27
-0.13115	9.63323	5.30196	0.0420876	0.107393	Not Significant	No change	NDUFAF8
-0.126717	9.62127	5.41321	0.0424107	0.108147	Not Significant	No change	SLC25A39
0.139628	9.57941	7.06926	0.042632	0.108589	Not Significant	No change	SEC14L1
0.130425	9.67227	4.71944	0.0426624	0.108589	Not Significant	No change	ARHGEF3
0.10514	10.1608	4.11162	0.0426667	0.108589	Not Significant	No change	COX8A
-0.140066	9.56865	7.81147	0.0427587	0.108752	Not Significant	No change	RANGRF
0.104646	10.3875	4.10464	0.042843	0.108896	Not Significant	No change	ARPC1B
-0.122284	9.60628	4.41505	0.0430824	0.109434	Not Significant	No change	LINC01480
-0.117812	9.87174	4.09186	0.0431678	0.10958	Not Significant	No change	EIF5A
0.113943	9.87064	4.07397	0.0436266	0.110673	Not Significant	No change	RALY
0.127325	9.70308	4.73378	0.0436957	0.110777	Not Significant	No change	CHMP2A
-0.120233	9.73057	4.0633	0.0439026	0.111229	Not Significant	No change	PNN
0.116611	9.88187	4.05884	0.0440185	0.111451	Not Significant	No change	VDAC1
0.118653	9.88586	4.0351	0.0446413	0.112887	Not Significant	No change	TMEM123
0.139614	9.55708	8.38638	0.0446432	0.112887	Not Significant	No change	NECAP1
0.14676	9.58039	7.2156	0.0447444	0.11307	Not Significant	No change	MOB3A
-0.114003	10.0437	4.0261	0.0448799	0.11334	Not Significant	No change	RSRP1
-0.135655	9.61915	5.83607	0.0450869	0.11379	Not Significant	No change	ZNF655
-0.125384	9.72143	4.48996	0.0451996	0.114	Not Significant	No change	MRPL20
-0.141704	9.57093	7.54738	0.0453175	0.114225	Not Significant	No change	STIM2
-0.13699	9.63008	5.44426	0.0454971	0.114604	Not Significant	No change	TLE3
0.10932	10.0565	4.001	0.045552	0.114668	Not Significant	No change	AKAP13
0.141954	9.5699	7.7529	0.0456597	0.114866	Not Significant	No change	TMEM205
-0.123011	9.64696	4.5863	0.0456897	0.114868	Not Significant	No change	TSPAN5
0.131861	9.60191	5.84224	0.0458256	0.115136	Not Significant	No change	GPR137B
-0.127053	9.61627	4.96008	0.0458835	0.115208	Not Significant	No change	FOSL2
0.138175	9.64129	5.57709	0.0459456	0.11529	Not Significant	No change	TDG
0.132808	9.62399	5.47184	0.0460047	0.115364	Not Significant	No change	NFKBIB
-0.140659	9.55808	8.47618	0.0461202	0.11558	Not Significant	No change	ELP5
-0.142176	9.577	7.19965	0.0462108	0.115733	Not Significant	No change	SNHG9
0.146211	9.59011	7.00125	0.0463138	0.115812	Not Significant	No change	ARFGAP3
-0.130803	9.60985	5.78086	0.0463256	0.115812	Not Significant	No change	URM1
-0.120696	9.7301	3.9724	0.0463309	0.115812	Not Significant	No change	DDX21
0.135477	9.66703	4.8572	0.0464023	0.115917	Not Significant	No change	PTPN11
0.108471	9.99827	3.96382	0.0465674	0.116256	Not Significant	No change	WDR83OS
-0.136273	9.623	5.69083	0.0466048	0.116275	Not Significant	No change	PCSK7
0.13765	9.63878	5.55163	0.0469691	0.117081	Not Significant	No change	LMBRD1
0.14696	9.5991	6.844	0.0469874	0.117081	Not Significant	No change	NFATC3
0.118543	9.76266	4.03382	0.0470643	0.117198	Not Significant	No change	SLTM
-0.131102	9.6251	5.37567	0.0472859	0.117675	Not Significant	No change	PRPF6
-0.135358	9.56784	7.32346	0.0473529	0.117767	Not Significant	No change	NLRP1
-0.0914032	10.3423	3.92068	0.0477755	0.118743	Not Significant	No change	CNBP
0.0932864	10.2501	3.91393	0.0479675	0.119113	Not Significant	No change	DAZAP2
-0.105797	10.0254	3.91332	0.0479849	0.119113	Not Significant	No change	HIGD2A
0.137098	9.56437	7.6468	0.0480633	0.119232	Not Significant	No change	IFT27
-0.139837	9.63541	5.26783	0.0481152	0.119286	Not Significant	No change	P2RY8
0.128562	9.61885	5.37778	0.0482814	0.119547	Not Significant	No change	SCAMP3
0.140038	9.61993	5.83302	0.0482814	0.119547	Not Significant	No change	CLTC
0.117003	9.76537	4.0596	0.0483924	0.119746	Not Significant	No change	ATP6V1F
0.116557	9.92971	3.88994	0.0486565	0.120324	Not Significant	No change	CLEC2D
-0.116979	9.77	3.88808	0.0487102	0.120381	Not Significant	No change	DUT
0.135505	9.56074	7.67108	0.048941	0.120759	Not Significant	No change	CLASRP
-0.133229	9.59142	6.24257	0.0489435	0.120759	Not Significant	No change	ECHDC2
-0.130608	9.6325	5.20322	0.0489555	0.120759	Not Significant	No change	TMEM134
0.140819	9.58269	7.00038	0.049091	0.121017	Not Significant	No change	HPS1
-0.113354	10.0786	3.86643	0.0493418	0.121559	Not Significant	No change	DDX3X
-0.137922	9.58226	6.5881	0.0494068	0.121643	Not Significant	No change	RRM1
0.138641	9.58602	6.68237	0.0494871	0.121764	Not Significant	No change	DDX39B
-0.113935	9.80824	3.86042	0.0495186	0.121765	Not Significant	No change	GDI2
-0.12397	9.66667	4.04902	0.0498306	0.122456	Not Significant	No change	SAMHD1
0.135344	9.60058	6.05425	0.0499208	0.122527	Not Significant	No change	RNF166
-0.147203	9.56633	8.10111	0.0499219	0.122527	Not Significant	No change	IL17RA
0.135589	9.74804	4.25724	0.0501338	0.12297	Not Significant	No change	CYTOR
0.0995994	11.1797	3.82676	0.0505216	0.123844	Not Significant	No change	IL32
0.132614	9.56156	7.49773	0.050565	0.123873	Not Significant	No change	TVP23B
0.135235	9.61383	5.79025	0.0506538	0.124013	Not Significant	No change	CCNK
0.138645	9.57379	7.04473	0.0507685	0.124217	Not Significant	No change	SUSD6
-0.120775	9.72415	3.8147	0.0508859	0.124427	Not Significant	No change	IKZF3
0.134868	9.55793	7.79406	0.0511457	0.124984	Not Significant	No change	LPCAT4
0.128244	9.72141	4.61121	0.0512092	0.125005	Not Significant	No change	SCP2
-0.129512	9.6665	4.80381	0.0512181	0.125005	Not Significant	No change	PIAS1
0.132163	9.63947	5.12249	0.0513813	0.125326	Not Significant	No change	ARID4A
-0.135935	9.58036	6.63969	0.0515684	0.125704	Not Significant	No change	ELP2
-0.125831	9.58599	5.89709	0.0520995	0.126841	Not Significant	No change	MRPS33
-0.130105	9.58822	6.12838	0.0520995	0.126841	Not Significant	No change	IRAK4
0.137132	9.62141	5.71294	0.0525715	0.127911	Not Significant	No change	IAH1
-0.110382	9.77677	3.75811	0.052634	0.127984	Not Significant	No change	SSU72
-0.129478	9.57309	6.46079	0.0527268	0.12813	Not Significant	No change	PCNX4
-0.132374	9.60176	5.70498	0.0528798	0.128422	Not Significant	No change	MLLT3
-0.124101	9.57852	5.67958	0.0530691	0.128802	Not Significant	No change	ESYT1
-0.140101	9.55871	8.05483	0.0531694	0.128966	Not Significant	No change	RNASEH1
-0.112507	9.70591	3.73641	0.053321	0.129254	Not Significant	No change	CCDC85B
0.134974	9.58726	6.40366	0.0535953	0.129839	Not Significant	No change	SCAF4
0.108571	9.96897	3.72449	0.0537024	0.129958	Not Significant	No change	PPP1CA
-0.119829	9.65818	4.14453	0.0537107	0.129958	Not Significant	No change	TOPORS
0.141873	9.64437	5.77002	0.0538394	0.130189	Not Significant	No change	FAM96A
0.116635	9.77086	3.77842	0.0538871	0.130224	Not Significant	No change	NME3
-0.0865231	10.4837	3.71373	0.0540491	0.130536	Not Significant	No change	PCBP2
0.127853	9.63111	4.94623	0.0543713	0.131233	Not Significant	No change	DHX9
0.116752	9.7419	3.89061	0.0544414	0.131322	Not Significant	No change	DGUOK
-0.127339	9.60226	5.58971	0.0547925	0.132087	Not Significant	No change	TIMM17B
-0.131635	9.57644	6.53162	0.0553985	0.133466	Not Significant	No change	DLEU2
0.121215	9.65891	4.35617	0.0555008	0.133631	Not Significant	No change	ACIN1
-0.137503	9.57388	6.91578	0.0556336	0.133868	Not Significant	No change	MED31
-0.118436	9.67147	4.18201	0.0560551	0.1348	Not Significant	No change	ABHD14B
0.138164	9.59822	5.94864	0.0562026	0.135072	Not Significant	No change	CEBPB
0.13018	9.56028	7.14123	0.0564024	0.135469	Not Significant	No change	SGMS1
0.13241	9.57677	6.59737	0.0564464	0.135492	Not Significant	No change	MPV17
-0.118323	9.64885	4.28751	0.0567714	0.136189	Not Significant	No change	APEX1
0.121126	9.65583	4.0234	0.0570198	0.136639	Not Significant	No change	LGALS9
-0.121629	9.61406	4.90611	0.0570288	0.136639	Not Significant	No change	FAM162A
-0.0789432	10.7104	3.62039	0.0571591	0.136865	Not Significant	No change	COX4I1
-0.129225	9.56435	6.87987	0.0571927	0.136865	Not Significant	No change	TARDBP
0.114724	9.80684	3.61275	0.0574219	0.13733	Not Significant	No change	GZMM
0.134265	9.57371	6.7405	0.0574958	0.137423	Not Significant	No change	CD320
-0.133611	9.58978	6.14033	0.0575901	0.137565	Not Significant	No change	SLC25A32
0.134052	9.60251	5.8574	0.057685	0.137708	Not Significant	No change	DDRGK1
-0.134356	9.62357	5.2678	0.0577416	0.137759	Not Significant	No change	MALT1
-0.129508	9.59533	5.75223	0.0582578	0.138906	Not Significant	No change	MTERF4
0.137133	9.60042	5.9795	0.0583681	0.139085	Not Significant	No change	PSMD3
0.0916047	10.3447	3.57481	0.0587466	0.139734	Not Significant	No change	ARPC3
-0.13154	9.56295	6.95737	0.0587473	0.139734	Not Significant	No change	TBC1D1
-0.133887	9.56375	7.22116	0.0587473	0.139734	Not Significant	No change	PDLIM2
0.120136	9.6883	4.17692	0.0589899	0.140226	Not Significant	No change	RNH1
0.128704	9.62357	4.99296	0.0591807	0.140571	Not Significant	No change	TGS1
-0.107232	9.92568	3.56183	0.0592068	0.140571	Not Significant	No change	CCND3
0.138049	9.56772	7.09126	0.0595531	0.141304	Not Significant	No change	MTR
-0.134882	9.55707	7.53964	0.0595874	0.141304	Not Significant	No change	PPP6R2
0.137315	9.59465	6.18525	0.0596956	0.141475	Not Significant	No change	LYPLA2
0.100484	10.1955	3.54227	0.0599082	0.141846	Not Significant	No change	MBNL1
-0.127185	9.62368	5.0909	0.0599242	0.141846	Not Significant	No change	USP14
0.126386	9.60928	5.01969	0.060254	0.14254	Not Significant	No change	TBPL1
0.135818	9.56299	7.12392	0.0605506	0.143156	Not Significant	No change	TSPAN17
-0.106119	9.80979	3.5205	0.0606992	0.143421	Not Significant	No change	EIF3D
-0.130306	9.58987	5.8141	0.0607781	0.143521	Not Significant	No change	CUL3
0.132153	9.59135	5.7249	0.0609322	0.143799	Not Significant	No change	ELF2
0.121995	9.62953	4.65333	0.0609748	0.143813	Not Significant	No change	SNW1
0.13717	9.56439	7.20527	0.0610389	0.143877	Not Significant	No change	C5orf24
0.127388	9.55838	7.12714	0.0613344	0.144487	Not Significant	No change	JKAMP
0.126083	9.58385	5.55552	0.0613855	0.144521	Not Significant	No change	ZNF217
0.135928	9.61054	5.76439	0.061438	0.144558	Not Significant	No change	ARF3
-0.122548	9.615	4.87614	0.0622821	0.146456	Not Significant	No change	RAD23B
0.135369	9.58138	6.17583	0.0627129	0.147381	Not Significant	No change	PCNA
0.129762	9.56387	6.85321	0.0629077	0.147714	Not Significant	No change	DHX30
-0.131166	9.57893	6.23683	0.0629301	0.147714	Not Significant	No change	MTHFS
0.109514	9.8461	3.44909	0.0633723	0.148664	Not Significant	No change	SMAP2
0.127351	9.57466	6.0646	0.0636471	0.149219	Not Significant	No change	PARP10
0.124155	9.63669	4.59465	0.0637942	0.149475	Not Significant	No change	FIP1L1
-0.110656	9.8051	3.43442	0.0639368	0.14972	Not Significant	No change	UQCRC2
0.143162	9.57666	7.08518	0.0640489	0.149893	Not Significant	No change	MRPS12
-0.124851	9.60384	5.11621	0.0641755	0.150099	Not Significant	No change	TTC19
0.0973115	10.2311	3.41221	0.064802	0.151456	Not Significant	No change	CD99
-0.125309	9.65818	4.22105	0.0648324	0.151456	Not Significant	No change	BCL3
-0.129198	9.56833	6.65726	0.0651638	0.152139	Not Significant	No change	MRPL9
0.109091	9.84913	3.40161	0.065219	0.152178	Not Significant	No change	SEC11C
0.121718	9.63884	4.47301	0.0653925	0.152492	Not Significant	No change	ARHGAP30
0.133421	9.61485	5.33506	0.0655622	0.152797	Not Significant	No change	ELOVL1
0.10682	9.81513	3.38745	0.0657811	0.153216	Not Significant	No change	BZW1
-0.122249	9.62306	4.74297	0.0659489	0.153463	Not Significant	No change	TMEM259
0.0860964	10.367	3.38284	0.065965	0.153463	Not Significant	No change	OST4
0.108624	9.75953	3.38114	0.0660328	0.153529	Not Significant	No change	MOB1A
0.132221	9.57253	6.50398	0.0662056	0.15384	Not Significant	No change	PPP1R21
0.129237	9.59732	5.48098	0.0664413	0.154296	Not Significant	No change	ITGB1BP1
0.101694	10.1293	3.36076	0.0668541	0.155154	Not Significant	No change	EML4
-0.101471	9.88326	3.35988	0.0668895	0.155154	Not Significant	No change	TOMM20
-0.129148	9.56319	6.70854	0.0672198	0.155822	Not Significant	No change	RLIM
0.108739	9.81654	3.35085	0.0672571	0.155822	Not Significant	No change	ADAR
0.1043	9.83522	3.34699	0.0674147	0.156095	Not Significant	No change	ANXA11
0.101352	9.92332	3.34195	0.0676215	0.156482	Not Significant	No change	UBXN4
-0.10715	9.95342	3.33812	0.0677789	0.156754	Not Significant	No change	NFE2L2
0.130397	9.57376	6.16972	0.0678674	0.156866	Not Significant	No change	ABHD2
0.121548	9.59448	5.062	0.0679963	0.157072	Not Significant	No change	MAPKAPK3
0.106199	9.72818	3.33346	0.0685398	0.158234	Not Significant	No change	SRPRA
-0.106113	9.84572	3.31794	0.0686148	0.158314	Not Significant	No change	CAPZA1
-0.0990521	10.0067	3.31602	0.0686951	0.158392	Not Significant	No change	CALM3
-0.101783	9.85713	3.3152	0.0687292	0.158392	Not Significant	No change	RSL24D1
0.128768	9.5894	5.66103	0.0688363	0.158546	Not Significant	No change	LMF2
0.121539	9.61746	4.66991	0.0689625	0.158743	Not Significant	No change	TEX264
-0.117531	9.59993	4.66989	0.0693013	0.159429	Not Significant	No change	NOLC1
-0.103587	9.9035	3.29992	0.0693705	0.159495	Not Significant	No change	ZNF706
0.104748	9.72766	3.2911	0.0697437	0.160259	Not Significant	No change	UBE2L3
-0.107159	9.73101	3.28702	0.0699171	0.160564	Not Significant	No change	CBX3
0.132992	9.56053	6.78758	0.0699624	0.160574	Not Significant	No change	ATP2A2
0.130122	9.55493	7.21419	0.0701338	0.160859	Not Significant	No change	DDX23
0.112131	9.69176	3.56074	0.0701683	0.160859	Not Significant	No change	HM13
-0.129526	9.64522	4.24267	0.0713058	0.163284	Not Significant	No change	SMCO4
0.122925	9.59505	5.21221	0.0713093	0.163284	Not Significant	No change	COPS5
0.1315	9.56407	6.67141	0.0713973	0.163325	Not Significant	No change	SNAPIN
0.125972	9.5899	5.37726	0.0714106	0.163325	Not Significant	No change	ASXL2
0.117889	9.7295	3.98797	0.0714629	0.16335	Not Significant	No change	NDUFS7
0.106944	9.87782	3.37127	0.0715829	0.163529	Not Significant	No change	MINOS1
0.1292	9.60309	5.35866	0.0716745	0.163643	Not Significant	No change	CHCHD1
-0.118059	9.68163	3.80247	0.0717954	0.163824	Not Significant	No change	RALGAPA1
0.131504	9.56052	6.90529	0.0720494	0.164304	Not Significant	No change	SCYL1
0.125618	9.56791	6.13307	0.0720896	0.164304	Not Significant	No change	AGPAT2
-0.0745758	11.1451	3.2352	0.0721593	0.164367	Not Significant	No change	PPIA
-0.123	9.61682	4.59403	0.0725083	0.165067	Not Significant	No change	NANS
-0.130201	9.57626	6.13549	0.0725529	0.165073	Not Significant	No change	FBXL3
0.126359	9.61143	5.02704	0.0726421	0.16518	Not Significant	No change	SAR1B
0.132367	9.64435	4.94442	0.0730441	0.165998	Not Significant	No change	CYC1
0.109927	9.70718	3.28175	0.0731155	0.166064	Not Significant	No change	SP110
0.106163	9.72962	3.33929	0.0734261	0.166673	Not Significant	No change	ATP6V0B
-0.125937	9.56861	6.23768	0.0735064	0.166759	Not Significant	No change	MPPE1
-0.119132	9.55991	6.20453	0.073616	0.166911	Not Significant	No change	CEBPZOS
0.0910159	10.2292	3.19601	0.0739066	0.167473	Not Significant	No change	PPDPF
0.127678	9.59029	5.55061	0.0739777	0.167538	Not Significant	No change	NCBP2
-0.0737261	10.6487	3.19298	0.0740435	0.16759	Not Significant	No change	RPL36AL
0.123954	9.55554	6.74082	0.0745886	0.168727	Not Significant	No change	POLR2D
0.130353	9.57212	6.16017	0.074665	0.168802	Not Significant	No change	SREK1IP1
-0.0991048	9.92502	3.17527	0.0748496	0.169122	Not Significant	No change	C19orf53
-0.125613	9.58922	5.36918	0.0750028	0.169371	Not Significant	No change	NUP210
0.0932049	10.0533	3.1681	0.0751785	0.16967	Not Significant	No change	TRMT112
0.126999	9.60105	5.20615	0.0753981	0.170068	Not Significant	No change	RABIF
0.129969	9.59361	5.5875	0.0757236	0.17069	Not Significant	No change	LAMTOR3
0.120796	9.58898	4.97802	0.0758005	0.17069	Not Significant	No change	MPRIP
-0.111751	9.65382	3.82062	0.0758043	0.17069	Not Significant	No change	DBNL
0.0862957	10.239	3.15167	0.0759382	0.170894	Not Significant	No change	TMBIM6
0.11992	9.63146	4.42809	0.0760715	0.170932	Not Significant	No change	YIPF3
0.091627	10.1825	3.14859	0.0760814	0.170932	Not Significant	No change	PRRC2C
-0.12224	9.562	6.2131	0.0760861	0.170932	Not Significant	No change	GNG10
0.123606	9.57488	5.71031	0.077082	0.173071	Not Significant	No change	ZDHHC6
-0.111535	9.65259	3.85236	0.0772538	0.173357	Not Significant	No change	TMEM9B
-0.086717	10.2324	3.12054	0.0774004	0.173502	Not Significant	No change	SNRPD2
0.125621	9.62242	4.81642	0.0774199	0.173502	Not Significant	No change	POLR2B
-0.119755	9.56197	6.04263	0.0774947	0.173502	Not Significant	No change	SMIM27
-0.125465	9.56173	6.35535	0.0774947	0.173502	Not Significant	No change	YTHDF3
-0.12073	9.56455	5.91681	0.0776636	0.173781	Not Significant	No change	GIGYF2
-0.109785	9.70264	3.11381	0.07772	0.173808	Not Significant	No change	H1FX
-0.120284	9.61065	4.588	0.0778077	0.173905	Not Significant	No change	SP3
-0.0902671	10.2549	3.09092	0.0788197	0.176066	Not Significant	No change	RHOH
0.127602	9.57244	5.95486	0.0791145	0.176624	Not Significant	No change	APEH
0.12278	9.58575	5.21891	0.0795482	0.177492	Not Significant	No change	RICTOR
0.104381	9.7948	3.18303	0.0799501	0.178287	Not Significant	No change	RAB7A
0.125739	9.59197	5.25408	0.0800951	0.178509	Not Significant	No change	PSMD1
0.109108	9.85664	3.40436	0.0803495	0.178975	Not Significant	No change	ROMO1
0.122086	9.59056	5.12977	0.0804319	0.179057	Not Significant	No change	CLK4
0.082327	10.3012	3.05587	0.0805354	0.179131	Not Significant	No change	EDF1
0.121477	9.67712	4.20306	0.080576	0.179131	Not Significant	No change	DR1
0.124688	9.55482	6.67447	0.0806023	0.179131	Not Significant	No change	GANAB
0.127033	9.55926	6.56866	0.0808298	0.179527	Not Significant	No change	GLYR1
0.123587	9.59636	5.0534	0.0808717	0.179527	Not Significant	No change	PIGT
0.0994863	9.78813	3.04471	0.08109	0.179881	Not Significant	No change	RAB11B
0.12613	9.61553	4.95418	0.0811228	0.179881	Not Significant	No change	ITPA
0.0979405	9.95195	3.29424	0.0811934	0.179907	Not Significant	No change	ARF5
0.111455	9.75425	3.48323	0.0812261	0.179907	Not Significant	No change	TMED10
0.114249	9.73631	3.62373	0.0816639	0.180775	Not Significant	No change	RAD23A
-0.101979	9.7957	3.0307	0.0817924	0.180957	Not Significant	No change	KRT10
0.097734	9.94941	3.01966	0.0823507	0.182085	Not Significant	No change	CD53
0.117728	9.56174	5.97818	0.0823948	0.182085	Not Significant	No change	XAB2
-0.117437	9.57256	5.20763	0.0824829	0.182177	Not Significant	No change	REV3L
0.121743	9.56789	5.88837	0.0826739	0.182496	Not Significant	No change	CHTOP
0.118217	9.61647	4.36069	0.0828131	0.182701	Not Significant	No change	PCMTD1
0.0789916	10.5496	3.00341	0.0831792	0.183346	Not Significant	No change	CALM2
0.121584	9.56034	6.03777	0.0831992	0.183346	Not Significant	No change	ABHD3
0.123273	9.61865	4.61264	0.0833482	0.183572	Not Significant	No change	TTC17
0.106455	9.68535	3.24531	0.0834105	0.183606	Not Significant	No change	NUCB1
0.126915	9.56725	6.11559	0.0835702	0.183804	Not Significant	No change	NMI
-0.104317	9.67892	3.01568	0.0835941	0.183804	Not Significant	No change	IL27RA
0.120344	9.57091	5.49289	0.083962	0.18451	Not Significant	No change	TERF1
0.101946	9.81819	2.9797	0.084405	0.18538	Not Significant	No change	MAT2B
0.114234	9.77205	3.69036	0.0849918	0.186564	Not Significant	No change	HNRNPL
-0.115422	9.56653	5.42073	0.0850926	0.186681	Not Significant	No change	MFSD11
0.106067	9.72167	3.21008	0.0853102	0.187054	Not Significant	No change	SURF4
0.121734	9.578	5.24358	0.0855103	0.187311	Not Significant	No change	REXO2
0.120945	9.61531	4.52117	0.0855231	0.187311	Not Significant	No change	HSD17B10
-0.100644	9.75646	2.95749	0.085571	0.187312	Not Significant	No change	FIS1
-0.11473	9.55555	5.96551	0.0857612	0.187624	Not Significant	No change	TACC3
-0.115441	9.58474	4.46484	0.0859688	0.187973	Not Significant	No change	FBXO32
0.121669	9.5702	5.538	0.0861792	0.188328	Not Significant	No change	NBN
0.121343	9.55531	6.3831	0.0863579	0.188614	Not Significant	No change	PHKG2
-0.100625	9.73049	2.93506	0.0867658	0.189399	Not Significant	No change	AKIRIN1
0.110662	9.63502	3.69569	0.08691	0.189609	Not Significant	No change	TBL1XR1
0.119112	9.64517	4.05493	0.0869605	0.189613	Not Significant	No change	SUMO3
0.120505	9.63212	4.36995	0.0870112	0.189619	Not Significant	No change	CDC26
0.104245	9.73489	2.96317	0.0872422	0.189924	Not Significant	No change	DYNC1H1
0.127202	9.63503	4.65835	0.087248	0.189924	Not Significant	No change	AKR1A1
0.096488	9.94917	2.92397	0.0873633	0.19007	Not Significant	No change	EID1
0.111782	9.66022	3.62599	0.087867	0.19106	Not Significant	No change	SSR1
-0.118561	9.56081	5.91886	0.0883824	0.192074	Not Significant	No change	SIKE1
0.133201	9.57472	6.08315	0.0886127	0.192468	Not Significant	No change	STX10
0.12171	9.57823	5.23975	0.0886805	0.192509	Not Significant	No change	MAN2B1
0.102307	9.92185	2.89786	0.0887877	0.192635	Not Significant	No change	RPS27L
-0.102642	9.65206	2.89375	0.0890144	0.19302	Not Significant	No change	TTN
-0.108649	9.64132	3.58862	0.0890732	0.193041	Not Significant	No change	RNASEH2B
0.11881	9.59103	4.81346	0.0893133	0.193455	Not Significant	No change	SAT2
-0.103355	9.63435	3.37887	0.089684	0.194151	Not Significant	No change	SRSF8
0.10637	9.68587	3.17329	0.0897772	0.194245	Not Significant	No change	SMG1
0.117656	9.62548	4.12987	0.08984	0.194274	Not Significant	No change	BRWD1
0.12303	9.58451	5.07146	0.0906793	0.195964	Not Significant	No change	TMEM120A
0.104984	9.80032	3.10035	0.0907513	0.195964	Not Significant	No change	HMGN3
-0.104275	9.64043	3.34638	0.0907963	0.195964	Not Significant	No change	PTPN6
0.12231	9.57962	5.37133	0.090821	0.195964	Not Significant	No change	ISY1
0.122206	9.59188	4.9814	0.0910185	0.196282	Not Significant	No change	RAB4A
0.115411	9.56458	5.4661	0.0911001	0.19635	Not Significant	No change	SELENOI
0.113498	9.6528	3.67819	0.0912305	0.196523	Not Significant	No change	XRN1
-0.0963781	9.66606	2.84036	0.0920149	0.198104	Not Significant	No change	LSM3
0.112878	9.73078	3.46995	0.0921925	0.198378	Not Significant	No change	MRPL41
-0.0889189	10.0159	2.83083	0.0925619	0.198966	Not Significant	No change	ST13
-0.106363	9.5738	4.58922	0.0925673	0.198966	Not Significant	No change	LRPPRC
0.112156	9.66658	3.61513	0.0931685	0.200149	Not Significant	No change	FERMT3
-0.111122	9.64066	3.38638	0.0936726	0.201122	Not Significant	No change	PPP1R15B
-0.117292	9.59962	4.58845	0.0937443	0.201166	Not Significant	No change	SUCLG1
0.112366	9.78786	2.80937	0.0938066	0.20119	Not Significant	No change	MAP3K8
0.0967215	9.82927	2.80623	0.09399	0.201473	Not Significant	No change	UBE2N
-0.119105	9.6154	4.32213	0.0941549	0.201716	Not Significant	No change	TRIP12
0.120687	9.57397	5.23617	0.0942539	0.201818	Not Significant	No change	PAIP1
-0.118915	9.58777	4.89518	0.0945175	0.202272	Not Significant	No change	RB1
-0.0948723	9.75047	2.79316	0.0947586	0.202678	Not Significant	No change	NDUFA2
0.110368	9.56976	4.91443	0.0952613	0.203643	Not Significant	No change	EXOC4
0.106264	9.61057	3.67394	0.0954135	0.203857	Not Significant	No change	SLAMF1
0.113395	9.63291	3.81428	0.0955975	0.204044	Not Significant	No change	TM9SF2
0.105125	9.65794	3.08564	0.0956049	0.204044	Not Significant	No change	PYHIN1
0.0975986	9.80911	2.82276	0.09583	0.204413	Not Significant	No change	SNX3
0.0951908	9.8632	2.76354	0.0965263	0.205787	Not Significant	No change	TAX1BP1
-0.104987	9.66206	3.01307	0.0967035	0.206052	Not Significant	No change	PPP1R10
-0.101095	9.69689	3.07598	0.0970091	0.206541	Not Significant	No change	METTL9
0.101852	9.89489	3.08274	0.0970381	0.206541	Not Significant	No change	COX5A
0.115677	9.64647	3.72646	0.097132	0.206629	Not Significant	No change	ORMDL3
0.114438	9.56833	5.19824	0.0975104	0.207296	Not Significant	No change	PLD3
-0.112427	9.63848	3.78065	0.0976905	0.207296	Not Significant	No change	SLU7
0.0980615	9.88987	2.74364	0.0977333	0.207296	Not Significant	No change	SPTAN1
0.11988	9.55951	5.86789	0.0977464	0.207296	Not Significant	No change	SUCLG2
0.114542	9.57485	4.82848	0.0977613	0.207296	Not Significant	No change	TRIM26
-0.115334	9.57596	4.96716	0.0977621	0.207296	Not Significant	No change	MRPL13
-0.108702	9.58995	4.34474	0.0986801	0.209129	Not Significant	No change	ACAA1
-0.095233	9.68429	2.80183	0.0987855	0.20924	Not Significant	No change	RTF1
0.0997884	9.70957	2.79585	0.0992594	0.21013	Not Significant	No change	ACAP2
0.112545	9.57854	4.6386	0.100132	0.21178	Not Significant	No change	TP53BP1
0.0968669	9.80773	2.70467	0.100146	0.21178	Not Significant	No change	USP15
0.116444	9.57252	5.01804	0.100215	0.211811	Not Significant	No change	CERK
0.0941622	9.81881	2.70021	0.100427	0.212145	Not Significant	No change	SNRPD3
-0.0971838	9.85346	2.69359	0.100844	0.212911	Not Significant	No change	CD5
0.092921	9.95175	2.68595	0.101328	0.213819	Not Significant	No change	PNISR
0.116902	9.55611	5.73251	0.101564	0.214155	Not Significant	No change	SNX20
0.114455	9.58615	4.56269	0.101597	0.214155	Not Significant	No change	ADD1
-0.0934725	9.70746	2.67883	0.101782	0.21443	Not Significant	No change	NDUFA12
0.118382	9.59229	4.28276	0.101982	0.214737	Not Significant	No change	AGPAT5
0.102793	9.65418	3.08488	0.102133	0.21494	Not Significant	No change	DNMT1
0.111658	9.64461	3.74166	0.102391	0.215368	Not Significant	No change	TMEM160
-0.119297	9.55876	5.71942	0.102529	0.215541	Not Significant	No change	DICER1
0.113276	9.64786	3.73802	0.102621	0.215619	Not Significant	No change	BNIP2
-0.107675	9.67299	3.29671	0.102738	0.215749	Not Significant	No change	PHF20
0.101079	9.76476	3.02637	0.103334	0.216885	Not Significant	No change	NDUFB10
0.1169	9.57938	4.81608	0.103632	0.217394	Not Significant	No change	SENP7
0.111371	9.57227	4.7501	0.103967	0.217981	Not Significant	No change	KIAA0232
-0.111887	9.56274	5.22845	0.104057	0.218038	Not Significant	No change	RNF34
0.108847	9.62012	3.71273	0.104282	0.218038	Not Significant	No change	PSMB5
0.0918255	9.8057	2.64001	0.104295	0.218038	Not Significant	No change	OTUB1
-0.112368	9.57194	4.83053	0.104302	0.218038	Not Significant	No change	SEC23B
0.113003	9.58258	4.57328	0.104314	0.218038	Not Significant	No change	COMMD8
-0.103715	9.59351	3.81488	0.104328	0.218038	Not Significant	No change	NPAT
0.114808	9.59025	4.4831	0.104758	0.218821	Not Significant	No change	SHARPIN
-0.105892	9.60789	3.52204	0.104862	0.218872	Not Significant	No change	ARRDC2
-0.109768	9.58811	4.36749	0.104894	0.218872	Not Significant	No change	MRPL55
-0.114664	9.60256	4.21115	0.105238	0.219471	Not Significant	No change	PVT1
-0.114269	9.56363	5.23222	0.105336	0.219471	Not Significant	No change	TIMM10
0.101261	9.65754	3.01056	0.105394	0.219471	Not Significant	No change	UBE2J1
-0.115297	9.57216	5.00318	0.105404	0.219471	Not Significant	No change	UMAD1
-0.0939137	9.68658	2.61701	0.105815	0.220197	Not Significant	No change	RCSD1
-0.0945012	9.87685	2.61627	0.105865	0.220197	Not Significant	No change	PIK3IP1
-0.110666	9.573	4.64042	0.106256	0.220838	Not Significant	No change	TGIF2
0.0942278	9.69734	2.60997	0.106286	0.220838	Not Significant	No change	TM2D3
0.105382	9.69981	2.95357	0.10652	0.221207	Not Significant	No change	CCDC107
0.10873	9.65282	3.47281	0.107048	0.222111	Not Significant	No change	MTPN
-0.118632	9.59083	4.66313	0.107068	0.222111	Not Significant	No change	TMEM50B
0.103563	9.64485	3.23609	0.107327	0.222419	Not Significant	No change	NEMF
-0.1162	9.5642	5.179	0.10733	0.222419	Not Significant	No change	TSPOAP1-AS1
-0.104505	9.62746	3.34625	0.107612	0.222853	Not Significant	No change	TPP1
0.0977728	9.73052	2.80059	0.107652	0.222853	Not Significant	No change	MED10
0.104983	9.6806	3.09703	0.108107	0.223585	Not Significant	No change	SMC3
0.100882	9.68638	2.93299	0.10812	0.223585	Not Significant	No change	UFM1
-0.113629	9.57288	4.80752	0.108249	0.223734	Not Significant	No change	RAB21
-0.112594	9.56556	5.0028	0.108342	0.223808	Not Significant	No change	ZNF431
0.113599	9.57085	4.92994	0.109227	0.225337	Not Significant	No change	YDJC
0.10172	9.64616	3.13267	0.109294	0.225337	Not Significant	No change	TCIRG1
-0.104524	9.56234	4.65498	0.109364	0.225337	Not Significant	No change	PRDX4
-0.0966002	9.71957	2.56471	0.109365	0.225337	Not Significant	No change	AAK1
0.113485	9.58985	4.30732	0.109369	0.225337	Not Significant	No change	GMFB
0.106672	9.61334	3.68704	0.109862	0.226233	Not Significant	No change	MTG1
-0.113681	9.5769	4.60209	0.109939	0.226273	Not Significant	No change	MDM4
-0.100176	9.6663	2.77297	0.110557	0.227427	Not Significant	No change	CD59
0.103776	9.63708	3.28878	0.110995	0.228016	Not Significant	No change	SDF2
0.114101	9.57883	4.66754	0.111007	0.228016	Not Significant	No change	TXNDC15
0.079037	10.2185	2.54099	0.111018	0.228016	Not Significant	No change	HNRNPC
-0.103075	9.63934	3.17079	0.111137	0.228106	Not Significant	No change	ZNF800
0.101841	9.68923	3.01294	0.1112	0.228106	Not Significant	No change	CCDC12
-0.108818	9.61513	3.71214	0.111243	0.228106	Not Significant	No change	CELF1
0.109469	9.62395	3.63094	0.111294	0.228106	Not Significant	No change	ZNFX1
-0.0970028	9.62591	3.02318	0.112297	0.230041	Not Significant	No change	JOSD1
-0.109852	9.60234	3.89398	0.113835	0.233071	Not Significant	No change	SFI1
0.10069	10.0943	2.49853	0.114044	0.233378	Not Significant	No change	NEAT1
-0.113635	9.58866	4.40115	0.114204	0.233584	Not Significant	No change	EFR3A
0.109706	9.55721	5.10027	0.114428	0.233918	Not Significant	No change	EXOSC10
0.110154	9.57131	4.73237	0.114624	0.234198	Not Significant	No change	SLC52A2
0.116446	9.5666	5.04165	0.11481	0.234456	Not Significant	No change	FOXJ3
-0.106995	9.67592	3.12078	0.11489	0.234498	Not Significant	No change	CENPC
0.0999134	9.74671	2.81873	0.115119	0.234844	Not Significant	No change	LAMTOR5
0.115878	9.57708	4.65412	0.115506	0.235509	Not Significant	No change	PLEKHA2
0.108553	9.6602	3.34068	0.115652	0.235684	Not Significant	No change	METAP2
0.10716	9.60528	3.79179	0.115715	0.23569	Not Significant	No change	ZFAND3
0.107395	9.60162	3.75831	0.116134	0.236423	Not Significant	No change	CAPN7
-0.110788	9.59347	4.15852	0.116258	0.236552	Not Significant	No change	TSR2
-0.107844	9.56463	4.77878	0.116846	0.237624	Not Significant	No change	NSUN2
0.0938524	9.78703	2.45724	0.117076	0.237888	Not Significant	No change	FMNL1
0.105467	9.5964	3.74697	0.117111	0.237888	Not Significant	No change	ANKRD17
-0.0888683	9.69692	2.45616	0.117157	0.237888	Not Significant	No change	SNX17
-0.0969896	9.70044	2.71788	0.117846	0.239163	Not Significant	No change	RHEB
-0.101473	9.69253	2.83373	0.118817	0.24101	Not Significant	No change	TUT4
0.111245	9.66802	3.49038	0.1193	0.241864	Not Significant	No change	RPS19BP1
0.0886441	9.90673	2.42654	0.119465	0.242074	Not Significant	No change	COX7B
-0.104324	9.61652	3.45008	0.119643	0.24231	Not Significant	No change	EPB41L4A-AS1
0.104102	9.62198	3.36756	0.120322	0.24356	Not Significant	No change	CNOT1
0.108017	9.55894	4.96099	0.120575	0.243852	Not Significant	No change	LRCH3
0.0969493	9.76069	2.41083	0.120591	0.243852	Not Significant	No change	NFKB1
0.108728	9.63965	3.41439	0.121261	0.245082	Not Significant	No change	MAP3K2
-0.11201	9.58303	4.35186	0.121662	0.245758	Not Significant	No change	SLC44A2
-0.109477	9.57122	4.46236	0.121784	0.245758	Not Significant	No change	SFSWAP
-0.110128	9.57231	4.59987	0.121784	0.245758	Not Significant	No change	VRK3
-0.0769492	10.8509	2.39206	0.122045	0.246042	Not Significant	No change	ITM2A
-0.10424	9.62131	3.44688	0.12205	0.246042	Not Significant	No change	ERVK3-1
0.0932962	9.74456	2.48397	0.122405	0.246631	Not Significant	No change	YWHAE
-0.0947022	9.62677	2.85452	0.122643	0.246984	Not Significant	No change	PHF11
0.110044	9.57025	4.61374	0.122996	0.247441	Not Significant	No change	E2F4
0.110779	9.57191	4.58519	0.122996	0.247441	Not Significant	No change	CTDSP1
0.103516	9.71837	2.89448	0.123115	0.247553	Not Significant	No change	SNHG12
0.0864024	10.2097	2.37739	0.123195	0.247588	Not Significant	No change	LEPROTL1
0.0999722	9.62277	3.11847	0.12385	0.248651	Not Significant	No change	SSBP4
0.110626	9.62089	3.63419	0.12385	0.248651	Not Significant	No change	CCDC88C
-0.106922	9.58415	4.06955	0.123914	0.248652	Not Significant	No change	POM121C
0.104776	9.61316	3.50443	0.123983	0.248662	Not Significant	No change	UBAP1
0.105219	9.63273	3.41263	0.124166	0.248902	Not Significant	No change	MRPL47
0.0905458	9.82247	2.36227	0.124393	0.249166	Not Significant	No change	ARHGAP15
0.101607	9.66113	2.95992	0.124441	0.249166	Not Significant	No change	ATXN1
0.0980478	9.65559	2.70189	0.124488	0.249166	Not Significant	No change	IL21R
0.108756	9.59169	4.02963	0.124648	0.249359	Not Significant	No change	DNAJB11
0.0768378	10.2622	2.35779	0.124751	0.249438	Not Significant	No change	HMGN1
-0.108055	9.57906	4.16415	0.124894	0.249597	Not Significant	No change	MEF2D
-0.0907654	9.71873	2.35266	0.125162	0.249926	Not Significant	No change	LUC7L3
0.0995074	10.3092	2.35175	0.125234	0.249926	Not Significant	No change	CD7
-0.112591	9.5715	4.67827	0.12525	0.249926	Not Significant	No change	ARFGAP2
-0.10158	9.68241	2.9199	0.125858	0.251013	Not Significant	No change	PITHD1
0.10096	9.71658	2.88621	0.126354	0.251875	Not Significant	No change	H2AFY
0.102438	9.59081	3.73603	0.12643	0.251897	Not Significant	No change	ZNF622
0.10065	9.71209	2.77352	0.126546	0.252	Not Significant	No change	ATP5MC1
0.111869	9.56853	4.72292	0.12664	0.252061	Not Significant	No change	TP53I13
0.104272	9.5616	4.56074	0.126843	0.252099	Not Significant	No change	ATXN2
-0.104845	9.60473	3.61339	0.126893	0.252099	Not Significant	No change	SURF1
0.10761	9.55901	4.7717	0.126898	0.252099	Not Significant	No change	TBC1D17
-0.108931	9.57433	4.25231	0.126916	0.252099	Not Significant	No change	TSC22D2
0.109304	9.60182	3.86788	0.127297	0.252729	Not Significant	No change	FAM32A
0.0967518	9.74567	2.67752	0.127539	0.253081	Not Significant	No change	POLR2E
-0.100757	9.62262	3.23302	0.12765	0.253173	Not Significant	No change	ZNHIT3
-0.089726	9.80845	2.31622	0.128123	0.253983	Not Significant	No change	PSIP1
-0.101838	9.56184	4.40278	0.12843	0.254325	Not Significant	No change	HACD4
-0.109804	9.56136	4.84726	0.12843	0.254325	Not Significant	No change	TRPT1
0.10645	9.63296	3.3506	0.12849	0.254325	Not Significant	No change	GSTO1
0.0902876	9.79208	2.31054	0.128592	0.254398	Not Significant	No change	JMJD1C
0.0980234	9.64043	2.79806	0.128683	0.25445	Not Significant	No change	ASF1A
0.0964238	9.83813	2.66858	0.1289	0.254751	Not Significant	No change	RBX1
0.101038	9.60631	3.40523	0.128975	0.254771	Not Significant	No change	CYB5R3
0.0672641	11.7094	2.30035	0.129437	0.255555	Not Significant	No change	MT-ATP8
0.110037	9.59938	3.88568	0.129742	0.256029	Not Significant	No change	ATP6V1D
0.0923579	9.81674	2.29487	0.129894	0.2562	Not Significant	No change	PTPN22
0.111457	9.56305	4.76278	0.129983	0.256246	Not Significant	No change	TMBIM1
0.0926019	9.70219	2.29219	0.130118	0.256385	Not Significant	No change	GSTP1
0.0889007	9.81075	2.29123	0.130199	0.256414	Not Significant	No change	MATR3.1
0.093767	9.75116	2.56901	0.130411	0.256623	Not Significant	No change	ELOC
0.11155	9.61953	3.74529	0.130435	0.256623	Not Significant	No change	FAM204A
0.111511	9.57165	4.61545	0.130518	0.256658	Not Significant	No change	MPDU1
0.0994345	9.64059	3.03876	0.130911	0.2573	Not Significant	No change	TMEM35B
0.0971478	9.81596	2.28111	0.131051	0.257447	Not Significant	No change	CHORDC1
[truncated: 1,928 more rows]

## Sheet: Figure 2j
	LNM	PT
0	0.372678	0.627322
1	0.652949	0.347051
2	0.215686	0.784314
3	0.573034	0.426966
4	0.432638	0.567362

## Sheet: Figure 2k
	cluster 1_to_cluter2	cluster 1_to_cluter3	cluster 1_to_cluter4
LNMT	0.198198	0.459459	0.342342
PT	0.476663	0.226415	0.296922

## Sheet: Figure 2l
logFC	logCPM	F	PValue	FDR	change	up_in	gene_name
-3.12712	10.1408	753.092	6.89416e-131	2.37573e-127	Significant	Down	CXCR6
-2.39538	11.0966	671.516	1.80142e-119	3.10384e-116	Significant	Down	DUSP4
-3.74399	10.3406	629.592	2.04406e-113	2.17413e-110	Significant	Down	KRT86
-3.52336	10.4082	628.965	2.52366e-113	2.17413e-110	Significant	Down	CCL5
-2.3558	11.011	586.612	4.54537e-107	3.13267e-104	Significant	Down	TNFAIP3
-2.62543	10.1827	532.05	8.50085e-99	4.88232e-96	Significant	Down	PRDM1
-3.8495	10.6536	507.997	4.52643e-95	2.2283e-92	Significant	Down	CCL4
2.23623	10.014	527.2	4.71656e-93	2.03166e-90	Significant	Up	TCF7
-2.67016	10.0332	490.482	2.51702e-92	9.63738e-90	Significant	Down	GZMA
-2.6095	10.0611	459.841	1.86033e-87	6.4107e-85	Significant	Down	LAG3
-2.09453	11.1148	444.674	5.1471e-85	1.61244e-82	Significant	Down	RGS1
2.23082	9.93525	531.918	6.07252e-83	1.74383e-80	Significant	Up	CD79A
2.08169	10.0252	409.189	3.23669e-79	8.57973e-77	Significant	Up	MAGEH1
-2.10789	10.0866	394.422	9.10665e-77	2.24154e-74	Significant	Down	ZEB2
-1.9251	10.3315	376.098	1.06917e-73	2.45624e-71	Significant	Down	ITGB1
-2.05532	11.0292	368.89	1.76147e-72	3.79376e-70	Significant	Down	VIM
-1.8675	10.6042	352.89	9.25313e-70	1.87566e-67	Significant	Down	SAMSN1
1.99069	10.0426	339.647	1.73184e-67	3.31552e-65	Significant	Up	PASK
1.0349	12.4698	331.587	4.27054e-66	7.74542e-64	Significant	Up	RPS8
1.93334	10.052	321.341	2.57225e-64	4.43199e-62	Significant	Up	GNG4
1.70679	10.2167	310.925	1.70453e-62	2.79705e-60	Significant	Up	TOX2
-1.31932	12.5817	302.596	4.97207e-61	7.78807e-59	Significant	Down	FTH1
-1.90405	10.0068	295.796	7.91476e-60	1.18584e-57	Significant	Down	LINC01943
1.8784	9.94744	387.684	1.19204e-59	1.71157e-57	Significant	Up	AC012645.3
-1.67476	10.3398	293.922	1.69994e-59	2.3432e-57	Significant	Down	RBPJ
-2.02605	10.0029	286.435	3.64328e-58	4.82875e-56	Significant	Down	CTSL
-1.67367	10.5363	285.865	4.6036e-58	5.87555e-56	Significant	Down	LY6E
0.826849	13.7567	277.928	1.20676e-56	1.48518e-54	Significant	Up	EEF1A1
-1.923	10.2412	274.55	4.87233e-56	5.78967e-54	Significant	Down	ID2
-0.518767	14.7007	270.694	2.40429e-55	2.76173e-53	Significant	Down	B2M
-1.74393	10.12	267.092	1.07233e-54	1.19201e-52	Significant	Down	ITGA4
1.92317	10.0007	262.55	7.09824e-54	7.64392e-52	Significant	Up	ID3
-1.73022	10.0944	258.924	3.2238e-53	3.36643e-51	Significant	Down	ADGRE5
-1.73167	10.1607	256.235	9.92477e-53	1.0059e-50	Significant	Down	BHLHE40
-1.36197	11.4158	254.946	1.7025e-52	1.67623e-50	Significant	Down	CRIP1
-1.73366	10.1737	253.073	3.73294e-52	3.57325e-50	Significant	Down	PHLDA1
-1.64192	10.1432	251.948	5.98438e-52	5.57356e-50	Significant	Down	SH2D2A
-1.36139	10.999	251.062	8.68056e-52	7.8719e-50	Significant	Down	IFITM2
-1.70835	10.0025	280.878	1.13893e-51	1.00635e-49	Significant	Down	FAM129A
-1.65965	10.1955	249.147	1.9417e-51	1.67277e-49	Significant	Down	TMEM173
-1.05432	12.5429	249.003	2.06225e-51	1.73329e-49	Significant	Down	TMSB10
-1.78387	9.91187	345.65	3.89854e-49	3.19866e-47	Significant	Down	ADGRG1
-2.01126	10.1615	233.402	1.50926e-48	1.20951e-46	Significant	Down	ANXA1
0.884918	12.227	232.697	2.03639e-48	1.59487e-46	Significant	Up	RPS3A
-1.32261	11.2673	230.977	4.23434e-48	3.24256e-46	Significant	Down	S100A4
0.872598	12.0556	228.007	1.50081e-47	1.1243e-45	Significant	Up	RPS13
-1.42559	10.6181	219.25	6.36031e-46	4.66332e-44	Significant	Down	S100A11
-1.09613	11.7127	218.167	1.01232e-45	7.26763e-44	Significant	Down	UBC
1.64392	9.89061	368.196	4.18167e-44	2.94082e-42	Significant	Up	LIMS2
-1.62644	9.8683	424.882	4.97878e-44	3.43138e-42	Significant	Down	HAVCR2
0.927103	11.5058	205.513	2.37346e-43	1.60372e-41	Significant	Up	RPL5
-1.27825	11.7154	204.218	4.1605e-43	2.75713e-41	Significant	Down	ZFP36L2
-1.50352	10.0859	202.378	9.24391e-43	6.01029e-41	Significant	Down	PDE4B
-1.53287	10.9365	202.085	1.04979e-42	6.69922e-41	Significant	Down	RGCC
-1.68116	10.4637	201.952	1.11208e-42	6.96768e-41	Significant	Down	IFI6
0.729362	12.7303	199.33	3.47608e-42	2.13903e-40	Significant	Up	RPL30
0.752247	12.5715	196.8	1.04637e-41	6.32593e-40	Significant	Up	RPL32
1.55436	9.94085	258.661	1.76861e-41	1.0508e-39	Significant	Up	AC004585.1
1.35766	10.2776	191.645	9.93107e-41	5.80042e-39	Significant	Up	SH2D1A
0.713715	12.4622	188.88	3.33271e-40	1.91409e-38	Significant	Up	RPL11
-1.39761	10.4133	188.011	4.87868e-40	2.75605e-38	Significant	Down	TNFRSF18
-1.54417	10.1017	187.582	5.88793e-40	3.27255e-38	Significant	Down	NFKBIZ
0.949396	12.2633	187.44	6.26571e-40	3.42724e-38	Significant	Up	MT-ND3
0.709627	12.4103	182.1	6.55214e-39	3.52792e-37	Significant	Up	RPL19
-1.50016	9.96904	212.185	7.80305e-39	4.13681e-37	Significant	Down	CCND2
0.912871	12.4372	181.611	8.12638e-39	4.24296e-37	Significant	Up	MT-CYB
-1.23491	10.4673	176.754	6.92945e-38	3.56401e-36	Significant	Down	S100A6
-1.51319	10.1026	174.812	1.63542e-37	8.22783e-36	Significant	Down	CST7
-1.38652	10.0259	175.451	1.64748e-37	8.22783e-36	Significant	Down	FLNA
0.841822	11.3814	172.132	5.3626e-37	2.63993e-35	Significant	Up	RPL22
-1.52496	9.8856	282.902	7.63821e-37	3.70722e-35	Significant	Down	ANKRD28
1.36744	9.99261	181.028	1.06177e-36	5.08173e-35	Significant	Up	SMCO4
-1.36312	10.0412	170.044	1.75068e-36	8.26418e-35	Significant	Down	PDCL3
0.862265	11.2788	167.648	3.93081e-36	1.83048e-34	Significant	Up	EEF1D
1.46499	9.90229	212.397	4.89283e-36	2.24809e-34	Significant	Up	SESN1
-1.50653	9.91158	245.922	8.22814e-36	3.73081e-34	Significant	Down	C12orf75
0.719734	12.4886	165.705	9.33817e-36	4.17913e-34	Significant	Up	RPL34
-1.32078	10.1998	165.616	9.71495e-36	4.29202e-34	Significant	Down	ANXA5
-1.37371	10.0872	163.684	2.29924e-35	1.00293e-33	Significant	Down	RORA
0.731752	11.9556	162.613	3.70798e-35	1.59721e-33	Significant	Up	RPL6
0.694752	12.3042	162.551	3.81296e-35	1.62216e-33	Significant	Up	RPS23
1.43568	9.85929	339.157	3.96687e-35	1.66705e-33	Significant	Up	CXCR5
-1.32627	10.0426	161.634	5.74295e-35	2.38436e-33	Significant	Down	APOBEC3G
-1.34246	10.0245	161.004	7.60957e-35	3.12174e-33	Significant	Down	TYMP
0.932853	12.5245	160.834	8.21062e-35	3.32868e-33	Significant	Up	MT-CO3
-1.45913	9.93687	202.995	8.52733e-35	3.41688e-33	Significant	Down	NELL2
-1.46295	9.94079	212.793	1.11886e-34	4.43171e-33	Significant	Down	SYTL3
0.72918	12.243	159.66	1.38843e-34	5.43697e-33	Significant	Up	RPL37
-1.47233	9.88493	256.979	7.33196e-34	2.83887e-32	Significant	Down	IRS2
0.655877	12.7696	153.539	2.16177e-33	8.27719e-32	Significant	Up	RPL13
-1.38437	9.99027	153.5	2.19983e-33	8.33033e-32	Significant	Down	PTMS
-1.22003	10.3911	151.417	5.61667e-33	2.10381e-31	Significant	Down	AC016831.7
-0.983825	10.7938	151.16	6.30616e-33	2.33667e-31	Significant	Down	CYBA
-1.49267	10.2494	150.887	7.13086e-33	2.61414e-31	Significant	Down	GEM
-1.40415	9.94623	185.59	9.32736e-33	3.38338e-31	Significant	Down	GBP5
-1.42259	9.92579	204.718	1.20931e-32	4.34091e-31	Significant	Down	VPS37B
-1.43533	9.87623	277.913	1.54441e-32	5.48663e-31	Significant	Down	JAML
-1.54612	10.0655	149.046	1.635e-32	5.74919e-31	Significant	Down	IFNG
0.59838	13.0863	148.297	2.29233e-32	7.97917e-31	Significant	Up	RPL10
-1.32921	10.063	147.732	2.95797e-32	1.01931e-30	Significant	Down	EMP3
-1.15096	11.3711	147.571	3.18042e-32	1.08512e-30	Significant	Down	CREM
-1.22893	10.2994	146.752	4.60398e-32	1.55542e-30	Significant	Down	HLA-DPA1
0.710035	11.827	146.243	5.79605e-32	1.93915e-30	Significant	Up	RPL15
-0.612827	12.3232	145.129	9.58904e-32	3.17729e-30	Significant	Down	HLA-C
-1.28611	10.0149	148.998	1.71028e-31	5.61299e-30	Significant	Down	TGFB1
1.37013	9.89662	234.209	2.10843e-31	6.85439e-30	Significant	Up	DRAIC
-1.08908	10.5978	141.204	5.6768e-31	1.82825e-29	Significant	Down	CYTIP
-1.20735	10.3824	139.254	1.37581e-30	4.38986e-29	Significant	Down	BIRC3
-1.39206	9.89549	223.268	1.48137e-30	4.6833e-29	Significant	Down	MAST4
1.2793	9.94791	160.742	1.91106e-30	5.98682e-29	Significant	Up	ARMH1
1.25469	9.95857	157.787	3.35694e-30	1.04216e-28	Significant	Up	FCMR
1.02669	10.9878	137.04	3.76436e-30	1.15821e-28	Significant	Up	MT-ND4
-1.33341	10.3496	136.992	3.84824e-30	1.16473e-28	Significant	Down	HLA-DRB1
-1.3857	9.89154	224.263	3.85314e-30	1.16473e-28	Significant	Down	PLPP1
0.695407	11.8768	135.191	8.73853e-30	2.61852e-28	Significant	Up	RPL29
0.687114	12.413	135.154	8.88508e-30	2.63948e-28	Significant	Up	RPS18
0.644739	12.1872	134.532	1.17993e-29	3.47526e-28	Significant	Up	RPL18A
-1.34942	9.92281	182.061	1.45504e-29	4.2492e-28	Significant	Down	GPR65
-1.34011	10.3497	133.949	1.53935e-29	4.45764e-28	Significant	Down	PLIN2
0.715656	11.5064	133.801	1.64726e-29	4.73038e-28	Significant	Up	RACK1
-1.33108	9.97197	132.21	3.40413e-29	9.69473e-28	Significant	Down	LGALS1
-1.20899	10.0061	144.29	5.9035e-29	1.6675e-27	Significant	Down	ACTN4
-1.19015	10.2202	130.549	7.27558e-29	2.03835e-27	Significant	Down	ATP1B3
-1.23321	10.1683	129.395	1.2334e-28	3.42767e-27	Significant	Down	AHNAK
-1.197	10.053	128.749	1.65805e-28	4.57092e-27	Significant	Down	CYTOR
-1.24496	9.97201	143.048	2.4112e-28	6.59444e-27	Significant	Down	ANXA2
0.622223	12.5069	126.77	4.10567e-28	1.11403e-26	Significant	Up	RPS4X
-1.16024	10.2552	126.559	4.52297e-28	1.21767e-26	Significant	Down	SNX9
-1.32479	9.90906	191.986	5.65137e-28	1.50966e-26	Significant	Down	ADAM19
0.612906	12.1078	125.592	7.04956e-28	1.86868e-26	Significant	Up	RPL35A
-1.07153	10.2581	125.092	8.87209e-28	2.33383e-26	Significant	Down	IL2RG
0.621276	11.9668	124.192	1.34143e-27	3.50195e-26	Significant	Up	RPLP2
-1.18789	10.1641	123.957	1.49419e-27	3.8714e-26	Significant	Down	STAT1
-1.29582	9.96532	123.292	2.02888e-27	5.21757e-26	Significant	Down	CD83
-1.40398	10.5119	122.733	2.62319e-27	6.69594e-26	Significant	Down	TXNIP
0.708816	12.2907	122.401	3.05623e-27	7.74394e-26	Significant	Up	MT-ND4L
-1.14503	10.2747	121.7	4.22066e-27	1.06163e-25	Significant	Down	HERPUD1
-1.16229	10.02	124.301	4.45608e-27	1.11273e-25	Significant	Down	PLP2
-1.28576	9.85959	240.904	4.62263e-27	1.14601e-25	Significant	Down	TGFBR3
-1.30346	9.87297	234.659	5.09773e-27	1.25477e-25	Significant	Down	CHST12
1.19494	9.96181	120.96	5.93481e-27	1.45045e-25	Significant	Up	SELL
0.650169	13.0689	120.773	6.4671e-27	1.56941e-25	Significant	Up	MT-CO2
-1.20049	10.412	120.439	7.54355e-27	1.81784e-25	Significant	Down	DDIT4
-1.26637	9.93281	162.025	1.05697e-26	2.52939e-25	Significant	Down	PARP8
-1.57298	11.5779	119.22	1.32364e-26	3.1457e-25	Significant	Down	MT2A
0.619816	11.9019	118.778	1.62341e-26	3.83169e-25	Significant	Up	RPL8
-1.10123	10.1142	117.956	2.37232e-26	5.56124e-25	Significant	Down	CD96
-1.12571	10.337	117.732	2.63085e-26	6.12562e-25	Significant	Down	S100A10
-1.06407	10.4984	117.558	2.85089e-26	6.59339e-25	Significant	Down	CTLA4
-1.23945	10.4488	116.315	5.06336e-26	1.16322e-24	Significant	Down	KLRB1
0.760697	12.2411	116.036	5.76249e-26	1.31507e-24	Significant	Up	MT-ATP6
-1.20251	9.95713	131.867	6.54496e-26	1.4792e-24	Significant	Down	SLC7A5
-1.18472	9.97285	133.804	6.56753e-26	1.4792e-24	Significant	Down	RALA
-1.09873	10.1464	115.482	7.44549e-26	1.66605e-24	Significant	Down	TANK
0.577554	12.5944	114.377	1.24141e-25	2.75993e-24	Significant	Up	RPL39
-1.26442	9.87216	207.318	1.3264e-25	2.92998e-24	Significant	Down	RUNX2
0.588203	11.9966	113.181	2.16117e-25	4.74357e-24	Significant	Up	RPL18
-1.15691	10.0009	119.682	2.55019e-25	5.562e-24	Significant	Down	PDE3B
-0.97266	10.4422	111.693	4.30842e-25	9.33762e-24	Significant	Down	LEPROTL1
-1.19184	9.94539	126.684	4.81835e-25	1.03775e-23	Significant	Down	OASL
-1.0055	11.1842	109.796	1.03994e-24	2.22586e-23	Significant	Down	TSC22D3
0.654496	11.8073	109.053	1.46892e-24	3.12462e-23	Significant	Up	RPL3
-1.20567	13.0756	108.559	1.84864e-24	3.90823e-23	Significant	Down	CXCL13
0.697335	11.382	108.335	2.05122e-24	4.31006e-23	Significant	Up	RPS5
-1.08975	10.022	107.187	3.50004e-24	7.30978e-23	Significant	Down	GLUD1
-1.19458	9.92664	152.951	5.37134e-24	1.11504e-22	Significant	Down	DUSP16
-1.20964	9.88637	166.83	7.09112e-24	1.46323e-22	Significant	Down	ENTPD1
-1.07386	10.0604	105.021	9.60795e-24	1.97077e-22	Significant	Down	TAP1
-1.15571	9.96575	126.251	1.06027e-23	2.16195e-22	Significant	Down	CD63
0.552076	12.3299	104.461	1.24805e-23	2.52986e-22	Significant	Up	RPS3
-0.818795	10.8034	104.39	1.2898e-23	2.59921e-22	Significant	Down	MYL12A
0.520791	12.5713	104.142	1.44847e-23	2.90199e-22	Significant	Up	RPS27A
-1.21275	9.875	178.756	1.93803e-23	3.86037e-22	Significant	Down	ZBED2
-1.13742	9.97378	120.379	2.26587e-23	4.48746e-22	Significant	Down	ATP2B4
0.973579	10.4104	102.678	2.87016e-23	5.65175e-22	Significant	Up	CORO1B
1.02445	10.0326	107.176	3.18906e-23	6.24404e-22	Significant	Up	MCUB
0.597708	12.0298	102.161	3.65451e-23	7.11494e-22	Significant	Up	RPS6
-0.681453	11.4842	102.111	3.74143e-23	7.24323e-22	Significant	Down	SARAF
-1.18449	9.89879	152.31	8.68812e-23	1.67258e-21	Significant	Down	ZNF267
-1.19757	9.88866	171.665	1.18009e-22	2.25922e-21	Significant	Down	ODF3B
-0.654724	11.6831	99.2871	1.40345e-22	2.67199e-21	Significant	Down	SH3BGRL3
-1.18989	9.88267	157.219	1.53185e-22	2.90041e-21	Significant	Down	LMO4
0.566546	12.0283	98.7584	1.79824e-22	3.38619e-21	Significant	Up	RPS25
-0.994096	10.2206	98.7157	1.8346e-22	3.43589e-21	Significant	Down	RNF213
0.634244	13.422	98.363	2.16464e-22	4.03208e-21	Significant	Up	MT-CO1
-1.04144	10.0206	103.998	2.24358e-22	4.15665e-21	Significant	Down	IL2RB
0.515483	12.7604	98.0167	2.5466e-22	4.69282e-21	Significant	Up	RPS15A
-1.17426	10.1999	97.7898	2.83271e-22	5.19229e-21	Significant	Down	LMNA
0.554651	11.9488	97.0199	4.06604e-22	7.41353e-21	Significant	Up	RPL7A
-0.971353	10.3059	96.4848	5.22789e-22	9.48173e-21	Significant	Down	BRD2
-1.03351	10.0506	95.9874	6.60443e-22	1.19156e-20	Significant	Down	SLC38A2
-1.13453	10.2823	95.1522	9.78065e-22	1.75542e-20	Significant	Down	ISG15
0.749001	11.7112	93.9467	1.72478e-21	3.07958e-20	Significant	Up	MT-ATP8
1.05797	9.95891	106.983	1.78741e-21	3.17496e-20	Significant	Up	NUCB2
-0.828392	10.6333	93.5316	2.09714e-21	3.70603e-20	Significant	Down	LSP1
0.626301	11.338	93.4577	2.17141e-21	3.8177e-20	Significant	Up	NACA
0.512209	12.4945	93.4015	2.22971e-21	3.90029e-20	Significant	Up	RPS28
-0.838582	11.4968	92.1471	4.02705e-21	7.00869e-20	Significant	Down	CXCR4
0.570952	11.6981	91.9791	4.35905e-21	7.54839e-20	Significant	Up	RPS21
0.763439	10.7573	91.6973	4.97862e-21	8.57815e-20	Significant	Up	EEF1G
-1.10056	9.9443	118.603	5.50942e-21	9.4455e-20	Significant	Down	B4GALT1
0.75759	10.8689	91.2872	6.04149e-21	1.03064e-19	Significant	Up	EEF1B2
0.855679	10.4768	91.0323	6.81362e-21	1.15664e-19	Significant	Up	LIMD2
0.51084	12.7201	90.5952	8.37516e-21	1.41475e-19	Significant	Up	RPS12
-1.0538	10.0149	90.4858	8.81907e-21	1.48246e-19	Significant	Down	PIM3
1.04646	9.94334	105.24	1.02516e-20	1.7149e-19	Significant	Up	ICA1
-0.772382	10.8016	89.6787	1.29116e-20	2.14943e-19	Significant	Down	LAPTM5
0.856262	10.4028	89.6532	1.30682e-20	2.16504e-19	Significant	Up	LAT
-1.00682	10.0426	89.2459	1.58419e-20	2.61203e-19	Significant	Down	PAG1
0.563743	11.6885	89.1466	1.66033e-20	2.72453e-19	Significant	Up	RPL14
-0.942923	10.1082	88.9309	1.83858e-20	3.00272e-19	Significant	Down	EMB
-0.995695	10.0271	88.7425	2.00985e-20	3.26695e-19	Significant	Down	TRIM22
-0.969002	10.0417	89.0928	2.05847e-20	3.33027e-19	Significant	Down	SMCHD1
-0.931188	10.2629	88.5242	2.22848e-20	3.58847e-19	Significant	Down	CKLF
0.524631	12.2983	88.3801	2.38563e-20	3.82366e-19	Significant	Up	RPL26
-1.1136	9.88879	136.877	2.77088e-20	4.42058e-19	Significant	Down	GNA15
-0.997902	10.0737	88.0226	2.82521e-20	4.48649e-19	Significant	Down	MTHFD2
-1.0662	9.94388	109.563	2.94168e-20	4.65001e-19	Significant	Down	MAP1LC3A
0.577758	11.7862	87.693	3.30212e-20	5.19593e-19	Significant	Up	RPL36
-1.07515	9.92682	103.047	4.04251e-20	6.33203e-19	Significant	Down	CAPG
-0.933834	10.131	87.106	4.36006e-20	6.79854e-19	Significant	Down	RAP1B
-0.968263	10.0755	86.0981	7.02834e-20	1.09098e-18	Significant	Down	CARD16
0.99843	9.95241	102.038	1.65049e-19	2.55049e-18	Significant	Up	DENND2D
0.736658	11.1347	83.1823	2.80385e-19	4.31342e-18	Significant	Up	ITM2A
-0.908528	10.1034	82.5785	3.73589e-19	5.72172e-18	Significant	Down	PAXX
-1.06753	9.90918	119.514	4.80973e-19	7.33377e-18	Significant	Down	RASGRP1
0.687316	10.8906	81.2882	6.90103e-19	1.04762e-17	Significant	Up	RPL7
0.501548	12.0273	81.1001	7.54747e-19	1.14073e-17	Significant	Up	RPS7
-0.560976	12.2135	81.0703	7.65546e-19	1.152e-17	Significant	Down	GAPDH
-1.28127	10.8625	81.0571	7.70348e-19	1.15418e-17	Significant	Down	MT1X
-0.403834	13.3639	80.9499	8.10706e-19	1.20939e-17	Not Significant	No change	HLA-B
0.486842	12.297	80.309	1.09999e-18	1.63387e-17	Not Significant	No change	RPS14
-1.03473	9.94465	87.056	1.40062e-18	2.07148e-17	Significant	Down	IFI44L
1.00681	9.93336	101.186	1.47816e-18	2.17681e-17	Significant	Up	IL16
0.468583	12.2035	79.6667	1.49385e-18	2.19056e-17	Not Significant	No change	RPS15
-0.997013	9.95924	96.4185	1.79386e-18	2.61934e-17	Significant	Down	AAK1
0.520787	12.0307	79.1517	1.90948e-18	2.77639e-17	Significant	Up	RPS2
-1.04694	9.92718	110.747	2.45385e-18	3.55293e-17	Significant	Down	TNFSF10
0.684389	11.4966	78.5202	2.58059e-18	3.72081e-17	Significant	Up	MT-ND1
-1.02839	9.92686	96.8082	2.79734e-18	4.01651e-17	Significant	Down	MYADM
-1.04937	9.88133	130.874	3.4419e-18	4.9215e-17	Significant	Down	CAPN2
-0.8334	10.3463	77.3622	4.48511e-18	6.38664e-17	Significant	Down	SRSF2
0.755634	10.4667	77.1768	4.90047e-18	6.94939e-17	Significant	Up	2022-09-06
0.848604	10.125	76.5065	6.75029e-18	9.5334e-17	Significant	Up	SMDT1
0.543809	11.5538	75.8133	9.40249e-18	1.32249e-16	Significant	Up	RPL17
-1.04072	9.86859	139.966	1.02814e-17	1.44023e-16	Significant	Down	CSGALNACT1
0.774178	10.3432	75.5242	1.07968e-17	1.5063e-16	Significant	Up	EIF3E
-0.914748	10.1553	75.3647	1.16532e-17	1.61923e-16	Significant	Down	TGIF1
-0.987184	9.99907	74.8997	1.45572e-17	2.01463e-16	Significant	Down	CLEC2B
-1.03705	9.88872	125.87	1.58315e-17	2.18221e-16	Significant	Down	CASP1
0.459161	12.1238	74.6777	1.61893e-17	2.22264e-16	Not Significant	No change	RPS24
0.551643	11.4307	74.615	1.66823e-17	2.28123e-16	Significant	Up	RPL9
-1.00916	9.91992	101.041	1.78521e-17	2.43155e-16	Significant	Down	IL10RA
-0.99663	9.9455	96.0717	2.00362e-17	2.7183e-16	Significant	Down	NAA50
0.784297	10.992	74.1539	2.08044e-17	2.81144e-16	Significant	Up	MT-ND2
-0.881278	10.1689	74.1365	2.09781e-17	2.82385e-16	Significant	Down	HSPA5
-0.964575	9.95155	84.055	2.11915e-17	2.84148e-16	Significant	Down	AHR
-0.839049	10.5314	73.8554	2.40015e-17	3.20578e-16	Significant	Down	MCL1
0.419513	13.5297	73.6465	2.65289e-17	3.52967e-16	Not Significant	No change	RPLP1
-0.959486	10.0394	73.4727	2.88331e-17	3.8215e-16	Significant	Down	MX1
-0.933971	10.1418	73.0155	3.58972e-17	4.73953e-16	Significant	Down	IRF1
0.884028	10.6777	72.9201	3.75783e-17	4.94255e-16	Significant	Up	LTB
-0.962673	9.95475	92.9482	4.28902e-17	5.61142e-16	Significant	Down	CHST11
0.545488	11.717	72.6395	4.29894e-17	5.61142e-16	Significant	Up	RPL21
-1.01363	9.85185	155.43	4.81434e-17	6.26046e-16	Significant	Down	MYO1F
0.604731	10.8696	72.256	5.16728e-17	6.69415e-16	Significant	Up	COX7C
-1.00663	9.88492	116.909	7.3131e-17	9.43855e-16	Significant	Down	SAMD9L
-1.00104	9.8929	112.172	8.12435e-17	1.04465e-15	Significant	Down	MBNL2
-0.912096	9.97891	71.2893	8.21814e-17	1.05278e-15	Significant	Down	CHN1
-0.838904	10.2253	71.0483	9.22664e-17	1.17759e-15	Significant	Down	GNG2
-1.00197	9.86601	129.195	1.23492e-16	1.57031e-15	Significant	Down	GBP1
-0.913417	9.98902	83.1269	1.44829e-16	1.83485e-15	Significant	Down	IFI27L2
0.919951	9.93891	83.189	1.73907e-16	2.19517e-15	Significant	Up	FAAH2
-0.751884	11.4373	69.5563	1.89009e-16	2.3771e-15	Significant	Down	CD74
-0.932271	10.0471	69.3471	2.09012e-16	2.61911e-15	Significant	Down	CDKN1A
-0.995612	9.86915	126.656	2.38628e-16	2.9794e-15	Significant	Down	SLF1
0.612939	11.0108	68.8433	2.66348e-16	3.31348e-15	Significant	Up	RPL4
-0.982916	9.90266	103.101	3.19747e-16	3.96348e-15	Significant	Down	PLA2G16
-1.00204	9.87238	113.681	3.70045e-16	4.57052e-15	Significant	Down	GPR25
-0.95905	9.92999	92.753	4.58761e-16	5.64604e-15	Significant	Down	SELPLG
-0.986387	9.86467	128.538	4.65856e-16	5.71296e-15	Significant	Down	SLA2
-0.865359	10.0146	69.1432	4.83462e-16	5.90784e-15	Significant	Down	ZC3HAV1
-0.817056	10.201	67.5472	4.97216e-16	6.05444e-15	Significant	Down	MSN
0.415001	12.9941	67.3119	5.56905e-16	6.75737e-15	Not Significant	No change	RPL28
-0.953141	9.92758	93.3954	6.45948e-16	7.8103e-15	Significant	Down	SPPL2A
0.763138	10.6498	66.7748	7.21518e-16	8.69353e-15	Significant	Up	YPEL5
-0.726869	10.4669	66.5255	8.13677e-16	9.76979e-15	Significant	Down	CD99
-0.746171	10.3846	66.4043	8.62688e-16	1.03223e-14	Significant	Down	ARL6IP5
-0.820612	10.2088	66.3004	9.07034e-16	1.08154e-14	Significant	Down	IQGAP1
0.879586	9.9574	77.0347	9.45666e-16	1.12371e-14	Significant	Up	IRF2BP2
0.748028	10.2215	65.9552	1.0714e-15	1.26874e-14	Significant	Up	EIF3L
0.891709	10.0858	65.6095	1.26598e-15	1.49403e-14	Significant	Up	CD40LG
-0.752622	10.4234	65.5283	1.31661e-15	1.54848e-14	Significant	Down	LDHA
-0.925211	9.92852	88.919	1.35873e-15	1.59257e-14	Significant	Down	LAP3
-0.876302	10.0717	64.9842	1.71225e-15	2.00014e-14	Significant	Down	LGALS3
0.426145	12.007	64.401	2.26962e-15	2.64227e-14	Not Significant	No change	FAU
-0.881088	9.96424	74.9694	2.88059e-15	3.34226e-14	Significant	Down	DIAPH1
-0.825824	10.1749	63.768	3.08218e-15	3.56415e-14	Significant	Down	HLA-DPB1
-0.786635	10.565	63.7408	3.12303e-15	3.59932e-14	Significant	Down	ALOX5AP
-0.78051	10.3465	63.7136	3.16435e-15	3.63478e-14	Significant	Down	SQSTM1
-0.951013	9.85376	130.454	3.24816e-15	3.71866e-14	Significant	Down	SRGAP3
0.470656	11.5476	63.202	4.0528e-15	4.62449e-14	Not Significant	No change	RPL24
-0.642193	10.7658	63.0944	4.26946e-15	4.85563e-14	Significant	Down	SPOCK2
-0.775576	10.3399	63.0468	4.36896e-15	4.95244e-14	Significant	Down	BST2
-0.9299	9.91319	87.5191	4.99889e-15	5.64793e-14	Significant	Down	ZC3H12A
-0.900346	10.0042	62.664	5.25845e-15	5.92177e-14	Significant	Down	PMAIP1
-0.926311	9.92338	84.8384	5.31223e-15	5.94863e-14	Significant	Down	TRPS1
-0.792376	10.1046	62.6412	5.31682e-15	5.94863e-14	Significant	Down	GPBP1
0.534772	11.3311	62.5605	5.52861e-15	6.16556e-14	Significant	Up	RPL10A
-0.768779	10.4054	62.334	6.16963e-15	6.85824e-14	Significant	Down	MYH9
-0.671503	10.5285	62.0835	6.96537e-15	7.71789e-14	Significant	Down	TPI1
-0.81633	10.059	61.7615	8.14121e-15	8.99186e-14	Significant	Down	TPM4
-0.783846	10.0512	61.2641	1.03612e-14	1.14072e-13	Significant	Down	UBE2L6
0.884135	9.92331	79.0933	1.04807e-14	1.1502e-13	Significant	Up	SLC25A46
-0.810028	10.1035	61.1662	1.08644e-14	1.18853e-13	Significant	Down	PTPN22
-0.852055	10.1087	61.067	1.13999e-14	1.24316e-13	Significant	Down	PPP1R15A
-0.792331	10.0503	61.9201	1.2096e-14	1.31491e-13	Significant	Down	OPTN
-0.746691	10.2628	60.8111	1.29063e-14	1.39859e-13	Significant	Down	EIF4G2
0.757718	10.1367	60.7229	1.34702e-14	1.45512e-13	Significant	Up	CCND3
-0.939288	9.85848	120.729	1.60753e-14	1.73111e-13	Significant	Down	CYTH3
0.724045	10.3355	58.8693	3.31296e-14	3.55653e-13	Significant	Up	NDUFB2
0.476029	11.6761	58.6282	3.72488e-14	3.98632e-13	Not Significant	No change	RPS9
-0.796228	10.05	58.5614	3.84781e-14	4.10512e-13	Significant	Down	LYST
-0.839136	9.96901	66.6359	4.75214e-14	5.05428e-13	Significant	Down	APOBEC3C
-0.863738	11.0376	58.0881	4.84359e-14	5.13569e-13	Significant	Down	ZFP36
-0.849459	9.95562	65.2645	5.53436e-14	5.85012e-13	Significant	Down	SLFN5
0.811079	9.97537	65.1274	6.34313e-14	6.6695e-13	Significant	Up	AP3S1
0.881155	9.87075	98.3571	6.34822e-14	6.6695e-13	Significant	Up	TIFA
-0.766306	10.0927	57.16	7.60821e-14	7.96897e-13	Significant	Down	EPSTI1
-0.796134	10.1416	57.0919	7.86477e-14	8.21273e-13	Significant	Down	PDE4D
-0.734405	10.2127	56.9962	8.24004e-14	8.5786e-13	Significant	Down	CD6
0.509528	11.0381	56.8561	8.8218e-14	9.1566e-13	Significant	Up	PFDN5
-0.897488	9.87977	97.1229	9.89814e-14	1.02429e-12	Significant	Down	NFATC3
-0.88363	9.91212	81.5983	1.2821e-13	1.32279e-12	Significant	Down	LGALS8
0.410369	13.2294	55.7534	1.50966e-13	1.55292e-12	Not Significant	No change	RPS27
0.733626	10.1737	55.6906	1.55662e-13	1.59647e-12	Significant	Up	PPP1CC
-0.901343	9.87314	100.012	1.56345e-13	1.59871e-12	Significant	Down	FOSL2
-0.780851	10.126	55.6607	1.57945e-13	1.61029e-12	Significant	Down	CBLB
-0.861629	9.91969	77.568	1.77351e-13	1.80281e-12	Significant	Down	NBPF26
-0.755746	10.0748	55.1784	1.99835e-13	2.02539e-12	Significant	Down	TXN
-0.848977	9.935	70.5664	2.07429e-13	2.09619e-12	Significant	Down	NDFIP2
-0.886184	9.88425	89.1014	2.4482e-13	2.46681e-12	Significant	Down	ETV7
0.756457	10.081	54.6229	2.62055e-13	2.63278e-12	Significant	Up	TNIK
0.865414	9.88985	85.4517	2.93566e-13	2.94078e-12	Significant	Up	IL6R
-0.876421	9.87484	96.5229	2.97289e-13	2.96944e-12	Significant	Down	CAMK1
-0.880828	9.87858	93.4789	3.18351e-13	3.17063e-12	Significant	Down	GBP4
0.486249	11.4899	54.156	3.29136e-13	3.2686e-12	Not Significant	No change	RPSA
-0.762846	10.2496	53.9217	3.69047e-13	3.65442e-12	Significant	Down	NEAT1
0.684086	10.2196	53.7988	3.9189e-13	3.86949e-12	Significant	Up	SELENOW
-0.871334	9.85918	103.231	4.0816e-13	4.01461e-12	Significant	Down	PRF1
-0.780241	9.99734	55.1724	4.08917e-13	4.01461e-12	Significant	Down	CXCR3
-0.819146	9.96526	60.9111	4.18006e-13	4.09218e-12	Significant	Down	FAS
-0.747256	10.2198	53.4437	4.66132e-13	4.5504e-12	Significant	Down	SYNGR2
-0.744739	10.0691	53.1912	5.27358e-13	5.13355e-12	Significant	Down	GSPT1
-0.710459	10.209	53.1285	5.43778e-13	5.27848e-12	Significant	Down	CLEC2D
-0.649393	10.2734	52.6714	6.79979e-13	6.58204e-12	Significant	Down	TMEM50A
-0.674077	10.3298	52.6284	6.94431e-13	6.7031e-12	Significant	Down	PGK1
-0.851323	9.91638	70.9069	7.0785e-13	6.81355e-12	Significant	Down	SAMHD1
-0.85262	9.91827	75.6441	7.24425e-13	6.95367e-12	Significant	Down	TSEN54
-0.707572	10.2685	52.4279	7.65994e-13	7.33119e-12	Significant	Down	ANKRD12
-0.869402	9.87067	94.0571	7.6801e-13	7.33119e-12	Significant	Down	PARP9
-0.876217	9.86385	102.065	7.84111e-13	7.46422e-12	Significant	Down	PLEKHA2
-0.864096	9.88303	88.0392	8.06397e-13	7.65521e-12	Significant	Down	RCAN3
-0.86607	9.8566	104.687	8.21265e-13	7.77495e-12	Significant	Down	SLC20A1
-0.54377	11.6033	52.0806	9.07873e-13	8.57131e-12	Significant	Down	IL32
-0.740868	10.0382	52.0433	9.24606e-13	8.70544e-12	Significant	Down	BTG3
-0.866157	9.86678	94.8607	9.60035e-13	9.01439e-12	Significant	Down	PKIA
0.615514	10.5435	51.8748	1.00411e-12	9.40266e-12	Significant	Up	C12orf57
0.743489	10.102	51.8052	1.03889e-12	9.7019e-12	Significant	Up	ADD3
-0.749423	10.0903	51.7531	1.06573e-12	9.92568e-12	Significant	Down	SPTAN1
-0.674769	10.4852	51.7389	1.07318e-12	9.96818e-12	Significant	Down	ARID5B
-0.590645	10.7853	51.4295	1.24876e-12	1.15678e-11	Significant	Down	CORO1A
0.708637	10.2684	51.3251	1.31425e-12	1.21419e-11	Significant	Up	IL6ST
-0.861854	9.85787	104.258	1.41271e-12	1.30166e-11	Significant	Down	GDE1
-0.765104	9.99721	54.0949	1.44769e-12	1.33033e-11	Significant	Down	LITAF
-0.777741	9.96299	53.3683	1.75264e-12	1.60627e-11	Significant	Down	HLA-DQB1
-0.662217	10.3684	50.6081	1.86758e-12	1.70708e-11	Significant	Down	MBNL1
0.702635	10.2079	50.2776	2.19607e-12	2.00203e-11	Significant	Up	CD27
0.452266	11.39	50.0818	2.41746e-12	2.19804e-11	Not Significant	No change	UBA52
0.788911	9.94181	64.218	2.46748e-12	2.23762e-11	Significant	Up	SLC9A9
-0.694583	10.1459	49.7154	2.89354e-12	2.61709e-11	Significant	Down	PDIA6
0.899215	10.5734	49.3716	3.42525e-12	3.08989e-11	Significant	Up	FOS
0.623075	10.397	49.2493	3.6372e-12	3.27253e-11	Significant	Up	EIF3F
-0.67637	10.3404	48.9272	4.26058e-12	3.82343e-11	Significant	Down	LCP1
0.659074	10.1881	48.7108	4.73844e-12	4.24122e-11	Significant	Up	CUTA
-0.719856	10.1461	48.655	4.87015e-12	4.34781e-11	Significant	Down	CTSC
-0.731138	10.0011	48.1699	6.18103e-12	5.50383e-11	Significant	Down	CDK6
-0.733841	10.0066	51.9148	6.60112e-12	5.86275e-11	Significant	Down	MACF1
-0.745387	10.0956	47.796	7.42858e-12	6.58069e-11	Significant	Down	ZFAND5
-0.697319	10.9255	47.7588	7.56582e-12	6.68508e-11	Significant	Down	DUSP2
-0.419092	12.6031	47.4278	8.90354e-12	7.84695e-11	Not Significant	No change	SRGN
-0.781318	9.94093	55.2509	9.14748e-12	8.04138e-11	Significant	Down	XAF1
0.525924	10.8862	47.2785	9.58234e-12	8.40223e-11	Significant	Up	RAC2
-0.688846	10.4834	47.2483	9.72574e-12	8.50632e-11	Significant	Down	DNAJA1
0.763523	9.94163	59.1377	9.91151e-12	8.64685e-11	Significant	Up	ATM
0.513275	11.07	47.1628	1.01436e-11	8.82698e-11	Significant	Up	PTPRCAP
-0.69441	10.0969	47.0543	1.07e-11	9.2877e-11	Significant	Down	RNF149
-0.683035	10.141	47.0412	1.07692e-11	9.32428e-11	Significant	Down	SP100
0.476245	11.2969	47.0346	1.0804e-11	9.33095e-11	Not Significant	No change	RPL13A
0.411666	11.6916	46.9695	1.11561e-11	9.61095e-11	Not Significant	No change	RPL41
0.810257	9.86143	89.2244	1.12471e-11	9.6652e-11	Significant	Up	LY96
-0.769305	9.95697	56.4727	1.21108e-11	1.03815e-10	Significant	Down	PTPN1
0.798427	9.87667	78.8572	1.75366e-11	1.49953e-10	Significant	Up	THADA
0.432241	11.6315	45.9367	1.85538e-11	1.58258e-10	Not Significant	No change	RPLP0
-0.713318	10.0082	48.7849	1.94298e-11	1.65322e-10	Significant	Down	USP15
-0.812979	9.8605	87.5193	2.10889e-11	1.78996e-10	Significant	Down	TESC
-0.691792	10.1017	45.6104	2.17912e-11	1.84288e-10	Significant	Down	TUBB4B
-0.771209	9.95114	53.6355	2.18193e-11	1.84288e-10	Significant	Down	PLEC
-0.466037	11.0685	44.3514	4.0557e-11	3.4171e-10	Not Significant	No change	CD2
-0.978944	10.4111	44.1522	4.47481e-11	3.76103e-10	Significant	Down	MT1E
-0.686375	10.1185	44.0146	4.78969e-11	4.01588e-10	Significant	Down	TENT5C
-0.727365	9.9811	51.7089	4.80913e-11	4.02239e-10	Significant	Down	DHX36
-0.781762	9.88926	61.135	4.90237e-11	4.09045e-10	Significant	Down	TNF
-0.670598	10.2353	43.8084	5.30327e-11	4.41427e-10	Significant	Down	HMGB2
0.383674	11.9765	43.7293	5.51465e-11	4.57916e-10	Not Significant	No change	RPL12
0.477198	10.9658	43.6208	5.81839e-11	4.81975e-10	Not Significant	No change	BTF3
-0.789516	9.85545	89.2476	5.90296e-11	4.87808e-10	Significant	Down	PREX1
-0.535282	10.6276	43.3522	6.64461e-11	5.47783e-10	Significant	Down	PSME1
-0.510233	10.6868	43.3109	6.78157e-11	5.5774e-10	Significant	Down	MYL12B
-0.74162	9.94584	54.4477	7.45129e-11	6.11361e-10	Significant	Down	RSBN1
-0.656313	10.0972	42.7297	9.03995e-11	7.39945e-10	Significant	Down	PSAP
0.490044	10.8479	42.6992	9.17721e-11	7.49399e-10	Not Significant	No change	ATP5MC2
-0.762483	9.92253	46.6502	9.3619e-11	7.62674e-10	Significant	Down	MT1F
-0.781498	9.88511	70.8406	9.85787e-11	8.01185e-10	Significant	Down	IFI44
-0.773397	9.88283	71.3347	9.90836e-11	8.03393e-10	Significant	Down	CALCOCO2
0.529208	10.8623	42.5199	1.0029e-10	8.11267e-10	Significant	Up	FYB1
0.606178	10.2953	42.4377	1.04452e-10	8.42951e-10	Significant	Up	PEBP1
-0.714351	9.96119	47.15	1.38842e-10	1.11613e-09	Significant	Down	MAT2A
-0.774917	9.87269	71.6424	1.3895e-10	1.11613e-09	Significant	Down	ERAP2
-0.601094	10.261	41.7526	1.46633e-10	1.17511e-09	Significant	Down	TSPO
-0.659557	10.165	41.7195	1.4906e-10	1.19179e-09	Significant	Down	HSP90B1
-0.492291	10.9205	41.6475	1.54469e-10	1.23218e-09	Not Significant	No change	CALM1
0.577875	10.5291	41.4471	1.70599e-10	1.3577e-09	Significant	Up	C9orf16
-0.765817	9.89441	59.8782	1.72226e-10	1.36749e-09	Significant	Down	ITPR1
-0.705578	9.97547	47.8012	2.12869e-10	1.68631e-09	Significant	Down	PBX4
-0.708781	9.96521	47.8413	2.40397e-10	1.90002e-09	Significant	Down	DNAJC1
-0.724423	10.9065	40.6137	2.57883e-10	2.03356e-09	Significant	Down	JUN
-0.511192	10.7767	40.3651	2.91741e-10	2.29529e-09	Significant	Down	UBB
-0.313859	12.9274	40.2764	3.04871e-10	2.39313e-09	Not Significant	No change	HLA-A
-0.730179	9.92799	52.2334	3.06735e-10	2.40229e-09	Significant	Down	TMF1
-0.740399	9.91029	56.5474	3.1316e-10	2.44705e-09	Significant	Down	SLC4A7
-0.411919	11.3878	40.1148	3.30333e-10	2.5754e-09	Not Significant	No change	MYL6
-0.640483	10.1646	40.084	3.35416e-10	2.60913e-09	Significant	Down	DNPH1
0.476048	10.9281	40.0318	3.44222e-10	2.6716e-09	Not Significant	No change	HINT1
-0.717589	9.95318	49.5264	3.66915e-10	2.84133e-09	Significant	Down	RASAL3
0.71147	9.91705	52.9654	3.68077e-10	2.84393e-09	Significant	Up	NFATC1
-0.751195	9.90116	59.7029	4.01618e-10	3.09614e-09	Significant	Down	MYO7A
-0.639118	10.0507	39.4704	4.54929e-10	3.4993e-09	Significant	Down	IGFLR1
0.633432	10.0071	40.7058	4.86405e-10	3.73308e-09	Significant	Up	PGLS
0.523127	10.5113	39.1806	5.25375e-10	4.02321e-09	Significant	Up	SLC25A6
-0.41321	12.2713	39.107	5.44971e-10	4.16402e-09	Not Significant	No change	BTG1
-0.668575	10.0079	39.0342	5.65044e-10	4.30784e-09	Significant	Down	PRNP
-0.637757	10.2059	38.9743	5.82118e-10	4.42821e-09	Significant	Down	TNFRSF1B
0.527215	10.458	38.5359	7.23919e-10	5.49476e-09	Significant	Up	EIF3K
-0.64991	10.0081	38.3946	7.76663e-10	5.88215e-09	Significant	Down	SMARCA2
0.479483	10.6792	38.35	7.94091e-10	6.00096e-09	Not Significant	No change	TOMM7
0.711197	9.92353	47.4943	9.65119e-10	7.27746e-09	Significant	Up	IGFBP4
0.726935	9.88197	60.2502	9.6723e-10	7.27746e-09	Significant	Up	AC093010.2
-0.655059	10.009	41.3703	9.69585e-10	7.27928e-09	Significant	Down	TLN1
-0.713502	9.97108	37.8989	9.94002e-10	7.44637e-09	Significant	Down	MIR155HG
-0.687752	9.9379	47.1036	1.10967e-09	8.29486e-09	Significant	Down	SECISBP2L
-0.741327	9.87484	65.4305	1.12748e-09	8.40974e-09	Significant	Down	ARL3
-0.642781	10.008	41.395	1.23083e-09	9.15704e-09	Significant	Down	RPN1
-0.600667	10.1283	37.4662	1.23299e-09	9.15704e-09	Significant	Down	FNBP1
-0.650606	10.0712	37.4369	1.25116e-09	9.27205e-09	Significant	Down	PFKFB3
0.681088	9.94516	43.8013	1.34924e-09	9.97739e-09	Significant	Up	CHMP1B
-0.610472	10.1594	37.2311	1.38622e-09	1.02289e-08	Significant	Down	CFLAR
-0.612361	10.1051	37.1795	1.42234e-09	1.04731e-08	Significant	Down	CD4
-0.623537	10.0361	37.141	1.44988e-09	1.06531e-08	Significant	Down	ROCK1
-0.677084	9.96526	44.8719	1.51802e-09	1.113e-08	Significant	Down	C19orf66
-0.618822	10.1308	36.8876	1.6451e-09	1.20159e-08	Significant	Down	G3BP2
-0.620974	10.1063	36.8868	1.64583e-09	1.20159e-08	Significant	Down	PBXIP1
-0.72726	9.89317	59.5186	1.67695e-09	1.22173e-08	Significant	Down	FUT8
-0.550273	10.6222	36.5996	1.89923e-09	1.38075e-08	Significant	Down	TAGLN2
-0.656455	9.98111	40.7102	2.10032e-09	1.52373e-08	Significant	Down	CAST
0.690266	9.90085	46.5886	2.10556e-09	1.52432e-08	Significant	Up	LINC01480
-0.530482	10.4723	36.2771	2.23071e-09	1.61153e-08	Significant	Down	CD44
-0.600054	10.0806	35.9826	2.58403e-09	1.86288e-08	Significant	Down	RABAC1
-0.576315	10.2116	35.7953	2.83722e-09	2.04114e-08	Significant	Down	DRAP1
-0.709254	9.90245	50.3128	2.97405e-09	2.13512e-08	Significant	Down	TIPARP
0.387798	11.5651	35.6941	2.98436e-09	2.13807e-08	Not Significant	No change	RPL23A
-0.713359	9.85124	72.6481	3.0447e-09	2.17677e-08	Significant	Down	CPD
-0.655629	9.96074	41.5332	3.06131e-09	2.18412e-08	Significant	Down	CLDND1
-0.718752	9.87006	60.3399	3.27048e-09	2.32853e-08	Significant	Down	OAS1
-0.683598	9.92015	39.7785	3.78831e-09	2.68654e-08	Significant	Down	HLA-DQA1
0.694001	9.8849	56.1082	3.78891e-09	2.68654e-08	Significant	Up	ITGB2-AS1
0.573156	10.1289	35.207	3.80667e-09	2.69359e-08	Significant	Up	ERP29
-0.699752	9.8762	57.1076	4.05106e-09	2.86065e-08	Significant	Down	IL21R
-0.581214	10.0991	34.9939	4.23448e-09	2.98405e-08	Significant	Down	NCOR1
-0.659159	9.977	39.9742	4.4276e-09	3.11378e-08	Significant	Down	MIR4435-2HG
-0.712632	9.87455	61.3148	4.45889e-09	3.12939e-08	Significant	Down	PARP14
-0.709207	9.85877	65.318	4.66964e-09	3.27064e-08	Significant	Down	MDM2
0.53581	10.2831	34.7754	4.72333e-09	3.30154e-08	Significant	Up	RAP1A
-0.619449	10.0127	34.8164	4.89796e-09	3.41668e-08	Significant	Down	AHI1
-0.689098	9.90323	50.1642	5.15479e-09	3.58857e-08	Significant	Down	PPP1R10
-0.60776	10.0195	36.622	5.26584e-09	3.65848e-08	Significant	Down	BZW1
-0.638934	9.96498	37.6942	5.66178e-09	3.92565e-08	Significant	Down	ITGAE
-0.645809	9.97433	37.1173	5.67936e-09	3.92994e-08	Significant	Down	GLIPR1
0.613428	9.97903	37.8799	5.87224e-09	4.05526e-08	Significant	Up	HPCAL1
0.436247	10.8605	34.2439	6.1623e-09	4.24705e-08	Not Significant	No change	RPS11
-0.688852	9.90672	50.6353	6.19453e-09	4.26075e-08	Significant	Down	NCF4
-0.631071	9.99486	34.1732	6.38412e-09	4.3824e-08	Significant	Down	PTGER4
-0.630351	9.98684	34.9373	6.52675e-09	4.47141e-08	Significant	Down	NAMPT
-0.670888	9.93794	41.9558	6.64673e-09	4.54457e-08	Significant	Down	EIF2AK2
0.451931	10.7945	33.9571	7.11368e-09	4.8542e-08	Not Significant	No change	RPL31
0.616079	9.99032	36.6494	7.87627e-09	5.36396e-08	Significant	Up	FBLN7
-0.588364	10.0355	33.6836	8.15779e-09	5.54473e-08	Significant	Down	AKIRIN2
-0.59196	10.1584	33.587	8.56231e-09	5.8002e-08	Significant	Down	CDKN1B
-0.629403	9.97529	38.7261	8.56733e-09	5.8002e-08	Significant	Down	NASP
-0.69058	9.89427	51.6599	8.66102e-09	5.85213e-08	Significant	Down	MAP4
-0.512866	10.405	33.4481	9.17967e-09	6.19044e-08	Significant	Down	PSME2
0.450174	10.695	33.4345	9.24231e-09	6.22051e-08	Not Significant	No change	CIRBP
-0.678511	9.91182	48.8124	9.27102e-09	6.22384e-08	Significant	Down	IFI35
-0.693956	9.88635	51.2349	9.28339e-09	6.22384e-08	Significant	Down	PDE7B
-0.687018	9.85156	67.8453	9.37262e-09	6.27146e-08	Significant	Down	MPRIP
-0.696085	9.86269	62.3404	9.48986e-09	6.33761e-08	Significant	Down	YARS
-0.54756	10.183	33.3544	9.62068e-09	6.41255e-08	Significant	Down	MAP1LC3B
0.626985	9.97034	37.0362	1.08084e-08	7.19028e-08	Significant	Up	WDR74
0.537632	10.794	33.0825	1.10258e-08	7.3208e-08	Significant	Up	H2AFZ
0.621521	9.94971	39.8876	1.44559e-08	9.5798e-08	Significant	Up	ALKBH7
-0.673912	9.89936	49.5642	1.49791e-08	9.90746e-08	Significant	Down	EFHD2
0.498587	10.3307	32.4131	1.5426e-08	1.01836e-07	Not Significant	No change	ANP32B
-0.638447	9.96594	39.9227	1.66505e-08	1.09709e-07	Significant	Down	SIGIRR
-0.580722	10.1802	32.1993	1.71734e-08	1.12938e-07	Significant	Down	DDX3X
-0.676652	9.86639	58.6674	1.74277e-08	1.14392e-07	Significant	Down	JMJD6
-0.552217	10.1641	32.1259	1.78184e-08	1.16734e-07	Significant	Down	VCP
-0.562449	10.1139	32.1199	1.7872e-08	1.16863e-07	Significant	Down	ANXA6
-0.631193	9.96134	38.3579	1.80836e-08	1.18023e-07	Significant	Down	DDX46
-0.684404	9.87879	53.7297	1.98051e-08	1.29014e-07	Significant	Down	DUSP5
0.574966	10.0558	31.8198	2.07793e-08	1.35105e-07	Significant	Up	SNHG8
0.584258	10.4713	31.8119	2.0862e-08	1.35387e-07	Significant	Up	NR4A2
-0.642826	9.93779	41.7363	2.16763e-08	1.40407e-07	Significant	Down	AKIRIN1
-0.614618	9.9958	31.7309	2.17284e-08	1.4048e-07	Significant	Down	PELI1
-0.587488	10.1161	31.6441	2.26973e-08	1.4647e-07	Significant	Down	TUBA1B
-0.667319	9.89989	48.6514	2.40885e-08	1.55157e-07	Significant	Down	MAP3K2
-0.624792	9.96654	35.5615	2.51437e-08	1.61651e-07	Significant	Down	SERTAD1
-0.631581	9.91887	38.2272	2.70305e-08	1.73459e-07	Significant	Down	HLA-DRB5
-0.66815	9.87633	54.4146	2.83586e-08	1.81643e-07	Significant	Down	UBR2
-0.531512	10.2334	31.147	2.91419e-08	1.86314e-07	Significant	Down	CAP1
0.562947	10.0221	31.1154	2.96086e-08	1.88947e-07	Significant	Up	CD28
-0.577989	10.0331	30.9473	3.22212e-08	2.05239e-07	Significant	Down	PHTF2
-0.516625	10.4042	30.6371	3.76649e-08	2.39471e-07	Significant	Down	EML4
-0.620348	9.96111	35.6677	3.80176e-08	2.41268e-07	Significant	Down	NINJ1
-0.659042	9.89641	46.7197	3.87432e-08	2.45421e-07	Significant	Down	APOL6
-0.659972	9.85557	59.703	3.89847e-08	2.46218e-07	Significant	Down	JAZF1
0.637757	9.91367	44.5637	3.90119e-08	2.46218e-07	Significant	Up	DNAJC4
-0.630567	9.93465	39.8927	3.95636e-08	2.49243e-07	Significant	Down	LPIN2
-0.433464	10.6847	30.5164	4.00261e-08	2.51697e-07	Not Significant	No change	ITM2B
-0.658011	9.88426	50.0191	4.01292e-08	2.51885e-07	Significant	Down	CASP8
-0.601986	10.3494	30.4934	4.0491e-08	2.53694e-07	Significant	Down	TNFRSF4
-0.596213	10.5978	30.4491	4.14046e-08	2.58948e-07	Significant	Down	CD7
-0.559333	10.0758	30.4183	4.20523e-08	2.62522e-07	Significant	Down	PRKAR1A
-0.610677	9.96834	36.8475	4.3494e-08	2.70989e-07	Significant	Down	FGFR1OP2
-0.664484	9.89285	45.108	4.35658e-08	2.70989e-07	Significant	Down	AGPAT5
0.451393	10.5727	30.3187	4.42147e-08	2.7453e-07	Not Significant	No change	COMMD6
-0.578417	10.0241	30.9044	4.70529e-08	2.91627e-07	Significant	Down	TNFRSF25
-0.612244	9.956	36.1604	4.88654e-08	3.02316e-07	Significant	Down	RFTN1
-0.348239	11.4171	29.991	5.21516e-08	3.21733e-07	Not Significant	No change	CFL1
-0.512545	10.5745	29.9895	5.21906e-08	3.21733e-07	Significant	Down	PKM
-0.580726	10.0073	29.9546	5.31176e-08	3.26863e-07	Significant	Down	KPNA2
-0.499996	10.3328	29.941	5.34832e-08	3.28526e-07	Not Significant	No change	KMT2E
-0.5051	10.3321	29.7578	5.86554e-08	3.59656e-07	Significant	Down	AKAP13
-0.635453	9.9105	40.4548	5.89905e-08	3.61068e-07	Significant	Down	TOB1
-0.565766	10.022	31.3056	6.0096e-08	3.66635e-07	Significant	Down	MAPK1IP1L
-0.62864	9.93241	38.2214	6.01128e-08	3.66635e-07	Significant	Down	IL27RA
-0.52162	10.2172	29.6312	6.25223e-08	3.80657e-07	Significant	Down	EID1
0.385769	11.8321	29.4696	6.78332e-08	4.12263e-07	Not Significant	No change	ACTG1
0.540032	10.5747	29.3898	7.06183e-08	4.28434e-07	Significant	Up	HSPE1
-0.563157	10.0497	29.3127	7.342e-08	4.44649e-07	Significant	Down	BAZ1A
-0.513982	10.2743	29.2694	7.50389e-08	4.53656e-07	Significant	Down	LRRFIP1
-0.620291	9.92575	39.4594	7.60905e-08	4.59208e-07	Significant	Down	LMAN1
-0.625483	9.91653	40.0399	7.6241e-08	4.59312e-07	Significant	Down	RALGAPA1
-0.642158	9.87956	49.5844	7.78343e-08	4.68093e-07	Significant	Down	CASP3
-0.624238	9.93714	37.5322	8.01285e-08	4.8105e-07	Significant	Down	LIMA1
0.603063	9.92271	40.1765	8.78615e-08	5.26558e-07	Significant	Up	PITPNC1
-0.642493	9.87463	49.7183	9.09732e-08	5.4426e-07	Significant	Down	SYT11
-0.620482	9.90806	37.7717	9.51843e-08	5.68466e-07	Significant	Down	ELL2
-0.549905	10.0366	28.7116	9.94474e-08	5.92899e-07	Significant	Down	CMTM6
-0.627378	9.91443	37.0682	1.07678e-07	6.4086e-07	Significant	Down	PLSCR1
-0.578366	9.9851	30.4606	1.08369e-07	6.43861e-07	Significant	Down	PER1
-0.410422	11.6585	28.5273	1.09147e-07	6.47366e-07	Not Significant	No change	RPS26
0.472461	10.4994	28.4317	1.1455e-07	6.78244e-07	Not Significant	No change	HMGN2
-0.554554	9.99564	28.4496	1.28176e-07	7.57621e-07	Significant	Down	CKS2
0.617616	9.91897	38.3923	1.31093e-07	7.73537e-07	Significant	Up	TC2N
0.528517	10.1032	28.0963	1.35718e-07	7.99462e-07	Significant	Up	DHRS7
-0.636018	9.85848	53.7354	1.38097e-07	8.12088e-07	Significant	Down	TUT7
-0.586574	9.95078	33.394	1.41533e-07	8.30824e-07	Significant	Down	CAMK4
-0.624241	9.88949	42.7517	1.41766e-07	8.30824e-07	Significant	Down	TAB2
-0.637298	9.85784	54.8054	1.42366e-07	8.32927e-07	Significant	Down	TUBA1C
-0.643612	9.87334	49.9371	1.43625e-07	8.38866e-07	Significant	Down	ATP11B
0.518275	10.0819	27.8699	1.52182e-07	8.87343e-07	Significant	Up	VAPA
0.517104	10.1035	27.7229	1.63926e-07	9.54203e-07	Significant	Up	CHURC1
0.566022	9.9493	31.2223	1.73523e-07	1.00837e-06	Significant	Up	TBC1D4
-0.559852	10.0247	27.5742	1.76742e-07	1.02534e-06	Significant	Down	RAB11FIP1
-0.53212	10.096	27.5039	1.83146e-07	1.06071e-06	Significant	Down	TAPBP
-0.611514	9.90716	40.8127	1.90367e-07	1.10068e-06	Significant	Down	KCNAB2
-0.435641	10.6135	27.2978	2.03291e-07	1.17312e-06	Not Significant	No change	CLIC1
-0.623463	9.87963	44.804	2.03577e-07	1.17312e-06	Significant	Down	ANKRD37
0.611541	9.89479	42.6415	2.04455e-07	1.17621e-06	Significant	Up	LINC00649
0.337822	11.1679	26.9611	2.41095e-07	1.38469e-06	Not Significant	No change	HNRNPA1
0.521273	10.0213	27.2428	2.45994e-07	1.41047e-06	Significant	Up	TMEM243
-0.619522	9.88641	43.037	2.53136e-07	1.44901e-06	Significant	Down	TNPO1
-0.585113	9.94025	33.3241	2.56341e-07	1.46493e-06	Significant	Down	TPST2
0.611493	9.85556	52.5645	2.80808e-07	1.60209e-06	Significant	Up	PVT1
0.455845	10.3345	26.5512	2.96768e-07	1.69035e-06	Not Significant	No change	ATP5IF1
-0.52804	10.0144	26.8594	3.07261e-07	1.74723e-06	Significant	Down	EIF3A
-0.450322	10.4606	26.444	3.13347e-07	1.7789e-06	Not Significant	No change	TPM3
-0.506348	10.1292	26.3515	3.28402e-07	1.8613e-06	Significant	Down	ARL6IP1
-0.591315	9.92121	35.3809	3.30033e-07	1.86748e-06	Significant	Down	CTNNB1
-0.612558	9.85939	50.4238	3.52403e-07	1.99079e-06	Significant	Down	OAS2
-0.5644	9.96489	31.142	3.56881e-07	2.0095e-06	Significant	Down	EPS15
-0.566645	9.96386	30.3141	3.56881e-07	2.0095e-06	Significant	Down	AKAP9
-0.586973	9.9075	37.0841	3.66214e-07	2.05868e-06	Significant	Down	COPA
0.524204	10.0411	27.8614	3.74682e-07	2.10286e-06	Significant	Up	BANF1
-0.580381	9.94195	33.5751	3.77096e-07	2.11297e-06	Significant	Down	SQOR
0.462676	10.3117	26.0752	3.77843e-07	2.11371e-06	Not Significant	No change	BRK1
-0.525597	10.0909	26.0609	3.80591e-07	2.12563e-06	Significant	Down	DYNLT1
0.492199	10.0983	25.8771	4.17811e-07	2.32973e-06	Not Significant	No change	NSA2
0.525689	9.98967	28.6264	4.35239e-07	2.42299e-06	Significant	Up	TMEM256
-0.539971	10.0089	28.1693	4.71359e-07	2.61984e-06	Significant	Down	DYNC1H1
-0.502567	10.0871	25.4656	5.14959e-07	2.85756e-06	Significant	Down	TAX1BP1
-0.48012	10.3166	25.434	5.23294e-07	2.89915e-06	Not Significant	No change	NCL
-0.495349	10.2193	25.3911	5.34849e-07	2.95841e-06	Not Significant	No change	MAF
-0.581805	9.93086	32.9277	5.39513e-07	2.97942e-06	Significant	Down	MIS18BP1
-0.605743	9.87381	44.3202	5.6093e-07	3.09274e-06	Significant	Down	ASXL2
0.393776	10.6444	25.2851	5.64444e-07	3.10715e-06	Not Significant	No change	CD37
-0.534473	10.0816	25.2599	5.71734e-07	3.14226e-06	Significant	Down	TUBA1A
-0.591281	9.89001	38.8341	5.9338e-07	3.25603e-06	Significant	Down	HDLBP
-0.5093	10.1735	25.0098	6.49278e-07	3.5571e-06	Significant	Down	IDS
-0.59763	9.87558	43.1832	6.66118e-07	3.64356e-06	Significant	Down	ARRB2
0.39137	10.9795	24.8515	7.0374e-07	3.84324e-06	Not Significant	No change	COTL1
-0.537977	10.0768	24.8145	7.17117e-07	3.9101e-06	Significant	Down	IER2
0.497688	10.1582	24.7881	7.26825e-07	3.95678e-06	Not Significant	No change	PPP2R5C
-0.492073	10.0757	24.7513	7.4057e-07	4.02524e-06	Not Significant	No change	PSMA1
-0.596183	9.87636	42.1865	7.5459e-07	4.09499e-06	Significant	Down	TMEM140
0.494044	10.067	24.7047	7.58349e-07	4.10892e-06	Not Significant	No change	KRT10
-0.568438	9.92024	33.5021	8.28634e-07	4.47592e-06	Significant	Down	UBE2K
0.447205	10.2666	24.5305	8.28681e-07	4.47592e-06	Not Significant	No change	RGS10
-0.532662	9.98645	26.807	8.43648e-07	4.54962e-06	Significant	Down	AD000671.2
-0.5881	9.85977	46.9976	8.69638e-07	4.68246e-06	Significant	Down	CSNK1G3
-0.58089	9.90598	35.4902	8.73383e-07	4.69529e-06	Significant	Down	H2AFX
-0.4871	10.0894	24.4079	8.82047e-07	4.73448e-06	Not Significant	No change	KIF5B
-0.495278	10.1262	24.3909	8.89735e-07	4.76831e-06	Not Significant	No change	RABGAP1L
-0.593601	9.85835	45.1288	9.12494e-07	4.8827e-06	Significant	Down	SPEN
0.53515	9.95536	27.7515	9.52505e-07	5.08889e-06	Significant	Up	TIAM1
-0.560789	9.92961	32.0451	9.55251e-07	5.09566e-06	Significant	Down	CD46
-0.51327	10.0483	24.2227	9.69328e-07	5.16276e-06	Significant	Down	NFE2L2
-0.496257	10.0937	24.066	1.04996e-06	5.58358e-06	Not Significant	No change	GTF2B
-0.598667	9.86294	45.4742	1.06824e-06	5.67207e-06	Significant	Down	FLT3LG
-0.54598	9.96225	29.2383	1.09911e-06	5.82698e-06	Significant	Down	CD58
-0.507822	10.0575	23.9346	1.12267e-06	5.94274e-06	Significant	Down	CCNH
0.451315	10.2068	23.8251	1.18713e-06	6.27433e-06	Not Significant	No change	EIF3G
0.518903	9.97384	26.8476	1.22914e-06	6.48641e-06	Significant	Up	DCP2
-0.588957	9.85818	45.0167	1.24777e-06	6.57466e-06	Significant	Down	KDSR
-0.56519	9.91089	33.2814	1.25711e-06	6.61373e-06	Significant	Down	ATXN1
-0.487298	10.0799	23.6845	1.27543e-06	6.6999e-06	Not Significant	No change	ADAR
-0.583815	9.88053	39.5032	1.29274e-06	6.78047e-06	Significant	Down	PNP
-0.588746	9.87248	41.0712	1.3576e-06	7.10986e-06	Significant	Down	RIF1
-0.436651	10.4072	23.5587	1.35996e-06	7.11143e-06	Not Significant	No change	NDUFS5
-0.520116	9.99748	24.7509	1.36579e-06	7.13107e-06	Significant	Down	GALM
0.489309	10.027	24.3974	1.39503e-06	7.27029e-06	Not Significant	No change	COX7A2L
-0.52541	9.99005	26.4029	1.39667e-06	7.27029e-06	Significant	Down	CCDC107
-0.568026	9.9069	34.0496	1.4683e-06	7.6316e-06	Significant	Down	TMOD3
-0.493723	10.0746	23.3342	1.52512e-06	7.915e-06	Not Significant	No change	KRAS
-0.57171	9.86233	41.8302	1.53129e-06	7.93505e-06	Significant	Down	TARSL2
0.468564	10.1496	23.2874	1.56201e-06	8.08212e-06	Not Significant	No change	ZNF706
-0.453222	10.2521	23.2507	1.59155e-06	8.22261e-06	Not Significant	No change	CD53
-0.4663	10.1219	23.2347	1.60466e-06	8.27794e-06	Not Significant	No change	ARHGDIA
0.570999	9.85594	44.8892	1.61234e-06	8.30513e-06	Significant	Up	HMGA1
0.305338	11.5263	23.1885	1.64295e-06	8.45016e-06	Not Significant	No change	RPL37A
-0.47891	10.0987	23.1632	1.66427e-06	8.54706e-06	Not Significant	No change	HNRNPUL1
-0.576053	9.87519	37.6549	1.699e-06	8.71241e-06	Significant	Down	PPM1K
-0.502896	9.99791	24.1892	1.70281e-06	8.719e-06	Significant	Down	ATF7IP
-0.489389	10.0261	23.7551	1.75934e-06	8.99508e-06	Not Significant	No change	C4orf48
-0.57656	9.85571	45.573	1.7909e-06	9.1429e-06	Significant	Down	C1GALT1
-0.503222	10.6756	22.9558	1.85032e-06	9.4202e-06	Significant	Down	NFKBIA
-0.444448	10.3281	22.9554	1.85069e-06	9.4202e-06	Not Significant	No change	PRRC2C
-0.566186	9.89885	34.7011	1.87164e-06	9.51281e-06	Significant	Down	HSD17B10
0.549894	9.90802	32.766	1.97206e-06	9.99622e-06	Significant	Up	ADSL
-0.566036	9.87543	38.0493	1.97256e-06	9.99622e-06	Significant	Down	PAM
-0.552282	9.92391	30.4118	2.03952e-06	1.03204e-05	Significant	Down	NFAT5
-0.551151	9.94446	27.9513	2.15106e-06	1.08688e-05	Significant	Down	NFKB2
0.428964	10.3211	22.6355	2.17956e-06	1.09967e-05	Not Significant	No change	LDHB
-0.478671	10.2346	22.6284	2.18745e-06	1.10204e-05	Not Significant	No change	ETS1
-0.51221	10.0121	24.8966	2.20663e-06	1.11008e-05	Significant	Down	CANX
-0.563132	9.90333	34.7496	2.25684e-06	1.13347e-05	Significant	Down	GSDMD
-0.476313	10.0548	22.5649	2.2597e-06	1.13347e-05	Not Significant	No change	KTN1
0.478801	9.9935	23.2785	2.77109e-06	1.38796e-05	Not Significant	No change	C8orf59
-0.478603	10.0175	22.0834	2.89128e-06	1.44606e-05	Not Significant	No change	SRI
-0.539644	9.92255	29.0559	2.95648e-06	1.47652e-05	Significant	Down	PLK3
-0.496161	10.1994	21.9194	3.14459e-06	1.5682e-05	Not Significant	No change	KIAA1551
-0.517304	9.95345	26.2641	3.16271e-06	1.57495e-05	Significant	Down	GOLGA4
0.476851	10.0965	21.8746	3.21754e-06	1.59995e-05	Not Significant	No change	PCED1B
-0.531706	9.935	27.7771	3.36285e-06	1.6698e-05	Significant	Down	CEBPZ
-0.485022	10.0907	21.7161	3.48996e-06	1.73042e-05	Not Significant	No change	STAT4
-0.565019	9.88664	36.4099	3.53096e-06	1.74823e-05	Significant	Down	EED
0.453521	10.0515	21.6641	3.58422e-06	1.77205e-05	Not Significant	No change	EIF3M
0.554583	9.8593	40.935	3.64588e-06	1.79996e-05	Significant	Up	ANKRD13A
0.414061	10.3376	21.6269	3.65327e-06	1.80102e-05	Not Significant	No change	UQCRH
-0.52481	9.93934	26.9727	3.68419e-06	1.81367e-05	Significant	Down	CCSER2
0.413045	10.3339	21.5838	3.7349e-06	1.83601e-05	Not Significant	No change	NOP53
0.497673	10.0106	21.5733	3.75504e-06	1.84073e-05	Not Significant	No change	SESN3
0.324434	10.9552	21.5732	3.75517e-06	1.84073e-05	Not Significant	No change	CCNI
0.561636	10.2457	21.554	3.79232e-06	1.8563e-05	Significant	Up	NMB
-0.407918	10.4388	21.5323	3.83485e-06	1.87445e-05	Not Significant	No change	PSMB9
-0.553992	9.85014	43.9375	3.8809e-06	1.89428e-05	Significant	Down	LRRC8C
0.413835	10.3398	21.4785	3.94206e-06	1.9212e-05	Not Significant	No change	GYPC
-0.557287	9.86804	37.8606	3.95278e-06	1.9212e-05	Significant	Down	AC116366.3
-0.562532	9.86434	36.8734	3.95278e-06	1.9212e-05	Significant	Down	MX2
0.471181	10.0496	21.4668	3.96575e-06	1.92478e-05	Not Significant	No change	UQCRC2
-0.463543	10.0923	21.4555	3.98875e-06	1.93323e-05	Not Significant	No change	RBM25
-0.559956	9.8724	37.6423	3.99702e-06	1.93451e-05	Significant	Down	SPTY2D1
-0.443574	10.2372	21.3069	4.30475e-06	2.08053e-05	Not Significant	No change	PDIA3
0.45846	10.1131	21.2839	4.35599e-06	2.10235e-05	Not Significant	No change	EIF4B
-0.469497	10.9945	21.2706	4.38575e-06	2.11375e-05	Not Significant	No change	KLF6
-0.552231	9.85356	42.1773	4.51801e-06	2.17445e-05	Significant	Down	TRPM7
0.387489	10.4976	20.9719	5.11264e-06	2.45721e-05	Not Significant	No change	RPL23
-0.525953	9.91956	27.3618	5.16567e-06	2.47923e-05	Significant	Down	NEDD9
-0.547276	9.89629	32.0113	5.22873e-06	2.50601e-05	Significant	Down	NEK7
-0.547925	10.0243	20.8121	5.54989e-06	2.65624e-05	Significant	Down	HLA-DRA
-0.477289	10.0015	22.6231	5.58773e-06	2.67064e-05	Not Significant	No change	SURF4
0.420198	10.2287	20.7904	5.61225e-06	2.67864e-05	Not Significant	No change	UBXN1
-0.535225	9.90548	30.7536	5.64132e-06	2.6888e-05	Significant	Down	NARF
-0.544435	9.89515	33.2894	5.68418e-06	2.70548e-05	Significant	Down	SDHA
-0.342017	11.715	20.6994	5.88081e-06	2.79521e-05	Not Significant	No change	IFITM1
-0.358566	10.6902	20.6262	6.10618e-06	2.89833e-05	Not Significant	No change	SUB1
-0.484186	10.0073	21.7068	6.23237e-06	2.95416e-05	Not Significant	No change	IRF7
-0.410083	10.4898	20.5115	6.47731e-06	3.06605e-05	Not Significant	No change	DYNLL1
-0.535781	9.87107	36.3881	6.99758e-06	3.30777e-05	Significant	Down	ASXL1
0.52606	9.8827	33.0746	7.58591e-06	3.58097e-05	Significant	Up	CCM2
-0.457559	10.0384	20.3847	7.77092e-06	3.66328e-05	Not Significant	No change	REEP5
-0.535863	9.88522	32.8619	7.81168e-06	3.67747e-05	Significant	Down	CTSD
-0.484722	9.96976	23.0104	7.98717e-06	3.75495e-05	Not Significant	No change	SMARCA5
-0.513208	9.92169	27.5695	8.638e-06	4.05313e-05	Significant	Down	RNF10
-0.528395	9.89712	29.0673	8.64495e-06	4.05313e-05	Significant	Down	STAT5A
-0.536819	9.88116	32.8388	9.17804e-06	4.29722e-05	Significant	Down	MGAT4A
-0.524973	9.89898	29.709	9.33639e-06	4.36384e-05	Significant	Down	DOCK10
-0.536359	9.86422	37.299	9.34565e-06	4.36384e-05	Significant	Down	BLVRA
-0.468879	9.98091	20.418	9.42243e-06	4.39374e-05	Not Significant	No change	ZBTB38
-0.449891	10.0398	19.7006	9.83272e-06	4.57886e-05	Not Significant	No change	SLC3A2
-0.53208	9.86297	35.8287	1.00285e-05	4.66372e-05	Significant	Down	SLC16A3
-0.46852	9.99203	21.6707	1.0642e-05	4.94237e-05	Not Significant	No change	DEF6
-0.49029	9.97085	20.7592	1.08545e-05	5.03427e-05	Not Significant	No change	CSRNP1
0.460163	9.98925	21.4204	1.11034e-05	5.14125e-05	Not Significant	No change	OXA1L
-0.463413	10.0139	20.8398	1.1115e-05	5.14125e-05	Not Significant	No change	ARHGAP9
-0.497374	9.93792	23.4568	1.16627e-05	5.38735e-05	Not Significant	No change	GRAMD1A
-0.450831	10.0644	19.3656	1.16868e-05	5.39127e-05	Not Significant	No change	DOCK8
-0.527346	9.88718	31.1161	1.20891e-05	5.56937e-05	Significant	Down	ORAI1
-0.518968	9.88814	31.5505	1.21322e-05	5.58177e-05	Significant	Down	ZNFX1
-0.39932	10.3642	19.2317	1.25229e-05	5.75387e-05	Not Significant	No change	CD247
-0.480091	9.96705	22.58	1.28223e-05	5.88358e-05	Not Significant	No change	ACAP2
-0.50655	9.93431	23.2483	1.34757e-05	6.17518e-05	Significant	Down	MYLIP
-0.469009	9.98504	20.1369	1.38475e-05	6.3371e-05	Not Significant	No change	TMX4
-0.524744	9.90128	29.0768	1.39537e-05	6.37726e-05	Significant	Down	KDM5B
-0.509992	9.9102	27.1244	1.403e-05	6.40364e-05	Significant	Down	STK10
-0.522281	9.89233	29.6448	1.43268e-05	6.53044e-05	Significant	Down	CCDC88C
0.27905	11.5932	18.9678	1.43505e-05	6.53261e-05	Not Significant	No change	RPS16
-0.380694	10.3608	18.8649	1.51342e-05	6.88026e-05	Not Significant	No change	PSMA7
-0.470715	10.3106	18.8161	1.55201e-05	7.03723e-05	Not Significant	No change	SLC2A3
-0.504455	9.92305	25.9427	1.55203e-05	7.03723e-05	Significant	Down	SMARCC1
0.307055	10.8907	18.7962	1.56806e-05	7.10058e-05	Not Significant	No change	COX4I1
-0.455298	10.0083	20.3151	1.59203e-05	7.19963e-05	Not Significant	No change	TPR
-0.50885	9.91887	26.3052	1.62717e-05	7.34893e-05	Significant	Down	TCIRG1
0.456356	9.97344	20.6016	1.64005e-05	7.38866e-05	Not Significant	No change	EIF2S3
-0.527193	9.86376	34.7015	1.64026e-05	7.38866e-05	Significant	Down	N4BP1
-0.497614	9.92675	26.1445	1.67795e-05	7.53876e-05	Not Significant	No change	MAPRE1
-0.501538	9.92665	25.3565	1.67795e-05	7.53876e-05	Significant	Down	BIRC6
0.497484	9.93167	19.6401	1.69928e-05	7.62464e-05	Not Significant	No change	CCR7
-0.487771	9.95331	23.6862	1.71127e-05	7.66844e-05	Not Significant	No change	RAB10
0.469719	9.95919	20.7813	1.72129e-05	7.70335e-05	Not Significant	No change	VSIR
-0.525456	9.86205	34.3582	1.76539e-05	7.89044e-05	Significant	Down	FAM53C
-0.390581	10.3762	18.5633	1.76866e-05	7.89483e-05	Not Significant	No change	ITGB2
0.503907	9.84595	39.7989	1.77107e-05	7.89536e-05	Significant	Up	MYL6B
0.418973	10.0854	18.4263	1.89859e-05	8.45288e-05	Not Significant	No change	UXT
-0.466618	9.95296	21.264	1.91601e-05	8.50848e-05	Not Significant	No change	PPP1R16B
-0.492047	9.95434	23.9933	1.91601e-05	8.50848e-05	Not Significant	No change	COPB1
-0.518011	9.85641	35.4308	2.04058e-05	9.04997e-05	Significant	Down	PARP4
-0.399149	10.1961	18.2753	2.05286e-05	9.09275e-05	Not Significant	No change	SNRPB
0.499757	9.87276	31.2698	2.08151e-05	9.20783e-05	Not Significant	No change	HMCES
-0.438756	10.1154	18.2348	2.09636e-05	9.26162e-05	Not Significant	No change	PDCD4
-0.480371	9.96855	20.7847	2.13848e-05	9.4356e-05	Not Significant	No change	ZBTB1
-0.511238	9.84984	37.9979	2.15226e-05	9.48424e-05	Significant	Down	BRAF
-0.491499	9.9105	24.8033	2.22663e-05	9.79945e-05	Not Significant	No change	RNF125
-0.498177	9.89204	26.4603	2.31063e-05	0.000101432	Not Significant	No change	GABARAPL1
-0.507801	9.89525	28.8579	2.31063e-05	0.000101432	Significant	Down	ARL6IP6
-0.510923	9.86052	33.8454	2.33417e-05	0.000102335	Significant	Down	FLI1
0.488955	9.90865	25.3714	2.51624e-05	0.000110178	Not Significant	No change	C6orf48
0.391432	10.2473	17.8602	2.54525e-05	0.000111306	Not Significant	No change	RPS10
0.493858	9.88575	29.2445	2.55662e-05	0.000111662	Not Significant	No change	RNF126
-0.421245	10.067	17.8351	2.57852e-05	0.000112476	Not Significant	No change	SDF4
0.449452	9.97837	20.0875	2.63854e-05	0.000114948	Not Significant	No change	PTPN2
-0.449917	10.1095	17.6675	2.81261e-05	0.000122377	Not Significant	No change	CEMIP2
0.497366	9.87096	31.501	2.86813e-05	0.000124635	Not Significant	No change	THYN1
-0.416049	10.0856	17.5803	2.94271e-05	0.000127715	Not Significant	No change	JPT1
-0.41422	10.1385	17.5655	2.96551e-05	0.000128543	Not Significant	No change	PAK2
-0.444589	9.99377	19.0949	2.98087e-05	0.000129046	Not Significant	No change	RPN2
0.49236	9.88116	29.263	3.0068e-05	0.000129842	Not Significant	No change	ATP6V0E2
0.502762	9.88066	30.0947	3.0068e-05	0.000129842	Significant	Up	ESD
-0.504225	9.87415	30.066	3.06515e-05	0.000132197	Significant	Down	ST3GAL1
-0.502723	9.847	37.2311	3.08488e-05	0.000132881	Significant	Down	PPT1
0.496881	9.88272	29.1501	3.11537e-05	0.000134027	Not Significant	No change	CRTAP
-0.48043	9.8923	22.3766	3.12636e-05	0.000134332	Not Significant	No change	BAG3
-0.504324	9.86522	31.7496	3.20348e-05	0.000137474	Significant	Down	RAP2B
-0.470381	9.9412	22.5106	3.25028e-05	0.000139309	Not Significant	No change	RNH1
-0.443009	9.99047	19.5726	3.25674e-05	0.000139413	Not Significant	No change	CMC2
-0.497719	9.87661	28.9935	3.33191e-05	0.000142454	Not Significant	No change	PCMTD1
-0.384798	10.3013	17.3349	3.34242e-05	0.000142726	Not Significant	No change	DDX24
-0.457713	9.96515	17.6626	3.41e-05	0.000145432	Not Significant	No change	GATA3
-0.339377	10.4935	17.2528	3.48804e-05	0.000148576	Not Significant	No change	CAPZB
0.428862	10.0015	18.897	3.6037e-05	0.000153313	Not Significant	No change	NDUFB1
-0.489902	9.91	24.0777	3.66157e-05	0.000155583	Not Significant	No change	STOM
-0.415111	10.0692	17.1491	3.68108e-05	0.000156219	Not Significant	No change	ARHGAP15
-0.399877	10.3674	17.1261	3.72535e-05	0.000157904	Not Significant	No change	RARRES3
0.406089	10.1732	17.1226	3.73216e-05	0.000157998	Not Significant	No change	PRDX2
-0.466602	9.94682	20.8795	3.78114e-05	0.000159875	Not Significant	No change	NPDC1
0.452917	9.97122	19.8777	3.89009e-05	0.00016428	Not Significant	No change	YPEL3
-0.500923	9.87637	29.3332	3.95992e-05	0.000167024	Significant	Down	LINC01934
0.35051	10.4508	16.9302	4.12463e-05	0.000173759	Not Significant	No change	SNRPD2
-0.491217	9.8439	37.0601	4.13559e-05	0.000174008	Not Significant	No change	BAK1
-0.348564	10.4837	16.9192	4.14812e-05	0.000174322	Not Significant	No change	TMBIM6
0.355235	10.4823	16.8567	4.28525e-05	0.000179866	Not Significant	No change	RPS20
-0.420207	10.2023	16.8519	4.29606e-05	0.0001801	Not Significant	No change	SDCBP
-0.232468	12.4024	16.7805	4.45854e-05	0.000186685	Not Significant	No change	TPT1
0.399974	10.0845	16.7665	4.49107e-05	0.000187818	Not Significant	No change	ZAP70
-0.48261	9.9057	23.398	4.60619e-05	0.000192399	Not Significant	No change	SOCS3
-0.490078	9.86643	31.0098	4.63946e-05	0.00019332	Not Significant	No change	CERS5
-0.502212	9.86672	30.9972	4.63946e-05	0.00019332	Significant	Down	PBDC1
-0.484926	9.85729	31.7554	4.72546e-05	0.000196666	Not Significant	No change	ARNTL
-0.471612	9.92621	22.2952	4.76872e-05	0.000198227	Not Significant	No change	ODF2L
0.418098	9.98494	16.6095	4.8733e-05	0.00020233	Not Significant	No change	SMS
0.304091	10.9097	16.5908	4.92111e-05	0.000204069	Not Significant	No change	RPL38
-0.487722	9.86893	29.3937	5.09725e-05	0.000211119	Not Significant	No change	BOD1L1
-0.472262	9.90288	23.6656	5.26999e-05	0.000218012	Not Significant	No change	STIP1
-0.372532	10.2986	16.4475	5.3023e-05	0.000219085	Not Significant	No change	CD3G
-0.483855	9.8621	30.5464	5.46426e-05	0.000225507	Not Significant	No change	RAB35
0.478628	9.85929	31.1263	5.47567e-05	0.000225708	Not Significant	No change	ITPKB
-0.462421	9.92787	22.5391	5.51166e-05	0.00022692	Not Significant	No change	TMED5
-0.486909	9.8459	35.3733	5.52948e-05	0.000227382	Not Significant	No change	TXNDC11
-0.433078	9.97388	18.1619	5.59131e-05	0.00022965	Not Significant	No change	PAFAH1B1
-0.470841	9.92686	19.3051	5.64211e-05	0.000231461	Not Significant	No change	PTPN13
-0.48894	9.86216	31.0842	5.92688e-05	0.000242616	Not Significant	No change	TFG
-0.417332	10.0666	16.2334	5.9281e-05	0.000242616	Not Significant	No change	ARID5A
-0.445871	9.97199	18.6386	6.10708e-05	0.000249644	Not Significant	No change	KMT2A
0.395005	10.0805	16.1697	6.12818e-05	0.00025021	Not Significant	No change	TSTD1
0.475822	9.87175	28.1892	6.26095e-05	0.000255328	Not Significant	No change	DMAC1
-0.404957	10.0718	16.1129	6.31232e-05	0.000257119	Not Significant	No change	CD164
-0.479764	9.88309	25.8016	6.35524e-05	0.000258561	Not Significant	No change	ZC3H12D
-0.486983	9.85967	31.4344	6.42612e-05	0.000261137	Not Significant	No change	TOR1AIP1
0.375771	10.5956	16.0103	6.65915e-05	0.000270288	Not Significant	No change	TIGIT
0.421747	9.99846	16.5651	6.76328e-05	0.000274191	Not Significant	No change	VMP1
-0.476577	9.87904	26.4043	6.94263e-05	0.000281132	Not Significant	No change	ZEB1
-0.409775	10.0071	16.4568	6.98628e-05	0.000282567	Not Significant	No change	PRPF40A
-0.410547	10.0521	15.9114	7.01185e-05	0.000283269	Not Significant	No change	CYTH1
-0.470036	9.87406	26.9617	7.07676e-05	0.000285556	Not Significant	No change	PYCARD
0.283962	10.8578	15.8882	7.09744e-05	0.000286056	Not Significant	No change	TMA7
-0.444858	9.95474	19.5169	7.14358e-05	0.000287579	Not Significant	No change	STAU1
0.466184	9.90521	23.6543	7.15973e-05	0.000287796	Not Significant	No change	SINHCAF
-0.474103	9.88722	25.5571	7.16567e-05	0.000287796	Not Significant	No change	COMMD8
-0.451447	10.4697	15.8459	7.25592e-05	0.000291082	Not Significant	No change	IL7R
-0.427174	10.0808	15.8201	7.35434e-05	0.000294687	Not Significant	No change	TSHZ2
0.380693	10.1513	15.7301	7.70786e-05	0.000308494	Not Significant	No change	2022-09-09
-0.369271	10.5098	15.6174	8.17543e-05	0.000326827	Not Significant	No change	CALR
0.405522	10.0785	15.5944	8.27404e-05	0.000330387	Not Significant	No change	TNFAIP8
-0.402139	10.0249	15.5734	8.36538e-05	0.000333647	Not Significant	No change	MATR3.1
-0.470796	9.87426	24.2669	8.42567e-05	0.000335541	Not Significant	No change	GADD45B
-0.440304	9.94812	18.4456	8.43234e-05	0.000335541	Not Significant	No change	STAM
-0.482072	9.869	28.239	8.49848e-05	0.000337783	Not Significant	No change	SPAG9
-0.416402	9.99408	16.5286	8.57345e-05	0.00034037	Not Significant	No change	AMD1
-0.458829	9.91168	21.8894	9.08202e-05	0.000360145	Not Significant	No change	CDK17
0.461779	9.84765	32.1951	9.38239e-05	0.000371629	Not Significant	No change	PTPRN2
0.465876	9.86711	27.6651	9.63219e-05	0.000380648	Not Significant	No change	ICAM2
0.467055	9.86672	27.8338	9.63219e-05	0.000380648	Not Significant	No change	IMPDH2
-0.394091	10.0283	15.2869	9.71729e-05	0.000383572	Not Significant	No change	NOP58
-0.388585	10.0394	15.2584	9.91873e-05	0.000391075	Not Significant	No change	COX17
-0.432113	9.94142	18.273	0.000101316	0.000399011	Not Significant	No change	GOLGB1
0.390368	10.0077	15.5168	0.000102119	0.000401714	Not Significant	No change	PHB2
-0.455393	9.88043	24.3022	0.000102609	0.000403181	Not Significant	No change	FOXN3
0.465156	9.86998	27.5408	0.000103412	0.000405875	Not Significant	No change	MCTS1
-0.360218	10.2433	15.072	0.000108742	0.000426307	Not Significant	No change	PSMB8
-0.466644	9.85901	28.657	0.000109088	0.000427177	Not Significant	No change	SUSD6
-0.470285	9.86258	28.6199	0.000109813	0.000429529	Not Significant	No change	MAP7D1
-0.385548	10.0335	15.0279	0.000111281	0.000434778	Not Significant	No change	GPI
-0.439318	9.94521	19.482	0.000112046	0.000437273	Not Significant	No change	FAM50A
-0.448338	9.90998	20.5962	0.00011234	0.000437922	Not Significant	No change	RNF139
-0.420856	9.97621	17.1354	0.000114732	0.000446742	Not Significant	No change	HSPA9
-0.406897	10.0058	16.1023	0.00011533	0.000448562	Not Significant	No change	SLTM
-0.331952	10.3314	14.9567	0.000115508	0.00044875	Not Significant	No change	ARF1
0.446521	9.90435	19.793	0.000117521	0.000456055	Not Significant	No change	LTA
-0.463624	9.85585	28.7187	0.000118525	0.000459435	Not Significant	No change	TMEM43
0.304877	10.6453	14.8871	0.000119797	0.000463844	Not Significant	No change	UQCRB
0.438737	9.88596	22.2312	0.00012133	0.000469251	Not Significant	No change	NCOA7
-0.292125	11.1812	14.8447	0.00012249	0.000473208	Not Significant	No change	NR3C1
0.407113	9.98236	17.0267	0.000125271	0.00048341	Not Significant	No change	LAMTOR1
-0.459328	9.85041	30.3147	0.000125603	0.000484148	Not Significant	No change	OAT
-0.440949	9.93004	19.9315	0.000129023	0.000496776	Not Significant	No change	TMC6
0.32858	10.3662	14.734	0.000129811	0.00049925	Not Significant	No change	SSR2
0.459786	9.8585	28.473	0.000131277	0.000504156	Not Significant	No change	SNHG9
-0.451661	9.90488	22.602	0.000131379	0.000504156	Not Significant	No change	FBXO7
-0.441097	9.93919	19.4781	0.000132165	0.000506262	Not Significant	No change	MFSD10
0.454614	9.89261	23.616	0.000132222	0.000506262	Not Significant	No change	RPIA
-0.431989	9.94227	17.9997	0.000133479	0.000510511	Not Significant	No change	VPS13C
-0.350058	10.3461	14.6542	0.000135355	0.000517109	Not Significant	No change	WIPF1
-0.464379	9.84854	30.3831	0.000135983	0.000518933	Not Significant	No change	USP33
0.39039	10.0717	14.6384	0.000136487	0.000520283	Not Significant	No change	IKZF3
-0.451582	9.8813	24.2771	0.000136944	0.000521447	Not Significant	No change	CAPRIN1
0.371782	10.6906	14.6299	0.000137096	0.00052145	Not Significant	No change	ZNF331
0.438941	9.91562	20.1519	0.000140218	0.000532737	Not Significant	No change	SETD2
-0.387795	10.127	14.5697	0.000141491	0.00053698	Not Significant	No change	CELF2
0.419274	9.94995	18.6116	0.000143658	0.000544603	Not Significant	No change	PITHD1
-0.408238	9.99842	16.0132	0.000151631	0.000573981	Not Significant	No change	ITSN2
0.379999	10.0358	14.4365	0.00015174	0.000573981	Not Significant	No change	PSIP1
-0.385735	10.0189	14.4272	0.000152487	0.000576173	Not Significant	No change	HNRNPR
-0.368882	10.1632	14.4011	0.000154585	0.000583461	Not Significant	No change	WSB1
-0.439501	9.91749	19.4244	0.000162325	0.000612003	Not Significant	No change	HUWE1
-0.444796	9.88059	23.5552	0.000164228	0.000618504	Not Significant	No change	UBAP1
-0.449418	9.86844	25.4381	0.000164527	0.000618951	Not Significant	No change	VDAC3
0.452367	9.8789	23.5437	0.000166773	0.000626719	Not Significant	No change	MARCKSL1
-0.368299	10.1631	14.1973	0.000172058	0.000645873	Not Significant	No change	SF3B1
-0.396326	10.0055	15.1916	0.00017471	0.000655116	Not Significant	No change	PRDX6
-0.202596	12.3232	14.1648	0.00017502	0.000655564	Not Significant	No change	PTMA
0.351845	10.226	14.1196	0.000179232	0.000670513	Not Significant	No change	CALM3
0.355936	10.1784	14.1178	0.0001794	0.000670513	Not Significant	No change	C19orf53
-0.446749	9.90694	21.1898	0.000183144	0.000683661	Not Significant	No change	TMEM87A
-0.449365	9.85767	26.1766	0.000183315	0.000683661	Not Significant	No change	XPO1
0.429169	9.89368	21.8995	0.000189143	0.000704633	Not Significant	No change	TXN2
0.339903	10.2831	13.9714	0.000193764	0.000721068	Not Significant	No change	RPS17
0.365643	10.2399	13.9586	0.000195067	0.000725134	Not Significant	No change	CNIH1
0.367057	10.06	13.9396	0.000197032	0.000731653	Not Significant	No change	EIF1B
0.444992	9.88516	22.7255	0.000197472	0.000732023	Not Significant	No change	C7orf50
-0.410904	9.96433	16.953	0.000197557	0.000732023	Not Significant	No change	MTCH1
-0.451181	9.86047	26.5577	0.000199002	0.000736586	Not Significant	No change	DIP2A
-0.450088	9.85599	27.1818	0.000199646	0.000738176	Not Significant	No change	SLC6A6
0.361228	10.0694	13.9069	0.000200454	0.000740368	Not Significant	No change	PDCD6
0.441593	9.87289	23.2176	0.00020513	0.000756829	Not Significant	No change	KLF12
-0.434449	9.90626	20.1692	0.00020578	0.000758417	Not Significant	No change	TM9SF2
-0.329736	10.4427	13.8493	0.000206619	0.000760694	Not Significant	No change	SRSF7
-0.437394	9.92513	18.772	0.000207334	0.000762511	Not Significant	No change	XRN1
-0.440763	9.84299	30.1302	0.000209422	0.000769368	Not Significant	No change	CAT
-0.449053	9.85472	26.8486	0.000217374	0.000797734	Not Significant	No change	IL4R
-0.410746	9.9491	16.6287	0.000217804	0.000798461	Not Significant	No change	RBMS1
0.423935	9.88906	21.5586	0.000218319	0.000799275	Not Significant	No change	MRPL14
0.450084	9.85439	27.6423	0.00021849	0.000799275	Not Significant	No change	TATDN1
0.368608	10.0387	13.7352	0.000219413	0.000801798	Not Significant	No change	CSK
0.434694	9.86334	25.1959	0.000223415	0.00081556	Not Significant	No change	MRPS33
-0.340802	10.2293	13.5705	0.000239304	0.000871933	Not Significant	No change	HLA-F
-0.424997	9.91451	19.3461	0.000239364	0.000871933	Not Significant	No change	STARD3
-0.433095	9.90277	20.2573	0.000241962	0.000880465	Not Significant	No change	DERL1
-0.421054	9.91768	18.1374	0.000243107	0.000882768	Not Significant	No change	NUP98
-0.425524	9.91747	18.7045	0.000243107	0.000882768	Not Significant	No change	GLG1
-0.300574	10.6954	13.5301	0.000244456	0.000886732	Not Significant	No change	YWHAZ
-0.339119	10.2888	13.5251	0.000245111	0.000888172	Not Significant	No change	ENO1
-0.399105	9.9997	15.8384	0.000247655	0.000895915	Not Significant	No change	PSMB2
0.348736	10.2574	13.5046	0.000247767	0.000895915	Not Significant	No change	ZFAS1
0.426097	9.85634	25.5376	0.000255123	0.000920581	Not Significant	No change	MSL3
0.438113	9.85581	26.8124	0.000255123	0.000920581	Not Significant	No change	CCDC57
0.406472	9.93092	16.4391	0.000256461	0.00092444	Not Significant	No change	P2RY8
-0.319525	10.4468	13.3657	0.000266607	0.000960009	Not Significant	No change	HNRNPK
-0.388226	9.99669	14.472	0.000270211	0.000971969	Not Significant	No change	FNBP4
-0.354098	10.1308	13.2918	0.000277207	0.000996095	Not Significant	No change	PPM1G
-0.442906	9.85851	25.3635	0.000279254	0.00100241	Not Significant	No change	HAUS3
-0.441165	9.87121	22.9572	0.000283227	0.00101561	Not Significant	No change	TRPC4AP
-0.430201	9.89574	19.6648	0.000283822	0.00101668	Not Significant	No change	THEMIS
0.40924	9.95911	16.7001	0.000284563	0.00101828	Not Significant	No change	CTSA
-0.441551	9.87467	22.6659	0.000298476	0.00106696	Not Significant	No change	TRADD
-0.407704	9.95132	16.3051	0.000311393	0.00111198	Not Significant	No change	SP140
-0.437194	9.87736	22.1082	0.000313083	0.00111686	Not Significant	No change	KAT6A
0.418988	9.89755	20.0246	0.000321813	0.00114563	Not Significant	No change	PRKACB
0.424183	9.89867	19.5395	0.000321813	0.00114563	Not Significant	No change	CWC15
0.434645	9.85404	25.9481	0.000322873	0.00114822	Not Significant	No change	FAM173A
0.409904	9.92859	16.8978	0.00032687	0.00116123	Not Significant	No change	DGKA
-0.414991	9.9151	17.7288	0.000329405	0.00116903	Not Significant	No change	ACIN1
-0.435267	9.85482	25.906	0.000332741	0.00117966	Not Significant	No change	RELA
0.403842	9.93523	16.8091	0.000334745	0.00118554	Not Significant	No change	SNRPE
-0.393325	9.95494	16.0588	0.000339383	0.00120073	Not Significant	No change	UBE2A
-0.407572	9.95171	15.9559	0.000340863	0.00120384	Not Significant	No change	EIF4A3
-0.355862	10.1248	12.9001	0.000340961	0.00120384	Not Significant	No change	WDR1
-0.367915	10.0207	13.2351	0.000344632	0.00121556	Not Significant	No change	ELOVL5
-0.431942	9.88375	21.4892	0.00035266	0.0012426	Not Significant	No change	BIRC2
-0.395653	9.97403	14.5733	0.000356046	0.00125325	Not Significant	No change	PPP1CB
-0.430881	9.86961	22.798	0.000358366	0.00126013	Not Significant	No change	SBNO1
-0.41689	9.89821	19.2585	0.000359614	0.00126323	Not Significant	No change	RNF166
-0.377782	9.9835	14.0917	0.000360253	0.00126419	Not Significant	No change	CCT6A
-0.423621	9.89833	19.1173	0.000367441	0.0012881	Not Significant	No change	ANP32E
-0.403481	10.1362	12.6956	0.000379916	0.00133048	Not Significant	No change	CITED2
0.419527	9.87267	22.3959	0.00038898	0.00136084	Not Significant	No change	MRPS18C
-0.432991	9.85637	24.0349	0.000391556	0.00136846	Not Significant	No change	CREBBP
0.421486	9.85977	23.7461	0.000392479	0.0013703	Not Significant	No change	MTHFS
0.373854	10.0092	13.91	0.000397408	0.0013861	Not Significant	No change	MRPL57
-0.419096	9.89918	18.0264	0.000411198	0.00143275	Not Significant	No change	PDE4DIP
-0.405092	9.92188	17.4212	0.000446063	0.00155266	Not Significant	No change	EMC7
-0.365516	10.0261	13.2073	0.000447959	0.00155769	Not Significant	No change	RAB5C
-0.414726	9.88548	19.6377	0.000452241	0.00157099	Not Significant	No change	DOCK2
-0.352351	10.046	12.4508	0.000456901	0.00158558	Not Significant	No change	ARHGEF1
-0.363665	10.0083	12.8194	0.000460547	0.00159663	Not Significant	No change	PPP4R2
-0.41337	9.87864	20.0309	0.000466141	0.0016144	Not Significant	No change	KPNA4
0.351328	10.0389	12.248	0.000481663	0.00166648	Not Significant	No change	NME3
-0.425158	9.86045	23.5108	0.0004882	0.0016874	Not Significant	No change	TRAF3
0.278973	10.662	12.1927	0.000496037	0.00171277	Not Significant	No change	PCBP2
0.332244	10.1174	12.1863	0.000497716	0.00171685	Not Significant	No change	RTRAF
-0.397078	9.99553	14.5823	0.000501704	0.00172887	Not Significant	No change	PTTG1
-0.418548	9.88653	20.0452	0.000510059	0.00175591	Not Significant	No change	PDHB
0.381377	9.98204	14.4051	0.0005183	0.0017825	Not Significant	No change	NDUFAF3
0.360192	10.0282	12.3934	0.000524824	0.00180313	Not Significant	No change	OXNAD1
-0.360565	9.99758	12.6164	0.000528533	0.00181407	Not Significant	No change	PPP1R12A
0.324875	10.2164	12.0462	0.000536158	0.00183841	Not Significant	No change	NAP1L1
-0.389532	9.93964	15.1138	0.000540373	0.00185102	Not Significant	No change	ASH1L
0.287418	10.4603	12.0294	0.00054099	0.00185129	Not Significant	No change	COX6B1
-0.411338	9.89596	18.7927	0.000544198	0.00186042	Not Significant	No change	RAB6A
0.316226	10.2665	11.9966	0.000550492	0.00188007	Not Significant	No change	HNRNPA0
-0.339149	10.1163	11.9784	0.000555848	0.00189649	Not Significant	No change	APBB1IP
-0.339835	10.1492	11.9528	0.000563452	0.00192053	Not Significant	No change	SRRM1
-0.402755	9.90437	17.5414	0.00056899	0.00193749	Not Significant	No change	KDM2A
-0.400144	9.90697	17.8167	0.000580691	0.00197343	Not Significant	No change	STXBP2
-0.40012	9.90922	17.1743	0.000580691	0.00197343	Not Significant	No change	STARD7
0.359183	10.0801	11.8943	0.000581263	0.00197343	Not Significant	No change	MBP
-0.412997	9.85533	22.9699	0.000585211	0.00198445	Not Significant	No change	MINDY2
-0.371111	9.99042	12.9361	0.000585662	0.00198445	Not Significant	No change	ZYX
-0.402284	9.88897	17.9643	0.000586275	0.00198458	Not Significant	No change	SH3BP1
-0.209778	11.271	11.874	0.000587576	0.00198703	Not Significant	No change	CD3E
-0.411431	9.87019	20.6995	0.000593763	0.00200599	Not Significant	No change	ARHGAP18
-0.415406	9.8942	19.5057	0.000597578	0.0020169	Not Significant	No change	DNM2
-0.409385	9.88358	19.2926	0.00059863	0.00201847	Not Significant	No change	RALGDS
-0.328756	10.2236	11.7971	0.000612114	0.00206071	Not Significant	No change	IFI16
-0.255469	10.8552	11.7964	0.000612353	0.00206071	Not Significant	No change	ARPC2
-0.403617	9.86593	20.8799	0.000624772	0.00209841	Not Significant	No change	DEGS1
-0.415589	9.8658	21.1054	0.000624772	0.00209841	Not Significant	No change	FOXO1
0.330105	10.634	11.7029	0.000643602	0.00215954	Not Significant	No change	UCP2
-0.41315	9.86411	21.6886	0.000653779	0.00219125	Not Significant	No change	RASSF1
0.371487	9.95727	14.0809	0.000654322	0.00219125	Not Significant	No change	ETFB
0.385036	9.95778	14.7877	0.000655018	0.00219145	Not Significant	No change	NHP2
-0.409421	9.89423	18.4518	0.00065625	0.00219205	Not Significant	No change	PTPRA
-0.387264	9.95928	14.2741	0.000656471	0.00219205	Not Significant	No change	POLR2A
-0.366813	9.97742	12.6562	0.000664186	0.00221567	Not Significant	No change	PHPT1
-0.402664	9.89578	17.1977	0.000667342	0.00222404	Not Significant	No change	ANKRD11
-0.332009	10.092	11.617	0.000673716	0.00224312	Not Significant	No change	TCF25
0.408304	9.86035	21.9337	0.000683673	0.00227407	Not Significant	No change	LETMD1
-0.368545	9.9804	12.4205	0.000692784	0.00230215	Not Significant	No change	OGT
0.394347	9.8971	17.1942	0.000693984	0.00230392	Not Significant	No change	PSMB8-AS1
0.41331	9.8776	19.9103	0.000695811	0.00230776	Not Significant	No change	LINC01281
-0.413415	9.85215	23.0035	0.000701364	0.00232394	Not Significant	No change	LPAR2
-0.395085	9.91146	16.0528	0.00070467	0.00233266	Not Significant	No change	SLAMF1
-0.336581	10.1176	11.471	0.000728247	0.00240839	Not Significant	No change	CSDE1
0.40641	9.90737	17.1798	0.000737981	0.00243824	Not Significant	No change	SSH2
-0.410178	9.87011	20.3263	0.000743102	0.00245281	Not Significant	No change	TOB2
-0.33301	10.0997	11.4217	0.00074768	0.00246555	Not Significant	No change	ACTR2
0.379001	9.91374	15.6614	0.00076348	0.00251525	Not Significant	No change	TMEM134
-0.405803	9.8509	23.5851	0.000767751	0.00252449	Not Significant	No change	C3orf38
-0.410367	9.85296	22.3522	0.000767751	0.00252449	Not Significant	No change	IER5
0.354387	9.95162	13.1527	0.000801613	0.00263327	Not Significant	No change	IGBP1
-0.37169	9.96907	13.5048	0.00080236	0.00263327	Not Significant	No change	CDC42SE1
-0.289564	10.3314	11.2835	0.000804881	0.00263903	Not Significant	No change	RBM8A
-0.405599	9.85596	21.3468	0.000816102	0.00267328	Not Significant	No change	NLRC3
-0.364605	10.0042	12.6712	0.000817227	0.00267442	Not Significant	No change	RAD23A
-0.38933	9.9016	16.4225	0.000842807	0.0027529	Not Significant	No change	BAZ1B
-0.393664	9.9022	16.1083	0.000842807	0.0027529	Not Significant	No change	JARID2
-0.34323	10.0122	11.4357	0.000855111	0.00279045	Not Significant	No change	CYLD
-0.387036	9.92374	14.7709	0.000859675	0.00280269	Not Significant	No change	SMC4
-0.306577	10.2453	11.1489	0.000864877	0.00281698	Not Significant	No change	ATP5F1B
-0.296857	10.265	11.1361	0.000870813	0.00283364	Not Significant	No change	TMEM59
-0.360314	9.97851	13.258	0.000883484	0.00287216	Not Significant	No change	TWF2
0.37609	9.90022	15.8562	0.0008968	0.0029127	Not Significant	No change	MRPS24
-0.400324	9.86079	20.3395	0.00090536	0.00293773	Not Significant	No change	PDE7A
-0.390338	9.89722	16.8784	0.000907935	0.00294332	Not Significant	No change	TACC1
-0.391662	9.87118	18.5684	0.000927672	0.00300447	Not Significant	No change	PIK3R1
-0.358877	9.99643	11.7296	0.000929052	0.00300612	Not Significant	No change	GBP2
-0.332356	10.0655	10.9833	0.000944966	0.00305474	Not Significant	No change	CAPZA1
0.396653	9.86041	21.1745	0.000952713	0.0030769	Not Significant	No change	BLOC1S4
-0.314692	10.5773	10.9653	0.000954093	0.00307847	Not Significant	No change	EZR
-0.399736	9.88514	17.9577	0.000955324	0.00307956	Not Significant	No change	ARF3
-0.375851	9.94899	14.2056	0.000957684	0.00308428	Not Significant	No change	ARIH2
0.216399	11.2861	10.9234	0.000975766	0.00313958	Not Significant	No change	RPL35
-0.395416	9.86587	18.959	0.000983904	0.00316281	Not Significant	No change	FAM3C
[truncated: 2,374 more rows]

[truncated: 45 more sheets: Figure 2m, Figure s2c, Supplementary Fig. 2d &e, Supplementary Fig. 2f, Supplementary Fig. 2g, Supplementary Fig. 3a, Supplementary Fig. 3b, Supplementary Fig. 3c-d, Figure 3a, Figure 3b-c, Figure 3d, Figure 3e, Figure 4b, Figure 4c, Figure 4d, Figure 4e, Figure 4f, Supplementary Fig. 4a, Supplementary Fig. 4b, Supplementary Fig. 4c …]
